# Supplementary material for: Genome-wide gene order distances support clustering the gram-positive bacteria
Source: Front Microbiol. 2015 Jan 20;5:785. doi: 10.3389/fmicb.2014.00785 (PMC4299520; doi:10.3389/fmicb.2014.00785)
Supplement: Supplementary file 1 [file Table1.XLS]

## Sheet: Table 1 (143 taxa)
Table 1. 143 Taxa	ID	Gloeobacter violaceus	gv	Rickettsia conorii Malish 7	rc
Aeropyrum pernix K1	ap	Haemophilus ducreyi	hd	Rickettsia prowazekii Madrid E	rp
Agrobacterium tumefaciens C58UW	at	Haemophilus influenzae Rd KW20	hi	Salmonella enterica Typhi	se
Agrobacterium tumefaciens C58C	atc	Halobacterium sp. NRC-1	hsp	Salmonella enterica Typhi_Ty2	set
Aquifex aeolicus VF5	aa	Helicobacter hepaticus ATCC 51449	hh	Salmonella typhimurium LT2	sty
Archaeoglobus fulgidus DSM4304	af	Helicobacter pylori 26695	hp	Shewanella oneidensis	so
Bacillus anthracis Ames	baa	Helicobacter pylori J99	hpj	Shigella flexneri 2a	sf
Bacillus cereus ATCC 14579	bc	Lactobacillus plantarum WCFS1	lp	Sinorhizobium meliloti 1021	sm
Bacillus halodurans C-125	bh	Lactococcus lactis IL1403	ll	Staphylococcus aureus N315	san
Bacillus subtilis 168	bs	Leptospira interrogans s.l. 56601	li	Staphylococcus aureus MW2	saw
Bacteroides thetaiotaomicron	bt	Listeria innocua clip11262	lin	Staphylococcus aureus Mu50	sam
Bifidobacterium longum NCC2705	bl	Listeria monocytogenes EGD-e	lm	Staphylococcus epidermidis 12228	sep
Bordetella bronchiseptica	bbr	Mesorhizobium loti MAFF303099	ml	Streptococcus agalactiae 2603	sa
Bordetella parapertussis	bpp	Methanobacterium thermoautotroph.	mt	Streptococcus agalactiae NEM316	sag
Bordetella pertussis	bp	Methanococcus jannaschii DSM 2661	mj	Streptococcus mutans	smu
Borrelia burgdorferi B31	bb	Methanopyrus kandleri AV19	mk	Streptococcus pneumoniae R6	spn
Bradyrhizobium japonicum USDA 110	bj	Methanosarcina acetivorans C2A	ma	Streptococcus pneumoniae TIGR4	spt
Brucella melitensis	bm	Methanosarcina mazei Goe1	mma	Streptococcus pyogenes SSI-1	mle
Brucella suis	brs	Mycobacterium bovis bovis	mb	Streptococcus pyogenes MGAS8232	spa
Buchnera aphidicola Bp	ba	Mycobacterium leprae	mle	Streptococcus pyogenes MGAS315	spg
Buchnera aphidicola Sg	bas	Mycobacterium tuberculosis H37Rv	mtb	Streptococcus pyogenes M1_GAS	spm
Buchnera sp. APS	bu	Mycobacterium tuberculosis cdc1551	mtc	Streptomyces avermitilis MA-4680	sav
Campylobacter jejuni NCTC 11168	cj	Mycoplasma gallisepticum	mga	Streptomyces coelicolor A3(2)	sco
Candidatus Blochmannia floridanus	cbf	Mycoplasma genitalium G-37	mg	Sulfolobus solfataricus P2	ss
Caulobacter crescentus CB15	cc	Mycoplasma penetrans	mpe	Sulfolobus tokodaii 7	st
Chlamydia trachomatis serovar D	ct	Mycoplasma pneumoniae M129	mp	Synechococcus sp. WH8102	syo
Chlamydia trachomatis MoPn/Nigg	cm	Mycoplasma pulmonis UAB CTIP	mpu	Synechocystis sp. PCC 6803	sy
Chlamydophila caviae GPIC	cca	Nanobacterium equitans Kin4-M	neq	Thermoanaerobacter tengcongensis	tt
Chlamydophila pneumoniae AR39	cpa	Neisseria meningitidis MC58	nmm	Thermoplasma acidophilum	ta
Chlamydophila pneumoniae J138	cpj	Neisseria meningitidis A Z2491	nmz	Thermoplasma volcanium GSS1	tv
Chlamydophila pneumoniae TW183	cpt	Nitrosomonas europaea	ne	Thermosynechococcus elongatus BP-1	te
Chlamydophila pneumoniae CWL029	cp	Nostoc sp. PCC7120	ns	Thermotoga maritima MSB8	tm
Chlorobium tepidum TLS	cte	Oceanobacillus iheyensis HTE831	oi	Treponema pallidum Nichols	tp
Chromobacterium violaceum	cv	Pasteurella multocida Pm70	pm	Tropheryma whipplei Twist	tw
Clostridium acetobutylicum ATCC 824	ca	Photorhabdus luminescens	pl	Tropheryma whipplei TW08_27	twt
Clostridium perfringens	cpe	Pirellula_sp	pi	Ureaplasma urealyticum serovar 3	uu
Clostridium tetani	clt	Porphyromonas gingivalis	pg	Vibrio cholerae serotype O1 (N16961)	vc
Corynebacterium diphtheriae	cd	Prochlorococcus marinus CCMP1375	pmc	Vibrio parahaemolyticus RIMD 2210633	vp
Corynebacterium efficiens YS-314	cef	Prochlorococcus marinus MED4	pmm	Vibrio vulnificus CMCP6	vv
Corynebacterium glutamicum	cg	Prochlorococcus marinus MIT9313	pma	Vibrio vulnificus YJ016	vvy
Coxiella burnetii	cb	Pseudomonas aeruginosa PAO1	psa	Wigglesworthia brevipalpis	wb
Deinococcus radiodurans R1	dr	Pseudomonas putida KT2440	psp	Wolinella_succinogenes	ws
Enterococcus faecalis V583	ef	Pseudomonas syringae pv. tomato	pss	Xanthomonas axonopodis pv citri 306	xa
Escherichia coli O157:H7 strain EDL933	ece	Pyrobaculum aerophilum IM2	pa	Xanthomonas campestris ATCC 33913	xc
Escherichia coli K-12 Strain MG1655	ec	Pyrococcus abyssi	pab	Xylella fastidiosa 9a5c	xf
Escherichia coli CFT073	ecc	Pyrococcus furiosus DSM3638	pf	Xylella fastidiosa Temecula1	xft
Escherichia coli O157:H7	ech	Pyrococcus horikoshii OT3	ph	Yersinia pestis CO-92 Biovar Orientalis	yp
Fusobacterium nucleatum ATCC 25586	fn	Ralstonia solanacearum	rs	Yersinia pestis KIM	ypk

## Sheet: Table 1 Taxonomy
Table 1 Expanded.
Taxa	ID	# of	Phylum	Table 1 Cont.
		Proteins		Mycoplasma penetrans	mpe	1037	Firmicutes
Aeropyrum pernix K1	ap	1841	Crenarchaeota	Mycoplasma pneumoniae M129	mp	689	Firmicutes
Agrobacterium tumefaciens C58UW	at	5402	a-Proteobacteria	Mycoplasma pulmonis UAB CTIP	mpu	782	Firmicutes
Agrobacterium tumefaciens C58C	atc	5299	a-Proteobacteria	Nanobacterium equitans Kin4-M	neq	561	Nanoarchaeota
Aquifex aeolicus VF5	aa	1560	Aquificae	Neisseria meningitidis MC58 (BAA-335)	nmm	2079	b-Proteobacteria
Archaeoglobus fulgidus DSM4304	af	2420	Euryarchaeota	Neisseria meningitidis serogroup A Z2491	nmz	2065	b-Proteobacteria
Bacillus anthracis Ames	baa	5311	Firmicutes	Nitrosomonas europaea	ne	2459	b-Proteobacteria
Bacillus cereus ATCC 14579	bc	5255	Firmicutes	Nostoc sp. PCC7120	ns	6129	Cyanobacteria
Bacillus halodurans C-125	bh	4066	Firmicutes	Oceanobacillus iheyensis HTE831	oi	3500	Firmicutes
Bacillus subtilis 168	bs	4112	Firmicutes	Pasteurella multocida Pm70	pm	2015	g-Proteobacteria
Bacteroides thetaiotaomicron VPI-5482	bt	4778	CFB Group	Photorhabdus luminescens	pl	4681	g-Proteobacteria
Bifidobacterium longum NCC2705	bl	1729	Actinobacteria	Pirellula_sp	pi	7325	Planctomycetes
Bordetella bronchiseptica	bbr	4994	b-Proteobacteria	Porphyromonas gingivalis	pg	1909	CFB Group
Bordetella parapertussis	bpp	4185	b-Proteobacteria	Prochlorococcus marinus CCMP1375	pmc	1882	Cyanobacteria
Bordetella pertussis	bp	3447	b-Proteobacteria	Prochlorococcus marinus MED4	pmm	1712	Cyanobacteria
Borrelia burgdorferi B31	bb	1640	Spirochaetes	Prochlorococcus marinus MIT9313	pma	2265	Cyanobacteria
Bradyrhizobium japonicum USDA 110	bj	8317	a-Proteobacteria	Pseudomonas aeruginosa PAO1	psa	5565	g-Proteobacteria
Brucella melitensis	bm	3198	a-Proteobacteria	Pseudomonas putida KT2440	psp	5350	g-Proteobacteria
Brucella suis	brs	3264	a-Proteobacteria	Pseudomonas syringae pv. tomato	pss	5471	g-Proteobacteria
Buchnera aphidicola Bp	ba	504	g-Proteobacteria	Pyrobaculum aerophilum IM2	pa	2605	Crenarchaeota
Buchnera aphidicola Sg	bas	545	g-Proteobacteria	Pyrococcus abyssi	pab	1769	Euryarchaeota
Buchnera sp. APS	bu	574	g-Proteobacteria	Pyrococcus furiosus DSM3638	pf	2065	Euryarchaeota
Campylobacter jejuni NCTC 11168	cj	1731	e-proteobacteria	Pyrococcus horikoshii OT3	ph	1801	Euryarchaeota
Candidatus Blochmannia floridanus	cbf	583	g-Proteobacteria	Ralstonia solanacearum	rs	1676	b-Proteobacteria
Caulobacter crescentus (vibroides) CB15	cc	3737	a-Proteobacteria	Rickettsia conorii Malish 7	rc	1374	a-Proteobacteria
Chlamydia trachomatis serovar D (D/UW-3/Cx)	ct	894	Chlamydiae/Verr.	Rickettsia prowazekii Madrid E	rp	835	a-Proteobacteria
Chlamydia trachomatis MoPn/Nigg	cm	916	Chlamydiae/Verr.	Salmonella enterica Typhi	se	4766	g-Proteobacteria
Chlamydophila caviae GPIC	cca	1005	Chlamydiae/Verr.	Salmonella enterica Typhi_Ty2	set	4323	g-Proteobacteria
Chlamydophila pneumoniae AR39	cpa	1110	Chlamydiae/Verr.	Salmonella typhimurium LT2	sty	4553	g-Proteobacteria
Chlamydophila pneumoniae J138	cpj	1070	Chlamydiae/Verr.	Shewanella oneidensis	so	4472	g-Proteobacteria
Chlamydophila pneumoniae TW183	cpt	1113	Chlamydiae/Verr.	Shigella flexneri 2a	sf	4180	g-Proteobacteria
Chlamydophila pneumoniae CWL029	cp	1052	Chlamydiae/Verr.	Sinorhizobium meliloti 1021	sm	6205	a-Proteobacteria
Chlorobium tepidum TLS	cte	2252	CFB Group	Staphylococcus aureus N315	san	2624	Firmicutes
Chromobacterium violaceum	cv	4407	b-Proteobacteria	Staphylococcus aureus MW2	saw	2632	Firmicutes
Clostridium acetobutylicum ATCC 824	ca	3672	Firmicutes	Staphylococcus aureus Mu50	sam	2748	Firmicutes
Clostridium perfringens	cpe	2723	Firmicutes	Staphylococcus epidermidis ATCC 12228	sep	2419	Firmicutes
Clostridium tetani	clt	2373	Firmicutes	Streptococcus agalactiae 2603	sa	2124	Firmicutes
Corynebacterium diphtheriae	cd	2270	Actinobacteria	Streptococcus agalactiae NEM316	sag	2094	Firmicutes
Corynebacterium efficiens YS-314	cef	2950	Actinobacteria	Streptococcus mutans	smu	1960	Firmicutes
Corynebacterium glutamicum	cg	2993	Actinobacteria	Streptococcus pneumoniae R6	spn	2043	Firmicutes
Coxiella burnetii	cb	2009	g-Proteobacteria	Streptococcus pneumoniae TIGR4 (BAA-334)	spt	2094	Firmicutes
Deinococcus radiodurans R1	dr	3117	Deinococcus-Therm.	Streptococcus pyogenes SSI-1	mle	1861	Firmicutes
Enterococcus faecalis V583	ef	3113	Firmicutes	Streptococcus pyogenes MGAS8232	spa	1845	Firmicutes
Escherichia coli O157:H7 strain EDL933	ece	5349	g-Proteobacteria	Streptococcus pyogenes MGAS315	spg	1865	Firmicutes
Escherichia coli K-12 Strain MG1655	ec	4289	g-Proteobacteria	Streptococcus pyogenes M1_GAS	spm	1697	Firmicutes
Escherichia coli CFT073	ecc	5379	g-Proteobacteria	Streptomyces avermitilis MA-4680	sav	7575	Actinobacteria
Escherichia coli O157:H7 (RIMD 0509952)	ech	5361	g-Proteobacteria	Streptomyces coelicolor A3(2)	sco	8154	Actinobacteria
Fusobacterium nucleatum ATCC 25586	fn	2067	Fusobacteria	Sulfolobus solfataricus P2	ss	2977	Crenarchaeota
Gloeobacter violaceus	gv	4428	Cyanobacteria	Sulfolobus tokodaii 7	st	2826	Crenarchaeota
Haemophilus ducreyi	hd	1717	g-Proteobacteria	Synechococcus sp. WH8102	syo	2517	Cyanobacteria
Haemophilus influenzae Rd KW20	hi	1657	g-Proteobacteria	Synechocystis sp. PCC 6803	sy	3167	Cyanobacteria
Halobacterium sp. NRC-1	hsp	2429	Euryarchaeota	Thermoanaerobacter tengcongensis MB4T	tt	2588	Firmicutes
Helicobacter hepaticus ATCC 51449	hh	1875	e-proteobacteria	Thermoplasma acidophilum	ta	1482	Euryarchaeota
Helicobacter pylori 26695	hp	1576	e-proteobacteria	Thermoplasma volcanium GSS1	tv	1499	Euryarchaeota
Helicobacter pylori J99	hpj	1491	e-proteobacteria	Thermosynechococcus elongatus BP-1	te	2475	Cyanobacteria
Lactobacillus plantarum WCFS1	lp	3009	Firmicutes	Thermotoga maritima MSB8	tm	1858	Thermotogae
Lactococcus lactis IL1403	ll	2321	Firmicutes	Treponema pallidum Nichols	tp	1036	Spirochaetes
Leptospira interrogans serovar lai str. 56601	li	4727	Spirochaetes	Tropheryma whipplei Twist	tw	808	Actinobacteria
Listeria innocua Clip11262, rhamnose-neg.	lin	3043	Firmicutes	Tropheryma whipplei TW08_27	twt	783	Actinobacteria
Listeria monocytogenes EGD-e	lm	2846	Firmicutes	Ureaplasma urealyticum serovar 3	uu	614	Firmicutes
Mesorhizobium loti MAFF303099	ml	7281	a-Proteobacteria	Vibrio cholerae serotype O1, El Tor, N16961	vc	3835	g-Proteobacteria
Methanobacterium thermoautotrophicum DH	mt	1873	Euryarchaeota	Vibrio parahaemolyticus RIMD 2210633	vp	4832	g-Proteobacteria
Methanococcus jannaschii DSM 2661	mj	1785	Euryarchaeota	Vibrio vulnificus CMCP6	vv	4537	g-Proteobacteria
Methanopyrus kandleri AV19	mk	1687	Euryarchaeota	Vibrio vulnificus YJ016	vvy	5022	g-Proteobacteria
Methanosarcina acetivorans C2A	ma	4540	Euryarchaeota	Wigglesworthia brevipalpis	wb	611	g-Proteobacteria
Methanosarcina mazei Goe1	mma	3371	Euryarchaeota	Wolinella_succinogenes	ws	2044	e-Proteobacteria
Mycobacterium bovis bovis	mb	3920	Actinobacteria	Xanthomonas axonopodis pv citri 306	xa	4312	g-Proteobacteria
Mycobacterium leprae	mle	1605	Actinobacteria	Xanthomonas campestris ATCC 33913	xc	4181	g-Proteobacteria
Mycobacterium tuberculosis H37Rv	mtb	3927	Actinobacteria	Xylella fastidiosa 9a5c	xf	2832	g-Proteobacteria
Mycobacterium tuberculosis cdc1551	mtc	4187	Actinobacteria	Xylella fastidiosa Temecula1	xft	2036	g-Proteobacteria
Mycoplasma gallisepticum	mga	726	Firmicutes	Yersinia pestis CO-92 Biovar Orientalis	yp	4083	g-Proteobacteria
Mycoplasma genitalium G-37	mg	484	Firmicutes	Yersinia pestis KIM	ypk	4090	g-Proteobacteria

## Sheet: Results 6 gene order (143 taxa)
Genome Pair	org1	org2	Hits (out of 10M iterations)	Gene Order (raw)	Gene Order (JukesCantor)	Gene Order (Tajima)	rRNA (JukesCantor)	Gene Content
cpa_cpj	cpa	cpj	10000000	0	0	0		0.0374181
cpa_cpt	cpa	cpt	10000000	0	0	0		0.0710432
cpj_cpt	cpj	cpt	10000000	0	0	0		0.0177736
ct_cm	ct	cm	10000000	0	0	0		0.052514
cp_cpj	cp	cpj	9995381	0.0004619	0.000462009	0.000462009		0.0104364
cp_cpa	cp	cpa	9995281	0.0004719	0.000472013	0.000472013		0.0227704
cp_cpt	cp	cpt	9995089	0.0004911	0.000491223	0.000491222		0.0180266
atc_at	atc	at	9970159	0.0029841	0.00298864	0.00298864		0.0727674
bu_bas	bu	bas	9937926	0.0062074	0.00622708	0.00622708	0.033091	0.032967
mtb_mb	mtb	mb	9912871	0.0087129	0.00875173	0.00875173	0	0.0420918
bm_brs	bm	brs	9880195	0.0119805	0.0120541	0.0120546	0	0.103934
bas_ba	bas	ba	9861999	0.0138001	0.0138979	0.0139005	0.064747	0.0753968
bu_ba	bu	ba	9811989	0.0188011	0.0189832	0.0189832	0.068379	0.0436508
mtb_mtc	mtb	mtc	9754402	0.0245598	0.0248717	0.0248717	0.00143	0.0659537
mtc_mb	mtc	mb	9716547	0.0283453	0.0287619	0.0287618	0.00143	0.0678571
san_sam	san	sam	9702776	0.0297224	0.0301809	0.0301809	0	0.0204396
spt_spn	spt	spn	9537061	0.0462939	0.0474191	0.047419	0.00214	0.145864
sa_sag	sa	sag	9416127	0.0583873	0.0601926	0.0601954	0.000724	0.14852
rp_rc	rp	rc	9395291	0.0604709	0.0624102	0.0624103	0.015943	0.0526946
san_saw	san	saw	9381484	0.0618516	0.0638825	0.0638825	0	0.0721172
sam_saw	sam	saw	9214563	0.0785437	0.0818583	0.0818582	0	0.0820669
lm_lin	lm	lin	9177887	0.0822113	0.0858523	0.0858528	0.002675	0.0931131
ec_ech	ec	ech	9106179	0.0893821	0.0937087	0.0937086		0.109839
ece_ech	ece	ech	8930026	0.106997	0.113279	0.113279		0.103681
vv_vvy	vv	vvy	8849239	0.115076	0.122386	0.12239	0.011489	0.143001
baa_bc	baa	bc	8811489	0.118851	0.12667	0.126672	0.000678	0.186282
ec_ecc	ec	ecc	8794069	0.120593	0.128654	0.128654		0.153541
ec_ece	ec	ece	8741664	0.125834	0.134645	0.134645		0.109839
spm_spg	spm	spg	8.15705e+06	0.184295	0.20408	0.20408	0	0.0925162
spm_spa	spm	spa	7973911	0.202609	0.22688	0.22688	0.000759	0.0836771
ec_sf	ec	sf	7880384	0.211962	0.238731	0.238731		0.219617
ech_ecc	ech	ecc	7.57906e+06	0.242094	0.277915	0.277914		0.301996
ece_sf	ece	sf	7458381	0.254162	0.294055	0.294055	0.012844	0.206459
ece_ecc	ece	ecc	7.43614e+06	0.256386	0.297059	0.297059	0.003368	0.294891
ech_sf	ech	sf	7.40916e+06	0.259084	0.300716	0.300716		0.207416
cg_cef	cg	cef	7.3822e+06	0.26178	0.304383	0.304384	0.043759	0.275593
sf_ecc	sf	ecc	7271180	0.272882	0.31963	0.319635	0.012195	0.229426
spa_spg	spa	spg	7130908	0.286909	0.339239	0.339242	0.000759	0.104065
cp_cca	cp	cca	7112545	0.288745	0.341836	0.341836	0.049162	0.125251
cpj_cca	cpj	cca	7110800	0.28892	0.342083	0.342083		0.123246
cpa_cca	cpa	cca	7.01646e+06	0.298354	0.355534	0.355534		0.125251
cca_cpt	cca	cpt	6.9783e+06	0.30217	0.361027	0.361028		0.122244
saw_sep	saw	sep	6.92852e+06	0.307148	0.368239	0.368242	0.012732	0.2253
san_sep	san	sep	6.8495e+06	0.31505	0.379799	0.379799	0.012732	0.225713
sam_sep	sam	sep	6804141	0.319586	0.386496	0.386496	0.012732	0.22406
ec_sty	ec	sty	6119049	0.388095	0.49362	0.49362		0.251694
sty_sf	sty	sf	5858969	0.414103	0.537552	0.537553	0.030107	0.299761
ece_sty	ece	sty	5730501	0.42695	0.559999	0.559999	0.027319	0.25747
ech_sty	ech	sty	5636223	0.436378	0.576804	0.576804		0.260391
mg_mp	mg	mp	5632815	0.436719	0.577417	0.577416	0.016541	0.0144628
sty_ecc	sty	ecc	5382690	0.461731	0.623475	0.623476	0.026697	0.265334
cd_cef	cd	cef	5326174	0.467383	0.634188	0.634187	0.058113	0.2837
sty_se	sty	se	5217668	0.478233	0.655088	0.655088	0.006061	0.127418
cd_cg	cd	cg	5207715	0.479229	0.657028	0.657028	0.056716	0.272687
xc_xa	xc	xa	5193587	0.480641	0.659788	0.659789	0.001341	0.170055
ec_se	ec	se	5124894	0.487511	0.673318	0.673318		0.279972
hp_hpj	hp	hpj	4983304	0.50167	0.701807	0.701808	0.004942	0.0684105
pmc_pmm	pmc	pmm	4898136	0.510186	0.71935	0.719355	0.016032	0.15479
yp_ypk	yp	ypk	4875103	0.51249	0.724148	0.72415	0	0.108623
ech_se	ech	se	4721527	0.527847	0.756757	0.756756		0.278271
ece_se	ece	se	4701350	0.529865	0.761122	0.761122	0.022451	0.277133
bbr_bpp	bbr	bpp	4586225	0.541377	0.786409	0.786409		0.0260454
spg_sp	spg	sp	4583419	0.541658	0.787034	0.787035	0	0.045137
se_ecc	se	ecc	4485478	0.551452	0.809084	0.809084	0.02182	0.285779
vp_vvy	vp	vvy	4261247	0.573875	0.861512	0.861517	0.024955	0.240909
se_sf	se	sf	4215418	0.578458	0.87258	0.872581	0.027996	0.319617
vv_vp	vv	vp	4208507	0.579149	0.87426	0.874266	0.031553	0.22611
sav_sco	sav	sco	3916201	0.60838	0.948077	0.948079	0.028731	0.362508
ma_mma	ma	mma	3602105	0.63979	1.03411	1.03411		0.265203
pab_ph	pab	ph	3358303	0.66417	1.10649	1.10649		0.17524
spm_sp	spm	sp	3119863	0.688014	1.18284	1.18284	0	0.0913377
sm_atc	sm	atc	3003310	0.699669	1.22244	1.22244		0.295847
sm_at	sm	at	2976669	0.702333	1.23172	1.23172	0.050278	0.316338
ct_cca	ct	cca	2754208	0.724579	1.31282	1.31282	0.040737	0.0826816
cm_cca	cm	cca	2731253	0.726875	1.32158	1.32158		0.0951327
spa_sp	spa	sp	2703520	0.729648	1.33227	1.33227	0.000759	0.108943
twt_tw	twt	tw	2311680	0.768832	1.49726	1.49726		0.045977
ph_pf	ph	pf	2250008	0.774999	1.52594	1.52594		0.21377
ct_cp	ct	cp	2247764	0.775224	1.527	1.527	0.06201	0.0871508
ct_cpj	ct	cpj	2244785	0.775521	1.52841	1.52841		0.0849162
ct_cpt	ct	cpt	2237778	0.776222	1.53173	1.53173		0.0860335
cp_cm	cp	cm	2226391	0.777361	1.53715	1.53715		0.108407
ct_cpa	ct	cpa	2222301	0.77777	1.53911	1.53911		0.0905028
cm_cpt	cm	cpt	2217678	0.778232	1.54132	1.54132		0.105088
cpa_cm	cpa	cm	2216463	0.778354	1.5419	1.5419		0.109513
cpj_cm	cpj	cm	2215814	0.778419	1.54221	1.54221		0.105088
se_set	se	set	2114689	0.788531	1.59198	1.59198	0	0.0178117
nmm_nmz	nmm	nmz	2020459	0.797954	1.64074	1.64074		0.184504
xf_xft	xf	xft	1963706	0.803629	1.67131	1.67131	0.009449	0.0924287
pab_pf	pab	pf	1957319	0.804268	1.67481	1.67481		0.148106
sty_set	sty	set	1613022	0.838698	1.88479	1.8848	0.006061	0.115429
ec_set	ec	set	1574891	0.842511	1.91106	1.91106		0.28488
se_cbf	se	cbf	1470537	0.852946	1.98677	1.98677	0.12611	0.0102916
ech_set	ech	set	1462264	0.853774	1.99303	1.99303		0.271339
ece_set	ece	set	1447477	0.855252	2.00431	2.00432	0.022451	0.268795
ecc_set	ecc	set	1435692	0.856431	2.0134	2.01341	0.02182	0.276197
atc_brs	atc	brs	1349179	0.865082	2.08283	2.08283		0.369565
sm_brs	sm	brs	1343409	0.865659	2.08764	2.08764	0.046236	0.318526
sm_bm	sm	bm	1339153	0.866085	2.09121	2.09121	0.046236	0.285576
ml_brs	ml	brs	1324847	0.867515	2.10328	2.10328	0.05308	0.243384
atc_bm	atc	bm	1311529	0.868847	2.11465	2.11466		0.340942
ml_bm	ml	bm	1308287	0.869171	2.11744	2.11745	0.05308	0.206411
at_bm	at	bm	1294952	0.870505	2.12899	2.12899	0.059988	0.344828
at_brs	at	brs	1287904	0.87121	2.13516	2.13516	0.059988	0.370038
sf_set	sf	set	1282282	0.871772	2.1401	2.1401	0.027996	0.323445
sty_cbf	sty	cbf	1281200	0.87188	2.14105	2.14104	0.128674	0.00686106
ec_cbf	ec	cbf	1270820	0.872918	2.15025	2.15026		0.0137221
ech_cbf	ech	cbf	1208641	0.879136	2.20725	2.20725		0.00686106
ecc_cbf	ecc	cbf	1206477	0.879352	2.20929	2.20931	0.116306	0.0222985
ece_cbf	ece	cbf	1206045	0.879395	2.2097	2.2097	0.116786	0.00686106
bs_oi	bs	oi	1165641	0.883436	2.24869	2.24868	0.074748	0.396857
sf_cbf	sf	cbf	1106420	0.889358	2.30878	2.30879	0.121857	0.0240137
ta_tv	ta	tv	1027219	0.897278	2.39536	2.39536		0.134953
vc_vvy	vc	vvy	1022278	0.897772	2.40102	2.40102	0.056355	0.229395
vc_vp	vc	vp	1021710	0.897829	2.40167	2.40167	0.074453	0.239241
vc_vv	vc	vv	1008831	0.899117	2.4166	2.41658	0.052104	0.247265
smu_sp	smu	sp	988167	0.901183	2.44103	2.44102	0.068211	0.393337
set_cbf	set	cbf	913356	0.908664	2.53492	2.53492	0.12611	0.0102916
syo_pma	syo	pma	906026	0.909397	2.54462	2.54464	0.123092	0.234879
sag_sp	sag	sp	880638	0.911936	2.57898	2.57899	0.030166	0.325094
sa_sp	sa	sp	871428	0.912857	2.59175	2.59174	0.029378	0.302526
spm_sa	spm	sa	839955	0.916004	2.63667	2.63665	0.029378	0.257513
spm_sag	spm	sag	822824	0.917718	2.66201	2.66202	0.030166	0.26812
spg_sag	spg	sag	806318	0.919368	2.68707	2.68707	0.030166	0.326542
spg_sa	spg	sa	805685	0.919431	2.68804	2.6881	0.029378	0.305094
spa_sa	spa	sa	805087	0.919491	2.68896	2.68896	0.030166	0.299187
spa_sag	spa	sag	804106	0.919589	2.69047	2.69047	0.030956	0.320867
psp_pss	psp	pss	783997	0.9216	2.72199	2.72198	0.02883	0.400935
spa_smu	spa	smu	759640	0.924036	2.76158	2.76158	0.067381	0.390244
smu_sag	smu	sag	759330	0.924067	2.76209	2.76208	0.078558	0.372959
pmc_syo	pmc	syo	755378	0.924462	2.76867	2.76866	0.127119	0.208289
spm_smu	spm	smu	750333	0.924967	2.77713	2.77712	0.068211	0.337655
ypk_pl	ypk	pl	749465	0.925053	2.7786	2.77859	0.081746	0.467482
spg_smu	spg	smu	749016	0.925098	2.77936	2.77933	0.068211	0.393566
syo_pmm	syo	pmm	742605	0.92574	2.79024	2.79021	0.126269	0.156542
sa_smu	sa	smu	731773	0.926823	2.80891	2.80891	0.076132	0.377041
yp_se	yp	se	730644	0.926936	2.81088	2.81086	0.063791	0.382239
mle_mb	mle	mb	701252	0.929875	2.86351	2.86352	0.024459	0.109657
ec_ypk	ec	ypk	700508	0.929949	2.86488	2.86488		0.404645
yp_sf	yp	sf	694818	0.930518	2.87541	2.87542	0.057762	0.409009
ypk_cbf	ypk	cbf	693801	0.93062	2.87731	2.8773	0.117251	0.0291595
mtb_mle	mtb	mle	685809	0.931419	2.89233	2.89232	0.024459	0.11215
ypk_sf	ypk	sf	682023	0.931798	2.89953	2.89954	0.063145	0.437897
sty_ypk	sty	ypk	678595	0.932141	2.90609	2.90608	0.071426	0.396577
ypk_ecc	ypk	ecc	678270	0.932173	2.90672	2.90675	0.057584	0.382641
mle_mtc	mle	mtc	677518	0.932248	2.90816	2.90815	0.026905	0.115888
ec_yp	ec	yp	675008	0.932499	2.91301	2.91302		0.372458
ml_sm	ml	sm	673546	0.932645	2.91584	2.91582	0.045587	0.23915
pmc_pma	pmc	pma	669814	0.933019	2.92311	2.92314	0.017379	0.204038
yp_set	yp	set	667810	0.933219	2.92703	2.92703	0.063791	0.383012
se_ypk	se	ypk	658275	0.934172	2.94592	2.94594	0.068932	0.411247
yp_ecc	yp	ecc	657848	0.934215	2.94677	2.94678	0.052679	0.35547
ece_yp	ece	yp	653879	0.934612	2.95475	2.95475	0.055514	0.349292
ypk_set	ypk	set	650892	0.934911	2.9608	2.96083	0.068932	0.412469
ece_ypk	ece	ypk	650475	0.934952	2.96165	2.96166	0.060679	0.379951
yp_cbf	yp	cbf	650145	0.934986	2.96232	2.96232	0.115192	0.0154374
ech_yp	ech	yp	646362	0.935364	2.97004	2.97006		0.349807
ech_ypk	ech	ypk	642907	0.935709	2.97715	2.97711		0.379951
yp_sty	yp	sty	640955	0.935905	2.98119	2.98118	0.065306	0.366281
yp_pl	yp	pl	635901	0.93641	2.99172	2.99173	0.080204	0.43758
se_pl	se	pl	610921	0.938908	3.04552	3.04553	0.087107	0.473265
pma_pmm	pma	pmm	609385	0.939061	3.04892	3.04894	0.022525	0.180491
bs_baa	bs	baa	608685	0.939132	3.05048	3.05047	0.056869	0.413667
ec_pl	ec	pl	606696	0.93933	3.05491	3.0549		0.483524
bs_bc	bs	bc	603205	0.93968	3.06275	3.06276	0.056989	0.413911
ml_atc	ml	atc	596178	0.940382	3.0787	3.0787		0.246601
sf_pl	sf	pl	593254	0.940675	3.08542	3.08547	0.07785	0.500239
ml_at	ml	at	582145	0.941786	3.11137	3.11137	0.064176	0.264991
bs_bh	bs	bh	579217	0.942078	3.11832	3.11829	0.059478	0.447368
bs_sep	bs	sep	579141	0.942086	3.1185	3.11851	0.08293	0.400579
oi_sep	oi	sep	573214	0.942679	3.13274	3.13278	0.096222	0.435717
bh_bc	bh	bc	572114	0.942789	3.1354	3.13542	0.066459	0.452041
ecc_pl	ecc	pl	569350	0.943065	3.14213	3.1421	0.076541	0.513352
bh_baa	bh	baa	566606	0.943339	3.14885	3.14877	0.066318	0.451795
ece_pl	ece	pl	565195	0.943481	3.15233	3.15234	0.078617	0.510575
bs_saw	bs	saw	559910	0.944009	3.16545	3.16541	0.079907	0.417553
bs_san	bs	san	559880	0.944012	3.16553	3.16549	0.079907	0.409564
ech_pl	ech	pl	557175	0.944283	3.17232	3.1723		0.509507
oi_bc	oi	bc	556862	0.944314	3.1731	3.17308	0.076881	0.398857
sty_pl	sty	pl	552699	0.94473	3.18365	3.18371	0.084782	0.486183
bs_sam	bs	sam	548711	0.945129	3.19386	3.19382	0.079907	0.428887
set_pl	set	pl	545626	0.945437	3.20184	3.20186	0.087107	0.465186
baa_oi	baa	oi	545116	0.945488	3.20316	3.20317	0.078214	0.397714
bh_oi	bh	oi	530362	0.946964	3.24226	3.24225	0.084983	0.400571
mtc_cd	mtc	cd	528595	0.947141	3.24705	3.24708	0.091777	0.425991
cd_mb	cd	mb	522566	0.947743	3.26357	3.26354	0.090317	0.42511
mtb_cd	mtb	cd	521027	0.947897	3.26783	3.26784	0.090317	0.42467
cbf_pl	cbf	pl	520106	0.947989	3.27039	3.2704	0.136198	0.00857633
saw_oi	saw	oi	517231	0.948277	3.27842	3.27842	0.099248	0.449468
san_oi	san	oi	515617	0.948438	3.28296	3.28295	0.099248	0.441573
bpp_bp	bpp	bp	515260	0.948474	3.28397	3.28399		0.152306
sam_oi	sam	oi	512675	0.948732	3.29129	3.29126	0.099248	0.462049
bbr_bp	bbr	bp	498705	0.950129	3.33181	3.3318	0.002818	0.0908036
bh_sep	bh	sep	475838	0.952416	3.40198	3.40195	0.091771	0.444812
ca_clt	ca	clt	474561	0.952544	3.40605	3.40603	0.099105	0.402866
brs_bj	brs	bj	462301	0.95377	3.446	3.44604	0.119859	0.309546
bm_bj	bm	bj	453493	0.954651	3.47575	3.47572	0.119859	0.275376
psa_pss	psa	pss	442156	0.955784	3.5154	3.51537	0.055905	0.423506
vc_yp	vc	yp	440258	0.955974	3.5222	3.52228	0.089968	0.392779
vc_set	vc	set	438697	0.95613	3.52783	3.52784	0.096493	0.375638
vc_sf	vc	sf	434827	0.956517	3.54192	3.54189	0.100316	0.405179
bh_sam	bh	sam	432948	0.956705	3.54883	3.54883	0.093209	0.469786
mb_cef	mb	cef	432935	0.956707	3.54888	3.54897	0.098994	0.503729
ec_vc	ec	vc	431720	0.956828	3.55338	3.55337		0.374909
vc_se	vc	se	431686	0.956831	3.5535	3.55352	0.096493	0.374909
ec_vv	ec	vv	430407	0.956959	3.55826	3.55827		0.415545
bh_saw	bh	saw	429991	0.957001	3.55981	3.55982	0.093209	0.462766
mtc_cef	mtc	cef	428611	0.957139	3.56498	3.56495	0.101295	0.505085
bh_san	bh	san	426536	0.957346	3.5728	3.57283	0.093209	0.449672
mtb_cef	mtb	cef	424100	0.95759	3.58206	3.582	0.098994	0.502712
ca_cpe	ca	cpe	420872	0.957913	3.59447	3.5945	0.105892	0.444361
vc_ece	vc	ece	418454	0.958155	3.60387	3.6039	0.09955	0.370168
vc_cbf	vc	cbf	418362	0.958164	3.60423	3.60426	0.146867	0.0857633
vc_ech	vc	ech	417675	0.958233	3.60691	3.60682		0.368709
vc_ecc	vc	ecc	417386	0.958261	3.60805	3.608	0.098301	0.366521
sf_vv	sf	vv	416360	0.958364	3.61208	3.61203	0.1081	0.442127
psa_psp	psa	psp	415797	0.95842	3.6143	3.61427	0.04085	0.361682
vc_sty	vc	sty	414589	0.958541	3.61908	3.61905	0.097256	0.36725
ec_vp	ec	vp	414390	0.958561	3.61987	3.61991		0.422078
ec_vvy	ec	vvy	413940	0.958606	3.62165	3.62168		0.456748
tt_oi	tt	oi	412922	0.958708	3.62571	3.62577	0.196032	0.528594
mb_cg	mb	cg	411781	0.958822	3.63028	3.63017	0.097399	0.503842
sf_vp	sf	vp	410368	0.958963	3.63596	3.63602	0.104497	0.446429
bu_ece	bu	ece	409830	0.959017	3.63814	3.63816	0.110248	0.0159574
ecc_vv	ecc	vv	408851	0.959115	3.6421	3.64218	0.10531	0.403769
ec_bas	ec	bas	408157	0.959184	3.64493	3.645		0.00915751
ech_vv	ech	vv	408085	0.959191	3.64522	3.64529		0.404778
bas_sf	bas	sf	407902	0.95921	3.64596	3.64602	0.111506	0.0274725
mtc_cg	mtc	cg	407478	0.959252	3.64769	3.64769	0.104659	0.506849
mtb_cg	mtb	cg	405474	0.959453	3.65591	3.65589	0.097399	0.504176
ece_vv	ece	vv	405099	0.95949	3.65746	3.65745	0.105006	0.402423
sty_vv	sty	vv	404540	0.959546	3.65977	3.65978	0.099621	0.41319
ec_bu	ec	bu	404494	0.959551	3.65996	3.65988		0.0106383
bu_ech	bu	ech	404018	0.959598	3.66193	3.6619		0.0124113
bu_sf	bu	sf	403164	0.959684	3.66547	3.66549	0.107812	0.0230496
vv_cbf	vv	cbf	402924	0.959708	3.66647	3.6664	0.140642	0.0566038
ech_bas	ech	bas	402741	0.959726	3.66723	3.6672		0.00915751
ece_bas	ece	bas	402012	0.959799	3.67027	3.67022	0.112297	0.00915751
vc_ypk	vc	ypk	401177	0.959882	3.67377	3.67385	0.093393	0.397155
sf_vvy	sf	vvy	401068	0.959893	3.67422	3.6742	0.104855	0.481288
ecc_vp	ecc	vp	400231	0.959977	3.67774	3.67787	0.095963	0.412013
bas_ecc	bas	ecc	400053	0.959995	3.67849	3.67845	0.111042	0.0238095
ecc_vvy	ecc	vvy	399505	0.96005	3.6808	3.68077	0.102842	0.44908
sty_vp	sty	vp	399498	0.96005	3.68083	3.68086	0.098871	0.416883
vv_set	vv	set	398657	0.960134	3.68439	3.68437	0.099621	0.417227
ypk_vv	ypk	vv	397058	0.960294	3.69119	3.69119	0.104538	0.438762
bu_ecc	bu	ecc	396522	0.960348	3.69348	3.69351	0.108139	0.0248227
se_vp	se	vp	395934	0.960407	3.696	3.69592	0.094879	0.425974
bu_set	bu	set	395251	0.960475	3.69893	3.69893	0.120898	0.0124113
bu_sty	bu	sty	395236	0.960476	3.699	3.699	0.123472	0.0124113
se_vv	se	vv	394984	0.960502	3.70008	3.70008	0.099621	0.415882
vp_cbf	vp	cbf	394629	0.960537	3.70161	3.70165	0.142367	0.0668954
ec_ba	ec	ba	393805	0.960619	3.70517	3.70511		0.00992063
sty_bas	sty	bas	391566	0.960843	3.71492	3.7149	0.124361	0.010989
bas_set	bas	set	391366	0.960863	3.71579	3.71591	0.121058	0.014652
sty_vvy	sty	vvy	390757	0.960924	3.71846	3.71846	0.096424	0.45184
ece_vvy	ece	vvy	390414	0.960959	3.71997	3.71996	0.102546	0.443865
sf_ba	sf	ba	389516	0.961048	3.72392	3.72391	0.109765	0.0257937
ece_ba	ece	ba	388970	0.961103	3.72633	3.72635	0.112132	0.0119048
ech_ba	ech	ba	388373	0.961163	3.72898	3.72897		0.0119048
ech_vvy	ech	vvy	388279	0.961172	3.72939	3.72937		0.442025
ypk_vvy	ypk	vvy	388154	0.961185	3.72995	3.73	0.107151	0.480368
vp_set	vp	set	388036	0.961196	3.73047	3.73042	0.094879	0.424675
yp_vv	yp	vv	387806	0.961219	3.73149	3.7314	0.100149	0.434388
ech_vp	ech	vp	386839	0.961316	3.7358	3.73577		0.40487
ecc_ba	ecc	ba	386366	0.961363	3.73792	3.73791	0.112463	0.0218254
sty_ba	sty	ba	385886	0.961411	3.74007	3.74011	0.121679	0.0119048
ece_vp	ece	vp	385303	0.96147	3.74269	3.74267	0.099673	0.405519
yp_vvy	yp	vvy	383883	0.961612	3.7491	3.74902	0.102533	0.476687
san_lm	san	lm	383549	0.961645	3.75061	3.75056	0.093275	0.472811
se_ba	se	ba	383177	0.961682	3.7523	3.75225	0.118483	0.015873
cbf_vvy	cbf	vvy	382818	0.961718	3.75393	3.75391	0.142382	0.058319
set_vvy	set	vvy	382169	0.961783	3.75689	3.75684	0.098714	0.45184
lm_sep	lm	sep	380461	0.961954	3.76471	3.76467	0.094094	0.465482
ba_set	ba	set	380317	0.961968	3.76537	3.76527	0.118483	0.015873
se_bas	se	bas	378968	0.962103	3.7716	3.77149	0.121058	0.014652
sam_lm	sam	lm	378772	0.962123	3.77251	3.77253	0.093275	0.488578
lin_sep	lin	sep	378550	0.962145	3.77354	3.77357	0.092293	0.467549
san_lin	san	lin	378021	0.962198	3.776	3.77594	0.090719	0.469726
se_vvy	se	vvy	376777	0.962322	3.7818	3.78182	0.098714	0.453067
vc_pl	vc	pl	375728	0.962427	3.78672	3.78671	0.122876	0.413931
sam_lin	sam	lin	375513	0.962449	3.78774	3.78782	0.090719	0.488578
bs_tt	bs	tt	372425	0.962758	3.80238	3.8024	0.189354	0.517002
lm_saw	lm	saw	372022	0.962798	3.80431	3.80425	0.093275	0.476064
bu_se	bu	se	367669	0.963233	3.82538	3.82543	0.120898	0.0141844
lin_saw	lin	saw	363926	0.963607	3.84386	3.84384	0.090719	0.474924
yp_vp	yp	vp	363212	0.963679	3.84743	3.84738	0.105356	0.43961
pl_vvy	pl	vvy	362577	0.963742	3.85061	3.85058	0.126044	0.483742
ypk_vp	ypk	vp	362340	0.963766	3.8518	3.85179	0.108898	0.44026
vv_pl	vv	pl	359961	0.964004	3.86383	3.86378	0.12768	0.446501
atc_bj	atc	bj	353562	0.964644	3.89693	3.89691		0.31312
hi_pm	hi	pm	350523	0.964948	3.91306	3.91309	0.049268	0.165963
at_bj	at	bj	350187	0.964981	3.91485	3.91487	0.136856	0.331777
psa_cbf	psa	cbf	349252	0.965075	3.91988	3.91979	0.208051	0.0497427
bs_lm	bs	lm	342849	0.965715	3.95498	3.95482	0.083674	0.423401
bs_lin	bs	lin	340863	0.965914	3.96613	3.96613	0.080302	0.443396
tt_clt	tt	clt	339677	0.966032	3.97285	3.97276	0.227647	0.535609
lm_oi	lm	oi	338113	0.966189	3.98178	3.98164	0.091771	0.47189
ba_cbf	ba	cbf	337811	0.966219	3.98351	3.98368	0.123556	0.228175
lin_oi	lin	oi	335097	0.96649	3.99923	3.99918	0.087712	0.494272
mle_cd	mle	cd	333860	0.966614	4.00648	4.00642	0.095255	0.376947
sm_bj	sm	bj	329997	0.967	4.02946	4.02933	0.125048	0.346304
tt_sep	tt	sep	327680	0.967232	4.04351	4.04355	0.207658	0.616784
mle_cef	mle	cef	326609	0.967339	4.05007	4.05016	0.105586	0.345171
sep_bc	sep	bc	325816	0.967418	4.05496	4.05492	0.073941	0.391071
ca_tt	ca	tt	322021	0.967798	4.07869	4.07869	0.255729	0.502318
cpe_tt	cpe	tt	320277	0.967972	4.0898	4.08986	0.230221	0.566074
spn_sag	spn	sag	320075	0.967993	4.09109	4.09094	0.057199	0.393049
baa_sep	baa	sep	319287	0.968071	4.09615	4.09608	0.073783	0.390657
spt_smu	spt	smu	318106	0.968189	4.10379	4.1038	0.069349	0.393878
mle_cg	mle	cg	317949	0.968205	4.10481	4.10478	0.102036	0.342056
vp_pl	vp	pl	317001	0.9683	4.11099	4.11087	0.130765	0.439935
spn_smu	spn	smu	316880	0.968312	4.11179	4.11185	0.069572	0.388265
spt_sag	spt	sag	316502	0.96835	4.11426	4.11412	0.057199	0.405922
spn_sa	spn	sa	314059	0.968594	4.13043	4.13039	0.054147	0.396965
vc_so	vc	so	313935	0.968607	4.13126	4.13126	0.105006	0.33698
spt_sa	spt	sa	312691	0.968731	4.1396	4.13952	0.05554	0.409265
sco_twt	sco	twt	310572	0.968943	4.15397	4.15402	0.117102	0.168582
bas_cbf	bas	cbf	310535	0.968947	4.15422	4.15415	0.136741	0.276557
mtb_twt	mtb	twt	308777	0.969122	4.16631	4.16622	0.14867	0.223499
sco_tw	sco	tw	308682	0.969132	4.16697	4.16688		0.178218
tt_saw	tt	saw	307853	0.969215	4.17273	4.17279	0.208386	0.618238
san_tt	san	tt	307812	0.969219	4.17301	4.17292	0.208386	0.621329
cpe_clt	cpe	clt	307632	0.969237	4.17427	4.17414	0.097399	0.440792
mtc_twt	mtc	twt	305728	0.969427	4.18764	4.18764	0.156576	0.226054
sam_tt	sam	tt	304181	0.969582	4.19864	4.19865	0.208386	0.615533
spm_spn	spm	spn	303732	0.969627	4.20186	4.20188	0.055085	0.329994
lm_baa	lm	baa	303666	0.969633	4.20233	4.20241	0.083538	0.427266
mb_twt	mb	twt	303102	0.96969	4.20639	4.20628	0.14867	0.222222
spn_spg	spn	spg	302672	0.969733	4.20949	4.20942	0.055085	0.387668
bh_tt	bh	tt	301880	0.969812	4.21523	4.21527	0.184741	0.493431
lin_baa	lin	baa	299599	0.97004	4.23196	4.23201	0.080172	0.442722
cd_sco	cd	sco	299202	0.97008	4.23491	4.23486	0.136741	0.390749
spn_spa	spn	spa	298818	0.970118	4.23776	4.23784	0.055902	0.378862
vc_bu	vc	bu	298083	0.970192	4.24324	4.24319	0.148748	0.0939716
sam_bc	sam	bc	297000	0.9703	4.25138	4.25124	0.072397	0.420044
spt_spa	spt	spa	296992	0.970301	4.25144	4.25122	0.057539	0.376152
spt_spg	spt	spg	296693	0.970331	4.2537	4.2539	0.05672	0.38445
so_cbf	so	cbf	296139	0.970386	4.2579	4.25796	0.155563	0.0617496
vc_bas	vc	bas	295534	0.970447	4.2625	4.2626	0.146421	0.0805861
san_bc	san	bc	295482	0.970452	4.2629	4.26309	0.072397	0.393752
spm_spt	spm	spt	295240	0.970476	4.26475	4.26458	0.05672	0.332351
sav_tw	sav	tw	294950	0.970505	4.26697	4.26695		0.188119
san_baa	san	baa	294874	0.970513	4.26755	4.26766	0.072243	0.397223
sam_baa	sam	baa	294849	0.970515	4.26774	4.26784	0.072243	0.420413
lm_bc	lm	bc	294602	0.97054	4.26964	4.26968	0.084475	0.423401
saw_baa	saw	baa	294563	0.970544	4.26994	4.26991	0.072243	0.400456
mtb_tw	mtb	tw	294203	0.97058	4.27271	4.2728		0.246287
bu_cbf	bu	cbf	293992	0.970601	4.27434	4.27433	0.139347	0.280142
ba_pl	ba	pl	293853	0.970615	4.27542	4.27531	0.138094	0.00793651
saw_bc	saw	bc	292712	0.970729	4.28428	4.28422	0.072397	0.398936
so_vvy	so	vvy	292104	0.97079	4.28903	4.28907	0.10262	0.415644
bu_pl	bu	pl	291972	0.970803	4.29007	4.28999	0.135789	0.0195035
spn_sp	spn	sp	291904	0.97081	4.2906	4.29089	0.055085	0.385277
bas_pl	bas	pl	291290	0.970871	4.29543	4.29569	0.139245	0.018315
so_vv	so	vv	290105	0.970989	4.30483	4.30497	0.105082	0.36541
mb_tw	mb	tw	288687	0.971131	4.31619	4.31625		0.246287
mtc_tw	mtc	tw	288535	0.971147	4.31742	4.31757		0.24505
cd_sav	cd	sav	288394	0.971161	4.31855	4.31858	0.145513	0.391189
cc_bm	cc	bm	287576	0.971242	4.32518	4.32521	0.123897	0.402623
lin_bc	lin	bc	287032	0.971297	4.32962	4.32953	0.081102	0.44407
spt_sp	spt	sp	286998	0.9713	4.3299	4.32973	0.05672	0.380978
vc_ba	vc	ba	286604	0.97134	4.33312	4.33312	0.140324	0.0734127
cc_brs	cc	brs	286526	0.971347	4.33376	4.3338	0.123897	0.423913
san_lp	san	lp	286377	0.971362	4.33498	4.33499	0.139735	0.534902
so_vp	so	vp	285211	0.971479	4.34461	4.34475	0.106192	0.382792
bu_vp	bu	vp	284811	0.971519	4.34793	4.34785	0.161504	0.0638298
cc_sm	cc	sm	283528	0.971647	4.35867	4.35863	0.13163	0.519306
saw_lp	saw	lp	282330	0.971767	4.3688	4.36871	0.139735	0.541033
cb_ba	cb	ba	281642	0.971836	4.37467	4.37458	0.216597	0.18254
ba_vp	ba	vp	281503	0.97185	4.37586	4.37592	0.151947	0.0496032
sav_twt	sav	twt	280679	0.971932	4.38294	4.38292	0.125015	0.16986
bu_vv	bu	vv	279540	0.972046	4.39281	4.39281	0.161586	0.0744681
sam_lp	sam	lp	279262	0.972074	4.39524	4.39526	0.139735	0.550847
bas_vp	bas	vp	279057	0.972094	4.39703	4.39694	0.160097	0.0604396
bh_lin	bh	lin	277659	0.972234	4.40934	4.40967	0.069183	0.486523
bas_vv	bas	vv	276326	0.972367	4.42122	4.42124	0.1532	0.0659341
bu_vvy	bu	vvy	276218	0.972378	4.42219	4.42237	0.158978	0.0673759
bas_vvy	bas	vvy	274401	0.97256	4.43863	4.43873	0.15716	0.0659341
mle_sco	mle	sco	272957	0.972704	4.4519	4.45191	0.12633	0.285358
bh_lm	bh	lm	271667	0.972833	4.46391	4.46375	0.072497	0.459592
oi_lp	oi	lp	270475	0.972952	4.47514	4.47534	0.131778	0.568295
mg_uu	mg	uu	270136	0.972986	4.47835	4.47806	0.173012	0.32438
vv_ba	vv	ba	269648	0.973035	4.483	4.48314	0.144547	0.0535714
sep_lp	sep	lp	269464	0.973054	4.48476	4.48471	0.143047	0.52501
yp_ba	yp	ba	268232	0.973177	4.49662	4.49657	0.121164	0.0119048
se_so	se	so	267243	0.973276	4.50624	4.50633	0.124559	0.558742
yp_so	yp	so	266323	0.973368	4.51528	4.5154	0.112956	0.534878
ba_vvy	ba	vvy	264966	0.973503	4.52876	4.52895	0.14433	0.047619
ml_bj	ml	bj	263356	0.973664	4.545	4.54532	0.12595	0.537948
bu_cb	bu	cb	262198	0.97378	4.55684	4.55675	0.199303	0.223404
yp_bas	yp	bas	261184	0.973882	4.56734	4.56731	0.128018	0.0164835
ec_so	ec	so	260862	0.973914	4.57069	4.57094		0.55083
bu_yp	bu	yp	260590	0.973941	4.57354	4.57348	0.124396	0.0177305
ypk_so	ypk	so	260504	0.97395	4.57444	4.5741	0.119468	0.557213
tt_bc	tt	bc	260410	0.973959	4.57542	4.57551	0.186135	0.500386
ypk_ba	ypk	ba	260303	0.97397	4.57655	4.57634	0.129396	0.0238095
uu_mga	uu	mga	260242	0.973976	4.57719	4.57737	0.15106	0.379479
tt_baa	tt	baa	260053	0.973995	4.57918	4.57904	0.186579	0.50425
sty_so	sty	so	259936	0.974006	4.58041	4.58051	0.123767	0.552729
bb_bas	bb	bas	259431	0.974057	4.58575	4.58581	0.295583	0.485348
sf_so	sf	so	259404	0.97406	4.58603	4.58618	0.122185	0.564354
cd_tw	cd	tw	258568	0.974143	4.59494	4.59524		0.261139
so_set	so	set	258330	0.974167	4.59749	4.59744	0.124559	0.559796
cd_twt	cd	twt	258021	0.974198	4.60081	4.60106	0.133793	0.249042
mle_tw	mle	tw	256469	0.974353	4.61766	4.6179		0.30198
cc_at	cc	at	256341	0.974366	4.61906	4.61868	0.137474	0.463196
cpe_oi	cpe	oi	256026	0.974397	4.62252	4.62246	0.188486	0.546992
ece_so	ece	so	255982	0.974402	4.623	4.6226	0.125352	0.543941
ss_st	ss	st	255001	0.9745	4.63386	4.63387		0.32661
lin_tt	lin	tt	254576	0.974542	4.63861	4.63856	0.196367	0.583849
cg_twt	cg	twt	254415	0.974558	4.64041	4.64059	0.123627	0.223499
mg_lp	mg	lp	253395	0.974661	4.65191	4.6526	0.280726	0.227273
lm_tt	lm	tt	253334	0.974667	4.6526	4.65258	0.203224	0.586167
cpe_sep	cpe	sep	252968	0.974703	4.65676	4.6565	0.203539	0.602315
cc_atc	cc	atc	252778	0.974722	4.65893	4.65948		0.45351
pss_cbf	pss	cbf	251419	0.974858	4.67457	4.67437	0.200312	0.0463122
ech_so	ech	so	251397	0.97486	4.67483	4.67459		0.539547
cg_tw	cg	tw	251052	0.974895	4.67884	4.67844		0.241337
mb_sav	mb	sav	250740	0.974926	4.68248	4.6829	0.127126	0.504592
sav_cef	sav	cef	250148	0.974985	4.68943	4.68942	0.127418	0.455254
cb_bas	cb	bas	250100	0.97499	4.68999	4.68986	0.206927	0.199634
mg_tw	mg	tw	250081	0.974992	4.69022	4.69036		0.460744
so_pl	so	pl	249950	0.975005	4.69176	4.69179	0.132609	0.589038
oi_clt	oi	clt	249906	0.975009	4.69228	4.69207	0.179003	0.540244
cef_twt	cef	twt	249496	0.97505	4.69714	4.69684	0.131349	0.213282
bs_lp	bs	lp	249044	0.975096	4.70252	4.70263	0.128016	0.550349
bas_ypk	bas	ypk	248746	0.975125	4.70608	4.70603	0.128817	0.025641
bs_clt	bs	clt	248694	0.975131	4.70671	4.70696	0.189791	0.507796
mg_mga	mg	mga	248324	0.975168	4.71115	4.71127	0.092019	0.163223
mtc_sav	mtc	sav	248218	0.975178	4.71243	4.71256	0.135019	0.539527
sco_cef	sco	cef	248080	0.975192	4.71409	4.71448	0.115583	0.448814
mtb_sav	mtb	sav	247413	0.975259	4.72218	4.72173	0.127126	0.508531
mle_sav	mle	sav	247084	0.975292	4.7262	4.726	0.134326	0.292835
bh_cpe	bh	cpe	246948	0.975305	4.72786	4.72788	0.184302	0.524436
cpe_bc	cpe	bc	246935	0.975306	4.72802	4.72799	0.189961	0.486466
cc_bj	cc	bj	246521	0.975348	4.73311	4.73301	0.142369	0.443404
lm_lp	lm	lp	245212	0.975479	4.74936	4.74971	0.126348	0.520731
bu_ypk	bu	ypk	244939	0.975506	4.75278	4.75274	0.128497	0.0301418
mg_sep	mg	sep	244857	0.975514	4.75381	4.75354	0.284696	0.264463
cpe_saw	cpe	saw	244601	0.97554	4.75704	4.75733	0.198243	0.605243
so_ecc	so	ecc	243773	0.975623	4.76754	4.76778	0.122543	0.544403
mtc_sco	mtc	sco	243739	0.975626	4.76798	4.76805	0.124768	0.543348
lin_lp	lin	lp	242756	0.975724	4.7806	4.7804	0.124623	0.539084
hi_ba	hi	ba	242542	0.975746	4.78337	4.78311	0.171587	0.111111
bb_bu	bb	bu	242289	0.975771	4.78665	4.78635	0.296117	0.460993
cef_tw	cef	tw	242115	0.975788	4.78892	4.78901		0.232673
mb_sco	mb	sco	240728	0.975927	4.80716	4.8073	0.118418	0.506378
sav_cg	sav	cg	240655	0.975935	4.80813	4.80774	0.123173	0.453725
san_cpe	san	cpe	240212	0.975979	4.81404	4.81346	0.198243	0.604705
sam_cpe	sam	cpe	239665	0.976033	4.82138	4.82094	0.198243	0.610902
hi_bas	hi	bas	239468	0.976053	4.82404	4.82375	0.165993	0.130037
ca_sep	ca	sep	239386	0.976061	4.82514	4.82563	0.206039	0.558909
bu_psp	bu	psp	239238	0.976076	4.82715	4.82726	0.189088	0.0780142
bpp_rs	bpp	rs	239236	0.976076	4.82717	4.82727		0.476453
cpe_baa	cpe	baa	239210	0.976079	4.82753	4.82696	0.191285	0.481955
mtb_sco	mtb	sco	239012	0.976099	4.83021	4.83022	0.118418	0.510059
mpu_ba	mpu	ba	238936	0.976106	4.83125	4.83166	0.315787	0.541667
tt_lp	tt	lp	238496	0.97615	4.83725	4.83696	0.225483	0.624034
bs_cpe	bs	cpe	237749	0.976225	4.84753	4.84725	0.189791	0.52406
mle_twt	mle	twt	237672	0.976233	4.8486	4.84915	0.15114	0.282248
psp_cbf	psp	cbf	237170	0.976283	4.85558	4.85532	0.207878	0.0497427
ca_saw	ca	saw	236977	0.976302	4.85827	4.85841	0.207961	0.570669
ca_oi	ca	oi	236735	0.976326	4.86166	4.86203	0.20395	0.600571
bbr_rs	bbr	rs	236398	0.97636	4.8664	4.866	0.104093	0.455233
bb_ba	bb	ba	236245	0.976375	4.86856	4.86854	0.287705	0.43254
hi_bu	hi	bu	235935	0.976406	4.87295	4.87345	0.176963	0.150709
lm_cpe	lm	cpe	235230	0.976477	4.88301	4.8834	0.198397	0.56391
bh_clt	bh	clt	235184	0.976482	4.88367	4.88343	0.183439	0.504425
psp_vp	psp	vp	235111	0.976489	4.88472	4.88469	0.145038	0.459416
mg_ef	mg	ef	235064	0.976494	4.8854	4.88619	0.28597	0.229339
vc_psa	vc	psa	234522	0.976548	4.89322	4.89331	0.159311	0.402991
psa_vp	psa	vp	234447	0.976555	4.89431	4.89468	0.158853	0.426948
so_ba	so	ba	234384	0.976562	4.89522	4.89496	0.152853	0.0357143
vc_pss	vc	pss	233364	0.976664	4.91015	4.90998	0.137853	0.417214
cg_sco	cg	sco	233262	0.976674	4.91165	4.91176	0.119199	0.435683
san_ca	san	ca	233110	0.976689	4.9139	4.9139	0.207961	0.564211
mg_san	mg	san	232782	0.976722	4.91876	4.91881	0.283701	0.245868
psp_vv	psp	vv	232263	0.976774	4.92651	4.927	0.154447	0.451884
mg_sam	mg	sam	232255	0.976774	4.92663	4.92689	0.283701	0.247934
uu_bas	uu	bas	231733	0.976827	4.93449	4.93451	0.363975	0.606227
sep_clt	sep	clt	231710	0.976829	4.93484	4.93467	0.196486	0.63464
psp_vvy	psp	vvy	230884	0.976912	4.94741	4.94732	0.151739	0.494785
baa_clt	baa	clt	229934	0.977007	4.96206	4.96228	0.183356	0.489676
mg_rp	mg	rp	229903	0.97701	4.96254	4.96293	0.319465	0.485537
psa_vv	psa	vv	229785	0.977021	4.96438	4.9641	0.169458	0.426312
ml_cc	ml	cc	229560	0.977044	4.96789	4.96788	0.134129	0.473374
uu_rc	uu	rc	229241	0.977076	4.97289	4.97303	0.321851	0.545603
bas_so	bas	so	229040	0.977096	4.97606	4.97663	0.166718	0.0567766
mp_mga	mp	mga	229036	0.977096	4.97612	4.97625	0.093643	0.375907
sam_ca	sam	ca	228918	0.977108	4.97798	4.97769	0.207961	0.57885
pm_ba	pm	ba	228829	0.977117	4.97939	4.97947	0.187303	0.0892857
bs_ca	bs	ca	228808	0.977119	4.97972	4.98048	0.21121	0.584695
psa_vvy	psa	vvy	228268	0.977173	4.9883	4.98717	0.165851	0.473313
cpe_lp	cpe	lp	228009	0.977199	4.99245	4.99253	0.206201	0.607895
uu_bh	uu	bh	227984	0.977202	4.99285	4.99279	0.307582	0.307818
pm_bas	pm	bas	227765	0.977224	4.99636	4.9963	0.188634	0.108059
uu_saw	uu	saw	227516	0.977248	5.00038	5.00048	0.3001	0.351792
ba_pss	ba	pss	226913	0.977309	5.01017	5.01045	0.187754	0.0595238
pss_vp	pss	vp	226754	0.977325	5.01277	5.01334	0.155255	0.448701
psp_bas	psp	bas	226636	0.977336	5.0147	5.01459	0.188339	0.0567766
mg_oi	mg	oi	226504	0.97735	5.01687	5.01701	0.291451	0.235537
vv_pss	vv	pss	226144	0.977386	5.02281	5.02256	0.152677	0.445155
bh_ca	bh	ca	226062	0.977394	5.02416	5.02412	0.195552	0.597222
uu_lp	uu	lp	225693	0.977431	5.03029	5.03059	0.30223	0.34202
cd_sep	cd	sep	225636	0.977436	5.03124	5.03093	0.250683	0.61674
bh_lp	bh	lp	225630	0.977437	5.03134	5.03125	0.126257	0.567963
uu_san	uu	san	225529	0.977447	5.03303	5.03294	0.3001	0.348534
bu_pss	bu	pss	225377	0.977462	5.03557	5.03584	0.188185	0.0602837
psp_ba	psp	ba	225284	0.977472	5.03713	5.03731	0.1879	0.0535714
bu_pm	bu	pm	225222	0.977478	5.03817	5.03806	0.197941	0.12766
clt_bc	clt	bc	224537	0.977546	5.04974	5.04977	0.183928	0.501475
lin_cpe	lin	cpe	224468	0.977553	5.05091	5.05141	0.191547	0.562782
vc_psp	vc	psp	223804	0.97762	5.06227	5.06244	0.135529	0.425966
rp_uu	rp	uu	223726	0.977627	5.06362	5.06377	0.326819	0.594463
bu_so	bu	so	223207	0.977679	5.0726	5.07259	0.160716	0.0585106
hi_vc	hi	vc	222934	0.977707	5.07736	5.07726	0.14719	0.30175
bp_rs	bp	rs	222819	0.977718	5.07937	5.07935	0.106332	0.515407
mg_cpe	mg	cpe	222171	0.977783	5.09079	5.09009	0.282891	0.31405
bas_ef	bas	ef	221767	0.977823	5.09797	5.0979	0.300797	0.263736
uu_oi	uu	oi	221384	0.977862	5.10483	5.10454	0.299837	0.333876
ba_lp	ba	lp	221361	0.977864	5.10524	5.10559	0.300546	0.220238
uu_sav	uu	sav	220895	0.977911	5.11366	5.1138	0.303019	0.37785
bas_lp	bas	lp	220816	0.977918	5.11509	5.11415	0.294983	0.261905
bas_pss	bas	pss	220752	0.977925	5.11625	5.11635	0.190838	0.0549451
sep_mga	sep	mga	220498	0.97795	5.12088	5.12043	0.285592	0.428375
uu_sam	uu	sam	219836	0.978016	5.13305	5.13284	0.3001	0.350163
mg_bas	mg	bas	219661	0.978034	5.13629	5.13641	0.345679	0.530992
pss_vvy	pss	vvy	219440	0.978056	5.1404	5.14115	0.150802	0.48773
mg_saw	mg	saw	219188	0.978081	5.14511	5.14515	0.283701	0.239669
mg_bh	mg	bh	218508	0.978149	5.15792	5.15872	0.292699	0.22314
hi_vp	hi	vp	218325	0.978167	5.1614	5.16101	0.1565	0.290284
ba_twt	ba	twt	218308	0.978169	5.16172	5.16165	0.293344	0.376984
bu_bbr	bu	bbr	218298	0.97817	5.16191	5.16263	0.249933	0.111702
hi_vv	hi	vv	218242	0.978176	5.16298	5.16328	0.153871	0.298733
psa_cb	psa	cb	218222	0.978178	5.16336	5.16342	0.130178	0.454953
lp_bc	lp	bc	217566	0.978243	5.17596	5.1761	0.109045	0.529744
pm_vv	pm	vv	217360	0.978264	5.17994	5.17916	0.160436	0.338958
ca_baa	ca	baa	216947	0.978305	5.18799	5.18812	0.202378	0.574346
sam_clt	sam	clt	216928	0.978307	5.18836	5.18799	0.198243	0.606405
hi_vvy	hi	vvy	216595	0.97834	5.1949	5.19449	0.153642	0.282438
san_clt	san	clt	216363	0.978364	5.19948	5.19863	0.198243	0.613148
bbr_ba	bbr	ba	216266	0.978373	5.2014	5.20079	0.252636	0.0972222
bbr_bas	bbr	bas	216153	0.978385	5.20364	5.2027	0.252073	0.0970696
bs_uu	bs	uu	215894	0.978411	5.2088	5.20846	0.315418	0.311075
mg_cbf	mg	cbf	215513	0.978449	5.21644	5.21733	0.355248	0.520661
hh_ws	hh	ws	215353	0.978465	5.21967	5.21956	0.075829	0.3728
bb_mpe	bb	mpe	215307	0.978469	5.2206	5.22033	0.342456	0.646298
ll_spm	ll	spm	215287	0.978471	5.221	5.22035	0.099742	0.372422
mp_lp	mp	lp	215232	0.978477	5.22211	5.22102	0.275037	0.380261
mg_twt	mg	twt	214878	0.978512	5.22931	5.22885	0.311385	0.464876
baa_lp	baa	lp	214806	0.978519	5.23078	5.22979	0.109588	0.529744
pm_sty	pm	sty	214644	0.978536	5.23409	5.23424	0.129222	0.233251
saw_clt	saw	clt	214601	0.97854	5.23497	5.23402	0.198243	0.610198
uu_sep	uu	sep	214587	0.978541	5.23526	5.2355	0.297976	0.369707
cd_tt	cd	tt	214585	0.978541	5.2353	5.234	0.244067	0.622467
hi_se	hi	se	214371	0.978563	5.2397	5.23963	0.133424	0.200362
cpe_wb	cpe	wb	214231	0.978577	5.24259	5.2433	0.288405	0.306056
ll_spg	ll	spg	213616	0.978638	5.25539	5.25561	0.099742	0.41555
ca_bc	ca	bc	213545	0.978645	5.25688	5.25739	0.201423	0.572985
bu_lm	bu	lm	213472	0.978653	5.25841	5.2586	0.275872	0.241135
cd_cpe	cd	cpe	213080	0.978692	5.26668	5.26611	0.248557	0.614537
hi_set	hi	set	213071	0.978693	5.26687	5.26673	0.133424	0.197345
wb_pss	wb	pss	212973	0.978703	5.26895	5.26824	0.194284	0.0720131
cef_sep	cef	sep	212408	0.978759	5.28102	5.28131	0.240302	0.601902
pss_pl	pss	pl	212221	0.978778	5.28505	5.28448	0.182883	0.592608
bu_ef	bu	ef	212215	0.978778	5.28518	5.28545	0.28871	0.265957
sam_cd	sam	cd	212077	0.978792	5.28816	5.28781	0.25578	0.590308
vc_pm	vc	pm	211936	0.978806	5.29122	5.29021	0.156048	0.346898
cb_xc	cb	xc	211664	0.978834	5.29715	5.29814	0.148622	0.491289
mg_bs	mg	bs	211213	0.978879	5.30705	5.30754	0.294195	0.231405
pm_ecc	pm	ecc	211167	0.978883	5.30807	5.30689	0.130534	0.237221
mg_sav	mg	sav	211043	0.978896	5.31081	5.31267	0.291803	0.307851
bas_twt	bas	twt	211014	0.978899	5.31146	5.31085	0.287749	0.406593
cd_saw	cd	saw	210963	0.978904	5.31259	5.31276	0.25578	0.595154
bpp_bas	bpp	bas	210904	0.97891	5.3139	5.31435		0.108059
mg_rc	mg	rc	210870	0.978913	5.31465	5.31543	0.320583	0.448347
bu_lp	bu	lp	210675	0.978932	5.319	5.31888	0.292065	0.23227
hi_sty	hi	sty	210619	0.978938	5.32025	5.31947	0.128531	0.199155
mpe_cbf	mpe	cbf	210613	0.978939	5.32039	5.32073	0.370874	0.504288
mg_clt	mg	clt	210485	0.978951	5.32326	5.32402	0.300222	0.386364
mp_tw	mp	tw	210435	0.978957	5.32438	5.32551		0.567489
san_cd	san	cd	210432	0.978957	5.32445	5.32402	0.25578	0.596035
ll_spa	ll	spa	210277	0.978972	5.32794	5.32891	0.10061	0.409214
uu_lin	uu	lin	210197	0.97898	5.32974	5.32941	0.301164	0.346906
pm_sf	pm	sf	210154	0.978985	5.33071	5.33277	0.131785	0.256576
ec_pm	ec	pm	209929	0.979007	5.33581	5.33547		0.240695
pm_vvy	pm	vvy	209849	0.979015	5.33763	5.33622	0.159335	0.325558
ll_sp	ll	sp	209815	0.979019	5.33841	5.33797	0.099742	0.415905
bpp_ba	bpp	ba	209720	0.979028	5.34058	5.3402		0.0972222
pm_vp	pm	vp	209523	0.979048	5.34509	5.34428	0.160853	0.334988
mpe_bc	mpe	bc	209408	0.979059	5.34773	5.34926	0.289041	0.431051
hi_pl	hi	pl	209353	0.979065	5.34899	5.3495	0.139549	0.219071
bu_bpp	bu	bpp	209313	0.979069	5.34992	5.34918		0.125887
ca_lm	ca	lm	209220	0.979078	5.35206	5.3515	0.215883	0.554462
ll_smu	ll	smu	208833	0.979117	5.36105	5.36122	0.11904	0.406122
hi_ypk	hi	ypk	208389	0.979161	5.37146	5.37037	0.150629	0.218467
uu_baa	uu	baa	208361	0.979164	5.37212	5.37172	0.301164	0.327362
wb_pl	wb	pl	208101	0.97919	5.37827	5.37759	0.141111	0.0163666
ca_lin	ca	lin	208088	0.979191	5.37857	5.37921	0.2084	0.566038
pm_pl	pm	pl	207934	0.979207	5.38224	5.38165	0.154027	0.276923
saw_cef	saw	cef	207704	0.97923	5.38773	5.38804	0.245271	0.62196
ca_lp	ca	lp	207664	0.979234	5.38869	5.38876	0.215701	0.609505
bu_mpu	bu	mpu	207540	0.979246	5.39167	5.39232	0.326067	0.549645
cb_so	cb	so	207459	0.979254	5.39362	5.3932	0.165722	0.493778
ypk_wb	ypk	wb	207242	0.979276	5.39887	5.39954	0.121444	0.0245499
psa_so	psa	so	207212	0.979279	5.39959	5.39985	0.157772	0.517576
pss_set	pss	set	207173	0.979283	5.40054	5.40164	0.155872	0.536896
bu_twt	bu	twt	206947	0.979305	5.40604	5.40719	0.286102	0.416667
uu_bu	uu	bu	206678	0.979332	5.41263	5.41266	0.345506	0.586879
pm_so	pm	so	206667	0.979333	5.4129	5.41255	0.162149	0.322084
bb_rs	bb	rs	206649	0.979335	5.41334	5.4153	0.330349	0.438308
lm_clt	lm	clt	206635	0.979337	5.41369	5.41289	0.197517	0.570586
bas_cv	bas	cv	206460	0.979354	5.418	5.41795	0.249063	0.0842491
so_pss	so	pss	206345	0.979365	5.42085	5.42171	0.13856	0.541397
baa_mpe	baa	mpe	206185	0.979382	5.42482	5.42382	0.289783	0.440694
lin_clt	lin	clt	206109	0.979389	5.42672	5.42573	0.191547	0.570586
uu_lm	uu	lm	206105	0.97939	5.42682	5.42757	0.297976	0.324104
san_cef	san	cef	206063	0.979394	5.42786	5.42914	0.245271	0.617432
bu_rs	bu	rs	206055	0.979394	5.42806	5.42704	0.245387	0.156028
mg_mj	mg	mj	206033	0.979397	5.42861	5.42925		0.576446
psa_bu	psa	bu	205730	0.979427	5.43621	5.43688	0.188335	0.0531915
pm_set	pm	set	205638	0.979436	5.43853	5.43706	0.132609	0.239702
pm_se	pm	se	205619	0.979438	5.43901	5.44063	0.132609	0.240199
cb_xa	cb	xa	205603	0.97944	5.43941	5.43913	0.149562	0.490294
sam_cef	sam	cef	205575	0.979442	5.44012	5.43949	0.245271	0.630803
pm_yp	pm	yp	205515	0.979449	5.44164	5.44136	0.140445	0.251613
ca_ba	ca	ba	205494	0.979451	5.44217	5.44231	0.284815	0.208333
psa_bas	psa	bas	205365	0.979464	5.44544	5.44473	0.182082	0.0549451
cb_ypk	cb	ypk	205145	0.979486	5.45105	5.45011	0.188653	0.495769
hi_ec	hi	ec	204962	0.979504	5.45574	5.45584		0.196138
mpu_bas	mpu	bas	204945	0.979506	5.45617	5.45693	0.333308	0.565934
ca_cg	ca	cg	204863	0.979514	5.45828	5.4586	0.252722	0.648513
ll_sag	ll	sag	204817	0.979518	5.45947	5.45958	0.099915	0.436485
hi_sf	hi	sf	204808	0.979519	5.4597	5.4599	0.127829	0.210622
pm_ypk	pm	ypk	204797	0.97952	5.45998	5.45964	0.145018	0.251117
ec_cb	ec	cb	204680	0.979532	5.463	5.46239		0.487307
cpe_twt	cpe	twt	204637	0.979536	5.46412	5.4634	0.2489	0.38825
oi_mga	oi	mga	204609	0.979539	5.46484	5.4649	0.277391	0.385675
uu_bc	uu	bc	204607	0.979539	5.46489	5.46467	0.3001	0.296417
cg_tt	cg	tt	204599	0.97954	5.4651	5.46518	0.229291	0.6534
san_mga	san	mga	204537	0.979546	5.46671	5.46528	0.285592	0.407713
mle_mga	mle	mga	204491	0.979551	5.4679	5.46917	0.330953	0.506887
bb_bpp	bb	bpp	204435	0.979557	5.46936	5.47027		0.413631
rs_bas	rs	bas	204347	0.979565	5.47166	5.47054	0.241058	0.137363
mp_mpe	mp	mpe	204346	0.979565	5.47168	5.47222	0.166478	0.403483
hi_yp	hi	yp	204315	0.979568	5.47249	5.4732	0.145455	0.213639
bb_wb	bb	wb	204314	0.979569	5.47252	5.4732	0.308705	0.490998
cb_se	cb	se	204172	0.979583	5.47623	5.47591	0.176521	0.481334
cg_sep	cg	sep	204054	0.979595	5.47933	5.47941	0.238524	0.589913
mg_baa	mg	baa	203807	0.979619	5.48585	5.48805	0.280344	0.210744
uu_wb	uu	wb	203772	0.979623	5.48678	5.48879	0.347221	0.644845
mg_mpu	mg	mpu	203334	0.979667	5.49845	5.49888	0.259354	0.334711
cd_ca	cd	ca	203188	0.979681	5.50238	5.50112	0.262951	0.5837
ba_bt	ba	bt	203134	0.979687	5.50383	5.50416		0.144841
cb_pss	cb	pss	203110	0.979689	5.50448	5.50372	0.135586	0.460926
hi_ecc	hi	ecc	203069	0.979693	5.50559	5.50406	0.126608	0.201569
rs_ba	rs	ba	202869	0.979713	5.511	5.51201	0.25357	0.130952
spm_bas	spm	bas	202863	0.979714	5.51117	5.51159	0.279285	0.327839
ba_ef	ba	ef	202783	0.979722	5.51334	5.51404	0.297266	0.242063
mtc_mga	mtc	mga	202765	0.979723	5.51383	5.51382	0.348011	0.455923
fn_cbf	fn	cbf	202580	0.979742	5.51888	5.5189	0.31662	0.272727
ba_cv	ba	cv	202490	0.979751	5.52135	5.52471	0.25453	0.0793651
yp_pss	yp	pss	202303	0.97977	5.5265	5.52575	0.163893	0.500901
clt_lp	clt	lp	202293	0.979771	5.52677	5.52669	0.202654	0.613148
tp_oi	tp	oi	202281	0.979772	5.52711	5.52658	0.27726	0.431467
nmm_mpe	nmm	mpe	202273	0.979773	5.52733	5.52632	0.338477	0.576663
bs_mga	bs	mga	202207	0.979779	5.52915	5.52878	0.287838	0.373278
uu_clt	uu	clt	202057	0.979794	5.53331	5.53411	0.321404	0.460912
xc_cbf	xc	cbf	201903	0.97981	5.5376	5.53949	0.223244	0.0977702
lp_mga	lp	mga	201815	0.979819	5.54006	5.54033	0.266798	0.406336
cb_sty	cb	sty	201805	0.979819	5.54034	5.53966	0.182398	0.48233
pm_wb	pm	wb	201746	0.979825	5.54199	5.54021	0.169647	0.129296
mp_hpj	mp	hpj	201741	0.979826	5.54213	5.54285	0.321204	0.539913
cd_oi	cd	oi	201648	0.979835	5.54474	5.5456	0.240592	0.54978
san_cg	san	cg	201605	0.979839	5.54595	5.54493	0.24504	0.615118
ypk_pss	ypk	pss	201592	0.979841	5.54632	5.54465	0.170864	0.525917
hi_ece	hi	ece	201587	0.979841	5.54646	5.54677	0.127829	0.188292
mpu_cbf	mpu	cbf	201550	0.979845	5.5475	5.5465	0.325823	0.559177
cb_yp	cb	yp	201407	0.979859	5.55154	5.55169	0.187494	0.494774
ece_pm	ece	pm	201198	0.97988	5.55747	5.55747	0.131785	0.230769
cpe_cef	cpe	cef	201171	0.979883	5.55824	5.55763	0.237169	0.648872
sam_mga	sam	mga	201104	0.97989	5.56015	5.56294	0.285592	0.403581
mg_tt	mg	tt	201066	0.979893	5.56124	5.56164	0.320076	0.299587
se_pss	se	pss	201046	0.979895	5.56181	5.56252	0.155872	0.543572
cg_oi	cg	oi	200967	0.979903	5.56407	5.56286	0.235562	0.611427
xa_cbf	xa	cbf	200838	0.979916	5.56778	5.56609	0.225187	0.0926244
mg_ba	mg	ba	200816	0.979918	5.56841	5.56759	0.348379	0.516529
xf_cbf	xf	cbf	200814	0.979919	5.56847	5.56953	0.212043	0.111492
pm_ech	pm	ech	200741	0.979926	5.57057	5.57188		0.230769
sep_tw	sep	tw	200738	0.979926	5.57066	5.56942		0.341584
mpe_ba	mpe	ba	200715	0.979928	5.57132	5.57147	0.369309	0.47619
cb_ecc	cb	ecc	200552	0.979945	5.57604	5.57495	0.174204	0.481832
sty_pss	sty	pss	200543	0.979946	5.5763	5.57588	0.158363	0.539654
sf_wb	sf	wb	200437	0.979956	5.57938	5.57746	0.126145	0.0212766
sam_cg	sam	cg	200426	0.979957	5.57971	5.58193	0.24504	0.628224
rs_so	rs	so	200406	0.979959	5.58029	5.57873	0.198346	0.556105
mg_bb	mg	bb	200383	0.979962	5.58096	5.58046	0.321462	0.440083
cb_cv	cb	cv	200348	0.979965	5.58198	5.58166	0.180677	0.489298
ece_cb	ece	cb	200130	0.979987	5.58836	5.58877	0.175546	0.478845
sep_twt	sep	twt	199934	0.980007	5.59414	5.59534	0.224927	0.328225
bas_tw	bas	tw	199834	0.980017	5.5971	5.59646		0.401099
tm_bas	tm	bas	199833	0.980017	5.59713	5.59608	0.341626	0.234432
ba_tw	ba	tw	199814	0.980019	5.59769	5.59861		0.375
bu_san	bu	san	199785	0.980021	5.59856	5.59713	0.273609	0.253546
cte_mpe	cte	mpe	199763	0.980024	5.59921	5.59786	0.325631	0.540984
wb_set	wb	set	199732	0.980027	5.60013	5.60195	0.129328	0.0196399
bs_mpe	bs	mpe	199652	0.980035	5.60251	5.60531	0.299909	0.457088
bu_cv	bu	cv	199614	0.980039	5.60365	5.6029	0.251644	0.0921986
mp_cd	mp	cd	199602	0.98004	5.604	5.60338	0.324827	0.448476
wb_ba	wb	ba	199527	0.980047	5.60625	5.60412	0.114592	0.251984
oi_cef	oi	cef	199475	0.980052	5.6078	5.61063	0.22851	0.616949
lm_bas	lm	bas	199393	0.980061	5.61026	5.60938	0.288208	0.190476
cpe_bas	cpe	bas	199374	0.980063	5.61084	5.60991	0.298684	0.276557
mg_bc	mg	bc	199303	0.98007	5.61297	5.6113	0.280044	0.204545
bb_bbr	bb	bbr	199258	0.980074	5.61433	5.61305	0.33553	0.39953
psp_cb	psp	cb	199237	0.980076	5.61496	5.6141	0.129153	0.47337
bs_cd	bs	cd	199159	0.980084	5.61732	5.61795	0.231823	0.544934
ech_cb	ech	cb	199142	0.980086	5.61783	5.61719		0.477352
sav_clt	sav	clt	199123	0.980088	5.61841	5.618	0.230404	0.574378
cb_rs	cb	rs	199059	0.980094	5.62035	5.61861	0.178225	0.516177
hi_cbf	hi	cbf	198775	0.980123	5.62901	5.62871	0.167583	0.108062
bl_cbf	bl	cbf	198728	0.980127	5.63045	5.63025	0.321265	0.307033
tt_cef	tt	cef	198683	0.980132	5.63183	5.63027	0.236766	0.657264
psp_so	psp	so	198582	0.980142	5.63494	5.63571	0.14354	0.527752
uu_ba	uu	ba	198570	0.980143	5.63531	5.63507	0.354905	0.563492
lin_bas	lin	bas	198520	0.980148	5.63685	5.63813	0.288208	0.205128
oi_mpe	oi	mpe	198483	0.980152	5.63799	5.63782	0.289823	0.483124
tm_ba	tm	ba	198474	0.980153	5.63827	5.63793	0.343188	0.204365
cpe_tw	cpe	tw	198381	0.980162	5.64115	5.64036		0.399752
cpe_cg	cpe	cg	198376	0.980162	5.64131	5.64132	0.238755	0.634586
cb_mpe	cb	mpe	198318	0.980168	5.64311	5.64388	0.309163	0.581485
cg_saw	cg	saw	198221	0.980178	5.64613	5.64595	0.24504	0.616641
vc_cb	vc	cb	198083	0.980192	5.65044	5.64848	0.172629	0.543056
tp_bb	tp	bb	198040	0.980196	5.65178	5.65439	0.216943	0.392479
bu_sam	bu	sam	197942	0.980206	5.65486	5.65511	0.273609	0.246454
bu_lin	bu	lin	197848	0.980215	5.65782	5.6601	0.275872	0.219858
ech_wb	ech	wb	197688	0.980231	5.66288	5.66336		0.00654664
lm_ba	lm	ba	197617	0.980238	5.66513	5.66531	0.282766	0.168651
mg_cd	mg	cd	197567	0.980243	5.66672	5.66482	0.329448	0.311983
cb_vv	cb	vv	197537	0.980246	5.66768	5.66744	0.181257	0.533599
ec_wb	ec	wb	197519	0.980248	5.66825	5.66737		0.00490998
mg_ne	mg	ne	197517	0.980248	5.66831	5.66687		0.318182
ba_neq	ba	neq	197464	0.980254	5.67	5.66988		0.688492
mg_nmz	mg	nmz	197403	0.98026	5.67195	5.67249		0.363636
ece_wb	ece	wb	197350	0.980265	5.67365	5.67355	0.119819	0.00654664
tp_tt	tp	tt	197341	0.980266	5.67394	5.67513	0.283806	0.450772
cb_sf	cb	sf	197175	0.980282	5.67927	5.68016	0.171659	0.504231
wb_ecc	wb	ecc	197048	0.980295	5.68338	5.6839	0.117016	0.0245499
mtb_mga	mtb	mga	197040	0.980296	5.68364	5.68367	0.33958	0.460055
tt_mpe	tt	mpe	197036	0.980296	5.68376	5.68445	0.329232	0.527483
mpu_spa	mpu	spa	197006	0.980299	5.68474	5.68743	0.260766	0.448849
mt_ba	mt	ba	197003	0.9803	5.68483	5.68522		0.44246
uu_li	uu	li	196951	0.980305	5.68652	5.68625	0.346968	0.415309
ca_cef	ca	cef	196903	0.98031	5.68808	5.68877	0.244632	0.647119
tm_bu	tm	bu	196807	0.980319	5.69121	5.69142	0.346905	0.237589
cte_bas	cte	bas	196628	0.980337	5.69707	5.69598	0.317067	0.216117
cd_lin	cd	lin	196526	0.980347	5.70042	5.69767	0.238223	0.587225
lin_ef	lin	ef	196483	0.980352	5.70184	5.70183	0.082088	0.496631
cpe_ba	cpe	ba	196380	0.980362	5.70524	5.7037	0.282949	0.240079
bu_tw	bu	tw	196286	0.980371	5.70835	5.70596		0.414894
mg_bl	mg	bl	196239	0.980376	5.70992	5.70995	0.343031	0.378099
tp_mle	tp	mle	196051	0.980395	5.71619	5.71649	0.289823	0.565637
mpe_sep	mpe	sep	196004	0.9804	5.71776	5.71756	0.287768	0.534233
sep_ba	sep	ba	195998	0.9804	5.71796	5.71832	0.279572	0.214286
psa_sf	psa	sf	195946	0.980405	5.71971	5.71894	0.156827	0.529665
mp_oi	mp	oi	195894	0.980411	5.72146	5.72092	0.291693	0.37881
wb_cef	wb	cef	195893	0.980411	5.72149	5.72352	0.296002	0.288052
mp_tp	mp	tp	195876	0.980412	5.72206	5.72252	0.354136	0.560232
cb_set	cb	set	195874	0.980413	5.72213	5.71999	0.176521	0.478347
hi_wb	hi	wb	195711	0.980429	5.72763	5.72732	0.151287	0.171849
ec_mpu	ec	mpu	195648	0.980435	5.72977	5.72915		0.424552
saw_bas	saw	bas	195508	0.980449	5.73453	5.7336	0.277078	0.236264
ece_pss	ece	pss	195462	0.980454	5.7361	5.73701	0.159195	0.606687
bas_mpe	bas	mpe	195225	0.980478	5.74422	5.74534	0.365717	0.518315
lm_ef	lm	ef	195206	0.980479	5.74488	5.74321	0.084687	0.481377
bs_bas	bs	bas	195104	0.98049	5.7484	5.74591	0.294222	0.150183
mp_hp	mp	hp	195072	0.980493	5.74951	5.75097	0.317719	0.554427
ec_pss	ec	pss	195037	0.980496	5.75072	5.74821		0.524889
mg_cte	mg	cte	195025	0.980498	5.75114	5.75097	0.324807	0.336777
bh_ba	bh	ba	194946	0.980505	5.75388	5.75508	0.291485	0.136905
mg_bu	mg	bu	194932	0.980507	5.75437	5.75354	0.345506	0.516529
nmz_mpe	nmz	mpe	194918	0.980508	5.75485	5.75665		0.550627
uu_ef	uu	ef	194902	0.98051	5.75541	5.75643	0.296657	0.319218
xc_mpe	xc	mpe	194872	0.980513	5.75646	5.7556	0.322043	0.513018
ech_pss	ech	pss	194702	0.98053	5.7624	5.76105		0.608096
bc_mga	bc	mga	194679	0.980532	5.76321	5.76118	0.266859	0.363636
psa_sty	psa	sty	194655	0.980534	5.76405	5.76222	0.154236	0.512918
twt_cbf	twt	cbf	194582	0.980542	5.76662	5.76988	0.317413	0.433962
bu_saw	bu	saw	194576	0.980542	5.76683	5.76609	0.273609	0.258865
uu_sco	uu	sco	194536	0.980546	5.76824	5.76719	0.312795	0.350163
uu_ca	uu	ca	194514	0.980549	5.76902	5.76901	0.29596	0.368078
tp_bp	tp	bp	194510	0.980549	5.76916	5.768	0.31521	0.418919
bas_wb	bas	wb	194494	0.980551	5.76972	5.76798	0.129304	0.287546
lin_ba	lin	ba	194487	0.980551	5.76997	5.77029	0.27944	0.162698
hi_ech	hi	ech	194479	0.980552	5.77025	5.76999		0.175015
tp_rs	tp	rs	194441	0.980556	5.7716	5.77416	0.307952	0.446911
oi_ef	oi	ef	194436	0.980556	5.77177	5.77132	0.105931	0.573081
cd_lm	cd	lm	194431	0.980557	5.77195	5.77043	0.243815	0.587225
ca_wb	ca	wb	194376	0.980562	5.7739	5.77275	0.271868	0.248773
mle_wb	mle	wb	194370	0.980563	5.77411	5.77286	0.309702	0.325696
saw_tw	saw	tw	194361	0.980564	5.77443	5.77437		0.34901
ca_twt	ca	twt	194343	0.980566	5.77507	5.77646	0.262853	0.323116
ll_sa	ll	sa	194337	0.980566	5.77529	5.77565	0.103738	0.438795
mtb_lm	mtb	lm	194328	0.980567	5.77561	5.77713	0.250548	0.648981
mg_ca	mg	ca	194328	0.980567	5.77561	5.77455	0.308305	0.278926
cd_bc	cd	bc	194313	0.980569	5.77614	5.77663	0.234602	0.533921
mb_lm	mb	lm	194311	0.980569	5.77621	5.77293	0.250548	0.64863
bb_sm	bb	sm	194271	0.980573	5.77763	5.7754	0.30254	0.427732
bbr_cv	bbr	cv	194261	0.980574	5.77799	5.77596	0.122391	0.56796
uu_vc	uu	vc	194187	0.980581	5.78063	5.77981	0.342371	0.395765
mtc_tt	mtc	tt	194136	0.980586	5.78246	5.78369	0.238344	0.648377
mtc_sep	mtc	sep	194058	0.980594	5.78525	5.78534	0.264114	0.617197
mg_xft	mg	xft	194056	0.980594	5.78532	5.78359	0.318935	0.326446
mp_lin	mp	lin	194030	0.980597	5.78626	5.78466	0.286594	0.380261
mb_mga	mb	mga	193924	0.980608	5.79007	5.7897	0.33958	0.4573
cd_ba	cd	ba	193882	0.980612	5.79159	5.79563	0.279929	0.232143
sf_pss	sf	pss	193865	0.980614	5.7922	5.79395	0.158363	0.550718
psp_wb	psp	wb	193791	0.980621	5.79488	5.79547	0.192688	0.0720131
mtb_sep	mtb	sep	193771	0.980623	5.79561	5.79636	0.25336	0.618024
ph_cbf	ph	cbf	193770	0.980623	5.79565	5.79927		0.469983
mp_twt	mp	twt	193715	0.980629	5.79764	5.80045	0.3127	0.566038
tp_mb	tp	mb	193680	0.980632	5.79892	5.8013	0.278594	0.472973
cd_lp	cd	lp	193667	0.980633	5.79939	5.80081	0.2426	0.611454
tp_cd	tp	cd	193654	0.980635	5.79986	5.79769	0.278382	0.506757
mb_sep	mb	sep	193638	0.980636	5.80045	5.80042	0.25336	0.611823
bl_twt	bl	twt	193634	0.980637	5.80059	5.80075	0.167568	0.323116
bpp_wb	bpp	wb	193633	0.980637	5.80063	5.7995		0.114566
mpu_clt	mpu	clt	193519	0.980648	5.80479	5.80196	0.271251	0.544757
bb_lm	bb	lm	193499	0.98065	5.80553	5.80682	0.276778	0.408931
bu_bh	bu	bh	193473	0.980653	5.80648	5.80752	0.284834	0.180851
mb_tt	mb	tt	193436	0.980656	5.80784	5.80885	0.229494	0.645672
mpu_xft	mpu	xft	193350	0.980665	5.811	5.81084	0.295229	0.531969
cg_clt	cg	clt	193308	0.980669	5.81255	5.81263	0.234287	0.639697
spa_bas	spa	bas	193305	0.980669	5.81266	5.81097	0.279285	0.326007
bb_baa	bb	baa	193296	0.98067	5.81299	5.81144	0.28539	0.374853
bb_cpe	bb	cpe	193288	0.980671	5.81329	5.81378	0.30203	0.451234
tp_cef	tp	cef	193278	0.980672	5.81366	5.81309	0.282294	0.47973
psa_ypk	psa	ypk	193204	0.98068	5.8164	5.81563	0.16627	0.51467
tp_mtb	tp	mtb	193070	0.980693	5.82138	5.81871	0.278594	0.472973
mg_pg	mg	pg	193028	0.980697	5.82294	5.82256	0.395024	0.338843
st_ba	st	ba	193027	0.980697	5.82298	5.82099		0.472222
bs_cg	bs	cg	192995	0.9807	5.82417	5.8216	0.223107	0.596392
wb_vp	wb	vp	192975	0.980703	5.82492	5.82579	0.14012	0.0736498
bp_cb	bp	cb	192966	0.980703	5.82526	5.82558	0.199404	0.535092
psa_set	psa	set	192933	0.980707	5.82649	5.82644	0.148605	0.514458
yp_wb	yp	wb	192888	0.980711	5.82818	5.82844	0.118807	0.0130933
mtb_lin	mtb	lin	192880	0.980712	5.82848	5.82674	0.245388	0.654313
mb_lin	mb	lin	192868	0.980713	5.82893	5.83159	0.245388	0.65465
mpu_mga	mpu	mga	192819	0.980718	5.83077	5.8315	0.262032	0.461433
sty_wb	sty	wb	192758	0.980724	5.83306	5.83049	0.128437	0.0196399
mp_bh	mp	bh	192724	0.980728	5.83435	5.83478	0.29698	0.361393
bbr_vvy	bbr	vvy	192678	0.980732	5.83608	5.83679	0.223473	0.567178
st_cbf	st	cbf	192626	0.980737	5.83805	5.84067		0.423671
bu_spm	bu	spm	192565	0.980743	5.84037	5.83901	0.277245	0.324468
tp_cg	tp	cg	192553	0.980745	5.84082	5.84839	0.274856	0.475869
mg_li	mg	li	192524	0.980748	5.84192	5.84485	0.319988	0.328512
san_ef	san	ef	192459	0.980754	5.8444	5.84329	0.106008	0.525646
cd_baa	cd	baa	192428	0.980757	5.84558	5.8432	0.234602	0.523348
hi_nmm	hi	nmm	192415	0.980758	5.84608	5.84749	0.228081	0.418226
bb_bh	bb	bh	192411	0.980759	5.84623	5.84504	0.281484	0.364277
uu_ech	uu	ech	192402	0.98076	5.84657	5.84547		0.337134
bb_xa	bb	xa	192379	0.980762	5.84745	5.8474	0.298258	0.414806
bh_bas	bh	bas	192329	0.980767	5.84937	5.84812	0.291969	0.153846
hi_so	hi	so	192307	0.980769	5.85021	5.84755	0.153046	0.270972
tt_ba	tt	ba	192291	0.980771	5.85082	5.84826	0.292082	0.178571
mtc_lm	mtc	lm	192289	0.980771	5.8509	5.85036	0.262081	0.649684
mtb_ca	mtb	ca	192272	0.980773	5.85155	5.84771	0.278234	0.706155
psa_se	psa	se	192236	0.980776	5.85294	5.85144	0.148605	0.521502
mpu_twt	mpu	twt	192222	0.980778	5.85348	5.85076	0.279903	0.618926
mp_bs	mp	bs	192165	0.980784	5.85567	5.85588	0.298492	0.357039
saw_twt	saw	twt	192102	0.98079	5.8581	5.85403	0.228398	0.337165
sam_bas	sam	bas	192068	0.980793	5.85942	5.85704	0.277078	0.230769
mg_wb	mg	wb	192036	0.980796	5.86066	5.86232	0.3384	0.52686
mb_oi	mb	oi	191974	0.980803	5.86307	5.86554	0.23646	0.682857
bh_cef	bh	cef	191971	0.980803	5.86318	5.8625	0.22851	0.609153
uu_cc	uu	cc	191971	0.980803	5.86318	5.86357	0.304919	0.392508
bu_cpe	bu	cpe	191960	0.980804	5.86361	5.86099	0.302491	0.269504
mtc_ca	mtc	ca	191959	0.980804	5.86365	5.86399	0.276783	0.708061
tp_mtc	tp	mtc	191942	0.980806	5.86431	5.86811	0.28217	0.472008
mtb_saw	mtb	saw	191933	0.980807	5.86466	5.86108	0.25692	0.632219
mtb_oi	mtb	oi	191918	0.980808	5.86524	5.86379	0.23646	0.680571
mtc_oi	mtc	oi	191896	0.98081	5.8661	5.86556	0.246795	0.681714
ef_mga	ef	mga	191860	0.980814	5.8675	5.86869	0.272797	0.385675
sep_ef	sep	ef	191835	0.980816	5.86848	5.86655	0.106008	0.52253
bpp_cb	bpp	cb	191824	0.980818	5.86891	5.86819		0.513191
saw_mga	saw	mga	191779	0.980822	5.87067	5.8711	0.285592	0.402204
cb_vp	cb	vp	191740	0.980826	5.8722	5.86656	0.182239	0.529119
bs_mtc	bs	mtc	191723	0.980828	5.87287	5.87429	0.249209	0.714008
psp_pl	psp	pl	191715	0.980828	5.87318	5.87449	0.182883	0.600513
bu_cg	bu	cg	191713	0.980829	5.87326	5.8737	0.284126	0.237589
twt_pmm	twt	pmm	191708	0.980829	5.87346	5.87712	0.258967	0.402299
oi_twt	oi	twt	191654	0.980835	5.87558	5.87481	0.226572	0.292465
lm_cef	lm	cef	191645	0.980835	5.87593	5.87315	0.228702	0.639494
bb_bc	bb	bc	191621	0.980838	5.87688	5.87641	0.286112	0.368978
bh_mga	bh	mga	191620	0.980838	5.87692	5.88016	0.277621	0.362259
hi_nmz	hi	nmz	191584	0.980842	5.87834	5.88053		0.404345
mp_lm	mp	lm	191569	0.980843	5.87893	5.88056	0.286926	0.380261
bu_spn	bu	spn	191525	0.980847	5.88067	5.88053	0.295161	0.31383
bb_cb	bb	cb	191520	0.980848	5.88087	5.88214	0.307336	0.494712
sav_bas	sav	bas	191452	0.980855	5.88356	5.88171	0.278544	0.232601
oi_tw	oi	tw	191440	0.980856	5.88404	5.88417		0.309406
mga_pl	mga	pl	191435	0.980857	5.88423	5.88369	0.343352	0.411846
psa_ba	psa	ba	191396	0.98086	5.88578	5.89092	0.190385	0.0496032
bbr_cb	bbr	cb	191392	0.980861	5.88594	5.88512	0.197729	0.505226
mtb_tt	mtb	tt	191389	0.980861	5.88606	5.88293	0.229494	0.646445
cd_clt	cd	clt	191320	0.980868	5.88881	5.89149	0.252867	0.650661
ece_mpu	ece	mpu	191319	0.980868	5.88885	5.88843	0.309472	0.424552
mp_bc	mp	bc	191311	0.980869	5.88917	5.88619	0.28839	0.345428
uu_cpe	uu	cpe	191311	0.980869	5.88917	5.88937	0.292237	0.399023
bu_cd	bu	cd	191309	0.980869	5.88925	5.89264	0.285941	0.260638
mp_ef	mp	ef	191298	0.98087	5.88969	5.88939	0.285201	0.364296
cg_wb	cg	wb	191256	0.980874	5.89137	5.89104	0.297266	0.256956
mtb_bs	mtb	bs	191232	0.980877	5.89233	5.89265	0.238673	0.699007
bh_cd	bh	cd	191222	0.980878	5.89273	5.88869	0.230635	0.537885
bpp_cv	bpp	cv	191208	0.980879	5.89329	5.89485		0.566308
saw_ef	saw	ef	191182	0.980882	5.89433	5.8944	0.106008	0.525836
bu_spa	bu	spa	191138	0.980886	5.8961	5.89803	0.277245	0.304965
sam_tw	sam	tw	191126	0.980887	5.89658	5.89522		0.339109
mtc_saw	mtc	saw	191120	0.980888	5.89682	5.89485	0.267966	0.637158
wb_so	wb	so	191107	0.980889	5.89734	5.89756	0.139871	0.0556465
bpp_vvy	bpp	vvy	191067	0.980893	5.89895	5.89686		0.580368
pm_cbf	pm	cbf	191033	0.980897	5.90033	5.90099	0.180591	0.0874786
sav_cpe	sav	cpe	191024	0.980898	5.90069	5.90308	0.233909	0.578947
mtc_lin	mtc	lin	190931	0.980907	5.90445	5.90888	0.255526	0.657008
spm_mpu	spm	mpu	190900	0.98091	5.90571	5.90461	0.261854	0.457801
mb_saw	mb	saw	190893	0.980911	5.90599	5.90816	0.25692	0.630699
san_mtc	san	mtc	190779	0.980922	5.91063	5.91224	0.267966	0.631315
nmm_rs	nmm	rs	190692	0.980931	5.91418	5.91303	0.132468	0.436267
tp_uu	tp	uu	190656	0.980934	5.91566	5.91496	0.359342	0.504886
twt_xft	twt	xft	190647	0.980935	5.91603	5.91793	0.243281	0.371648
sco_clt	sco	clt	190620	0.980938	5.91714	5.91751	0.23502	0.561315
bas_bt	bas	bt	190608	0.980939	5.91763	5.91749		0.181319
bs_cef	bs	cef	190522	0.980948	5.92117	5.92136	0.231636	0.601017
mg_te	mg	te	190518	0.980948	5.92133	5.92263	0.314648	0.347107
mpu_cv	mpu	cv	190507	0.980949	5.92179	5.91948	0.335348	0.42711
bp_cv	bp	cv	190464	0.980954	5.92356	5.92724	0.123778	0.517842
uu_ne	uu	ne	190454	0.980955	5.92397	5.92445		0.384365
lm_mpe	lm	mpe	190423	0.980958	5.92526	5.92604	0.286988	0.471553
cca_cbf	cca	cbf	190401	0.98096	5.92617	5.92775	0.335688	0.346484
bs_bb	bs	bb	190382	0.980962	5.92695	5.92892	0.28446	0.363102
mpu_sty	mpu	sty	190367	0.980963	5.92758	5.92802	0.308445	0.414322
wb_clt	wb	clt	190342	0.980966	5.92861	5.92825	0.281191	0.381342
mb_ca	mb	ca	190334	0.980967	5.92895	5.92915	0.278234	0.706427
cd_wb	cd	wb	190315	0.980969	5.92974	5.92856	0.294823	0.284779
psa_ece	psa	ece	190274	0.980973	5.93144	5.92961	0.149423	0.593351
san_mb	san	mb	190216	0.980978	5.93386	5.932	0.25692	0.623602
mp_rc	mp	rc	190200	0.98098	5.93453	5.93318	0.323816	0.576197
uu_pma	uu	pma	190180	0.980982	5.93537	5.93908	0.312975	0.464169
uu_twt	uu	twt	190176	0.980982	5.93553	5.93522	0.315016	0.54886
mle_bl	mle	bl	190138	0.980986	5.93712	5.93689	0.191082	0.552648
san_tw	san	tw	190074	0.980993	5.93981	5.94095		0.341584
mle_cpe	mle	cpe	190052	0.980995	5.94073	5.94339	0.253369	0.566355
bb_tw	bb	tw	190017	0.980998	5.94221	5.9409		0.579208
wb_cbf	wb	cbf	190010	0.980999	5.9425	5.94332	0.110161	0.25729
mpu_spg	mpu	spg	190000	0.981	5.94292	5.94096	0.261854	0.455243
tp_sam	tp	sam	189992	0.981001	5.94326	5.94798	0.297875	0.495174
bs_bu	bs	bu	189977	0.981002	5.94389	5.94056	0.293104	0.166667
san_bas	san	bas	189952	0.981005	5.94495	5.94328	0.277078	0.228938
bs_ba	bs	ba	189926	0.981007	5.94605	5.94474	0.293733	0.152778
ec_psa	ec	psa	189918	0.981008	5.94638	5.94582		0.508997
mpe_mga	mpe	mga	189907	0.981009	5.94685	5.95284	0.149283	0.38843
mb_lp	mb	lp	189907	0.981009	5.94685	5.94508	0.259753	0.678298
tt_bas	tt	bas	189902	0.98101	5.94706	5.949	0.294858	0.205128
mpu_ecc	mpu	ecc	189893	0.981011	5.94744	5.95313	0.306403	0.409207
mg_ws	mg	ws	189872	0.981013	5.94833	5.94577	0.318756	0.376033
ecc_pss	ecc	pss	189835	0.981016	5.9499	5.94467	0.158839	0.619446
mpu_se	mpu	se	189832	0.981017	5.95003	5.95216	0.311528	0.42711
bbr_vv	bbr	vv	189826	0.981017	5.95028	5.95281	0.224788	0.531292
psa_pl	psa	pl	189783	0.981022	5.95211	5.95361	0.173386	0.572527
bu_ca	bu	ca	189759	0.981024	5.95313	5.95455	0.2804	0.205674
mp_bb	mp	bb	189758	0.981024	5.95317	5.95176	0.328162	0.583454
cg_baa	cg	baa	189756	0.981024	5.95326	5.95412	0.222589	0.577013
bas_sep	bas	sep	189743	0.981026	5.95381	5.95462	0.282009	0.239927
mtb_san	mtb	san	189733	0.981027	5.95424	5.95189	0.25692	0.62553
mb_cpe	mb	cpe	189724	0.981028	5.95462	5.95691	0.253369	0.652632
bu_spt	bu	spt	189684	0.981032	5.95633	5.95873	0.286703	0.308511
cef_lp	cef	lp	189676	0.981032	5.95667	5.95524	0.225591	0.673559
mp_tt	mp	tt	189663	0.981034	5.95723	5.95691	0.312968	0.43106
wb_ef	wb	ef	189661	0.981034	5.95731	5.95586	0.28721	0.276596
rp_mpe	rp	mpe	189654	0.981035	5.95761	5.95549	0.342796	0.631138
tp_bh	tp	bh	189578	0.981042	5.96087	5.95941	0.272483	0.401544
mg_hpj	mg	hpj	189576	0.981042	5.96096	5.96093	0.313553	0.42562
lin_cef	lin	cef	189574	0.981043	5.96104	5.95816	0.224184	0.652881
mg_xa	mg	xa	189541	0.981046	5.96246	5.96099	0.330592	0.28719
cb_cbf	cb	cbf	189531	0.981047	5.96289	5.95983	0.211941	0.16295
tp_tv	tp	tv	189527	0.981047	5.96306	5.96506		0.642857
bb_twt	bb	twt	189485	0.981051	5.96487	5.96311	0.28949	0.564496
bl_tw	bl	tw	189462	0.981054	5.96586	5.9679		0.32797
psa_ech	psa	ech	189438	0.981056	5.9669	5.96749		0.595971
wb_mpe	wb	mpe	189415	0.981059	5.96789	5.96525	0.365566	0.579378
psp_sty	psp	sty	189394	0.981061	5.9688	5.97244	0.152677	0.536284
vc_wb	vc	wb	189366	0.981063	5.97001	5.96724	0.129328	0.0801964
bs_mb	bs	mb	189344	0.981066	5.97096	5.9706	0.238673	0.696939
lm_mga	lm	mga	189337	0.981066	5.97127	5.97221	0.270715	0.384298
bu_sav	bu	sav	189324	0.981068	5.97183	5.97004	0.273504	0.196809
ec_psp	ec	psp	189323	0.981068	5.97188	5.97214		0.522786
ech_mpu	ech	mpu	189309	0.981069	5.97248	5.97668		0.433504
uu_ece	uu	ece	189230	0.981077	5.97592	5.97688	0.337865	0.337134
mg_psa	mg	psa	189192	0.981081	5.97758	5.98137	0.328459	0.260331
sam_ef	sam	ef	189186	0.981081	5.97784	5.97732	0.106008	0.537583
mg_bt	mg	bt	189181	0.981082	5.97806	5.98163		0.254132
psp_set	psp	set	189126	0.981087	5.98046	5.97558	0.148559	0.533889
mtc_cpe	mtc	cpe	189110	0.981089	5.98116	5.98186	0.261953	0.655263
tp_yp	tp	yp	189096	0.98109	5.98178	5.98286	0.298204	0.414093
psp_sf	psp	sf	189089	0.981091	5.98208	5.98248	0.154331	0.544258
bb_oi	bb	oi	189075	0.981093	5.9827	5.98168	0.276323	0.379553
psp_yp	psp	yp	189039	0.981096	5.98428	5.98428	0.160445	0.510682
san_twt	san	twt	189026	0.981097	5.98485	5.98683	0.228398	0.332056
pab_tp	pab	tp	188992	0.981101	5.98635	5.98842		0.611969
psa_yp	psa	yp	188934	0.981107	5.98891	5.98498	0.164886	0.488031
bb_bm	bb	bm	188909	0.981109	5.99001	5.98899	0.316896	0.491187
sam_twt	sam	twt	188908	0.981109	5.99005	5.98561	0.228398	0.329502
mp_cef	mp	cef	188894	0.981111	5.99067	5.98744	0.312168	0.441219
bu_tt	bu	tt	188868	0.981113	5.99182	5.99263	0.305975	0.228723
lin_cg	lin	cg	188839	0.981116	5.99311	5.995	0.22709	0.653976
cb_vvy	cb	vvy	188838	0.981116	5.99315	5.9962	0.186178	0.53111
psa_ecc	psa	ecc	188798	0.98112	5.99493	5.99382	0.148227	0.600483
mtc_sam	mtc	sam	188776	0.981122	5.99591	5.99931	0.267966	0.64591
fn_mga	fn	mga	188764	0.981124	5.99644	5.99944	0.294906	0.486226
mg_cg	mg	cg	188762	0.981124	5.99653	5.99781	0.317688	0.309917
baa_cef	baa	cef	188711	0.981129	5.9988	5.99777	0.222683	0.597627
cef_clt	cef	clt	188694	0.981131	5.99956	5.99941	0.221638	0.639697
ec_uu	ec	uu	188688	0.981131	5.99983	6.00079		0.351792
bh_mpe	bh	mpe	188673	0.981133	6.0005	6.00055	0.298352	0.455159
wb_vv	wb	vv	188662	0.981134	6.00099	6.0003	0.135835	0.0769231
ece_psp	ece	psp	188662	0.981134	6.00099	6.00401	0.147738	0.611382
lin_mpe	lin	mpe	188661	0.981134	6.00104	6.00582	0.28459	0.478303
spa_mga	spa	mga	188655	0.981135	6.0013	6.00559	0.267005	0.424242
bu_cte	bu	cte	188624	0.981138	6.00269	6.00245	0.311271	0.242908
uu_tt	uu	tt	188618	0.981138	6.00296	6.00118	0.328628	0.37785
spn_ba	spn	ba	188611	0.981139	6.00327	6.01061	0.284172	0.244048
pg_wb	pg	wb	188588	0.981141	6.00431	6.00419	0.346905	0.317512
mpe_pl	mpe	pl	188584	0.981142	6.00448	6.00387	0.363839	0.495661
sav_ba	sav	ba	188534	0.981147	6.00673	6.01233	0.277089	0.186508
mtb_cpe	mtb	cpe	188479	0.981152	6.00921	6.0088	0.253369	0.652256
bp_vp	bp	vp	188466	0.981153	6.00979	6.01027	0.222639	0.581818
lin_tw	lin	tw	188460	0.981154	6.01006	6.0093		0.32302
baa_ba	baa	ba	188437	0.981156	6.0111	6.00787	0.282475	0.150794
mle_xa	mle	xa	188423	0.981158	6.01173	6.0105	0.25033	0.485981
sam_mb	sam	mb	188399	0.98116	6.01282	6.00675	0.25692	0.637067
mpu_sf	mpu	sf	188389	0.981161	6.01327	6.01437	0.313591	0.421995
rp_cd	rp	cd	188370	0.981163	6.01413	6.01423	0.273835	0.408383
cg_bc	cg	bc	188364	0.981164	6.0144	6.01873	0.222199	0.571667
mtc_lp	mtc	lp	188238	0.981176	6.02013	6.02011	0.265924	0.677634
mp_syo	mp	syo	188212	0.981179	6.02132	6.01932	0.312922	0.477504
mle_san	mle	san	188207	0.981179	6.02155	6.0211	0.255977	0.555763
wb_vvy	wb	vvy	188204	0.98118	6.02168	6.02428	0.139664	0.0752864
sco_baa	sco	baa	188177	0.981182	6.02292	6.02919	0.219871	0.692902
ech_psp	ech	psp	188174	0.981183	6.02305	6.02144		0.610093
bh_cg	bh	cg	188160	0.981184	6.02369	6.02077	0.22475	0.606081
mp_saw	mp	saw	188136	0.981186	6.02479	6.02233	0.287926	0.383164
sco_bc	sco	bc	188135	0.981186	6.02484	6.02547	0.219478	0.685327
ca_bas	ca	bas	188125	0.981187	6.0253	6.02492	0.296151	0.216117
tw_pmm	tw	pmm	188123	0.981188	6.02539	6.02337		0.414604
tp_cbf	tp	cbf	188118	0.981188	6.02562	6.02364	0.331859	0.408233
mg_tp	mg	tp	188092	0.981191	6.02681	6.02975	0.359025	0.402893
hd_pl	hd	pl	188079	0.981192	6.02741	6.026	0.140905	0.318579
mg_syo	mg	syo	188055	0.981194	6.02851	6.02961	0.308219	0.373967
cb_nmm	cb	nmm	188042	0.981196	6.02911	6.03255	0.202505	0.572922
se_wb	se	wb	188038	0.981196	6.02929	6.02876	0.129328	0.0212766
atc_bas	atc	bas	188037	0.981196	6.02934	6.03269		0.205128
sco_mpe	sco	mpe	188001	0.9812	6.031	6.02746	0.323985	0.481196
tp_so	tp	so	187978	0.981202	6.03206	6.03411	0.300167	0.398649
tw_pmc	tw	pmc	187976	0.981202	6.03215	6.03908		0.410891
mtb_sam	mtb	sam	187935	0.981206	6.03404	6.03279	0.25692	0.639278
rp_mpu	rp	mpu	187900	0.98121	6.03566	6.03392	0.290224	0.638107
spg_bc	spg	bc	187868	0.981213	6.03714	6.03979	0.136059	0.427346
rc_saw	rc	saw	187696	0.98123	6.04515	6.04036	0.244304	0.588064
bb_mtc	bb	mtc	187689	0.981231	6.04548	6.04427	0.294266	0.470035
tt_mga	tt	mga	187641	0.981236	6.04773	6.04567	0.299164	0.42562
mtb_lp	mtb	lp	187614	0.981239	6.049	6.04438	0.259753	0.67564
mg_lin	mg	lin	187602	0.98124	6.04956	6.04866	0.281362	0.243802
mg_xf	mg	xf	187584	0.981242	6.05041	6.04928	0.322097	0.328512
san_mpe	san	mpe	187569	0.981243	6.05111	6.04554	0.296273	0.51784
xf_bas	xf	bas	187545	0.981245	6.05224	6.04942	0.2097	0.131868
tt_wb	tt	wb	187514	0.981249	6.0537	6.05006	0.298757	0.274959
hpj_wb	hpj	wb	187456	0.981254	6.05644	6.05893	0.279845	0.273322
bb_sag	bb	sag	187419	0.981258	6.05819	6.06013	0.286762	0.448884
ca_mga	ca	mga	187413	0.981259	6.05848	6.06251	0.283839	0.422865
bb_sav	bb	sav	187303	0.98127	6.06371	6.0623	0.288277	0.432432
bb_pss	bb	pss	187248	0.981275	6.06633	6.06833	0.297976	0.370153
psp_ypk	psp	ypk	187217	0.981278	6.06781	6.06637	0.16802	0.532763
rs_cv	rs	cv	187197	0.98128	6.06877	6.068	0.111748	0.472965
ll_mpe	ll	mpe	187197	0.98128	6.06877	6.06866	0.307523	0.526519
mg_ns	mg	ns	187197	0.98128	6.06877	6.06934	0.331312	0.299587
ct_tw	ct	tw	187191	0.981281	6.06906	6.06792		0.540842
cef_ba	cef	ba	187186	0.981281	6.0693	6.07204	0.281249	0.220238
psp_ecc	psp	ecc	187158	0.981284	6.07064	6.07514	0.147356	0.613832
ns_ba	ns	ba	187143	0.981286	6.07136	6.06986	0.305748	0.150794
twt_pmc	twt	pmc	187072	0.981293	6.07477	6.07684	0.259946	0.394636
saw_mpe	saw	mpe	187056	0.981294	6.07555	6.077	0.296273	0.527483
uu_tw	uu	tw	187036	0.981296	6.07651	6.07937		0.547231
cg_lp	cg	lp	187025	0.981298	6.07704	6.07491	0.237598	0.663548
cm_tw	cm	tw	187020	0.981298	6.07728	6.07792		0.540842
cd_bas	cd	bas	187019	0.981298	6.07733	6.07384	0.295087	0.282051
tp_bas	tp	bas	187010	0.981299	6.07777	6.07828	0.310518	0.404762
ll_nmm	ll	nmm	186974	0.981303	6.07951	6.08024	0.279911	0.631073
spt_ba	spt	ba	186970	0.981303	6.0797	6.07814	0.283404	0.242063
tp_cpe	tp	cpe	186957	0.981304	6.08033	6.07921	0.282479	0.471042
wb_twt	wb	twt	186935	0.981306	6.0814	6.08118	0.289167	0.440262
xc_so	xc	so	186927	0.981307	6.08179	6.08075	0.162636	0.580722
bas_oi	bas	oi	186908	0.981309	6.08271	6.08434	0.291727	0.166667
mg_mle	mg	mle	186891	0.981311	6.08354	6.08078	0.343707	0.367769
uu_yp	uu	yp	186857	0.981314	6.08519	6.0844	0.338171	0.34202
sav_wb	sav	wb	186827	0.981317	6.08665	6.09002	0.275115	0.260229
mg_vp	mg	vp	186773	0.981323	6.08929	6.08559	0.338372	0.285124
hd_ecc	hd	ecc	186768	0.981323	6.08953	6.09447	0.121078	0.317997
ba_pmc	ba	pmc	186768	0.981323	6.08953	6.10052	0.281578	0.244048
mp_bl	mp	bl	186758	0.981324	6.09002	6.08751	0.34333	0.49492
mpe_twt	mpe	twt	186740	0.981326	6.09091	6.08938	0.321861	0.57599
mpu_brs	mpu	brs	186727	0.981327	6.09154	6.09597	0.293369	0.521739
pm_cb	pm	cb	186723	0.981328	6.09174	6.09458	0.199708	0.572424
bu_wb	bu	wb	186712	0.981329	6.09228	6.09103	0.128558	0.287234
ca_tw	ca	tw	186667	0.981333	6.09449	6.09024		0.334158
bh_wb	bh	wb	186620	0.981338	6.0968	6.09442	0.284953	0.189853
lin_mga	lin	mga	186607	0.981339	6.09744	6.09823	0.274654	0.376033
uu_sty	uu	sty	186602	0.98134	6.09769	6.09437	0.337865	0.348534
bb_mb	bb	mb	186596	0.98134	6.09798	6.09499	0.289851	0.46651
mp_ns	mp	ns	186579	0.981342	6.09882	6.09811	0.326966	0.404935
at_ba	at	ba	186577	0.981342	6.09892	6.09338	0.268948	0.146825
atc_ba	atc	ba	186575	0.981343	6.09902	6.096		0.152778
tp_sco	tp	sco	186568	0.981343	6.09937	6.09616	0.274936	0.419884
mt_mga	mt	mga	186510	0.981349	6.10224	6.10194		0.610193
hi_mg	hi	mg	186510	0.981349	6.10224	6.09956	0.349583	0.347107
ll_mga	ll	mga	186507	0.981349	6.10239	6.10022	0.267996	0.429752
spg_wb	spg	wb	186503	0.98135	6.10258	6.1003	0.261006	0.353519
mp_sep	mp	sep	186495	0.981351	6.10298	6.10322	0.289687	0.404935
cg_ba	cg	ba	186482	0.981352	6.10363	6.10386	0.282358	0.210317
mle_tt	mle	tt	186480	0.981352	6.10373	6.10369	0.229494	0.567601
bpp_vv	bpp	vv	186474	0.981353	6.10402	6.10177		0.544415
bb_so	bb	so	186435	0.981356	6.10596	6.10722	0.323493	0.387779
mp_nmz	mp	nmz	186429	0.981357	6.10626	6.11108		0.480406
hd_cbf	hd	cbf	186425	0.981357	6.10646	6.10068	0.16804	0.154374
hp_mpu	hp	mpu	186371	0.981363	6.10915	6.1113	0.289083	0.580563
psp_rs	psp	rs	186367	0.981363	6.10935	6.10737	0.19556	0.4625
mp_li	mp	li	186350	0.981365	6.1102	6.10837	0.320262	0.429608
bl_mga	bl	mga	186300	0.98137	6.1127	6.12179	0.325954	0.480716
mtc_clt	mtc	clt	186282	0.981372	6.1136	6.11225	0.261155	0.647282
tm_cpe	tm	cpe	186276	0.981372	6.1139	6.11006	0.281313	0.541981
bas_bc	bas	bc	186245	0.981375	6.11546	6.115	0.276476	0.159341
bb_psp	bb	psp	186245	0.981375	6.11546	6.11889	0.301285	0.370153
mp_cpe	mp	cpe	186241	0.981376	6.11566	6.1208	0.279105	0.439768
mp_rp	mp	rp	186241	0.981376	6.11566	6.11449	0.32376	0.616836
sav_tt	sav	tt	186218	0.981378	6.11681	6.11757	0.221292	0.576507
hd_se	hd	se	186200	0.98138	6.11772	6.12103	0.127289	0.300524
cpt_cbf	cpt	cbf	186199	0.98138	6.11777	6.11788		0.344768
at_bas	at	bas	186189	0.981381	6.11827	6.11961	0.27017	0.195971
mle_saw	mle	saw	186153	0.981385	6.12009	6.12066	0.255977	0.560125
brs_ba	brs	ba	186151	0.981385	6.12019	6.11944	0.271224	0.236111
bb_tt	bb	tt	186138	0.981386	6.12085	6.12093	0.299978	0.419506
baa_bas	baa	bas	186078	0.981392	6.12388	6.12403	0.276021	0.142857
bb_bj	bb	bj	186068	0.981393	6.12439	6.12304	0.290652	0.388954
ca_ef	ca	ef	186054	0.981395	6.1251	6.12119	0.198232	0.624157
hd_set	hd	set	186049	0.981395	6.12535	6.1282	0.127289	0.301107
bh_ef	bh	ef	186027	0.981397	6.12647	6.12793	0.097535	0.573081
baa_wb	baa	wb	186003	0.9814	6.12769	6.13098	0.273974	0.194763
cp_cbf	cp	cbf	185997	0.9814	6.12799	6.12969	0.335077	0.346484
mpu_ef	mpu	ef	185953	0.981405	6.13023	6.13078	0.264518	0.428389
mp_spt	mp	spt	185943	0.981406	6.13074	6.13513	0.269333	0.425254
bb_clt	bb	clt	185932	0.981407	6.13131	6.12983	0.293037	0.465335
nmm_cv	nmm	cv	185901	0.98141	6.13289	6.13385	0.097717	0.374218
hd_sty	hd	sty	185898	0.98141	6.13304	6.13466	0.123171	0.306348
wb_ne	wb	ne	185897	0.98141	6.13309	6.12916		0.126023
sav_mga	sav	mga	185845	0.981415	6.13576	6.13398	0.293782	0.396694
spm_wb	spm	wb	185840	0.981416	6.13601	6.13249	0.261006	0.350245
mpu_tw	mpu	tw	185765	0.981424	6.13987	6.13709		0.620205
mle_clt	mle	clt	185722	0.981428	6.14208	6.14596	0.261202	0.601246
hd_yp	hd	yp	185721	0.981428	6.14213	6.14441	0.132721	0.319744
rs_vv	rs	vv	185694	0.981431	6.14353	6.14551	0.214334	0.55821
rc_ef	rc	ef	185685	0.981432	6.14399	6.14135	0.238515	0.572052
nmz_rs	nmz	rs	185678	0.981432	6.14436	6.148		0.425182
ll_tw	ll	tw	185661	0.981434	6.14524	6.14315		0.399752
tp_san	tp	san	185656	0.981434	6.14549	6.14146	0.297875	0.497104
psa_bl	psa	bl	185643	0.981436	6.14617	6.1471	0.281545	0.49277
spm_ba	spm	ba	185629	0.981437	6.14689	6.1461	0.286557	0.289683
vc_rs	vc	rs	185612	0.981439	6.14778	6.13983	0.217372	0.541575
sp_bc	sp	bc	185564	0.981444	6.15027	6.15686	0.136059	0.423966
spa_ba	spa	ba	185560	0.981444	6.15048	6.14773	0.286557	0.279762
ech_hd	ech	hd	185556	0.981444	6.15069	6.15278		0.298195
bb_cef	bb	cef	185556	0.981444	6.15069	6.16033	0.299713	0.467685
mle_sa	mle	sa	185533	0.981447	6.15188	6.1484	0.25851	0.596885
cg_bas	cg	bas	185529	0.981447	6.15209	6.15299	0.290543	0.265568
spt_bas	spt	bas	185486	0.981451	6.15434	6.15489	0.29873	0.294872
mle_sam	mle	sam	185478	0.981452	6.15476	6.15898	0.255977	0.552648
baa_mga	baa	mga	185470	0.981453	6.15517	6.1611	0.268178	0.348485
hd_vp	hd	vp	185441	0.981456	6.15669	6.16002	0.142064	0.377402
ct_nmz	ct	nmz	185424	0.981458	6.15758	6.16171		0.420112
mt_bu	mt	bu	185357	0.981464	6.1611	6.16173		0.480496
vc_xa	vc	xa	185350	0.981465	6.16147	6.16286	0.180202	0.498906
mpu_wb	mpu	wb	185311	0.981469	6.16352	6.15711	0.311528	0.625205
uu_ws	uu	ws	185277	0.981472	6.16532	6.16933	0.309882	0.469055
mtb_clt	mtb	clt	185254	0.981475	6.16654	6.16885	0.253573	0.648546
cc_ba	cc	ba	185250	0.981475	6.16675	6.16981	0.272828	0.132937
mg_lm	mg	lm	185244	0.981476	6.16706	6.1711	0.281717	0.245868
mle_lp	mle	lp	185231	0.981477	6.16775	6.17395	0.258808	0.544548
ec_hd	ec	hd	185230	0.981477	6.16781	6.16648		0.314502
bb_lp	bb	lp	185223	0.981478	6.16818	6.16505	0.291451	0.433608
cb_nmz	cb	nmz	185185	0.981482	6.17019	6.16971		0.574913
mt_cbf	mt	cbf	185160	0.981484	6.17152	6.16473		0.45283
bas_spg	bas	spg	185157	0.981484	6.17168	6.17328	0.279285	0.324176
nmm_so	nmm	so	185109	0.981489	6.17424	6.16919	0.197311	0.410293
mpu_sp	mpu	sp	185109	0.981489	6.17424	6.1804	0.261854	0.460358
mp_baa	mp	baa	185099	0.98149	6.17477	6.17185	0.288677	0.341074
mle_ba	mle	ba	185088	0.981491	6.17536	6.17749	0.292668	0.275794
tw_mga	tw	mga	185053	0.981495	6.17723	6.17976		0.595041
psp_se	psp	se	185047	0.981495	6.17755	6.17591	0.148559	0.540842
bbr_pss	bbr	pss	185044	0.981496	6.17771	6.17607	0.177668	0.601922
bb_brs	bb	brs	185035	0.981496	6.17819	6.17327	0.316896	0.502938
bbr_vp	bbr	vp	185026	0.981497	6.17867	6.17464	0.221282	0.533442
cj_pma	cj	pma	185025	0.981498	6.17873	6.17962	0.273309	0.553244
tt_ef	tt	ef	185008	0.981499	6.17964	6.17803	0.206996	0.616692
bas_pmm	bas	pmm	185007	0.981499	6.17969	6.18528	0.287969	0.269231
mle_ca	mle	ca	185004	0.9815	6.17985	6.17909	0.277176	0.511526
cpj_cbf	cpj	cbf	184996	0.9815	6.18028	6.1788		0.348199
mg_pl	mg	pl	184992	0.981501	6.18049	6.18502	0.35268	0.303719
bb_cv	bb	cv	184988	0.981501	6.18071	6.18039	0.324907	0.398355
twt_pl	twt	pl	184966	0.981503	6.18189	6.18039	0.28513	0.289911
hd_bas	hd	bas	184960	0.981504	6.18221	6.18415	0.17455	0.159341
lm_cg	lm	cg	184951	0.981505	6.1827	6.19353	0.230411	0.634223
mb_clt	mb	clt	184948	0.981505	6.18286	6.18719	0.253573	0.647282
xa_so	xa	so	184936	0.981506	6.1835	6.18478	0.163469	0.589518
ba_bc	ba	bc	184882	0.981512	6.18642	6.18597	0.282942	0.132937
twt_bc	twt	bc	184834	0.981517	6.18901	6.18846	0.213932	0.307791
tt_twt	tt	twt	184806	0.981519	6.19053	6.18994	0.214916	0.36143
clt_mga	clt	mga	184802	0.98152	6.19074	6.19434	0.281763	0.50551
bb_xc	bb	xc	184802	0.98152	6.19074	6.18458	0.298258	0.415981
mle_sep	mle	sep	184801	0.98152	6.1908	6.18735	0.254299	0.558255
mg_af	mg	af	184781	0.981522	6.19188	6.19391		0.483471
rs_pss	rs	pss	184777	0.981522	6.1921	6.18576	0.202078	0.468605
ll_spn	ll	spn	184755	0.981525	6.19329	6.19189	0.11223	0.450808
spm_bc	spm	bc	184749	0.981525	6.19362	6.19397	0.136059	0.380082
cpe_mpe	cpe	mpe	184729	0.981527	6.19471	6.19663	0.300647	0.543877
hi_mpu	hi	mpu	184725	0.981527	6.19493	6.195	0.32819	0.523018
sam_mpe	sam	mpe	184723	0.981528	6.19504	6.19309	0.296273	0.519769
rs_xa	rs	xa	184710	0.981529	6.19574	6.19011	0.18818	0.515116
bp_vv	bp	vv	184705	0.98153	6.19602	6.19419	0.226133	0.577725
mga_hh	mga	hh	184703	0.98153	6.19613	6.18998	0.300374	0.509642
hd_ypk	hd	ypk	184698	0.98153	6.1964	6.20471	0.13697	0.325568
bh_sco	bh	sco	184689	0.981531	6.19689	6.19781	0.217556	0.630349
uu_nmz	uu	nmz	184688	0.981531	6.19694	6.2017		0.389251
pm_hd	pm	hd	184683	0.981532	6.19722	6.20094	0.065928	0.295865
nmm_se	nmm	se	184679	0.981532	6.19744	6.20301	0.201839	0.426166
bu_hd	bu	hd	184656	0.981534	6.19869	6.19959	0.181838	0.173759
mpu_at	mpu	at	184620	0.981538	6.20066	6.19545	0.282299	0.493606
nmm_wb	nmm	wb	184609	0.981539	6.20126	6.20388	0.228838	0.184943
baa_spg	baa	spg	184565	0.981544	6.20368	6.20455	0.13515	0.421984
uu_cbf	uu	cbf	184533	0.981547	6.20544	6.20336	0.350175	0.591767
xa_mpe	xa	mpe	184531	0.981547	6.20555	6.20226	0.322043	0.495661
cpe_sco	cpe	sco	184530	0.981547	6.2056	6.20704	0.236687	0.580075
hd_sf	hd	sf	184521	0.981548	6.2061	6.20574	0.121531	0.319744
bp_vvy	bp	vvy	184521	0.981548	6.2061	6.20536	0.224816	0.608589
mg_so	mg	so	184520	0.981548	6.20615	6.20669	0.340859	0.247934
mp_sam	mp	sam	184502	0.98155	6.20715	6.20629	0.287926	0.383164
uu_vp	uu	vp	184502	0.98155	6.20715	6.20725	0.345808	0.37785
rs_vvy	rs	vvy	184487	0.981551	6.20797	6.20004	0.216238	0.589877
cpa_cbf	cpa	cbf	184461	0.981554	6.20941	6.20452		0.348199
mt_mpu	mt	mpu	184449	0.981555	6.21007	6.20755		0.620205
spt_tw	spt	tw	184446	0.981555	6.21024	6.21598		0.399752
lp_ef	lp	ef	184442	0.981556	6.21046	6.2165	0.107558	0.524759
bu_bt	bu	bt	184405	0.98156	6.21251	6.21642		0.16844
bas_te	bas	te	184402	0.98156	6.21267	6.21553	0.273025	0.223443
bb_nmz	bb	nmz	184377	0.981562	6.21406	6.21506		0.492362
lin_wb	lin	wb	184361	0.981564	6.21495	6.20648	0.295081	0.243863
bp_wb	bp	wb	184357	0.981564	6.21517	6.21767	0.223107	0.119476
ll_twt	ll	twt	184349	0.981565	6.21562	6.21449	0.246961	0.384419
mle_bas	mle	bas	184305	0.981569	6.21807	6.21945	0.307698	0.326007
ap_cm	ap	cm	184249	0.981575	6.22119	6.22667		0.608407
tp_mga	tp	mga	184248	0.981575	6.22125	6.2255	0.348229	0.549587
mg_rs	mg	rs	184245	0.981576	6.22142	6.21926	0.327556	0.303719
spm_baa	spm	baa	184240	0.981576	6.2217	6.22379	0.13515	0.375368
bu_sco	bu	sco	184240	0.981576	6.2217	6.21548	0.275556	0.203901
mg_cef	mg	cef	184238	0.981576	6.22181	6.2237	0.316657	0.336777
bb_ca	bb	ca	184232	0.981577	6.22215	6.22827	0.298523	0.415981
mp_san	mp	san	184197	0.98158	6.22411	6.22855	0.287926	0.381713
psp_mpe	psp	mpe	184191	0.981581	6.22444	6.21815	0.310245	0.470588
cc_bas	cc	bas	184190	0.981581	6.2245	6.22019	0.275324	0.157509
hpj_mpu	hpj	mpu	184190	0.981581	6.2245	6.22587	0.293042	0.571611
bpp_pss	bpp	pss	184177	0.981582	6.22523	6.22737		0.548148
cte_wb	cte	wb	184155	0.981584	6.22647	6.22718	0.298204	0.270049
li_mga	li	mga	184116	0.981588	6.22866	6.22579	0.307475	0.460055
ne_cbf	ne	cbf	184079	0.981592	6.23075	6.2348		0.116638
sav_bc	sav	bc	184079	0.981592	6.23075	6.23466	0.213995	0.691441
vc_bbr	vc	bbr	184077	0.981592	6.23086	6.22423	0.216113	0.516047
tt_sco	tt	sco	184076	0.981592	6.23092	6.22884	0.205153	0.582689
mtb_bb	mtb	bb	184076	0.981592	6.23092	6.22892	0.289851	0.459459
hpj_mle	hpj	mle	184065	0.981594	6.23154	6.22935	0.310679	0.62173
vc_xc	vc	xc	184031	0.981597	6.23346	6.24468	0.17935	0.503282
tp_bbr	tp	bbr	184020	0.981598	6.23409	6.23865	0.313834	0.388996
uu_sf	uu	sf	184017	0.981598	6.23426	6.23894	0.337865	0.381107
bpp_vp	bpp	vp	184009	0.981599	6.23471	6.23109		0.549026
sco_mga	sco	mga	184003	0.9816	6.23505	6.23538	0.300989	0.424242
mpu_sm	mpu	sm	184001	0.9816	6.23516	6.23235	0.275254	0.459079
bb_te	bb	te	183974	0.981603	6.2367	6.23561	0.295083	0.467685
rs_vp	rs	vp	183958	0.981604	6.23761	6.23369	0.212043	0.566558
mpu_pmc	mpu	pmc	183949	0.981605	6.23812	6.23096	0.305938	0.540921
bb_lin	bb	lin	183930	0.981607	6.2392	6.24165	0.276778	0.418331
wb_syo	wb	syo	183904	0.98161	6.24068	6.24175	0.271365	0.268412
tm_mpe	tm	mpe	183882	0.981612	6.24194	6.23976	0.380549	0.564127
tp_bs	tp	bs	183869	0.981613	6.24268	6.24339	0.275948	0.409266
mpu_nmm	mpu	nmm	183858	0.981614	6.24331	6.24273	0.312325	0.498721
sav_baa	sav	baa	183784	0.981622	6.24755	6.246	0.215306	0.696102
spa_bc	spa	bc	183778	0.981622	6.2479	6.25805	0.13515	0.431436
bb_spm	bb	spm	183763	0.981624	6.24876	6.25314	0.278644	0.477086
cb_brs	cb	brs	183751	0.981625	6.24945	6.24755	0.204247	0.607765
sco_ba	sco	ba	183751	0.981625	6.24945	6.24774	0.281067	0.180556
sav_mpe	sav	mpe	183747	0.981625	6.24968	6.24535	0.322897	0.496625
bu_bc	bu	bc	183740	0.981626	6.25008	6.2506	0.268789	0.157801
xf_mpu	xf	mpu	183729	0.981627	6.25072	6.2491	0.287448	0.52046
lm_wb	lm	wb	183695	0.98163	6.25268	6.25121	0.294085	0.232406
bh_sav	bh	sav	183682	0.981632	6.25343	6.25172	0.215762	0.627644
psp_cpe	psp	cpe	183678	0.981632	6.25366	6.25698	0.244304	0.601128
pg_sa	pg	sa	183678	0.981632	6.25366	6.25168	0.32302	0.618649
ll_mpu	ll	mpu	183669	0.981633	6.25418	6.25475	0.27482	0.452685
baa_sp	baa	sp	183666	0.981633	6.25435	6.25616	0.13515	0.420742
bbr_wb	bbr	wb	183630	0.981637	6.25644	6.26169	0.222709	0.10311
bp_xa	bp	xa	183608	0.981639	6.25771	6.26145	0.189689	0.555265
bu_cef	bu	cef	183592	0.981641	6.25864	6.2502	0.281235	0.255319
hi_mpe	hi	mpe	183584	0.981642	6.25911	6.2609	0.359354	0.558341
mg_nmm	mg	nmm	183579	0.981642	6.2594	6.25594	0.352325	0.340909
pg_cbf	pg	cbf	183540	0.981646	6.26167	6.25976	0.35883	0.288165
uu_set	uu	set	183539	0.981646	6.26173	6.25494	0.341242	0.345277
sy_bu	sy	bu	183537	0.981646	6.26184	6.2596	0.300089	0.212766
bb_ef	bb	ef	183524	0.981648	6.2626	6.26214	0.29282	0.453584
vc_neq	vc	neq	183523	0.981648	6.26266	6.26862		0.486631
tw_cbf	tw	cbf	183488	0.981651	6.2647	6.27671		0.423671
tm_uu	tm	uu	183485	0.981652	6.26488	6.26683	0.391765	0.425081
tp_ypk	tp	ypk	183464	0.981654	6.26611	6.25803	0.288611	0.42471
mtb_bu	mtb	bu	183431	0.981657	6.26804	6.26761	0.300123	0.239362
ece_hd	ece	hd	183402	0.98166	6.26974	6.26284	0.12235	0.306348
bu_spg	bu	spg	183402	0.98166	6.26974	6.26482	0.277245	0.31383
ns_bas	ns	bas	183367	0.981663	6.2718	6.26674	0.316006	0.194139
bu_sep	bu	sep	183339	0.981666	6.27345	6.27107	0.269569	0.246454
mpe_pss	mpe	pss	183302	0.98167	6.27564	6.26819	0.308901	0.478303
ca_mpe	ca	mpe	183298	0.98167	6.27587	6.27657	0.306065	0.515911
pf_tw	pf	tw	183296	0.98167	6.27599	6.28347		0.54703
bp_xc	bp	xc	183286	0.981671	6.27658	6.28292	0.188786	0.555846
yp_mpe	yp	mpe	183282	0.981672	6.27682	6.27659	0.363661	0.508197
xc_ba	xc	ba	183275	0.981672	6.27723	6.27494	0.204397	0.0734127
bm_ba	bm	ba	183246	0.981675	6.27895	6.27402	0.271224	0.238095
bas_sag	bas	sag	183226	0.981677	6.28014	6.28142	0.291612	0.294872
bh_twt	bh	twt	183183	0.981682	6.2827	6.28003	0.204108	0.301405
bh_mtc	bh	mtc	183181	0.981682	6.28282	6.27518	0.245802	0.707575
cv_vvy	cv	vvy	183173	0.981683	6.28329	6.28849	0.218802	0.528834
bb_ml	bb	ml	183159	0.981684	6.28413	6.29093	0.292382	0.40188
cpe_mga	cpe	mga	183129	0.981687	6.28592	6.28048	0.256885	0.449036
spa_wb	spa	wb	183115	0.981688	6.28675	6.28697	0.259919	0.364975
bs_ef	bs	ef	183100	0.98169	6.28765	6.2887	0.096143	0.546097
af_cca	af	cca	183092	0.981691	6.28813	6.28656		0.574148
ba_xft	ba	xft	183091	0.981691	6.28819	6.28687	0.209041	0.128968
mg_spt	mg	spt	183045	0.981696	6.29095	6.28399	0.276686	0.264463
cd_rc	cd	rc	183037	0.981696	6.29143	6.29164	0.265767	0.607715
sav_oi	sav	oi	183019	0.981698	6.29251	6.29911	0.217556	0.596286
cb_bm	cb	bm	182980	0.981702	6.29486	6.29579	0.204247	0.611747
hpj_mpe	hpj	mpe	182973	0.981703	6.29528	6.28662	0.334304	0.630665
bb_nmm	bb	nmm	182956	0.981704	6.29631	6.29319	0.308605	0.482961
rs_xc	rs	xc	182953	0.981705	6.29649	6.29244	0.187262	0.522384
bu_sp	bu	sp	182950	0.981705	6.29667	6.295	0.277245	0.328014
xf_twt	xf	twt	182936	0.981706	6.29751	6.30103	0.241593	0.36143
spa_baa	spa	baa	182919	0.981708	6.29854	6.30724	0.134242	0.423306
bu_mle	bu	mle	182919	0.981708	6.29854	6.29765	0.303302	0.304965
mg_cca	mg	cca	182917	0.981708	6.29866	6.29861	0.350989	0.454545
oi_wb	oi	wb	182903	0.98171	6.29951	6.29777	0.288655	0.214403
mpu_set	mpu	set	182883	0.981712	6.30072	6.30994	0.311528	0.430946
bas_sa	bas	sa	182833	0.981717	6.30376	6.30707	0.29218	0.307692
mg_mpe	mg	mpe	182829	0.981717	6.304	6.30118	0.160348	0.227273
cm_cbf	cm	cbf	182810	0.981719	6.30516	6.30018		0.365352
psa_brs	psa	brs	182796	0.98172	6.30601	6.29674	0.215169	0.428166
bpp_nmm	bpp	nmm	182789	0.981721	6.30644	6.31241		0.433381
sa_mga	sa	mga	182784	0.981722	6.30674	6.31211	0.264977	0.413223
rp_cg	rp	cg	182776	0.981722	6.30723	6.30501	0.257846	0.388024
ph_mpu	ph	mpu	182759	0.981724	6.30827	6.311		0.643223
hd_vvy	hd	vvy	182735	0.981726	6.30974	6.31519	0.139672	0.362842
se_mpe	se	mpe	182730	0.981727	6.31004	6.30008	0.35222	0.46866
nmz_wb	nmz	wb	182711	0.981729	6.31121	6.31673		0.175123
mp_uu	mp	uu	182706	0.981729	6.31151	6.31931	0.170451	0.436482
bb_sa	bb	sa	182697	0.98173	6.31207	6.31639	0.286644	0.447709
wb_bc	wb	bc	182695	0.98173	6.31219	6.30923	0.274654	0.206219
uu_spt	uu	spt	182683	0.981732	6.31293	6.31243	0.297779	0.348534
mpu_hh	mpu	hh	182672	0.981733	6.3136	6.31684	0.2926	0.546036
cef_bc	cef	bc	182649	0.981735	6.31502	6.31488	0.222683	0.594237
vp_cv	vp	cv	182627	0.981737	6.31637	6.32146	0.212751	0.497078
ba_sp	ba	sp	182605	0.981739	6.31773	6.32788	0.286557	0.265873
rp_ca	rp	ca	182553	0.981745	6.32094	6.31784	0.269891	0.398802
mg_vc	mg	vc	182546	0.981745	6.32137	6.32377	0.33732	0.307851
spm_mga	spm	mga	182543	0.981746	6.32156	6.32436	0.268119	0.421488
uu_spn	uu	spn	182542	0.981746	6.32162	6.3301	0.301429	0.358306
tp_brs	tp	brs	182540	0.981746	6.32174	6.32328	0.28097	0.534749
psa_bm	psa	bm	182531	0.981747	6.3223	6.32903	0.215169	0.392909
mle_sag	mle	sag	182496	0.98175	6.32447	6.33187	0.265971	0.592523
tp_pf	tp	pf	182484	0.981752	6.32522	6.32207		0.625483
bb_mle	bb	mle	182477	0.981752	6.32566	6.33447	0.29086	0.542891
xa_pl	xa	pl	182466	0.981753	6.32634	6.32234	0.192641	0.618275
mp_ws	mp	ws	182466	0.981753	6.32634	6.32655	0.318756	0.49492
sco_wb	sco	wb	182422	0.981758	6.32908	6.33657	0.277078	0.273322
cte_nmm	cte	nmm	182401	0.98176	6.33039	6.32462	0.304919	0.599327
hd_ba	hd	ba	182396	0.98176	6.33071	6.32713	0.164532	0.136905
uu_ecc	uu	ecc	182364	0.981764	6.33271	6.33575	0.333471	0.351792
oi_ba	oi	ba	182361	0.981764	6.3329	6.33241	0.290245	0.14881
bas_brs	bas	brs	182349	0.981765	6.33365	6.33167	0.267379	0.250916
bp_so	bp	so	182330	0.981767	6.33484	6.33581	0.194529	0.577894
xf_bu	xf	bu	182309	0.981769	6.33616	6.34119	0.213304	0.148936
sm_smu	sm	smu	182289	0.981771	6.33742	6.33906	0.24375	0.560204
pg_bas	pg	bas	182263	0.981774	6.33906	6.34647	0.34871	0.31685
spn_bas	spn	bas	182251	0.981775	6.33981	6.34958	0.297727	0.294872
ml_mpu	ml	mpu	182241	0.981776	6.34044	6.33659	0.28032	0.428389
bb_spn	bb	spn	182224	0.981778	6.34152	6.34193	0.27778	0.485311
lm_tw	lm	tw	182213	0.981779	6.34221	6.34138		0.332921
bb_st	bb	st	182203	0.98178	6.34285	6.33995		0.634548
ypk_mpe	ypk	mpe	182159	0.981784	6.34563	6.34537	0.342999	0.513983
hi_tp	hi	tp	182114	0.981789	6.3485	6.3468	0.309384	0.514479
mp_clt	mp	clt	182107	0.981789	6.34894	6.35168	0.297386	0.470247
mp_cg	mp	cg	182104	0.98179	6.34913	6.34773	0.316906	0.43106
hp_cpa	hp	cpa	182071	0.981793	6.35124	6.3468		0.553058
pg_sag	pg	sag	182054	0.981795	6.35232	6.34535	0.320042	0.622315
sp_ef	sp	ef	182053	0.981795	6.35239	6.3548	0.112681	0.376142
mpu_bm	mpu	bm	182045	0.981796	6.3529	6.3551	0.293369	0.514066
cte_nmz	cte	nmz	182015	0.981799	6.35482	6.35805		0.596126
xf_tw	xf	tw	182010	0.981799	6.35514	6.35506		0.376238
bs_sp	bs	sp	181949	0.981805	6.35906	6.35969	0.144532	0.446534
bh_mle	bh	mle	181942	0.981806	6.35951	6.36464	0.23646	0.477882
cpe_cv	cpe	cv	181906	0.981809	6.36183	6.36643	0.273739	0.61015
mb_ba	mb	ba	181894	0.981811	6.3626	6.35482	0.288645	0.212302
tp_ca	tp	ca	181890	0.981811	6.36286	6.36891	0.300797	0.428571
rs_wb	rs	wb	181888	0.981811	6.36299	6.36821	0.22873	0.1473
tp_sep	tp	sep	181879	0.981812	6.36357	6.37112	0.30098	0.509653
pm_rs	pm	rs	181870	0.981813	6.36415	6.36146	0.21942	0.435236
brs_cbf	brs	cbf	181829	0.981817	6.36681	6.36334	0.259478	0.200686
xc_bas	xc	bas	181823	0.981818	6.3672	6.36625	0.206671	0.104396
mpu_tt	mpu	tt	181823	0.981818	6.3672	6.36204	0.304867	0.470588
mg_hh	mg	hh	181820	0.981818	6.36739	6.35984	0.315107	0.357438
mtb_wb	mtb	wb	181806	0.981819	6.3683	6.36368	0.30664	0.294599
spg_ba	spg	ba	181794	0.981821	6.36908	6.36282	0.286557	0.269841
bm_cbf	bm	cbf	181752	0.981825	6.37181	6.37906	0.259478	0.19554
uu_mma	uu	mma	181746	0.981825	6.3722	6.36308		0.519544
nmm_set	nmm	set	181741	0.981826	6.37253	6.37231	0.201839	0.425204
hi_ef	hi	ef	181741	0.981826	6.37253	6.36669	0.282475	0.512975
tp_saw	tp	saw	181730	0.981827	6.37325	6.37605	0.297875	0.498069
vv_cv	vv	cv	181729	0.981827	6.37331	6.37577	0.220099	0.488223
cb_wb	cb	wb	181727	0.981827	6.37344	6.38085	0.207392	0.194763
wb_pmc	wb	pmc	181704	0.98183	6.37495	6.38492	0.267704	0.296236
cte_ba	cte	ba	181699	0.98183	6.37527	6.37638	0.319775	0.196429
spt_ef	spt	ef	181692	0.981831	6.37573	6.37679	0.106176	0.442693
cg_mga	cg	mga	181682	0.981832	6.37639	6.37981	0.302018	0.429752
so_cv	so	cv	181663	0.981834	6.37763	6.36989	0.186085	0.586263
xa_vvy	xa	vvy	181650	0.981835	6.37848	6.37563	0.180917	0.565031
nmz_se	nmz	se	181617	0.981838	6.38065	6.37236		0.409201
xa_vv	xa	vv	181611	0.981839	6.38105	6.38588	0.184615	0.525908
mg_ml	mg	ml	181610	0.981839	6.38111	6.39586	0.326971	0.254132
tp_mpe	tp	mpe	181597	0.98184	6.38197	6.39155	0.368314	0.640927
tm_mga	tm	mga	181586	0.981841	6.38269	6.38727	0.364131	0.484848
mpu_pmm	mpu	pmm	181583	0.981842	6.38289	6.38268	0.310159	0.571611
mp_fn	mp	fn	181552	0.981845	6.38494	6.38738	0.322737	0.474601
sy_bas	sy	bas	181545	0.981846	6.3854	6.38876	0.302282	0.195971
pg_mpe	pg	mpe	181531	0.981847	6.38633	6.3966	0.37943	0.55352
cd_mga	cd	mga	181529	0.981847	6.38646	6.38905	0.323795	0.458678
bs_twt	bs	twt	181504	0.98185	6.38811	6.38716	0.210659	0.302682
bas_pmc	bas	pmc	181492	0.981851	6.38891	6.37675	0.28694	0.250916
bb_uu	bb	uu	181489	0.981851	6.38911	6.38125	0.357512	0.576547
baa_twt	baa	twt	181485	0.981851	6.38937	6.37998	0.215248	0.288633
sco_sep	sco	sep	181480	0.981852	6.38971	6.39092	0.234085	0.553948
hp_af	hp	af	181477	0.981852	6.3899	6.39431		0.667513
uu_cd	uu	cd	181474	0.981853	6.3901	6.38682	0.349022	0.410423
ca_sco	ca	sco	181471	0.981853	6.3903	6.39379	0.242254	0.64488
psa_mpe	psa	mpe	181465	0.981854	6.3907	6.38738	0.311278	0.498554
bpp_cbf	bpp	cbf	181449	0.981855	6.39177	6.39081		0.0994854
hp_cm	hp	cm	181439	0.981856	6.39243	6.40125		0.495575
bas_cef	bas	cef	181438	0.981856	6.3925	6.38824	0.287969	0.25641
bbr_nmm	bbr	nmm	181431	0.981857	6.39296	6.39032	0.126329	0.411736
bs_spg	bs	spg	181423	0.981858	6.3935	6.40214	0.144532	0.447185
tp_sav	tp	sav	181411	0.981859	6.3943	6.39398	0.281036	0.426641
twt_vvy	twt	vvy	181399	0.98186	6.3951	6.39024	0.284696	0.353768
bu_pmm	bu	pmm	181392	0.981861	6.39556	6.40618	0.303561	0.258865
sa_ef	sa	ef	181390	0.981861	6.3957	6.39676	0.112968	0.404426
cb_at	cb	at	181382	0.981862	6.39623	6.38737	0.201806	0.581384
sp_mga	sp	mga	181382	0.981862	6.39623	6.39928	0.268119	0.414601
bu_mpe	bu	mpe	181381	0.981862	6.3963	6.40651	0.344679	0.52305
tp_spt	tp	spt	181355	0.981865	6.39804	6.39027	0.297222	0.511583
mp_cc	mp	cc	181333	0.981867	6.39951	6.40469	0.320014	0.406386
ta_ss	ta	ss	181325	0.981868	6.40005	6.40011		0.421053
uu_se	uu	se	181315	0.981869	6.40072	6.39305	0.341242	0.350163
mtb_ba	mtb	ba	181284	0.981872	6.4028	6.40166	0.288645	0.214286
sm_wb	sm	wb	181258	0.981874	6.40455	6.40346	0.247711	0.178396
mg_sm	mg	sm	181256	0.981874	6.40469	6.41518	0.336293	0.297521
bbr_xc	bbr	xc	181247	0.981875	6.4053	6.40305	0.18563	0.583353
uu_ma	uu	ma	181242	0.981876	6.40563	6.40026		0.483713
mle_xc	mle	xc	181224	0.981878	6.40685	6.4076	0.25033	0.484735
mtb_bas	mtb	bas	181219	0.981878	6.40719	6.41884	0.312871	0.221612
mb_baa	mb	baa	181215	0.981878	6.40746	6.40325	0.246662	0.684184
nmm_ypk	nmm	ypk	181207	0.981879	6.408	6.40954	0.221338	0.440115
bu_te	bu	te	181204	0.98188	6.4082	6.43158	0.27643	0.255319
spn_pf	spn	pf	181180	0.981882	6.40982	6.41539		0.727362
mtc_baa	mtc	baa	181175	0.981882	6.41016	6.40388	0.251782	0.704084
bas_clt	bas	clt	181172	0.981883	6.41037	6.40917	0.28621	0.346154
sag_ef	sag	ef	181170	0.981883	6.4105	6.4115	0.12158	0.403534
bm_bas	bm	bas	181163	0.981884	6.41098	6.40202	0.267379	0.241758
ba_pmm	ba	pmm	181154	0.981885	6.41159	6.42265	0.282598	0.236111
vc_mpe	vc	mpe	181141	0.981886	6.41247	6.41736	0.347716	0.526519
spg_mga	spg	mga	181119	0.981888	6.41397	6.40334	0.268119	0.406336
nmz_set	nmz	set	181106	0.981889	6.41485	6.41756		0.410169
mp_mt	mp	mt	181105	0.981889	6.41492	6.40926		0.582003
mtc_ba	mtc	ba	181104	0.98189	6.41499	6.41925	0.288359	0.212302
mg_brs	mg	brs	181065	0.981893	6.41765	6.41316	0.323982	0.382231
pab_twt	pab	twt	181063	0.981894	6.41778	6.42239		0.54917
uu_mpu	uu	mpu	181043	0.981896	6.41915	6.41656	0.278261	0.42671
mpu_pf	mpu	pf	181033	0.981897	6.41983	6.41621		0.620205
tt_tw	tt	tw	181032	0.981897	6.4199	6.41929		0.375
sco_oi	sco	oi	181016	0.981898	6.421	6.41765	0.222964	0.592
bb_sep	bb	sep	181013	0.981899	6.4212	6.41534	0.263871	0.465335
xc_vv	xc	vv	181010	0.981899	6.42141	6.4168	0.183758	0.522544
cbf_cv	cbf	cv	181005	0.9819	6.42175	6.42028	0.252208	0.0823328
bh_spa	bh	spa	181003	0.9819	6.42189	6.41443	0.136059	0.456911
uu_xf	uu	xf	181000	0.9819	6.4221	6.43726	0.330044	0.407166
bh_spm	bh	spm	180972	0.981903	6.42402	6.43033	0.136969	0.416618
tp_xa	tp	xa	180968	0.981903	6.42429	6.43784	0.292883	0.42471
bu_baa	bu	baa	180962	0.981904	6.42471	6.4264	0.269797	0.163121
mb_bas	mb	bas	180960	0.981904	6.42484	6.42533	0.312871	0.230769
bbr_cpe	bbr	cpe	180943	0.981906	6.42601	6.43743	0.273096	0.625564
mg_spn	mg	spn	180935	0.981907	6.42657	6.42859	0.28077	0.254132
clt_ef	clt	ef	180925	0.981908	6.42726	6.4287	0.191274	0.581964
ph_mpe	ph	mpe	180919	0.981908	6.42767	6.42377		0.682739
nmz_cv	nmz	cv	180882	0.981912	6.43023	6.43949		0.357385
bu_cca	bu	cca	180878	0.981912	6.4305	6.42623	0.33487	0.37766
cd_mpe	cd	mpe	180877	0.981912	6.43057	6.43424	0.340803	0.526519
ct_bbr	ct	bbr	180867	0.981913	6.43126	6.42936	0.317161	0.353073
tm_tw	tm	tw	180861	0.981914	6.43168	6.42321		0.417079
cd_neq	cd	neq	180859	0.981914	6.43182	6.42527		0.541889
at_cbf	at	cbf	180825	0.981917	6.43418	6.43933	0.261338	0.180103
hpj_cpj	hpj	cpj	180805	0.981919	6.43557	6.42316		0.531338
bh_mb	bh	mb	180799	0.98192	6.43598	6.44304	0.23646	0.692857
vc_hd	vc	hd	180796	0.98192	6.43619	6.43852	0.136428	0.386721
ct_cbf	ct	cbf	180788	0.981921	6.43675	6.44228	0.338473	0.382504
tp_hpj	tp	hpj	180780	0.981922	6.43731	6.45448	0.306263	0.524131
ll_spt	ll	spt	180776	0.981922	6.43759	6.43653	0.110545	0.472779
bb_cg	bb	cg	180767	0.981923	6.43821	6.43908	0.294636	0.447709
sy_wb	sy	wb	180746	0.981925	6.43968	6.44213	0.278451	0.232406
rs_mpe	rs	mpe	180745	0.981926	6.43975	6.43988	0.329148	0.513983
xc_vvy	xc	vvy	180736	0.981926	6.44038	6.43708	0.180065	0.558589
mpu_pma	mpu	pma	180734	0.981927	6.44052	6.44207	0.317296	0.529412
bu_atc	bu	atc	180710	0.981929	6.4422	6.4467		0.202128
uu_sa	uu	sa	180709	0.981929	6.44227	6.43877	0.302496	0.346906
bu_nmz	bu	nmz	180706	0.981929	6.44248	6.4441		0.132979
bpp_xc	bpp	xc	180704	0.98193	6.44262	6.43249		0.602009
mtb_bh	mtb	bh	180702	0.98193	6.44276	6.44846	0.23646	0.695951
mpe_syo	mpe	syo	180697	0.98193	6.44311	6.4522	0.325589	0.590164
bp_pf	bp	pf	180672	0.981933	6.44486	6.4532		0.68184
mg_spm	mg	spm	180669	0.981933	6.44507	6.43663	0.276138	0.28719
ct_xf	ct	xf	180667	0.981933	6.44521	6.44264	0.297566	0.421229
uu_cg	uu	cg	180590	0.981941	6.45063	6.4565	0.331696	0.382736
nmz_spg	nmz	spg	180589	0.981941	6.45071	6.44646		0.62252
bbr_xa	bbr	xa	180570	0.981943	6.45205	6.45043	0.186531	0.596707
psa_wb	psa	wb	180559	0.981944	6.45283	6.45683	0.196723	0.0703764
mle_oi	mle	oi	180533	0.981947	6.45467	6.45676	0.238297	0.50405
mtb_baa	mtb	baa	180520	0.981948	6.45559	6.45831	0.246662	0.685001
ct_uu	ct	uu	180511	0.981949	6.45623	6.45461	0.354108	0.553746
bs_sco	bs	sco	180509	0.981949	6.45637	6.47078	0.2206	0.619893
mpu_sep	mpu	sep	180509	0.981949	6.45637	6.44834	0.242593	0.491049
uu_bl	uu	bl	180497	0.98195	6.45722	6.45292	0.359846	0.439739
pm_tw	pm	tw	180446	0.981955	6.46086	6.4618		0.373762
xa_bas	xa	bas	180444	0.981956	6.461	6.45364	0.205774	0.0989011
bu_xft	bu	xft	180439	0.981956	6.46136	6.46746	0.214065	0.161348
uu_cpa	uu	cpa	180438	0.981956	6.46143	6.46233		0.545603
bb_ll	bb	ll	180436	0.981956	6.46157	6.45865	0.287642	0.454759
bb_sco	bb	sco	180397	0.98196	6.46436	6.46948	0.287267	0.433608
cpj_bm	cpj	bm	180379	0.981962	6.46565	6.45614		0.5145
spm_ef	spm	ef	180361	0.981964	6.46694	6.4717	0.112681	0.336476
tp_sty	tp	sty	180360	0.981964	6.46701	6.47762	0.297293	0.393822
atc_cbf	atc	cbf	180358	0.981964	6.46716	6.4631		0.185249
tp_nmm	tp	nmm	180349	0.981965	6.4678	6.45892	0.303025	0.473938
yp_xa	yp	xa	180342	0.981966	6.46831	6.46341	0.181377	0.588674
hpj_sav	hpj	sav	180340	0.981966	6.46845	6.46545	0.28572	0.472166
bbr_pl	bbr	pl	180339	0.981966	6.46852	6.46241	0.226584	0.646657
spn_tw	spn	tw	180333	0.981967	6.46895	6.45611		0.39604
hp_xft	hp	xft	180330	0.981967	6.46917	6.45251	0.257899	0.559645
wb_sp	wb	sp	180327	0.981967	6.46939	6.46955	0.261006	0.356792
hd_vv	hd	vv	180321	0.981968	6.46982	6.47179	0.141568	0.369249
bb_spt	bb	spt	180296	0.98197	6.47162	6.46557	0.2788	0.482961
uu_cpt	uu	cpt	180291	0.981971	6.47198	6.47674		0.545603
bas_sp	bas	sp	180271	0.981973	6.47343	6.47544	0.279285	0.32967
cj_mga	cj	mga	180271	0.981973	6.47343	6.48003	0.306983	0.544077
rc_sav	rc	sav	180269	0.981973	6.47357	6.46472	0.24716	0.512373
mb_wb	mb	wb	180239	0.981976	6.47574	6.48673	0.30664	0.291326
mpe_vvy	mpe	vvy	180237	0.981976	6.47589	6.47952	0.374814	0.498554
bs_spa	bs	spa	180231	0.981977	6.47632	6.47969	0.143611	0.442818
nmz_cca	nmz	cca	180223	0.981978	6.4769	6.46773		0.451904
lp_tw	lp	tw	180207	0.981979	6.47806	6.4703		0.372525
mle_spa	mle	spa	180203	0.98198	6.47835	6.47837	0.264756	0.626791
mp_bu	mp	bu	180194	0.981981	6.47901	6.49889	0.350413	0.530142
rp_ef	rp	ef	180185	0.981981	6.47966	6.48064	0.240961	0.39521
uu_pl	uu	pl	180176	0.981982	6.48032	6.47908	0.34053	0.359935
ml_bas	ml	bas	180168	0.981983	6.4809	6.47909	0.253197	0.10989
cb_atc	cb	atc	180157	0.981984	6.4817	6.4784		0.586361
bu_xc	bu	xc	180151	0.981985	6.48214	6.4915	0.202766	0.101064
ta_ba	ta	ba	180133	0.981987	6.48345	6.48973		0.464286
uu_vvy	uu	vvy	180132	0.981987	6.48352	6.48166	0.358031	0.379479
cef_mga	cef	mga	180130	0.981987	6.48367	6.48573	0.302153	0.447658
mpe_set	mpe	set	180127	0.981987	6.48389	6.48496	0.35222	0.46866
san_rc	san	rc	180112	0.981989	6.48499	6.48623	0.244304	0.582242
hpj_cp	hpj	cp	180108	0.981989	6.48528	6.48494	0.329599	0.527514
rc_mga	rc	mga	180106	0.981989	6.48543	6.47267	0.307523	0.575758
hp_uu	hp	uu	180093	0.981991	6.48638	6.47411	0.314092	0.472313
tm_rp	tm	rp	180091	0.981991	6.48652	6.4833	0.308231	0.452695
cb_pl	cb	pl	180084	0.981992	6.48704	6.49272	0.193975	0.47785
ec_nmm	ec	nmm	180062	0.981994	6.48865	6.49795		0.432419
spn_mga	spn	mga	180055	0.981994	6.48916	6.48357	0.262786	0.417355
cj_san	cj	san	180055	0.981994	6.48916	6.47391	0.271512	0.534884
bp_sf	bp	sf	180044	0.981996	6.48997	6.48269	0.216346	0.586887
rp_oi	rp	oi	180037	0.981996	6.49049	6.47928	0.245211	0.349701
vc_bp	vc	bp	180033	0.981997	6.49078	6.48949	0.217459	0.553611
bpp_lm	bpp	lm	180031	0.981997	6.49093	6.49071		0.619115
bu_mtc	bu	mtc	180027	0.981997	6.49122	6.4955	0.293598	0.239362
mle_cb	mle	cb	180026	0.981997	6.4913	6.49499	0.276313	0.596885
uu_sag	uu	sag	180025	0.981997	6.49137	6.49437	0.302702	0.364821
st_cpe	st	cpe	180013	0.981999	6.49225	6.4909		0.765038
bb_cte	bb	cte	180009	0.981999	6.49255	6.49843	0.311208	0.437133
sam_rc	sam	rc	180000	0.982	6.49321	6.49953	0.244304	0.575691
nmz_ypk	nmz	ypk	179991	0.982001	6.49388	6.50245		0.433898
baa_vp	baa	vp	179990	0.982001	6.49395	6.49249	0.261215	0.603247
mg_pmm	mg	pmm	179981	0.982002	6.49461	6.49348	0.308348	0.411157
cpe_ef	cpe	ef	179975	0.982003	6.49506	6.49276	0.199255	0.566541
mle_smu	mle	smu	179961	0.982004	6.49609	6.49035	0.259222	0.6
cp_bm	cp	bm	179959	0.982004	6.49624	6.50749	0.315498	0.511385
sag_mga	sag	mga	179943	0.982006	6.49742	6.50211	0.265671	0.42011
mpu_cpe	mpu	cpe	179937	0.982006	6.49787	6.49121	0.265168	0.492327
bu_bp	bu	bp	179934	0.982007	6.49809	6.48435	0.252283	0.117021
san_ba	san	ba	179927	0.982007	6.49861	6.49739	0.275643	0.180556
hd_cpe	hd	cpe	179899	0.98201	6.50069	6.50713	0.272567	0.55795
cp_nmz	cp	nmz	179894	0.982011	6.50106	6.5137		0.47723
tp_cb	tp	cb	179892	0.982011	6.50121	6.50493	0.298752	0.505792
mpe_vv	mpe	vv	179889	0.982011	6.50143	6.49865	0.370853	0.504339
psa_cv	psa	cv	179865	0.982013	6.50322	6.50396	0.164562	0.496483
sco_bl	sco	bl	179865	0.982013	6.50322	6.4946	0.18318	0.388086
mp_ecc	mp	ecc	179865	0.982013	6.50322	6.49352	0.333887	0.391872
cpj_nmz	cpj	nmz	179854	0.982015	6.50404	6.49818		0.481759
tp_spn	tp	spn	179854	0.982015	6.50404	6.49487	0.295742	0.510618
spt_mga	spt	mga	179851	0.982015	6.50426	6.49721	0.261811	0.422865
spm_oi	spm	oi	179846	0.982015	6.50464	6.49919	0.13413	0.412493
xft_mga	xft	mga	179841	0.982016	6.50501	6.50331	0.312919	0.464187
bb_sam	bb	sam	179828	0.982017	6.50598	6.50798	0.266778	0.447709
pg_ba	pg	ba	179828	0.982017	6.50598	6.5031	0.345852	0.279762
mpu_ca	mpu	ca	179826	0.982017	6.50613	6.50365	0.288986	0.461637
xc_pl	xc	pl	179822	0.982018	6.50643	6.50747	0.194429	0.617316
ech_mpe	ech	mpe	179816	0.982018	6.50688	6.49343		0.467695
hpj_cpt	hpj	cpt	179801	0.98202	6.508	6.51259		0.550764
mpu_bj	mpu	bj	179783	0.982022	6.50935	6.50683	0.280513	0.419437
psp_sco	psp	sco	179782	0.982022	6.50942	6.52113	0.245564	0.684673
bb_sp	bb	sp	179776	0.982022	6.50987	6.50519	0.278644	0.479436
hi_cb	hi	cb	179775	0.982023	6.50995	6.51741	0.195635	0.523838
cp_uu	cp	uu	179768	0.982023	6.51047	6.52461	0.341297	0.550489
bu_mb	bu	mb	179767	0.982023	6.51055	6.50988	0.300123	0.237589
cj_wb	cj	wb	179764	0.982024	6.51077	6.51235	0.278082	0.252046
uu_ta	uu	ta	179745	0.982025	6.5122	6.50281		0.584691
cm_ll	cm	ll	179743	0.982026	6.51235	6.51019		0.471239
ct_wb	ct	wb	179740	0.982026	6.51258	6.51687	0.324809	0.381342
hi_cm	hi	cm	179739	0.982026	6.51265	6.52037		0.433628
bu_xa	bu	xa	179722	0.982028	6.51393	6.5055	0.201846	0.10461
bbr_cg	bbr	cg	179719	0.982028	6.51416	6.52034	0.272013	0.613097
li_ba	li	ba	179719	0.982028	6.51416	6.52247	0.285731	0.174603
spt_twt	spt	twt	179712	0.982029	6.51468	6.52444	0.246951	0.385696
sav_lm	sav	lm	179708	0.982029	6.51499	6.52471	0.236846	0.563949
tm_twt	tm	twt	179701	0.98203	6.51551	6.52188	0.281313	0.39719
rp_bc	rp	bc	179696	0.98203	6.51589	6.50379	0.247568	0.336527
bu_pg	bu	pg	179696	0.98203	6.51589	6.51547	0.352251	0.294326
mtc_bas	mtc	bas	179689	0.982031	6.51642	6.51657	0.312795	0.214286
uu_xc	uu	xc	179681	0.982032	6.51702	6.50142	0.331971	0.369707
hi_sp	hi	sp	179671	0.982033	6.51778	6.53371	0.263427	0.572722
xc_pss	xc	pss	179669	0.982033	6.51793	6.52959	0.15245	0.503229
vc_bpp	vc	bpp	179660	0.982034	6.51861	6.52677		0.52407
vv_twt	vv	twt	179659	0.982034	6.51869	6.52561	0.280199	0.362708
mpu_ma	mpu	ma	179655	0.982035	6.51899	6.52266		0.542199
hpj_cm	hpj	cm	179646	0.982035	6.51967	6.51443		0.472345
xa_ba	xa	ba	179636	0.982036	6.52043	6.53109	0.205291	0.0813492
nmz_so	nmz	so	179629	0.982037	6.52096	6.51908		0.403874
bb_bp	bb	bp	179628	0.982037	6.52104	6.50994	0.336855	0.428907
sm_mpe	sm	mpe	179623	0.982038	6.52142	6.53058	0.347348	0.495661
fn_vp	fn	vp	179622	0.982038	6.52149	6.52415	0.291534	0.580068
mp_bm	mp	bm	179621	0.982038	6.52157	6.53188	0.325398	0.467344
pab_hd	pab	hd	179607	0.982039	6.52263	6.51414		0.714619
mp_xft	mp	xft	179604	0.98204	6.52286	6.53232	0.313964	0.468795
ml_mga	ml	mga	179598	0.98204	6.52332	6.52575	0.315321	0.391185
rp_sa	rp	sa	179592	0.982041	6.52377	6.52861	0.254375	0.439521
hp_cpj	hp	cpj	179591	0.982041	6.52385	6.52139		0.533209
hi_bb	hi	bb	179588	0.982041	6.52408	6.51673	0.308705	0.478261
tm_xft	tm	xft	179561	0.982044	6.52613	6.54236	0.280683	0.60226
cca_tw	cca	tw	179557	0.982044	6.52644	6.52181		0.508663
lin_twt	lin	twt	179551	0.982045	6.5269	6.51661	0.217062	0.302682
bu_cc	bu	cc	179549	0.982045	6.52705	6.54186	0.282358	0.148936
rp_tw	rp	tw	179544	0.982046	6.52743	6.5208		0.518564
mg_sag	mg	sag	179542	0.982046	6.52758	6.51483	0.285159	0.252066
uu_vv	uu	vv	179539	0.982046	6.52781	6.53616	0.356879	0.374593
hp_ll	hp	ll	179525	0.982047	6.52888	6.52615	0.269587	0.61231
hd_wb	hd	wb	179499	0.98205	6.53087	6.52976	0.158605	0.189853
ece_nmm	ece	nmm	179493	0.982051	6.53133	6.535	0.206394	0.420394
mg_sp	mg	sp	179489	0.982051	6.53164	6.52591	0.276138	0.278926
bpp_so	bpp	so	179471	0.982053	6.53302	6.53638		0.623656
tp_ba	tp	ba	179468	0.982053	6.53325	6.54477	0.312921	0.363095
psp_cv	psp	cv	179463	0.982054	6.53364	6.53699	0.165599	0.529839
tp_lp	tp	lp	179461	0.982054	6.53379	6.5571	0.30098	0.449807
vc_mpu	vc	mpu	179437	0.982056	6.53564	6.54429	0.307679	0.476982
sam_ba	sam	ba	179432	0.982057	6.53602	6.54109	0.275643	0.180556
vc_nmz	vc	nmz	179429	0.982057	6.53625	6.52745		0.47845
hpj_pf	hpj	pf	179427	0.982057	6.53641	6.52081		0.683434
cj_rc	cj	rc	179401	0.98206	6.53841	6.52244	0.275181	0.594614
nmm_sty	nmm	sty	179380	0.982062	6.54003	6.53367	0.200025	0.428571
bj_cbf	bj	cbf	179370	0.982063	6.54081	6.53631	0.255552	0.0977702
nmm_vv	nmm	vv	179355	0.982065	6.54197	6.53391	0.220228	0.474747
ece_twt	ece	twt	179347	0.982065	6.54259	6.54749	0.269162	0.305236
uu_bm	uu	bm	179341	0.982066	6.54306	6.54458	0.336591	0.439739
sco_lp	sco	lp	179323	0.982068	6.54445	6.53655	0.249671	0.606514
ll_lm	ll	lm	179321	0.982068	6.54461	6.52879	0.156834	0.460146
bs_mle	bs	mle	179315	0.982069	6.54507	6.54317	0.238673	0.476012
bu_at	bu	at	179310	0.982069	6.54546	6.53875	0.267301	0.193262
mle_nmz	mle	nmz	179307	0.982069	6.5457	6.54448		0.575078
bu_bm	bu	bm	179304	0.98207	6.54593	6.5548	0.271651	0.251773
bb_bt	bb	bt	179291	0.982071	6.54694	6.54688		0.371328
cj_sam	cj	sam	179283	0.982072	6.54757	6.5364	0.271512	0.53672
mle_bm	mle	bm	179254	0.982075	6.54983	6.54786	0.264787	0.578816
hi_tw	hi	tw	179250	0.982075	6.55014	6.53873		0.42203
sy_mpu	sy	mpu	179234	0.982077	6.55139	6.56643	0.274873	0.483376
tm_cbf	tm	cbf	179223	0.982078	6.55225	6.55149	0.341481	0.264151
lin_sco	lin	sco	179222	0.982078	6.55233	6.5561	0.230776	0.583558
yp_xc	yp	xc	179220	0.982078	6.55249	6.54334	0.181377	0.593565
uu_brs	uu	brs	179214	0.982079	6.55296	6.56279	0.336591	0.449511
bp_tt	bp	tt	179210	0.982079	6.55327	6.55757	0.284316	0.638331
psa_rs	psa	rs	179206	0.982079	6.55359	6.55212	0.185431	0.442733
uu_bt	uu	bt	179198	0.98208	6.55421	6.56974		0.332248
saw_ba	saw	ba	179193	0.982081	6.55461	6.57628	0.275643	0.190476
mle_brs	mle	brs	179188	0.982081	6.555	6.54656	0.264787	0.584424
spg_ef	spg	ef	179161	0.982084	6.55712	6.54422	0.112681	0.373727
rp_bs	rp	bs	179160	0.982084	6.5572	6.55189	0.247109	0.331737
mpu_vp	mpu	vp	179157	0.982084	6.55744	6.5505	0.315944	0.471867
bb_cbf	bb	cbf	179155	0.982085	6.55759	6.53692	0.313491	0.476844
mtc_wb	mtc	wb	179145	0.982085	6.55838	6.55481	0.30139	0.291326
mp_cbf	mp	cbf	179137	0.982086	6.55901	6.55044	0.355585	0.554031
rp_cj	rp	cj	179135	0.982086	6.55917	6.57262	0.281004	0.397605
cm_mpu	cm	mpu	179134	0.982087	6.55925	6.55688		0.609974
mg_mtc	mg	mtc	179133	0.982087	6.55933	6.54661	0.351256	0.303719
bbr_tt	bbr	tt	179129	0.982087	6.55964	6.55509	0.28193	0.612056
wb_pma	wb	pma	179128	0.982087	6.55972	6.55907	0.274838	0.278232
at_tt	at	tt	179121	0.982088	6.56027	6.57211	0.253316	0.664219
ll_cca	ll	cca	179116	0.982088	6.56067	6.56416	0.31199	0.49499
sav_lin	sav	lin	179114	0.982089	6.56083	6.56363	0.231695	0.58221
bs_spm	bs	spm	179096	0.98209	6.56225	6.57837	0.144532	0.39835
tp_bu	tp	bu	179082	0.982092	6.56336	6.55726	0.307642	0.406028
hp_mpe	hp	mpe	179082	0.982092	6.56336	6.58868	0.323924	0.636451
ph_ss	ph	ss	179080	0.982092	6.56352	6.59348		0.536924
ss_bc	ss	bc	179080	0.982092	6.56352	6.57871		0.697346
pm_pss	pm	pss	179080	0.982092	6.56352	6.5567	0.197155	0.351861
ph_vv	ph	vv	179075	0.982093	6.56391	6.55453		0.65186
cb_bt	cb	bt	179060	0.982094	6.5651	6.55554		0.553011
nmm_vvy	nmm	vvy	179046	0.982095	6.56621	6.57382	0.217441	0.470418
mg_pf	mg	pf	179042	0.982096	6.56653	6.58199		0.497934
bu_brs	bu	brs	179031	0.982097	6.56741	6.56707	0.271651	0.251773
wb_pmm	wb	pmm	179023	0.982098	6.56804	6.57689	0.268691	0.315876
dr_bas	dr	bas	179002	0.9821	6.56971	6.56223	0.318235	0.261905
bm_cpt	bm	cpt	178993	0.982101	6.57043	6.56434		0.533693
mg_ll	mg	ll	178989	0.982101	6.57075	6.5766	0.295969	0.278926
at_xa	at	xa	178988	0.982101	6.57083	6.56235	0.203308	0.513465
ca_spg	ca	spg	178970	0.982103	6.57227	6.56523	0.214993	0.503485
mma_mga	mma	mga	178969	0.982103	6.57235	6.58478		0.5427
mle_pf	mle	pf	178959	0.982104	6.57315	6.58869		0.670405
mp_hh	mp	hh	178957	0.982104	6.57331	6.58958	0.318359	0.499274
ct_ll	ct	ll	178950	0.982105	6.57387	6.55951	0.322099	0.473743
mj_bt	mj	bt	178948	0.982105	6.57403	6.56816		0.589936
mg_pss	mg	pss	178948	0.982105	6.57403	6.5767	0.321919	0.266529
mle_nmm	mle	nmm	178940	0.982106	6.57467	6.56772	0.294704	0.583801
hd_rs	hd	rs	178930	0.982107	6.57547	6.5769	0.220338	0.462434
spa_twt	spa	twt	178925	0.982108	6.57587	6.5759	0.25436	0.389527
bm_mga	bm	mga	178925	0.982108	6.57587	6.56967	0.315365	0.460055
bbr_so	bbr	so	178921	0.982108	6.57619	6.56923	0.194086	0.622572
mpu_atc	mpu	atc	178905	0.982109	6.57748	6.56014		0.491049
pg_nmz	pg	nmz	178893	0.982111	6.57844	6.56953		0.603981
pss_cv	pss	cv	178878	0.982112	6.57965	6.58651	0.174295	0.537554
mga_syo	mga	syo	178862	0.982114	6.58094	6.59727	0.3241	0.486226
uu_bp	uu	bp	178859	0.982114	6.58118	6.58164	0.338158	0.397394
mpe_vp	mpe	vp	178853	0.982115	6.58166	6.57236	0.356693	0.520733
pf_li	pf	li	178838	0.982116	6.58288	6.58488		0.685714
bu_oi	bu	oi	178838	0.982116	6.58288	6.59128	0.285618	0.164894
rc_sag	rc	sag	178827	0.982117	6.58376	6.57827	0.244975	0.617176
mle_bc	mle	bc	178822	0.982118	6.58417	6.5875	0.243477	0.455452
ma_sa	ma	sa	178811	0.982119	6.58506	6.57461		0.653013
xa_vp	xa	vp	178804	0.98212	6.58563	6.58228	0.17008	0.531169
sm_sav	sm	sav	178796	0.98212	6.58627	6.58965	0.232242	0.570787
fn_ba	fn	ba	178791	0.982121	6.58668	6.58563	0.310624	0.299603
bbr_clt	bbr	clt	178779	0.982122	6.58765	6.59302	0.278021	0.596713
bp_lin	bp	lin	178766	0.982123	6.58871	6.58379	0.297805	0.654313
cp_mk	cp	mk	178764	0.982124	6.58887	6.59295		0.659393
xft_tw	xft	tw	178764	0.982124	6.58887	6.58364		0.391089
mpe_ef	mpe	ef	178763	0.982124	6.58895	6.58448	0.291882	0.503375
uu_cb	uu	cb	178742	0.982126	6.59066	6.5883	0.323072	0.447883
uu_cpj	uu	cpj	178741	0.982126	6.59074	6.58228		0.547231
hp_cpt	hp	cpt	178734	0.982127	6.59131	6.58064		0.546271
mg_bj	mg	bj	178732	0.982127	6.59148	6.58209	0.327196	0.280992
hp_wb	hp	wb	178725	0.982128	6.59205	6.59638	0.276869	0.273322
ph_li	ph	li	178710	0.982129	6.59327	6.59221		0.658523
nmm_yp	nmm	yp	178709	0.982129	6.59335	6.59422	0.218143	0.441558
tp_bm	tp	bm	178697	0.98213	6.59433	6.58505	0.28097	0.524131
nmz_sty	nmz	sty	178689	0.982131	6.59499	6.59733		0.414528
bs_sav	bs	sav	178685	0.982132	6.59531	6.59275	0.212516	0.618434
spn_wb	spn	wb	178684	0.982132	6.5954	6.58656	0.291727	0.342062
bpp_xa	bpp	xa	178671	0.982133	6.59646	6.59627		0.602151
hp_tw	hp	tw	178670	0.982133	6.59654	6.59702		0.449257
spm_pg	spm	pg	178657	0.982134	6.59761	6.59581	0.316029	0.597525
bpp_lin	bpp	lin	178655	0.982135	6.59777	6.59861		0.636119
pg_smu	pg	smu	178655	0.982135	6.59777	6.59044	0.320023	0.623887
bp_psp	bp	psp	178637	0.982136	6.59925	6.59416	0.187278	0.480708
spa_oi	spa	oi	178623	0.982138	6.6004	6.58677	0.133224	0.452575
mpu_saw	mpu	saw	178616	0.982138	6.60098	6.58928	0.239072	0.457801
mp_sag	mp	sag	178614	0.982139	6.60114	6.59193	0.275464	0.402032
ca_sp	ca	sp	178611	0.982139	6.60139	6.59987	0.214993	0.501343
hp_sav	hp	sav	178580	0.982142	6.60394	6.61538	0.279173	0.488579
bp_cpe	bp	cpe	178576	0.982142	6.60427	6.60967	0.274447	0.657895
sag_ba	sag	ba	178575	0.982143	6.60436	6.62674	0.300826	0.265873
cb_lin	cb	lin	178573	0.982143	6.60452	6.61424	0.240242	0.59781
bb_li	bb	li	178572	0.982143	6.6046	6.59819	0.245299	0.410106
mp_cca	mp	cca	178572	0.982143	6.6046	6.59533	0.349099	0.552975
mpu_bl	mpu	bl	178552	0.982145	6.60626	6.59166	0.327696	0.524297
hh_cbf	hh	cbf	178548	0.982145	6.60659	6.61296	0.275056	0.219554
bb_spg	bb	spg	178544	0.982146	6.60692	6.60286	0.278644	0.470035
mpu_cte	mpu	cte	178539	0.982146	6.60733	6.60863	0.29449	0.496164
bpp_nmz	bpp	nmz	178527	0.982147	6.60833	6.61396		0.413559
pm_bp	pm	bp	178524	0.982148	6.60858	6.59616	0.23031	0.451117
lm_twt	lm	twt	178523	0.982148	6.60866	6.60252	0.223107	0.315453
bs_bbr	bs	bbr	178520	0.982148	6.60891	6.61038	0.285862	0.678502
bbr_psp	bbr	psp	178516	0.982148	6.60924	6.59833	0.185011	0.571286
spa_ef	spa	ef	178513	0.982149	6.60949	6.60137	0.1118	0.371274
pm_cv	pm	cv	178513	0.982149	6.60949	6.62861	0.211609	0.389082
bp_ecc	bp	ecc	178512	0.982149	6.60957	6.61131	0.218933	0.560777
mk_cpt	mk	cpt	178510	0.982149	6.60974	6.60935		0.672058
mg_xc	mg	xc	178503	0.98215	6.61032	6.61564	0.328459	0.295455
hpj_xft	hpj	xft	178478	0.982152	6.6124	6.60833	0.265537	0.528504
rs_ypk	rs	ypk	178471	0.982153	6.61298	6.62136	0.214557	0.56686
bb_pi	bb	pi	178460	0.982154	6.6139	6.61993	0.38335	0.40188
mp_spn	mp	spn	178457	0.982154	6.61415	6.60935	0.274039	0.416546
mg_cb	mg	cb	178452	0.982155	6.61457	6.64589	0.292288	0.35124
mtb_bc	mtb	bc	178451	0.982155	6.61465	6.6131	0.247259	0.677617
bb_psa	bb	psa	178444	0.982156	6.61523	6.59687	0.294467	0.378378
ef_ne	ef	ne	178440	0.982156	6.61557	6.61526		0.649044
ml_neq	ml	neq	178430	0.982157	6.6164	6.6053		0.374332
mp_sp	mp	sp	178428	0.982157	6.61657	6.60417	0.265019	0.423803
xa_oi	xa	oi	178416	0.982158	6.61757	6.61223	0.234264	0.646286
uu_pmm	uu	pmm	178412	0.982159	6.61791	6.61971	0.315971	0.511401
uu_cca	uu	cca	178408	0.982159	6.61824	6.62029	0.34444	0.529316
cpa_mk	cpa	mk	178405	0.982159	6.6185	6.61158		0.682554
mle_mpu	mle	mpu	178394	0.982161	6.61942	6.62053	0.307669	0.554987
nmz_vv	nmz	vv	178393	0.982161	6.6195	6.64181		0.467797
cb_oi	cb	oi	178386	0.982161	6.62009	6.62756	0.246207	0.580886
uu_cj	uu	cj	178371	0.982163	6.62135	6.60505	0.326522	0.504886
bbr_lm	bbr	lm	178370	0.982163	6.62143	6.63722	0.296485	0.606465
lm_sco	lm	sco	178361	0.982164	6.62219	6.62273	0.235925	0.560787
bu_ns	bu	ns	178356	0.982164	6.62261	6.63135	0.305748	0.202128
bpp_cef	bpp	cef	178353	0.982165	6.62286	6.61728		0.62
rp_sag	rp	sag	178352	0.982165	6.62295	6.60724	0.254071	0.446707
uu_rs	uu	rs	178348	0.982165	6.62328	6.60657	0.334612	0.372964
bbr_nmz	bbr	nmz	178346	0.982165	6.62345	6.63279		0.397094
mp_sa	mp	sa	178339	0.982166	6.62404	6.61116	0.275332	0.393324
atc_tt	atc	tt	178330	0.982167	6.6248	6.61757		0.667697
spn_twt	spn	twt	178325	0.982167	6.62522	6.61859	0.243086	0.380587
so_mpe	so	mpe	178325	0.982167	6.62522	6.62509	0.360496	0.487946
cpa_spa	cpa	spa	178314	0.982169	6.62615	6.62237		0.568345
xf_cca	xf	cca	178312	0.982169	6.62632	6.62171	0.295057	0.466934
ece_mpe	ece	mpe	178309	0.982169	6.62657	6.63738	0.354483	0.471553
rc_cef	rc	cef	178308	0.982169	6.62666	6.61244	0.255284	0.564047
bh_tw	bh	tw	178303	0.98217	6.62708	6.63614		0.314356
cc_tw	cc	tw	178295	0.98217	6.62775	6.62419		0.356436
bb_saw	bb	saw	178295	0.98217	6.62775	6.62499	0.266778	0.451234
clt_tw	clt	tw	178284	0.982172	6.62868	6.62122		0.42698
baa_vv	baa	vv	178278	0.982172	6.62919	6.6184	0.26344	0.58109
cte_cbf	cte	cbf	178272	0.982173	6.6297	6.61956	0.310886	0.222985
brs_cpt	brs	cpt	178270	0.982173	6.62987	6.60957		0.539084
tm_hi	tm	hi	178261	0.982174	6.63063	6.63987	0.340438	0.570911
mpu_cca	mpu	cca	178259	0.982174	6.6308	6.62124	0.328257	0.589514
rp_sep	rp	sep	178258	0.982174	6.63089	6.62554	0.245211	0.437126
ph_bc	ph	bc	178253	0.982175	6.63131	6.62418		0.605775
nmm_ba	nmm	ba	178247	0.982175	6.63182	6.63812	0.23167	0.130952
twt_lp	twt	lp	178223	0.982178	6.63386	6.63694	0.233905	0.344828
bp_bas	bp	bas	178210	0.982179	6.63497	6.64031	0.254395	0.0989011
rc_sa	rc	sa	178207	0.982179	6.63522	6.61994	0.245883	0.617176
mp_brs	mp	brs	178190	0.982181	6.63667	6.62798	0.325398	0.477504
mg_vv	mg	vv	178184	0.982182	6.63719	6.62467	0.348487	0.299587
cpa_brs	cpa	brs	178179	0.982182	6.63761	6.63448		0.539568
bb_cd	bb	cd	178165	0.982183	6.63881	6.63359	0.281088	0.491187
xc_vp	xc	vp	178162	0.982184	6.63907	6.64306	0.169201	0.537013
hi_spg	hi	spg	178162	0.982184	6.63907	6.64147	0.263427	0.571515
mpu_rs	mpu	rs	178161	0.982184	6.63915	6.63278	0.331997	0.48977
ct_mpu	ct	mpu	178161	0.982184	6.63915	6.63887	0.342755	0.601023
bb_atc	bb	atc	178156	0.982184	6.63958	6.63979		0.457109
bl_bt	bl	bt	178139	0.982186	6.64103	6.65463		0.495662
san_smu	san	smu	178139	0.982186	6.64103	6.64463	0.157191	0.472959
mg_bm	mg	bm	178128	0.982187	6.64198	6.6424	0.323982	0.363636
mp_pss	mp	pss	178122	0.982188	6.64249	6.6483	0.317961	0.399129
saw_smu	saw	smu	178118	0.982188	6.64284	6.64064	0.157191	0.47398
atc_xa	atc	xa	178116	0.982188	6.64301	6.66003		0.504961
bas_xft	bas	xft	178109	0.982189	6.64361	6.64009	0.210437	0.164835
psa_twt	psa	twt	178107	0.982189	6.64378	6.6517	0.275037	0.302682
sy_ba	sy	ba	178107	0.982189	6.64378	6.65028	0.289695	0.198413
mb_cb	mb	cb	178105	0.98219	6.64395	6.62996	0.274066	0.592832
mt_wb	mt	wb	178104	0.98219	6.64404	6.63995		0.510638
mtc_cb	mtc	cb	178103	0.98219	6.64413	6.64953	0.274233	0.594823
spt_cef	spt	cef	178083	0.982192	6.64585	6.64768	0.238162	0.615568
sty_cpe	sty	cpe	178083	0.982192	6.64585	6.65304	0.267652	0.564662
spn_ef	spn	ef	178078	0.982192	6.64628	6.64304	0.104214	0.424865
hpj_cpa	hpj	cpa	178076	0.982192	6.64645	6.62936		0.544964
ct_bm	ct	bm	178065	0.982194	6.6474	6.66149	0.308385	0.439106
mj_ba	mj	ba	178044	0.982196	6.64921	6.64236		0.460317
tp_xc	tp	xc	178036	0.982196	6.6499	6.66556	0.292883	0.435328
ech_xa	ech	xa	178029	0.982197	6.65051	6.64226		0.603896
bp_lm	bp	lm	178016	0.982198	6.65163	6.64846	0.300945	0.634575
sm_pma	sm	pma	178014	0.982199	6.65181	6.63899	0.266506	0.586755
brs_mga	brs	mga	178003	0.9822	6.65276	6.6498	0.315365	0.482094
bs_nmm	bs	nmm	177998	0.9822	6.6532	6.65505	0.267506	0.539683
cj_cbf	cj	cbf	177996	0.9822	6.65337	6.6561	0.269511	0.240137
tp_pmc	tp	pmc	177975	0.982202	6.65519	6.66231	0.271274	0.529923
te_cbf	te	cbf	177971	0.982203	6.65554	6.64867	0.282358	0.188679
tp_twt	tp	twt	177945	0.982205	6.65781	6.65315	0.285077	0.521073
cd_mma	cd	mma	177941	0.982206	6.65815	6.65621		0.667401
hp_cp	hp	cp	177938	0.982206	6.65842	6.66734	0.329078	0.527514
ap_mg	ap	mg	177937	0.982206	6.6585	6.67529		0.508264
bbr_lin	bbr	lin	177921	0.982208	6.6599	6.65487	0.293356	0.619946
bb_spa	bb	spa	177915	0.982209	6.66042	6.66701	0.279769	0.480611
mg_pma	mg	pma	177900	0.98221	6.66174	6.663	0.31212	0.35124
cp_brs	cp	brs	177897	0.98221	6.662	6.66482	0.315498	0.516129
hpj_twt	hpj	twt	177895	0.98221	6.66217	6.65621	0.29938	0.425287
pab_tw	pab	tw	177888	0.982211	6.66279	6.66681		0.555693
ech_twt	ech	twt	177886	0.982211	6.66296	6.67067		0.303959
nmz_vvy	nmz	vvy	177870	0.982213	6.66437	6.64328		0.464891
mle_baa	mle	baa	177861	0.982214	6.66516	6.6508	0.243831	0.452336
sa_ba	sa	ba	177856	0.982214	6.6656	6.68611	0.297744	0.267857
mga_neq	mga	neq	177848	0.982215	6.6663	6.66959		0.730838
rp_baa	rp	baa	177845	0.982216	6.66656	6.66666	0.246957	0.330539
cj_mpe	cj	mpe	177845	0.982216	6.66656	6.65813	0.333001	0.628737
tp_ef	tp	ef	177826	0.982217	6.66824	6.682	0.287924	0.472008
hi_bl	hi	bl	177818	0.982218	6.66894	6.67156	0.295991	0.578757
ta_mga	ta	mga	177795	0.982221	6.67097	6.66649		0.603306
baa_smu	baa	smu	177787	0.982221	6.67168	6.67649	0.141016	0.402041
san_sco	san	sco	177782	0.982222	6.67212	6.65909	0.232983	0.555341
ll_bc	ll	bc	177774	0.982223	6.67283	6.6662	0.15073	0.46704
mp_so	mp	so	177771	0.982223	6.67309	6.65965	0.340072	0.380261
mtb_cb	mtb	cb	177765	0.982224	6.67363	6.67582	0.274066	0.594326
mma_mpe	mma	mpe	177764	0.982224	6.67371	6.66896		0.636451
bp_pss	bp	pss	177764	0.982224	6.67371	6.67852	0.179927	0.495793
hsp_bm	hsp	bm	177741	0.982226	6.67575	6.69238		0.717339
hp_bu	hp	bu	177738	0.982226	6.67602	6.66662	0.294118	0.278369
uu_mb	uu	mb	177738	0.982226	6.67602	6.67817	0.342172	0.405537
set_mga	set	mga	177730	0.982227	6.67673	6.6795	0.331948	0.389807
tp_se	tp	se	177728	0.982227	6.67691	6.66124	0.296251	0.389961
hi_rs	hi	rs	177713	0.982229	6.67824	6.68022	0.216597	0.404345
mtc_bc	mtc	bc	177706	0.982229	6.67887	6.69367	0.252783	0.699546
smu_twt	smu	twt	177700	0.98223	6.6794	6.67759	0.244495	0.383142
cpj_brs	cpj	brs	177696	0.98223	6.67976	6.66337		0.520112
bpp_clt	bpp	clt	177691	0.982231	6.6802	6.67518		0.61989
vp_bc	vp	bc	177690	0.982231	6.68029	6.67056	0.260556	0.600649
tm_sty	tm	sty	177683	0.982232	6.68092	6.70088	0.304605	0.480624
tp_lm	tp	lm	177679	0.982232	6.68128	6.66726	0.274713	0.449807
mp_gv	mp	gv	177673	0.982233	6.68181	6.68665	0.312356	0.409289
cd_ef	cd	ef	177666	0.982233	6.68244	6.6655	0.252718	0.625551
bbr_ca	bbr	ca	177663	0.982234	6.68271	6.69321	0.280305	0.677288
xa_cv	xa	cv	177658	0.982234	6.68315	6.67889	0.175986	0.582792
bbr_cef	bbr	cef	177651	0.982235	6.68378	6.70141	0.271094	0.609153
cj_saw	cj	saw	177648	0.982235	6.68405	6.69465	0.271512	0.539168
bb_pmm	bb	pmm	177643	0.982236	6.6845	6.68056	0.291633	0.548766
tp_pmm	tp	pmm	177631	0.982237	6.68557	6.68995	0.272302	0.555019
mt_hsp	mt	hsp	177627	0.982237	6.68593	6.68244		0.600641
mg_cj	mg	cj	177625	0.982237	6.68611	6.6825	0.327088	0.39876
sty_mpe	sty	mpe	177625	0.982237	6.68611	6.68212	0.353032	0.487946
ec_bp	ec	bp	177624	0.982238	6.6862	6.67299		0.559037
te_bl	te	bl	177596	0.98224	6.68871	6.68923	0.268312	0.578947
mpu_ws	mpu	ws	177595	0.98224	6.6888	6.6787	0.278968	0.542199
mp_sco	mp	sco	177591	0.982241	6.68916	6.69529	0.302292	0.416546
tv_tw	tv	tw	177582	0.982242	6.68998	6.70751		0.570545
sco_bas	sco	bas	177579	0.982242	6.69025	6.65944	0.278544	0.210623
ph_ba	ph	ba	177568	0.982243	6.69124	6.68993		0.484127
mg_sa	mg	sa	177559	0.982244	6.69205	6.71586	0.284139	0.268595
tp_baa	tp	baa	177559	0.982244	6.69205	6.71714	0.29178	0.420849
ma_ba	ma	ba	177557	0.982244	6.69223	6.67572		0.343254
rs_cpe	rs	cpe	177553	0.982245	6.69259	6.68266	0.266989	0.644737
mtb_rp	mtb	rp	177551	0.982245	6.69277	6.70988	0.277391	0.367665
ll_ca	ll	ca	177550	0.982245	6.69286	6.6983	0.244489	0.538561
rc_oi	rc	oi	177545	0.982245	6.69331	6.68345	0.24716	0.548035
tp_sag	tp	sag	177545	0.982245	6.69331	6.68946	0.285782	0.512548
xf_xa	xf	xa	177540	0.982246	6.69377	6.68586	0.041361	0.432755
yp_clt	yp	clt	177539	0.982246	6.69386	6.70536	0.271175	0.59292
ec_baa	ec	baa	177536	0.982246	6.69413	6.68753		0.643842
hp_twt	hp	twt	177532	0.982247	6.69449	6.69725	0.291489	0.431673
rp_cef	rp	cef	177531	0.982247	6.69458	6.68673	0.261139	0.391617
uu_psp	uu	psp	177522	0.982248	6.6954	6.70227	0.322015	0.332248
hpj_ll	hpj	ll	177521	0.982248	6.69549	6.68606	0.27595	0.580818
mb_bc	mb	bc	177519	0.982248	6.69567	6.72545	0.247259	0.678571
mg_cpt	mg	cpt	177518	0.982248	6.69576	6.68285		0.452479
sam_smu	sam	smu	177518	0.982248	6.69576	6.66938	0.157191	0.467347
ph_vvy	ph	vvy	177508	0.982249	6.69666	6.70187		0.646863
bas_cpt	bas	cpt	177491	0.982251	6.69821	6.68928		0.358974
uu_tv	uu	tv	177491	0.982251	6.69821	6.70566		0.615635
uu_gv	uu	gv	177489	0.982251	6.69839	6.71615	0.316546	0.361564
spg_oi	spg	oi	177487	0.982251	6.69857	6.70178	0.13413	0.454155
bu_ne	bu	ne	177484	0.982252	6.69884	6.69539		0.118794
bb_san	bb	san	177483	0.982252	6.69893	6.68036	0.266778	0.446533
cpj_mk	cpj	mk	177473	0.982253	6.69984	6.68923		0.66043
ph_baa	ph	baa	177472	0.982253	6.69994	6.70711		0.609661
[truncated: 8,154 more rows]

## Sheet: Hiearchical trees (143 taxa)
Unrooted Trees (shown with a mid-point root)	First Taxa Rank	Last Taxa Rank
(((((atc,sm),(bm,brs)),((cca,(cp,((cpa,cpt),cpj))),(cm,ct))),((sag,(sp,(spa,spm))),smu)),(vc,(vp,(vv,vvy))))	1	2
(((((((at,atc),sm),ml),(bm,brs)),((hh,mga),(mg,mp))),(cca,(cp,cpt))),(cbf,(((((((ec,ecc),(ece,ech)),sf),sty),se),set),((pl,(yp,ypk)),(so,(vc,(vp,(vv,vvy))))))))	2	25
((((ec,(se,sty)),ece),ech),(sam,(san,(saw,sep))))	7	1
((((((at,atc),sm),bm),((cca,(cp,cpt)),(cm,ct))),((sp,spg),(spa,spm))),(((bp,bpp),pf),tp))	15	38
((((ba,bu),bas),(((((ec,ecc),sf),se),yp),(vc,vv))),(((((bs,oi),(((sam,san),saw),sep)),((cd,(sav,sco)),tw)),((pma,syo),(pmc,pmm))),((((sa,sag),smu),(sp,((spa,spm),spg))),spn)))	36	6
((((baa,bc),(bh,(bs,oi))),((mb,(mtb,mtc)),mle)),(((cbf,((((((ec,ecc),ece),sf),sty),se),set)),(yp,ypk)),pl))	48	3
(((((((at,atc),sm),(bm,brs)),bj),bb),(((sa,sag),smu),(spn,spt))),((((ba,bu),bas),((ec,ece),sf)),((((((((baa,bc),bh),(bs,oi)),(((sam,san),saw),sep)),(lin,lm)),tt),lp),((cd,(cef,cg)),((mb,mtb),mtc)))))	79	7
(bu,((ec,ech),ece))	109	4
((((at,atc),bj),(bm,brs)),(((ba,bu),bas),(((((ec,ecc),(ece,ech)),sf),sty),se)))	113	5
(((ba,(bas,bu)),(((cbf,((((((ec,ecc),(ece,ech)),sf),sty),se),set)),(pl,(yp,ypk))),(so,(vc,(vp,(vv,vvy)))))),(((lp,mg),uu),mpu))	167	11
((((ba,bas),bu),((cbf,(vc,(vp,(vv,vvy)))),(psa,(psp,pss)))),((((mb,mtc),mtb),tw),twt))	218	8
((((((((((baa,bc),bh),(bs,oi)),(((sam,san),saw),sep)),(lin,lm)),lp),tt),((ca,clt),cpe)),((cd,(cef,cg)),(mle,(sav,sco)))),((((bbr,bpp),bp),rs),((cb,cv),(vp,vvy))))	281	17
(((((ba,bu),bas),(cb,(psa,so))),bpp),((((((((baa,bc),bh),(bs,oi)),(((sam,san),saw),sep)),(lin,lm)),lp),uu),bb))	382	12
((((ba,(bas,bu)),cb),so),psa)	387	9
(((ba,(bas,bu)),cb),(so,ypk))	402	10
(((bas,cbf),mg),(((ll,(((sa,sag),(sp,((spa,spm),spg))),smu)),pg),wb))	405	19
(((((ba,bas),bb),(tw,twt)),(((((baa,bh),(bs,oi)),(((sam,san),saw),sep)),(lin,lm)),(((ca,clt),cpe),tt))),(lp,(mg,(mga,uu))))	417	13
(((((((ba,bu),bas),(cbf,so)),(cb,(xa,xc))),mpe),(bb,((bpp,rs),wb))),((((bh,oi),cpe),(mg,mp)),tp))	513	15
((bl,cbf),(((((((bs,oi),((san,saw),sep)),tt),(ca,cpe)),((cd,(cef,cg)),(mb,mtc))),twt),mg))	514	14
((((((ba,bu),bas),bb),(((((((baa,bc),bh),(bs,oi)),((sam,san),saw)),lm),(ca,cpe)),(ef,(mg,mp)))),(mle,tp)),((((sa,sag),smu),(spg,spm)),spt))	608	34
((cbf,(cca,(cp,(cpj,cpt)))),(mg,((ne,(pg,wb)),uu)))	743	16
(((bas,(bb,(ef,(((sa,sag),(sp,(spg,spm))),spt)))),hd),(((cbf,((((ecc,ech),sty),se),set)),yp),pl))	758	26
((((((ba,bas),bb),twt),(cd,cg)),(((bc,oi),tt),(ca,cpe))),(mg,(rp,uu)))	814	24
(((bb,mpe),(nmm,nmz)),((((((bbr,bpp),bp),rs),(vp,(vv,vvy))),cv),cb))	838	20
(((((((ba,bu),bas),cb),(cbf,psa)),(bm,brs)),bb),((cte,wb),(mg,te)))	849	21
((((((bas,bu),cbf),xf),mpu),twt),((li,((mg,mp),mga)),uu))	881	18
((((((baa,bc),(bs,oi)),sep),(ca,cpe)),(mg,(rp,uu))),((((((bas,bu),cbf),xf),mpu),(tw,twt)),(((cd,(cef,cg)),(mb,mtb)),(sav,sco))))	962	33
((((bas,bb),(((sa,sag),(sp,((spa,spm),spg))),(spn,spt))),ef),(((hh,mpu),mga),mg))	964	29
(((((baa,bc),((sam,san),saw)),smu),(mle,twt)),((bb,((cb,(nmm,nmz)),mpe)),wb))	981	30
(((((((ba,bu),bas),spa),wb),(cj,syo)),mpe),(((baa,bc),bh),(mg,mga)))	1052	31
((((((ba,bu),bas),bb),wb),spm),(baa,bc))	1054	22
(((bas,bb),bbr),(cpe,tp))	1067	23
(((((ba,bb),li),uu),mg),(((cp,mk),cpa),cpt))	1168	27
((((((at,atc),sm),((bm,brs),ml)),cc),bj),(bb,(((cbf,cj),uu),wb)))	1362	48
(bm,((cbf,uu),((cp,(cpj,cpt)),ct)))	1367	28
((((cd,cef),((((mg,mp),mga),mpe),rp)),ws),mma)	1379	41
((((ba,cbf),st),bb),(gv,((mg,mp),(rp,uu))))	1454	36
(((((ba,bas),cbf),fn),((mg,mp),uu)),((bm,brs),(cpj,cpt)))	1471	43
((((ba,ca),wb),(fn,(mg,mp))),(nmm,pma))	1491	40
((af,ma),((((at,atc),((ba,cb),cv)),mpu),((bh,uu),tp)))	1553	60
((((((bu,cbf),twt),mpe),((mg,mp),tp)),(hp,hpj)),(cj,wb))	1557	32
((((((ba,bu),bas),bb),ef),(((((baa,bc),bh),(bs,oi)),lm),cpe)),spa)	1607	35
((((ap,ta),mpe),tp),(((((ba,bas),cbf),mpu),(tw,twt)),(pmc,pmm)))	1614	49
(((((ba,bas),mpu),bt),(mg,uu)),(bl,twt))	1665	37
((((((ba,bu),cbf),mpu),(uu,wb)),tp),ta)	1685	39
((((bh,uu),((mp,tw),spn)),(tp,tv)),(cbf,hd))	1699	51
((af,ct),(((hp,hpj),(mg,mpu)),tp))	1803	42
(((((at,atc),hp),(pab,tp)),mpe),(((((ba,bu),cbf),st),mg),bb))	1859	47
(((((cd,(cef,cg)),wb),ws),(mg,mp)),(gv,((rc,rp),uu)))	1895	44
((aa,pab),(((((ba,bu),spn),(mg,mp)),(bm,brs)),pma))	1962	57
(((((((ba,bas),bt),((bl,(mle,twt)),(mg,mp))),psa),mpe),(baa,bc)),((ph,ss),sm))	2096	46
((((ba,bu),neq),cd),(baa,((mg,mp),nmz)))	2154	52
(((((ba,bu),bas),bb),((baa,bc),(ca,cpe))),((bp,tp),cv))	2155	45
((ap,cm),((ca,mg),(ll,mpe)))	2198	58
(((af,cca),(mg,ne)),(((at,hd),ph),((((ba,bu),hi),cbf),mpe)))	2288	53
((((ap,ta),mga),mpe),((((at,atc),(pab,tp)),hd),cbf))	2291	75
(af,(((((at,atc),(bm,brs)),cb),(tp,uu)),((cp,ct),ll)))	2324	71
(((af,(cca,ct)),tp),((((at,atc),bm),mpu),hp))	2325	56
((((at,(bm,brs)),(cm,hp)),((cbf,mpe),tp)),hh)	2438	50
(((af,(mg,pg)),(mle,tp)),((at,atc),((((((bas,bu),(((ec,ech),sty),vc)),hi),((cpa,cpt),(nmm,nmz))),(((bbr,bp),cv),cb)),bb)))	2741	59
((af,((at,atc),cb)),((((bh,oi),tt),tp),(mle,wb)))	2801	70
((aa,pa),((((bb,bu),bp),(fn,(mga,mp))),pab))	2820	80
(((((mga,mpu),tw),rp),tm),pa)	2900	54
(((af,(cca,ct)),((hpj,(mg,mp)),tp)),(tm,uu))	3013	55
(((ap,((ca,(mpe,psp)),pma)),mg),(ml,neq))	3211	65
((((at,atc),spt),hh),(((bb,mpe),(((bbr,bpp),bp),rs)),psa))	3281	61
(((((ca,san),tp),(mg,mp)),((rc,rp),uu)),gv)	3433	62
((((at,atc),bj),((((ba,mpu),spm),nmm),(cm,(hp,hpj)))),ss)	3447	63
(((((ca,san),tp),mpe),(mg,mp)),(gv,(rc,rp)))	3451	64
((bpp,(((bs,saw),(lp,mg)),mpe)),mk)	3488	66
((ap,(((atc,ca),(ll,mpe)),mg)),(mk,neq))	3492	68
((ap,((cbf,mg),mpe)),mk)	3500	67
(((bm,brs),mp),((cj,wb),(hsp,pf)))	3511	69
((((bp,(mga,sep)),mpu),rp),(pa,tm))	3599	72
((aa,pab),(((bm,brs),((bu,pss),(mg,mp))),pma))	3600	73
((af,ma),((at,(mle,tp)),((ll,mpe),tm)))	3628	74
((((bb,bp),(mga,sep)),rp),(pa,tm))	3991	76
((((at,atc),bj),ss),((((((ba,bu),psp),wb),((baa,clt),sav)),nmm),(cm,(hp,hpj))))	4140	77
(((af,hp),(cm,cp)),((at,atc),(((bb,mpe),(((bbr,bpp),bp),cv)),(pf,spt))))	4446	78
(((ap,ll),ca),(((at,atc),bj),(ws,xa)))	4541	79
(((bb,bp),(fn,(mg,mga))),pa)	4730	81
(((ap,neq),(mg,nmz)),(((at,atc),fn),ct))	4906	82
((ap,mk),(((bt,mg),(cef,sam)),((hi,nmz),mpe)))	5651	83
(((aa,(ll,((spa,spg),spn))),ct),((ap,li),((((cef,(mb,mtc)),san),mg),ne)))	6080	84
((((aa,vc),((spg,spm),spn)),((cef,twt),ne)),((ap,ta),li))	6505	85
(((af,(dr,ne)),gv),(((ap,pma),((((bh,saw),ca),mb),tp)),(at,atc)))	7312	86
(((af,(dr,ne)),gv),(((ap,pma),((((baa,bh),(san,saw)),ca),(mb,(sav,sco)))),(at,atc)))	7923	87
(((((aa,spa),(bt,st)),(ap,pma)),((((((bc,bh),sam),lp),ca),((mb,mtb),sav)),tp)),(((af,dr),hpj),((((atc,(bm,brs)),bj),cc),(cv,set))))	9500	88

## Sheet: Table 3 (172 taxa)
Table 3. 172 Taxa	ID	Geobacillus thermodenitrificans	GEOTN	Nostoc azollae	NOSA0
Acidaminococcus fermentans	ACIFV	Gloeobacter violaceus	GLOVI	Nostoc punctiforme	NOSP7
Acidilobus saccharovorans	ACIS3	Hahella chejuensis	HAHCH	Nostoc sp.	NOSS1
Acidimicrobium ferrooxidans	ACIFD	Halobacterium salinarum	HALSA	Oceanobacillus iheyensis	OCEIH
Acidithiobacillus ferrooxidans	ACIF5	Halothermothrix orenii	HALOH	Parvularcula bermudensis	PARBH
Acinetobacter baumannii	ACIBS	Helicobacter mustelae	HELM1	Pasteurella multocida	PASMU
Acinetobacter sp.	ACIAD	Helicobacter pylori	HELP5	Prochlorococcus marinus	PROM4
Aeromonas hydrophila hydrophila	AERHH	Hydrogenobacter thermophilus	HYDTT	Prochlorococcus marinus pastoris	PROMP
Aeromonas salmonicida	AERS4	Kineococcus radiotolerans	KINRD	Propionibacterium acnes	PROAC
Alcanivorax borkumensis	ALCBS	Korarchaeum cryptofilum	KORCO	Propionibacterium propionicum	PROPF
Alicyclobacillus acidocaldarius	ALIAD	Lactobacillus fermentum	LACFC	Pseudomonas fulva	PSEF1
Alteromonas macleodii	ALTMD	Lactobacillus helveticus	LACH4	Pseudomonas stutzeri	PSEU5
Amycolatopsis mediterranei	AMYMU	Lactobacillus salivarius	LACSC	Psychrobacter arcticus	PSYA2
Anabaena variabilis	ANAVT	Lactococcus lactis cremoris	LACLS	Psychrobacter sp.	PSYWF
Anoxybacillus flavithermus	ANOFW	Lactococcus lactis subsp. lactis	LACLA	Rhizobium etli	RHIEC
Arcanobacterium haemolyticum	ARCHD	Legionella pneumophila	LEGPL	Rhizobium meliloti	RHIME
Archaeoglobus fulgidus	ARCFU	Legionella pneumophila pneumophila	LEGPH	Rhodobacter capsulatus	RHOCB
Archaeoglobus profundus	ARCPA	Leuconostoc citreum	LEUCK	Rhodobacter sphaeroides	RHOS1
Archaeoglobus veneficus	ARCVS	Leuconostoc gasicomitatum	LEUGT	Rhodospirillum centenum	RHOCS
Azoarcus sp.	AZOSB	Leuconostoc sp.	LEUS2	Rhodospirillum rubrum	RHORT
Azotobacter vinelandii	AZOVD	Listeria monocytogenes serotype 4b	LISMC	Rickettsia prowazekii	RICPR
Bacillus amyloliquefaciens	BACA2	Listeria monocytogenes serovar 1/2a	LISMO	Rickettsia typhi	RICTY
Bacillus pumilus	BACP2	Listeria welshimeri serovar 6b	LISW6	Rubrobacter xylanophilus	RUBXD
Bacillus selenitireducens	BACIE	Lysinibacillus sphaericus	LYSSC	Saccharomonospora viridis	SACVD
Beutenbergia cavernae	BEUC1	Magnetococcus sp.	MAGSM	Saccharopolyspora erythraea	SACEN
Bifidobacterium adolescentis	BIFAA	Methanobacterium sp.	METSW	Sphingomonas wittichii	SPHWW
Bifidobacterium animalis animalis	BIFAR	Methanocaldococcus fervens	METFA	Staphylococcus carnosus	STACT
Bifidobacterium animalis lactis	BIFA0	Methanocaldococcus infernus	METIM	Staphylococcus epidermidis	STAES
Burkholderia mallei	BURMA	Methanocaldococcus vulcanius	METVM	Staphylococcus lugdunensis	STALH
Burkholderia thailandensis	BURTA	Methanocella conradii	METCZ	Streptococcus pyogenes M49	STRPZ
Campylobacter jejuni HS:41	CAMJC	Methanococcus aeolicus	META3	Streptococcus pyogenes M5	STRPG
Campylobacter lari	CAMLR	Methanococcus vannielii	METVS	Streptococcus thermophilus	STRTD
Catenulispora acidiphila	CATAD	Methanococcus voltae	METV3	Streptomyces avermitilis	STRAW
Caulobacter crescentus	CAUCR	Methanopyrus kandleri	METKA	Streptomyces coelicolor	STRCO
Caulobacter segnis	CAUST	Methanosaeta concilii	METCG	Streptomyces griseus	STRGG
Cellvibrio gilvus	CELGA	Methanosaeta harundinacea	METH6	Streptosporangium roseum	STRRD
Cellvibrio japonicus	CELJU	Methanosaeta thermophila	METTP	Sulfolobus acidocaldarius	SULAC
Cenarchaeum symbiosum	CENSY	Methanosarcina acetivorans	METAC	Sulfolobus islandicus	SULIM
Clostridium novyi	CLONN	Methanosarcina barkeri	METBF	Sulfolobus solfataricus	SULS9
Clostridium perfringens	CLOPS	Methanosarcina mazei	METMA	Thermoanaerobacter italicus	THEIA
Clostridium tetani	CLOTE	Methylobacillus flagellatus	METFK	Thermoanaerobacter mathranii	THEM3
Coriobacterium glomerans	CORGP	Methylococcus capsulatus	METCA	Thermoanaerobacter pseudethanolicus	THEP3
Corynebacterium jeikeium	CORJK	Microcystis aeruginosa	MICAN	Thermobispora bispora	THEBD
Corynebacterium kroppenstedtii	CORK4	Micromonospora aurantiaca	MICAI	Thermococcus onnurineus	THEON
Corynebacterium urealyticum	CORU7	Micromonospora sp.	MICSL	Thermococcus sibiricus	THESM
Dechloromonas aromatica	DECAR	Moraxella catarrhalis	MORCR	Thermococcus sp.	THES4
Desulfovibrio vulgaris	DESVV	Nanoarchaeum equitans	NANEQ	Thermoplasma acidophilum	THEAC
Desulfurococcus kamchatkensis	DESK1	Natranaerobius thermophilus	NATTJ	Thermoplasma volcanium	THEVO
Desulfurococcus mucosus	DESM0	Nautilia profundicola	NAUPA	Thermoproteus neutrophilus	THENV
Dichelobacter nodosus	DICNV	Neisseria meningitidis	NEIML	Thermoproteus tenax	THETK
Enterobacter cloacae	ENTCS	Neisseria meningitidis serogroup B	NEIMG	Thermoproteus uzoniensis	THEU7
Enterobacter sp.	ENT38	Nitrosomonas europaea	NITEU	Thiomicrospira crunogena	THICR
Enterococcus faecalis	ENTFA	Nitrosomonas eutropha	NITEC	Veillonella parvula	VEIPT
Frankia alni	FRAAA	Nitrosopumilus maritimus	NITMS	Vibrio cholerae serotype O1	VIBCM
Frankia sp.	FRASC	Nitrososphaera gargensis	NITGG	Vibrio fischeri	VIBF1
Gardnerella vaginalis	GARV4	Nocardia cyriacigeorgica	NOCCG	Xanthomonas campestris	XANCP
Geobacillus kaustophilus	GEOKA	Nocardia farcinica	NOCFA	Xanthomonas oryzae pv. oryzae	XANOM
Geobacillus sp.	GEOSW	Nocardioides sp.	NOCSJ

## Sheet: Table 3 Taxonomy
Table 3 Expanded.
Taxa	ID	# of	Phylum	Table 2 Cont.	ID	# of	Phylum
		Proteins				Proteins
Acidaminococcus fermentans	ACIFV	2015	Firmicutes	Methanocella conradii	METCZ	2448	Euryarchaeota
Acidilobus saccharovorans	ACIS3	1499	Crenarchaeota	Methanococcus aeolicus	META3	1490	Euryarchaeota
Acidimicrobium ferrooxidans	ACIFD	1935	Actinobacteria	Methanococcus vannielii	METVS	1661	Euryarchaeota
Acidithiobacillus ferrooxidans	ACIF5	2745	g-Proteobacteria	Methanococcus voltae	METV3	1657	Euryarchaeota
Acinetobacter baumannii	ACIBS	3287	g-Proteobacteria	Methanopyrus kandleri	METKA	1690	Euryarchaeota
Acinetobacter sp.	ACIAD	3307	g-Proteobacteria	Methanosaeta concilii	METCG	2782	Euryarchaeota
Aeromonas hydrophila subsp. hydrophila	AERHH	4120	g-Proteobacteria	Methanosaeta harundinacea	METH6	2358	Euryarchaeota
Aeromonas salmonicida	AERS4	4302	g-Proteobacteria	Methanosaeta thermophila	METTP	1673	Euryarchaeota
Alcanivorax borkumensis	ALCBS	2752	g-Proteobacteria	Methanosarcina acetivorans	METAC	4463	Euryarchaeota
Alicyclobacillus acidocaldarius	ALIAD	3059	Firmicutes	Methanosarcina barkeri	METBF	3600	Euryarchaeota
Alteromonas macleodii	ALTMD	4046	g-Proteobacteria	Methanosarcina mazei	METMA	3298	Euryarchaeota
Amycolatopsis mediterranei	AMYMU	9203	Actinobacteria	Methylobacillus flagellatus	METFK	2608	b-Proteobacteria
Anabaena variabilis	ANAVT	5624	Cyanobacteria	Methylococcus capsulatus	METCA	2925	g-Proteobacteria
Anoxybacillus flavithermus	ANOFW	2817	Firmicutes	Microcystis aeruginosa	MICAN	5946	Cyanobacteria
Arcanobacterium haemolyticum	ARCHD	1717	Actinobacteria	Micromonospora aurantiaca	MICAI	6203	Actinobacteria
Archaeoglobus fulgidus	ARCFU	2400	Euryarchaeota	Micromonospora sp.	MICSL	6129	Actinobacteria
Archaeoglobus profundus	ARCPA	1818	Euryarchaeota	Moraxella catarrhalis	MORCR	1881	g-Proteobacteria
Archaeoglobus veneficus	ARCVS	2064	Euryarchaeota	Nanoarchaeum equitans	NANEQ	536	Nanoarchaeota
Azoarcus sp.	AZOSB	3980	b-Proteobacteria	Natranaerobius thermophilus	NATTJ	2836	Firmicutes
Azotobacter vinelandii	AZOVD	4985	g-Proteobacteria	Nautilia profundicola	NAUPA	1730	e-proteobacteria
Bacillus amyloliquefaciens	BACA2	3691	Firmicutes	Neisseria meningitidis	NEIML	1911	b-Proteobacteria
Bacillus pumilus	BACP2	3674	Firmicutes	Neisseria meningitidis serogroup B	NEIMG	1938	b-Proteobacteria
Bacillus selenitireducens	BACIE	3231	Firmicutes	Nitrosomonas europaea	NITEU	2472	b-Proteobacteria
Beutenbergia cavernae	BEUC1	4195	Actinobacteria	Nitrosomonas eutropha	NITEC	2470	b-Proteobacteria
Bifidobacterium adolescentis	BIFAA	1627	Actinobacteria	Nitrosopumilus maritimus	NITMS	1795	Thaumarchaeota
Bifidobacterium animalis subsp. animalis	BIFAR	1534	Actinobacteria	Nitrososphaera gargensis	NITGG	3522	Thaumarchaeota
Bifidobacterium animalis subsp. lactis	BIFA0	1525	Actinobacteria	Nocardia cyriacigeorgica	NOCCG	5487	Actinobacteria
Burkholderia mallei	BURMA	4797	b-Proteobacteria	Nocardia farcinica	NOCFA	5943	Actinobacteria
Burkholderia thailandensis	BURTA	5525	b-Proteobacteria	Nocardioides sp.	NOCSJ	4884	Actinobacteria
Campylobacter jejuni HS:41	CAMJC	1530	e-proteobacteria	Nostoc azollae	NOSA0	3646	Cyanobacteria
Campylobacter lari	CAMLR	1545	e-proteobacteria	Nostoc punctiforme	NOSP7	6572	Cyanobacteria
Catenulispora acidiphila	CATAD	8908	Actinobacteria	Nostoc sp.	NOSS1	6069	Cyanobacteria
Caulobacter crescentus	CAUCR	3714	a-Proteobacteria	Oceanobacillus iheyensis	OCEIH	3492	Firmicutes
Caulobacter segnis	CAUST	4136	a-Proteobacteria	Parvularcula bermudensis	PARBH	2687	a-Proteobacteria
Cellvibrio gilvus	CELGA	3152	Actinobacteria	Pasteurella multocida	PASMU	2014	g-Proteobacteria
Cellvibrio japonicus	CELJU	3712	g-Proteobacteria	Prochlorococcus marinus	PROM4	1854	Cyanobacteria
Cenarchaeum symbiosum	CENSY	2013	Crenarchaeota	Prochlorococcus marinus subsp. pastoris	PROMP	1952	Cyanobacteria
Clostridium novyi	CLONN	2305	Firmicutes	Propionibacterium acnes	PROAC	2294	Actinobacteria
Clostridium perfringens	CLOPS	2566	Firmicutes	Propionibacterium propionicum	PROPF	2931	Actinobacteria
Clostridium tetani	CLOTE	2414	Firmicutes	Pseudomonas fulva	PSEF1	4459	g-Proteobacteria
Coriobacterium glomerans	CORGP	1768	Actinobacteria	Pseudomonas stutzeri	PSEU5	4093	g-Proteobacteria
Corynebacterium jeikeium	CORJK	2046	Actinobacteria	Psychrobacter arcticus	PSYA2	2125	g-Proteobacteria
Corynebacterium kroppenstedtii	CORK4	2018	Actinobacteria	Psychrobacter sp.	PSYWF	2338	g-Proteobacteria
Corynebacterium urealyticum	CORU7	2009	Actinobacteria	Rhizobium etli	RHIEC	5964	a-Proteobacteria
Dechloromonas aromatica	DECAR	4149	b-Proteobacteria	Rhizobium meliloti	RHIME	6119	a-Proteobacteria
Desulfovibrio vulgaris subsp. vulgaris	DESVV	3084	d-Proteobacteria	Rhodobacter capsulatus	RHOCB	3631	a-Proteobacteria
Desulfurococcus kamchatkensis	DESK1	1470	Crenarchaeota	Rhodobacter sphaeroides	RHOS1	4111	a-Proteobacteria
Desulfurococcus mucosus	DESM0	1345	Crenarchaeota	Rhodospirillum centenum	RHOCS	4019	a-Proteobacteria
Dichelobacter nodosus	DICNV	1273	g-Proteobacteria	Rhodospirillum rubrum	RHORT	3836	a-Proteobacteria
Enterobacter cloacae	ENTCS	4393	g-Proteobacteria	Rickettsia prowazekii	RICPR	832	a-Proteobacteria
Enterobacter sp.	ENT38	4236	g-Proteobacteria	Rickettsia typhi	RICTY	837	a-Proteobacteria
Enterococcus faecalis	ENTFA	3239	Firmicutes	Rubrobacter xylanophilus	RUBXD	3121	Actinobacteria
Frankia alni	FRAAA	6723	Actinobacteria	Saccharomonospora viridis	SACVD	3828	Actinobacteria
Frankia sp.	FRASC	4423	Actinobacteria	Saccharopolyspora erythraea	SACEN	7146	Actinobacteria
Gardnerella vaginalis	GARV4	1256	Actinobacteria	Sphingomonas wittichii	SPHWW	5311	a-Proteobacteria
Geobacillus kaustophilus	GEOKA	3503	Firmicutes	Staphylococcus carnosus	STACT	2460	Firmicutes
Geobacillus sp.	GEOSW	3048	Firmicutes	Staphylococcus epidermidis	STAES	2439	Firmicutes
Geobacillus thermodenitrificans	GEOTN	3419	Firmicutes	Staphylococcus lugdunensis	STALH	2456	Firmicutes
Gloeobacter violaceus	GLOVI	4406	Cyanobacteria	Streptococcus pyogenes serotype M49	STRPZ	1702	Firmicutes
Hahella chejuensis	HAHCH	6700	g-Proteobacteria	Streptococcus pyogenes serotype M5	STRPG	1809	Firmicutes
Halobacterium salinarum	HALSA	2411	Euryarchaeota	Streptococcus thermophilus	STRTD	1704	Firmicutes
Halothermothrix orenii	HALOH	2324	Firmicutes	Streptomyces avermitilis	STRAW	7665	Actinobacteria
Helicobacter mustelae	HELM1	1427	e-proteobacteria	Streptomyces coelicolor	STRCO	8086	Actinobacteria
Helicobacter pylori	HELP5	1403	e-proteobacteria	Streptomyces griseus subsp. griseus	STRGG	7010	Actinobacteria
Hydrogenobacter thermophilus	HYDTT	1892	Aquificae	Streptosporangium roseum	STRRD	8926	Actinobacteria
Kineococcus radiotolerans	KINRD	4673	Actinobacteria	Sulfolobus acidocaldarius	SULAC	2215	Euryarchaeota
Korarchaeum cryptofilum	KORCO	1602	Korarchaeota	Sulfolobus islandicus	SULIM	2596	Euryarchaeota
Lactobacillus fermentum	LACFC	1041	Firmicutes	Sulfolobus solfataricus	SULS9	2617	Euryarchaeota
Lactobacillus helveticus	LACH4	1576	Firmicutes	Thermoanaerobacter italicus	THEIA	2239	Firmicutes
Lactobacillus salivarius	LACSC	1532	Firmicutes	Thermoanaerobacter mathranii	THEM3	2158	Firmicutes
Lactococcus lactis subsp. cremoris	LACLS	2436	Firmicutes	Thermoanaerobacter pseudethanolicus	THEP3	2192	Firmicutes
Lactococcus lactis subsp. lactis	LACLA	2221	Firmicutes	Thermobispora bispora	THEBD	3545	Actinobacteria
Legionella pneumophila	LEGPL	2930	g-Proteobacteria	Thermococcus onnurineus	THEON	1976	Euryarchaeota
Legionella pneumophila subsp. pneumophila	LEGPH	2915	g-Proteobacteria	Thermococcus sibiricus	THESM	2036	Euryarchaeota
Leuconostoc citreum	LEUCK	1812	Firmicutes	Thermococcus sp.	THES4	2133	Euryarchaeota
Leuconostoc gasicomitatum	LEUGT	1910	Firmicutes	Thermoplasma acidophilum	THEAC	1481	Euryarchaeota
Leuconostoc sp.	LEUS2	1853	Firmicutes	Thermoplasma volcanium	THEVO	1522	Euryarchaeota
Listeria monocytogenes serotype 4b	LISMC	2789	Firmicutes	Thermoproteus neutrophilus	THENV	1965	Euryarchaeota
Listeria monocytogenes serovar 1/2a	LISMO	2850	Firmicutes	Thermoproteus tenax	THETK	2048	Euryarchaeota
Listeria welshimeri serovar 6b	LISW6	2775	Firmicutes	Thermoproteus uzoniensis	THEU7	2184	Euryarchaeota
Lysinibacillus sphaericus	LYSSC	4750	Firmicutes	Thiomicrospira crunogena	THICR	2183	g-Proteobacteria
Magnetococcus sp.	MAGSM	3589	a-Proteobacteria	Veillonella parvula	VEIPT	1843	Firmicutes
Methanobacterium sp.	METSW	2394	Euryarchaeota	Vibrio cholerae serotype O1	VIBCM	3652	g-Proteobacteria
Methanocaldococcus fervens	METFA	1546	Euryarchaeota	Vibrio fischeri	VIBF1	3789	g-Proteobacteria
Methanocaldococcus infernus	METIM	1439	Euryarchaeota	Xanthomonas campestris pv. campestris	XANCP	4123	g-Proteobacteria
Methanocaldococcus vulcanius	METVM	1725	Euryarchaeota	Xanthomonas oryzae pv. oryzae	XANOM	4036	g-Proteobacteria

## Sheet: Results 6 gene order (172 taxa)
org1	org2	orthologs	Hits (out of 10M iterations)	Gene Order (raw)	Gene Order (Jukes Cantor)	Gene Order (Dprime)	Gene Order (Tajima)
LISMC	LISMO	2604	9957034	0.0042966	0.00430601	0.00430586	0.00430602
LISMC	LISW6	2391	9637389	0.0362611	0.0369466	0.0369349	0.0369466
THEIA	THEM3	1862	9572554	0.0427446	0.0437015	0.043685	0.0437015
LISW6	LISMO	2383	9460255	0.0539745	0.0555124	0.0554858	0.0555124
GEOTN	GEOKA	2476	9387432	0.0612568	0.0632479	0.0632133	0.063248
LEGPL	LEGPH	2509	8724421	0.127558	0.136624	0.136459	0.136624
RICPR	RICTY	774	8671246	0.132875	0.142754	0.142573	0.142754
LACLS	LACLA	1636	8222197	0.17778	0.196095	0.195748	0.196095
THES4	THEON	1489	8209091	0.179091	0.197697	0.197343	0.197696
GEOSW	GEOTN	2154	7501534	0.249847	0.288253	0.287478	0.288253
STALH	STAES	1752	7320239	0.267976	0.312863	0.311942	0.312863
GEOSW	GEOKA	2196	7152739	0.284726	0.336162	0.33509	0.336162
STACT	STAES	1627	6710899	0.32891	0.400407	0.398852	0.400408
STALH	STACT	1678	6676411	0.332359	0.405603	0.404005	0.405603
BACP2	BACA2	2507	6344933	0.365507	0.456995	0.454929	0.456994
ENTCS	ENT38	2985	6189080	0.381092	0.482118	0.479799	0.482118
SULS9	SULIM	2057	6168364	0.383164	0.485507	0.483151	0.485506
CORU7	CORJK	1449	5452670	0.454733	0.61037	0.60648	0.61037
FRAAA	FRASC	2631	5406383	0.459362	0.619019	0.615005	0.619018
THEIA	THEP3	1667	5243066	0.475693	0.650156	0.645679	0.650157
THEM3	THEP3	1647	5177042	0.482296	0.663029	0.658351	0.663031
PROM4	PROMP	1333	5089109	0.491089	0.68044	0.675482	0.68044
NEIMG	NEIML	1602	5083037	0.491696	0.681654	0.676676	0.681654
THEBD	STRRD	2585	4593196	0.54068	0.784859	0.778009	0.78486
GEOSW	BACP2	1622	4587667	0.541233	0.786088	0.779213	0.786088
STRCO	STRAW	4524	4551939	0.544806	0.794067	0.787032	0.794067
NOCCG	NOCFA	3541	4502838	0.549716	0.80514	0.797877	0.80514
STRPZ	STRPG	1503	4406766	0.559323	0.827171	0.819444	0.82717
GEOSW	BACA2	1665	4197525	0.580248	0.876935	0.86809	0.876935
METAC	METMA	2255	4160297	0.58397	0.886059	0.876999	0.886059
BACP2	GEOKA	1668	4121204	0.58788	0.895732	0.88644	0.895733
BIFAR	BIFAA	1024	3854076	0.614592	0.964506	0.953454	0.964507
BACP2	GEOTN	1694	3846051	0.615395	0.966649	0.955538	0.966646
LEUGT	LEUCK	1332	3764193	0.623581	0.988773	0.977052	0.988773
BACA2	GEOKA	1718	3593374	0.640663	1.03661	1.02349	1.03661
STRGG	STRCO	4196	3427465	0.657253	1.08541	1.07076	1.08541
BACA2	GEOTN	1738	3326911	0.667309	1.11621	1.10054	1.11621
STRGG	STRAW	3970	3098455	0.690155	1.19	1.17168	1.18999
LEUS2	LEUCK	1310	2939854	0.706015	1.24468	1.22423	1.24469
ANOFW	GEOSW	1858	2686500	0.73135	1.33889	1.31435	1.33889
GEOSW	OCEIH	1487	2537336	0.746266	1.3989	1.37147	1.3989
AERS4	AERHH	3373	2505345	0.749466	1.41226	1.38416	1.41226
ANOFW	GEOTN	1869	2391010	0.760899	1.46154	1.43087	1.46154
OCEIH	GEOKA	1517	2279164	0.772084	1.51228	1.47878	1.51227
MICSL	MICAI	5544	2145840	0.785416	1.57638	1.53905	1.57638
AMYMU	SACVD	2546	2122620	0.787738	1.58799	1.54993	1.58799
LEUS2	LEUGT	1389	2117459	0.788254	1.59058	1.55237	1.59058
ANOFW	GEOKA	1924	2109761	0.789024	1.59447	1.55601	1.59447
BACA2	OCEIH	1654	2033931	0.796607	1.63362	1.59261	1.63361
ANOFW	BACP2	1565	1971632	0.802837	1.66698	1.62372	1.66699
ANOFW	BACA2	1565	1954397	0.80456	1.67642	1.6325	1.67642
BACP2	OCEIH	1671	1911976	0.808802	1.70003	1.65445	1.70003
RHIEC	RHIME	3209	1871946	0.812805	1.72285	1.67561	1.72284
ANOFW	LYSSC	1361	1827931	0.817207	1.74856	1.6994	1.74856
ANOFW	STAES	960	1812528	0.818747	1.75772	1.70786	1.75773
GEOTN	OCEIH	1608	1811636	0.818836	1.75826	1.70835	1.75825
ANOFW	STALH	960	1783293	0.821671	1.77535	1.72412	1.77535
CORK4	CORJK	1187	1745170	0.825483	1.79881	1.74573	1.79881
ANOFW	STACT	968	1687539	0.831246	1.83539	1.77931	1.83538
CORU7	NOCFA	1054	1674759	0.832524	1.84368	1.78692	1.84368
THETK	THEU7	1634	1674573	0.832543	1.8438	1.78703	1.8438
CORK4	CORU7	1123	1531428	0.846857	1.94189	1.87638	1.9419
NOCCG	CORU7	1052	1469494	0.853051	1.98755	1.91767	1.98755
CORJK	NOCFA	1147	1427558	0.857244	2.01973	1.94662	2.01972
NOCCG	CORJK	1130	1418582	0.858142	2.02675	1.95293	2.02676
DESM0	DESK1	1141	1303853	0.869615	2.12127	2.03726	2.12127
CAUST	CAUCR	2679	1293962	0.870604	2.12986	2.04488	2.12984
ACIBS	ACIAD	1990	1280674	0.871933	2.14152	2.0552	2.14151
ANOFW	OCEIH	1406	1195373	0.880463	2.21985	2.12413	2.21986
BIFAR	BIFA0	1311	1137137	0.886286	2.27716	2.17407	2.27716
THEAC	THEVO	1175	1081067	0.891893	2.33568	2.22464	2.33567
KINRD	CORJK	849	1079172	0.892083	2.33772	2.22639	2.33771
CELGA	BEUC1	1634	1066846	0.893315	2.35109	2.23788	2.35109
CELGA	ARCHD	843	1040234	0.895977	2.3806	2.26314	2.38058
STALH	GEOSW	995	1009435	0.899057	2.41589	2.29319	2.41591
GEOSW	LYSSC	1466	993415	0.900659	2.43477	2.30919	2.43477
STALH	GEOKA	994	969798	0.90302	2.46326	2.33325	2.46328
CORU7	KINRD	822	961361	0.903864	2.47365	2.34199	2.47365
GEOSW	STAES	986	942648	0.905735	2.49708	2.36165	2.49708
XANOM	XANCP	2740	937240	0.906276	2.50396	2.3674	2.50396
BACIE	GEOSW	1315	925130	0.907487	2.51953	2.38041	2.51954
LYSSC	GEOKA	1471	924803	0.90752	2.51996	2.38076	2.51994
STALH	GEOTN	1014	924245	0.907575	2.52068	2.38136	2.52068
NOCCG	CORK4	1067	923046	0.907695	2.52224	2.38266	2.52224
STACT	GEOSW	1038	921331	0.907867	2.52447	2.38452	2.52448
NATTJ	BACA2	830	916088	0.908391	2.53133	2.39023	2.53133
BURTA	BURMA	3577	914974	0.908503	2.53279	2.39144	2.5328
LYSSC	GEOTN	1498	905239	0.909476	2.54567	2.40214	2.54567
BACIE	BACP2	1367	903883	0.909612	2.54747	2.40364	2.54748
STAES	GEOKA	982	902403	0.90976	2.54945	2.40528	2.54945
STACT	GEOKA	1018	896880	0.910312	2.55686	2.41142	2.55687
BACP2	NATTJ	826	887902	0.91121	2.56902	2.42148	2.56904
ARCHD	BEUC1	870	877291	0.912271	2.5836	2.4335	2.5836
CORK4	NOCFA	1077	876166	0.912383	2.58516	2.43478	2.58513
BACIE	STAES	956	868779	0.913122	2.59545	2.44325	2.59544
BACIE	BACA2	1369	861199	0.91388	2.60612	2.45201	2.60612
GEOTN	STAES	991	860162	0.913984	2.60759	2.45322	2.60758
BACIE	STALH	964	840623	0.915938	2.6357	2.4762	2.6357
BACIE	ANOFW	1327	837808	0.916219	2.63981	2.47955	2.63982
BACIE	STACT	983	833066	0.916693	2.64678	2.48523	2.64677
STACT	GEOTN	1049	831840	0.916816	2.64859	2.4867	2.64859
LYSSC	STAES	1043	831555	0.916845	2.64902	2.48704	2.64899
GEOSW	NATTJ	856	822403	0.91776	2.66264	2.49811	2.66264
STALH	BACA2	1160	821523	0.917848	2.66397	2.49918	2.66397
BACIE	GEOKA	1323	814932	0.918507	2.67391	2.50724	2.67391
STACT	BACA2	1171	811754	0.918825	2.67875	2.51114	2.67875
STALH	BACP2	1146	807521	0.919248	2.68522	2.51637	2.68522
STRGG	CORJK	901	806022	0.919398	2.68752	2.51823	2.68752
METBF	METMA	2117	801703	0.91983	2.69419	2.5236	2.69419
BACP2	STAES	1096	793468	0.920653	2.70702	2.53393	2.70704
STACT	BACP2	1140	787696	0.92123	2.71612	2.54123	2.71612
BACA2	STAES	1132	784666	0.921533	2.72093	2.54508	2.72094
CORU7	STRGG	854	776708	0.922329	2.73367	2.55528	2.73368
STACT	OCEIH	1095	775124	0.922488	2.73623	2.55732	2.73622
STALH	OCEIH	1108	774568	0.922543	2.73713	2.55803	2.73715
STALH	LYSSC	1089	771627	0.922837	2.7419	2.56184	2.74191
CORU7	SACEN	958	766557	0.923344	2.75017	2.56843	2.75017
BACIE	GEOTN	1374	764629	0.923537	2.75334	2.57095	2.75333
NATTJ	GEOTN	844	763943	0.923606	2.75447	2.57185	2.75446
MICAI	CORU7	850	763317	0.923668	2.7555	2.57267	2.7555
NATTJ	GEOKA	835	761183	0.923882	2.75902	2.57547	2.75906
NATTJ	OCEIH	857	759826	0.924017	2.76127	2.57725	2.76127
CORU7	STRCO	849	752769	0.924723	2.77304	2.58658	2.77304
STRPG	STRTD	914	744882	0.925512	2.78636	2.59711	2.78634
STAES	OCEIH	1077	742243	0.925776	2.79086	2.60066	2.79086
METV3	METVS	1190	735539	0.926446	2.80238	2.60974	2.80239
CORJK	STRCO	880	732625	0.926737	2.80743	2.61371	2.80745
MICAI	CORJK	864	729545	0.927045	2.8128	2.61792	2.81279
STACT	LYSSC	1126	726317	0.927368	2.81845	2.62235	2.81845
THEP3	CLONN	858	723127	0.927687	2.82407	2.62676	2.82408
CORK4	SACVD	952	719266	0.928073	2.83092	2.63211	2.83092
BACIE	OCEIH	1395	717355	0.928265	2.83432	2.63477	2.8343
AMYMU	CORU7	961	714159	0.928584	2.84005	2.63923	2.84004
ANOFW	ALIAD	980	709351	0.929065	2.84872	2.64599	2.84871
THEIA	OCEIH	781	709032	0.929097	2.8493	2.64644	2.84929
CORU7	FRASC	681	696640	0.930336	2.87203	2.66407	2.87204
SACEN	CORJK	1013	695721	0.930428	2.87373	2.66539	2.87375
LYSSC	BACA2	1580	689525	0.931048	2.88532	2.67434	2.88533
THEM3	OCEIH	785	681264	0.931874	2.90098	2.68639	2.90097
ARCHD	FRASC	597	679521	0.932048	2.90432	2.68895	2.90429
AMYMU	CORJK	1025	675034	0.932497	2.91296	2.69558	2.91294
CORJK	STRAW	860	666613	0.933339	2.92938	2.70813	2.92938
SACVD	CORU7	943	661682	0.933832	2.93913	2.71556	2.93912
LYSSC	BACP2	1606	661291	0.933871	2.93991	2.71615	2.93992
STALH	ALIAD	706	657046	0.934295	2.94838	2.72259	2.94841
BEUC1	PROAC	934	655565	0.934443	2.95136	2.72484	2.95135
CORU7	STRAW	811	648586	0.935141	2.96549	2.73555	2.96548
ALIAD	OCEIH	986	646776	0.935322	2.96919	2.73834	2.96919
BIFAR	GARV4	740	643677	0.935632	2.97556	2.74314	2.97553
ANOFW	NATTJ	807	640581	0.935942	2.98196	2.74796	2.98198
GARV4	BIFAA	744	637803	0.93622	2.98775	2.75231	2.98775
METBF	METAC	2344	636566	0.936343	2.99033	2.75425	2.99034
SACVD	CORJK	953	636383	0.936362	2.99071	2.75454	2.99075
FRASC	CORJK	746	631294	0.936871	3.00143	2.76257	3.00144
BIFA0	BIFAA	1003	622634	0.937737	3.01993	2.77638	3.01991
CORK4	KINRD	816	622085	0.937792	3.02111	2.77726	3.02108
ARCHD	FRAAA	600	619673	0.938033	3.02633	2.78115	3.02634
ALIAD	BACP2	1058	616156	0.938384	3.034	2.78684	3.034
CORU7	FRAAA	721	610951	0.938905	3.04545	2.79532	3.04543
THEIA	BACA2	822	610130	0.938987	3.04727	2.79667	3.04728
BACIE	THEIA	760	608448	0.939155	3.05101	2.79943	3.05099
ALIAD	GEOSW	1057	606349	0.939365	3.05569	2.80288	3.05566
ALIAD	STACT	721	604180	0.939582	3.06055	2.80647	3.06059
CLONN	CLOTE	1195	603602	0.93964	3.06185	2.80743	3.06184
ALIAD	NATTJ	707	602896	0.93971	3.06344	2.8086	3.06342
ALIAD	STAES	701	601723	0.939828	3.06609	2.81054	3.0661
SACVD	SACEN	2271	598006	0.940199	3.07453	2.81674	3.07452
CORK4	SACEN	1006	597488	0.940251	3.07571	2.81761	3.07569
MICAI	CORK4	855	582978	0.941702	3.1094	2.84219	3.1094
THEIA	BACP2	826	580644	0.941936	3.11493	2.8462	3.11492
LACFC	LACH4	401	578528	0.942147	3.11997	2.84985	3.11996
ALIAD	LYSSC	937	576537	0.942346	3.12473	2.8533	3.12471
ALIAD	BACA2	1098	573183	0.942682	3.13281	2.85914	3.13282
STRPZ	STRTD	910	571965	0.942804	3.13576	2.86126	3.13578
AMYMU	CORK4	996	571666	0.942833	3.13649	2.86179	3.13648
CORK4	FRASC	708	571620	0.942838	3.1366	2.86187	3.13657
BACIE	THEM3	758	564865	0.943514	3.15314	2.87375	3.15314
THEBD	STRAW	1688	564158	0.943584	3.15489	2.87501	3.15489
VIBCM	VIBF1	2252	563172	0.943683	3.15733	2.87676	3.1573
THEBD	CORJK	802	562050	0.943795	3.16012	2.87875	3.1601
KINRD	FRASC	1081	560715	0.943928	3.16344	2.88113	3.1634
THEBD	BEUC1	1183	560062	0.943994	3.16507	2.88229	3.16504
THEP3	NATTJ	926	559511	0.944049	3.16645	2.88328	3.16646
FRAAA	CORJK	786	556945	0.944306	3.1729	2.88787	3.17286
THEBD	CORU7	739	556766	0.944323	3.17335	2.8882	3.17336
BACIE	ALIAD	897	556678	0.944332	3.17357	2.88835	3.17358
THEBD	CORK4	781	553278	0.944672	3.18218	2.89448	3.18215
THEM3	BACA2	831	552850	0.944715	3.18327	2.89525	3.1833
THEBD	ARCHD	677	552667	0.944733	3.18373	2.89558	3.18372
FRASC	STRAW	1517	552319	0.944768	3.18462	2.89621	3.18464
PSYA2	PSYWF	1571	548041	0.945196	3.19559	2.90399	3.19557
HALOH	OCEIH	777	546255	0.945375	3.20021	2.90725	3.20021
ANOFW	CLOTE	687	545781	0.945422	3.20143	2.90812	3.20145
THEM3	BACP2	828	544322	0.945568	3.20523	2.9108	3.20525
PSEF1	PSEU5	2418	540744	0.945926	3.21459	2.91739	3.21465
CELGA	FRASC	958	538647	0.946135	3.22011	2.92128	3.2201
BACIE	LYSSC	1275	538199	0.94618	3.2213	2.92211	3.22132
THEIA	NATTJ	925	534703	0.94653	3.2306	2.92863	3.23062
THEBD	PROAC	895	532725	0.946727	3.23589	2.93234	3.23588
THEBD	FRASC	1287	531638	0.946836	3.23882	2.93438	3.23879
PROPF	PROAC	1135	527518	0.947248	3.24998	2.94216	3.25004
LYSSC	OCEIH	1512	525733	0.947427	3.25486	2.94555	3.25482
ANOFW	LISMC	1049	521073	0.947893	3.2677	2.95445	3.2677
THEIA	STALH	582	520070	0.947993	3.27049	2.95638	3.27048
ANOFW	LISW6	1041	519205	0.948079	3.2729	2.95804	3.27293
THEM3	NATTJ	907	514780	0.948522	3.28532	2.9666	3.28532
THEIA	STACT	598	513822	0.948618	3.28803	2.96846	3.28804
ANOFW	LISMO	1043	510890	0.948911	3.29637	2.97419	3.29639
STRGG	KINRD	1593	508014	0.949199	3.30462	2.97983	3.30461
ARCHD	KINRD	760	507871	0.949213	3.30503	2.98011	3.30506
BEUC1	CORU7	779	507071	0.949293	3.30734	2.98169	3.30728
CELGA	CORJK	807	506733	0.949327	3.30832	2.98236	3.30831
ANAVT	NOSS1	4359	505735	0.949426	3.31121	2.98433	3.31124
CORU7	NOCSJ	816	505039	0.949496	3.31323	2.9857	3.31325
THEIA	CLONN	903	504274	0.949573	3.31546	2.98722	3.31546
BEUC1	CORJK	822	502451	0.949755	3.32078	2.99084	3.32082
CELGA	SACVD	1080	502319	0.949768	3.32117	2.9911	3.32116
PSEF1	AZOVD	2167	501675	0.949832	3.32305	2.99239	3.32306
NOCSJ	CORJK	848	498314	0.950169	3.33297	2.99911	3.33299
THEIA	GEOSW	863	497334	0.950267	3.33588	3.00108	3.3359
THEM3	CLONN	892	497299	0.95027	3.33598	3.00115	3.33599
CAMJC	CAMLR	1083	494635	0.950537	3.34394	3.00652	3.34394
ALIAD	CLOTE	568	494518	0.950548	3.34429	3.00676	3.34429
NATTJ	CLOPS	699	492953	0.950705	3.349	3.00993	3.34899
CORK4	FRAAA	752	491390	0.950861	3.35372	3.0131	3.35369
BACIE	NATTJ	845	490107	0.950989	3.35761	3.01572	3.35762
MORCR	PSYA2	1152	489377	0.951062	3.35983	3.01721	3.35987
AMYMU	SACEN	3009	488852	0.951115	3.36143	3.01828	3.36141
CORK4	NOCSJ	815	488509	0.951149	3.36248	3.01898	3.36245
THEM3	ALIAD	768	486468	0.951353	3.36874	3.02317	3.36871
THEIA	GEOKA	880	486260	0.951374	3.36938	3.0236	3.36938
CELGA	THEBD	1121	485952	0.951405	3.37032	3.02423	3.37035
LISW6	STAES	978	485522	0.951448	3.37165	3.02512	3.37171
THEBD	FRAAA	1348	484559	0.951544	3.37462	3.0271	3.37461
STAES	LISMO	991	483929	0.951607	3.37657	3.0284	3.37657
ANOFW	THEP3	828	483407	0.951659	3.37819	3.02948	3.37822
ARCHD	CORJK	642	482489	0.951751	3.38105	3.03138	3.38104
ARCHD	NOCSJ	711	479590	0.952041	3.39012	3.03741	3.39011
CELGA	CORK4	802	478986	0.952101	3.39202	3.03867	3.39206
NOCCG	MICAI	1610	478770	0.952123	3.3927	3.03912	3.39269
SACVD	FRASC	1158	478732	0.952127	3.39282	3.0392	3.39278
LISMC	STAES	987	478573	0.952143	3.39332	3.03953	3.39325
THEP3	OCEIH	804	478443	0.952156	3.39373	3.0398	3.39377
STACT	LISMO	1040	478336	0.952166	3.39406	3.04003	3.39404
ALIAD	GEOTN	1132	477997	0.9522	3.39513	3.04074	3.3951
STACT	LISMC	1029	477231	0.952277	3.39756	3.04234	3.39757
THEIA	ALIAD	776	477211	0.952279	3.39762	3.04238	3.39762
ARCHD	CORU7	622	476310	0.952369	3.40048	3.04427	3.40049
ANOFW	HALOH	793	476281	0.952372	3.40057	3.04433	3.40056
ARCHD	CORK4	600	476079	0.952392	3.40121	3.04476	3.4012
NOCCG	KINRD	1313	475976	0.952402	3.40154	3.04497	3.40152
GEOSW	LISMO	1093	475257	0.952474	3.40383	3.04648	3.40378
STACT	LISW6	1013	474355	0.952565	3.40671	3.04838	3.40666
GEOSW	LISMC	1098	473844	0.952616	3.40834	3.04946	3.40841
CELGA	CORU7	787	471941	0.952806	3.41445	3.05349	3.41444
GEOSW	LISW6	1089	471669	0.952833	3.41533	3.05406	3.41533
STALH	LISW6	1038	470624	0.952938	3.4187	3.05628	3.41869
GEOTN	LISW6	1095	470400	0.95296	3.41943	3.05676	3.4194
GEOSW	HALOH	804	469874	0.953013	3.42113	3.05788	3.42112
ARCHD	SACVD	690	468578	0.953142	3.42534	3.06064	3.42533
THEIA	STAES	601	468085	0.953191	3.42695	3.06169	3.42691
GEOTN	LISMO	1112	467858	0.953214	3.42769	3.06218	3.42769
ALIAD	GEOKA	1142	467359	0.953264	3.42932	3.06324	3.42931
HALOH	BACA2	792	466968	0.953303	3.4306	3.06408	3.4306
HALOH	BACP2	803	466511	0.953349	3.4321	3.06506	3.43213
THEM3	GEOSW	859	466089	0.953391	3.43348	3.06596	3.43345
ARCHD	STRAW	734	465620	0.953438	3.43503	3.06697	3.43505
THEM3	STACT	603	464886	0.953511	3.43744	3.06855	3.43745
BEUC1	FRASC	1000	463757	0.953624	3.44117	3.07098	3.44117
CORK4	STRGG	907	463567	0.953643	3.4418	3.07139	3.44178
STALH	LISMO	1046	463526	0.953647	3.44194	3.07148	3.4419
LISMC	GEOTN	1107	463196	0.95368	3.44303	3.07219	3.44303
BEUC1	CORK4	819	462803	0.95372	3.44433	3.07304	3.44436
AZOVD	PSEU5	2187	461957	0.953804	3.44715	3.07487	3.44713
THEM3	STALH	586	461165	0.953883	3.44979	3.07658	3.44983
THEBD	KINRD	1218	460557	0.953944	3.45182	3.0779	3.45193
NATTJ	CLONN	777	460397	0.95396	3.45236	3.07825	3.45235
CORK4	STRAW	865	460257	0.953974	3.45283	3.07856	3.45282
STALH	LISMC	1045	458710	0.954129	3.45802	3.08192	3.45801
LISMC	GEOKA	1077	458684	0.954132	3.45811	3.08198	3.45811
THEIA	ANOFW	847	458221	0.954178	3.45967	3.08299	3.45971
SACVD	PROAC	869	457336	0.954266	3.46266	3.08492	3.46262
GEOKA	LISMO	1080	456741	0.954326	3.46467	3.08622	3.46465
CELGA	SACEN	1212	456707	0.954329	3.46479	3.0863	3.4648
BACA2	LISMO	1250	456286	0.954371	3.46622	3.08722	3.46623
THEP3	CLOTE	799	452123	0.954788	3.48045	3.09639	3.48051
THEIA	GEOTN	883	452091	0.954791	3.48056	3.09646	3.48057
THEBD	NOCSJ	1374	451994	0.954801	3.4809	3.09667	3.48099
THEM3	STAES	591	451989	0.954801	3.48092	3.09668	3.48092
LACSC	LACH4	668	451654	0.954835	3.48207	3.09742	3.48207
KINRD	STRCO	1674	451531	0.954847	3.48249	3.0977	3.48253
THEBD	SACEN	1554	451043	0.954896	3.48418	3.09878	3.48426
ARCHD	NOCFA	702	450988	0.954901	3.48437	3.0989	3.4844
CORK4	STRCO	890	450694	0.954931	3.48539	3.09955	3.48543
LISMC	BACA2	1252	449090	0.955091	3.49096	3.10312	3.49102
SACEN	PROAC	955	449027	0.955097	3.49118	3.10326	3.49122
THEIA	CLOTE	817	448983	0.955102	3.49133	3.10336	3.49135
HALOH	GEOKA	795	447816	0.955218	3.4954	3.10596	3.49545
LISW6	GEOKA	1077	447743	0.955226	3.49566	3.10612	3.49562
NOCCG	ARCHD	690	446652	0.955335	3.49948	3.10856	3.49944
THEM3	ANOFW	853	446610	0.955339	3.49963	3.10865	3.49966
MICAI	NOCFA	1671	445371	0.955463	3.50399	3.11143	3.504
THEIA	CLOPS	781	444363	0.955564	3.50755	3.1137	3.50764
CLONN	CLOPS	1142	443005	0.9557	3.51238	3.11676	3.51243
THEM3	GEOKA	880	442519	0.955748	3.51411	3.11786	3.5141
THEM3	GEOTN	882	442511	0.955749	3.51413	3.11788	3.51417
BACA2	LISW6	1237	441556	0.955844	3.51755	3.12004	3.51751
LISW6	OCEIH	1149	440717	0.955928	3.52055	3.12194	3.52052
CORU7	PROAC	679	439896	0.95601	3.5235	3.1238	3.52349
HALOH	GEOTN	789	439856	0.956014	3.52365	3.12389	3.52368
KINRD	STRAW	1593	439763	0.956024	3.52398	3.1241	3.52395
STRRD	FRASC	1552	439443	0.956056	3.52513	3.12483	3.5251
GARV4	BIFA0	727	439215	0.956079	3.52596	3.12535	3.52591
LISMC	OCEIH	1155	438855	0.956114	3.52726	3.12617	3.52723
BEUC1	SACVD	1179	438184	0.956182	3.52968	3.1277	3.52964
THEBD	STRGG	1703	438011	0.956199	3.53031	3.1281	3.53029
BACIE	THEP3	756	437542	0.956246	3.53201	3.12917	3.53193
LACFC	HALOH	237	437056	0.956294	3.53378	3.13028	3.53379
HALOH	NATTJ	932	434265	0.956573	3.54398	3.13669	3.54404
LISMC	BACP2	1233	433996	0.9566	3.54497	3.13731	3.54499
BEUC1	NOCSJ	1350	433050	0.956695	3.54845	3.13949	3.54843
MICSL	CORU7	857	433001	0.9567	3.54863	3.1396	3.54863
CORK4	PROAC	779	432276	0.956772	3.55131	3.14128	3.55136
BACP2	LISMO	1242	431934	0.956807	3.55258	3.14207	3.5526
BACP2	LISW6	1241	430294	0.956971	3.55868	3.14587	3.55865
THEP3	BACA2	837	429499	0.95705	3.56165	3.14772	3.56162
OCEIH	LISMO	1164	428958	0.957104	3.56368	3.14898	3.56367
AMYMU	ARCHD	721	427461	0.957254	3.5693	3.15248	3.56931
STRRD	CORJK	899	427290	0.957271	3.56995	3.15288	3.56999
STRRD	CORU7	842	426610	0.957339	3.57252	3.15447	3.57252
THEM3	CLOTE	815	424792	0.957521	3.57942	3.15874	3.57946
CELGA	STRAW	1317	424591	0.957541	3.58019	3.15921	3.58026
STRGG	PROAC	993	423875	0.957612	3.58292	3.1609	3.5829
CATAD	CORU7	810	423385	0.957661	3.58479	3.16206	3.58486
THEBD	STRCO	1712	423375	0.957662	3.58483	3.16208	3.58491
THEP3	BACP2	836	422670	0.957733	3.58754	3.16375	3.58752
NATTJ	STAES	571	421732	0.957827	3.59115	3.16597	3.5911
HALOH	CLOPS	682	421360	0.957864	3.59258	3.16685	3.59256
ARCHD	STRGG	757	420509	0.957949	3.59587	3.16887	3.59585
CELGA	PROAC	883	419170	0.958083	3.60107	3.17206	3.60105
CLOPS	CLOTE	998	417817	0.958218	3.60636	3.1753	3.60634
THEM3	CLOPS	786	417640	0.958236	3.60705	3.17572	3.60705
FRASC	PROAC	756	417155	0.958284	3.60895	3.17688	3.60896
CATAD	CORJK	843	416998	0.9583	3.60957	3.17726	3.60959
ARCHD	MICAI	717	416273	0.958373	3.61242	3.179	3.61243
NITMS	CENSY	1094	415726	0.958427	3.61458	3.18031	3.61465
THEP3	LYSSC	744	413921	0.958608	3.62173	3.18467	3.62167
AZOVD	ALCBS	1358	413442	0.958656	3.62364	3.18582	3.62361
THEBD	MICAI	1614	413327	0.958667	3.6241	3.1861	3.62403
STRGG	FRASC	1458	412645	0.958735	3.62682	3.18775	3.62673
HALOH	LYSSC	713	412539	0.958746	3.62724	3.18801	3.62724
THEP3	CLOPS	773	411793	0.958821	3.63023	3.18982	3.63019
STALH	NATTJ	579	411436	0.958856	3.63166	3.19069	3.63163
ARCHD	STRRD	761	410707	0.958929	3.6346	3.19246	3.63462
MICSL	CORJK	862	409615	0.959039	3.63901	3.19512	3.63899
THEBD	NOCFA	1341	409038	0.959096	3.64134	3.19653	3.64132
ALIAD	THEP3	762	408706	0.959129	3.64269	3.19734	3.64271
STRRD	CORK4	872	407327	0.959267	3.64831	3.20072	3.6483
ARCHD	CATAD	703	403933	0.959607	3.66228	3.20909	3.66226
MICAI	FRASC	1388	403404	0.95966	3.66447	3.2104	3.66446
THEBD	SACVD	1415	402825	0.959718	3.66688	3.21184	3.66676
CELGA	FRAAA	1095	402448	0.959755	3.66845	3.21277	3.6684
NOCCG	FRASC	1228	401290	0.959871	3.67329	3.21566	3.67329
CELGA	STRGG	1338	399332	0.960067	3.68153	3.22055	3.68158
ARCHD	STRCO	732	398539	0.960146	3.68489	3.22254	3.6849
CELGA	KINRD	1422	398362	0.960164	3.68564	3.22298	3.68563
NOCSJ	PROAC	1012	398169	0.960183	3.68646	3.22346	3.68645
STRCO	PROAC	988	394973	0.960503	3.70013	3.23152	3.70013
THEM3	LYSSC	745	394114	0.960589	3.70384	3.2337	3.70388
ARCHD	SACEN	720	393467	0.960653	3.70664	3.23534	3.70658
CELGA	NOCSJ	1341	391770	0.960823	3.71402	3.23967	3.71405
NOCCG	SACVD	1630	391682	0.960832	3.71441	3.23989	3.71438
THEIA	HALOH	960	391141	0.960886	3.71678	3.24127	3.71673
SACVD	FRAAA	1305	391035	0.960897	3.71724	3.24154	3.71724
HALOH	THEP3	910	390565	0.960943	3.7193	3.24275	3.71934
KINRD	NOCFA	1389	390130	0.960987	3.72121	3.24386	3.72121
NOCCG	THEBD	1314	389241	0.961076	3.72513	3.24614	3.72516
CLONN	OCEIH	753	389072	0.961093	3.72588	3.24658	3.72579
FRAAA	STRAW	1810	389015	0.961098	3.72613	3.24672	3.72615
SACVD	NOCFA	1668	387431	0.961257	3.73316	3.2508	3.73316
HALOH	STAES	546	387151	0.961285	3.73441	3.25153	3.73435
GEOSW	THEP3	861	386448	0.961355	3.73755	3.25334	3.7376
VIBCM	ENT38	1609	386415	0.961359	3.7377	3.25343	3.73768
SACEN	FRASC	1335	385349	0.961465	3.74248	3.25619	3.74245
ALIAD	CLONN	622	384858	0.961514	3.74469	3.25747	3.74475
BEUC1	KINRD	1505	384077	0.961592	3.74822	3.2595	3.74829
BACP2	CLONN	768	383047	0.961695	3.75289	3.26218	3.75296
ALIAD	CLOPS	606	380820	0.961918	3.76306	3.26801	3.76301
PSEF1	ALCBS	1448	380346	0.961965	3.76524	3.26926	3.76527
STALH	THEP3	594	378861	0.962114	3.7721	3.27317	3.77208
THEIA	LYSSC	763	378832	0.962117	3.77223	3.27325	3.77213
STRRD	PROAC	1033	378450	0.962155	3.774	3.27426	3.77397
FRASC	STRCO	1503	378371	0.962163	3.77437	3.27447	3.7744
KINRD	FRAAA	1292	377788	0.962221	3.77708	3.27601	3.7771
NOCCG	SACEN	1970	377379	0.962262	3.77899	3.27709	3.77894
ENTCS	VIBCM	1645	377147	0.962285	3.78007	3.27771	3.78002
BACA2	CLONN	779	377037	0.962296	3.78059	3.278	3.7806
BACIE	CLONN	706	376791	0.962321	3.78174	3.27865	3.78173
ARCHD	HALOH	384	375556	0.962444	3.78753	3.28193	3.78764
ANOFW	CLOPS	728	375150	0.962485	3.78945	3.28301	3.78942
ANOFW	CLONN	768	374291	0.962571	3.79351	3.28531	3.79348
THEM3	HALOH	943	372808	0.962719	3.80056	3.28928	3.80045
CORJK	PROAC	728	372715	0.962728	3.801	3.28953	3.80096
THEP3	GEOKA	870	372087	0.962791	3.804	3.29121	3.80396
OCEIH	CLOTE	667	371582	0.962842	3.80642	3.29257	3.80639
PSEU5	ALCBS	1485	371339	0.962866	3.80759	3.29322	3.80756
STACT	NATTJ	608	369686	0.963031	3.81556	3.29769	3.81559
STALH	CLOTE	507	369008	0.963099	3.81885	3.29952	3.81883
NOCSJ	FRASC	1183	368483	0.963152	3.82141	3.30095	3.82149
FRASC	NOCFA	1279	368346	0.963165	3.82207	3.30132	3.82214
THEBD	CATAD	1658	368131	0.963187	3.82312	3.3019	3.82315
LYSSC	NATTJ	774	367801	0.96322	3.82473	3.3028	3.82479
STALH	HALOH	550	367448	0.963255	3.82646	3.30376	3.82638
THEP3	GEOTN	865	367437	0.963256	3.82652	3.30379	3.82639
KINRD	NOCSJ	1392	366403	0.96336	3.83159	3.30661	3.83153
BACIE	HALOH	767	366263	0.963374	3.83228	3.30699	3.83227
CELGA	NOCCG	1168	366190	0.963381	3.83264	3.30719	3.83269
CLOPS	STAES	597	365574	0.963443	3.83568	3.30887	3.83564
FRAAA	PROAC	767	365323	0.963468	3.83692	3.30956	3.83693
STACT	CLOTE	545	364305	0.963569	3.84198	3.31235	3.84194
STACT	HALOH	561	364034	0.963597	3.84333	3.31309	3.84327
CORGP	ALIAD	447	363921	0.963608	3.84389	3.3134	3.8439
PROPF	CELGA	940	363888	0.963611	3.84405	3.31349	3.84406
MICAI	STRAW	2115	363333	0.963667	3.84682	3.31502	3.84672
BEUC1	ACIFD	599	362627	0.963737	3.85036	3.31697	3.8505
NATTJ	CLOTE	754	362334	0.963767	3.85183	3.31777	3.85179
STACT	THEP3	600	361018	0.963898	3.85847	3.32141	3.85847
ALIAD	HALOH	697	360564	0.963944	3.86077	3.32267	3.86081
BACP2	CLOTE	696	360438	0.963956	3.86141	3.32302	3.86139
MORCR	PSYWF	1185	360392	0.963961	3.86164	3.32315	3.86165
SACEN	NOCFA	2061	360068	0.963993	3.86329	3.32405	3.86321
BACIE	CLOTE	641	359113	0.964089	3.86815	3.3267	3.86825
ARCHD	NATTJ	390	358678	0.964132	3.87038	3.32792	3.87049
HALOH	PROAC	482	358540	0.964146	3.87109	3.3283	3.87112
CELGA	NOCFA	1193	358348	0.964165	3.87207	3.32884	3.87205
ARCHD	CLOPS	415	358220	0.964178	3.87273	3.32919	3.87273
PROPF	NOCSJ	1013	357833	0.964217	3.87472	3.33027	3.87474
MICAI	SACVD	1577	356228	0.964377	3.88301	3.33477	3.88294
STACT	CLONN	605	355721	0.964428	3.88564	3.33619	3.88573
ARCHD	BIFAA	518	354346	0.964565	3.89282	3.34007	3.89269
CLONN	STAES	601	353890	0.964611	3.89521	3.34135	3.89529
GEOSW	CLOTE	697	353524	0.964648	3.89713	3.34239	3.8971
LACH4	STAES	593	352773	0.964723	3.90109	3.34452	3.90113
GEOTN	CLONN	765	352559	0.964744	3.90223	3.34512	3.90227
SACVD	KINRD	1244	352315	0.964769	3.90352	3.34581	3.90354
CELJU	ALCBS	1256	350975	0.964902	3.91064	3.34963	3.91055
BACA2	CLOTE	724	350776	0.964922	3.9117	3.35019	3.91169
ENTCS	VIBF1	1605	350097	0.96499	3.91534	3.35213	3.91525
ANOFW	LACH4	547	349962	0.965004	3.91606	3.35252	3.91617
KINRD	PROAC	915	348925	0.965108	3.92164	3.35548	3.92154
PROPF	BEUC1	1032	348657	0.965134	3.92309	3.35625	3.92295
CELJU	PSEU5	1440	348560	0.965144	3.92361	3.35653	3.92376
SACEN	NOCSJ	1568	348409	0.965159	3.92443	3.35696	3.92451
AMYMU	THEBD	1630	348385	0.965162	3.92456	3.35703	3.92462
GEOKA	CLOTE	690	348070	0.965193	3.92626	3.35794	3.9263
CELGA	STRCO	1376	347844	0.965216	3.92749	3.35859	3.92739
LACH4	BACA2	627	347819	0.965218	3.92763	3.35866	3.92759
CELGA	ACIFD	630	347806	0.965219	3.9277	3.3587	3.92783
ACIFD	FRASC	690	347343	0.965266	3.93021	3.36003	3.93028
ACIFD	CORJK	508	347100	0.96529	3.93154	3.36073	3.93159
NOCSJ	STRAW	1698	346772	0.965323	3.93332	3.36167	3.93325
THEP3	LACH4	418	346431	0.965357	3.93519	3.36266	3.93521
CLOPS	FRASC	423	346350	0.965365	3.93563	3.36289	3.93568
LACH4	OCEIH	590	345930	0.965407	3.93793	3.3641	3.93779
LACH4	CLOPS	470	345839	0.965416	3.93843	3.36437	3.93852
NATTJ	LACH4	409	345829	0.965417	3.93849	3.3644	3.93844
GEOTN	CLOTE	697	345518	0.965448	3.9402	3.3653	3.94018
BACIE	LACH4	578	345455	0.965454	3.94054	3.36548	3.94068
STRRD	FRAAA	1878	345032	0.965497	3.94287	3.3667	3.9428
ARCHD	PROAC	753	344759	0.965524	3.94438	3.36749	3.94438
GEOSW	CLONN	791	343628	0.965637	3.95064	3.37078	3.95059
ENT38	VIBF1	1597	343618	0.965638	3.9507	3.37081	3.95069
SACVD	ACIFD	695	343615	0.965638	3.95071	3.37082	3.9506
GEOSW	LACH4	587	343438	0.965656	3.9517	3.37133	3.95163
BACIE	CLOPS	703	343356	0.965664	3.95215	3.37157	3.95208
AMYMU	CELGA	1362	342971	0.965703	3.9543	3.37269	3.95431
STACT	LACH4	602	342802	0.96572	3.95524	3.37319	3.95512
THEP3	STAES	601	342573	0.965743	3.95652	3.37386	3.95645
PROPF	STRAW	1015	342540	0.965746	3.95671	3.37395	3.95657
SACVD	NATTJ	534	342381	0.965762	3.9576	3.37442	3.95767
CORGP	NATTJ	445	342310	0.965769	3.95799	3.37462	3.95817
SACVD	STRCO	1675	340269	0.965973	3.96949	3.3806	3.96951
PSEF1	CELJU	1472	339998	0.966	3.97102	3.3814	3.97122
CELGA	MICAI	1368	339578	0.966042	3.97341	3.38264	3.9734
ACIFD	CORU7	479	339190	0.966081	3.97562	3.38378	3.97565
STRGG	NOCSJ	1659	339019	0.966098	3.97659	3.38428	3.97655
THEM3	LISMO	703	338784	0.966122	3.97793	3.38498	3.97796
HALOH	CLONN	794	338620	0.966138	3.97887	3.38546	3.97888
AMYMU	PROAC	989	338411	0.966159	3.98007	3.38608	3.98014
CORGP	THEIA	535	338246	0.966175	3.98101	3.38657	3.9809
CORGP	HALOH	496	338122	0.966188	3.98172	3.38693	3.98177
CLONN	GEOKA	788	337883	0.966212	3.9831	3.38764	3.98305
CLOPS	GEOKA	744	337854	0.966215	3.98326	3.38773	3.98317
THEM3	LISMC	705	337715	0.966229	3.98406	3.38814	3.98399
LACH4	GEOTN	575	337648	0.966235	3.98445	3.38834	3.98452
LACH4	GEOKA	577	337416	0.966258	3.98578	3.38902	3.98567
GEOSW	CLOPS	760	337379	0.966262	3.98599	3.38913	3.98594
BACP2	CLOPS	732	337261	0.966274	3.98667	3.38948	3.9866
BEUC1	SACEN	1448	336927	0.966307	3.9886	3.39047	3.98845
THEM3	LISW6	699	336225	0.966378	3.99266	3.39256	3.99262
BEUC1	FRAAA	1169	336095	0.966391	3.99342	3.39295	3.99341
STALH	CLOPS	620	336091	0.966391	3.99344	3.39296	3.99348
ANOFW	LACFC	328	335339	0.966466	3.99782	3.3952	3.99781
PROPF	FRASC	772	335285	0.966472	3.99813	3.39536	3.99809
ALCBS	HAHCH	1525	334493	0.966551	4.00276	3.39772	4.00268
LACH4	CLONN	432	333908	0.966609	4.00619	3.39947	4.00614
MICSL	CORK4	868	333252	0.966675	4.01006	3.40144	4.0101
MICAI	CLOTE	429	332988	0.966701	4.01162	3.40223	4.01174
NATTJ	FRASC	490	332874	0.966713	4.01229	3.40258	4.01218
HALOH	CORU7	410	332812	0.966719	4.01266	3.40276	4.01259
GEOTN	CLOPS	752	332630	0.966737	4.01374	3.40331	4.01393
ACIFD	FRAAA	716	332424	0.966758	4.01496	3.40393	4.01504
STALH	LACH4	606	332128	0.966787	4.01672	3.40482	4.0166
CELGA	STRRD	1384	332004	0.9668	4.01745	3.40519	4.0174
SACVD	NOCSJ	1336	331950	0.966805	4.01777	3.40536	4.01778
CORK4	CLOPS	402	331729	0.966827	4.01909	3.40602	4.01902
CORGP	THEP3	515	331708	0.966829	4.01922	3.40609	4.01916
THEIA	LISMC	718	331592	0.966841	4.01991	3.40644	4.01992
THEIA	LISMO	728	331496	0.96685	4.02048	3.40672	4.02042
PROPF	SACVD	906	331384	0.966862	4.02115	3.40706	4.02113
THEIA	LISW6	718	331026	0.966897	4.02329	3.40814	4.02334
BACIE	LISW6	1053	331005	0.9669	4.02341	3.40821	4.02348
LYSSC	CLOTE	726	330814	0.966919	4.02456	3.40878	4.02459
PROPF	CORK4	729	330682	0.966932	4.02535	3.40918	4.02529
STALH	CLONN	583	330483	0.966952	4.02654	3.40979	4.02662
AMYMU	FRASC	1503	330378	0.966962	4.02717	3.4101	4.0271
MICAI	SACEN	1994	330008	0.966999	4.0294	3.41122	4.02948
STAES	CLOTE	516	329583	0.967042	4.03196	3.41251	4.03199
NOCSJ	STRCO	1713	329151	0.967085	4.03457	3.41382	4.03454
LYSSC	LISW6	1150	329131	0.967087	4.03469	3.41388	4.03468
ARCHD	RUBXD	419	328837	0.967116	4.03647	3.41478	4.03664
NATTJ	CORJK	431	328627	0.967137	4.03775	3.41542	4.03778
CORGP	ARCHD	372	328465	0.967153	4.03873	3.41591	4.03873
CORGP	CELGA	426	328413	0.967159	4.03905	3.41607	4.03913
LACFC	OCEIH	364	328385	0.967162	4.03922	3.41615	4.03913
NOCCG	FRAAA	1448	328356	0.967164	4.03939	3.41624	4.03934
CORK4	HALOH	416	328323	0.967168	4.03959	3.41634	4.03958
CATAD	CORK4	836	327970	0.967203	4.04174	3.41742	4.04174
BIFAR	ARCHD	520	327664	0.967234	4.04361	3.41835	4.04362
BACIE	LISMC	1062	327222	0.967278	4.04631	3.4197	4.04631
HALOH	LACH4	418	326198	0.96738	4.0526	3.42284	4.05262
FRASC	CLOTE	403	326194	0.967381	4.05263	3.42285	4.05257
SACVD	STRGG	1620	325682	0.967432	4.05579	3.42442	4.05574
BACA2	CLOPS	759	325414	0.967459	4.05745	3.42524	4.05743
BACIE	LISMO	1054	325307	0.967469	4.05811	3.42557	4.0582
DICNV	NANEQ	36	325094	0.967491	4.05943	3.42623	4.05939
CLOPS	OCEIH	739	324746	0.967525	4.0616	3.4273	4.06162
MICAI	STRGG	2168	324540	0.967546	4.06288	3.42793	4.06282
CLOTE	STRAW	463	324339	0.967566	4.06413	3.42855	4.0641
STACT	CLOPS	628	323965	0.967603	4.06647	3.4297	4.0663
PROAC	STRAW	983	323632	0.967637	4.06855	3.43073	4.06852
MICAI	FRAAA	1631	323481	0.967652	4.0695	3.4312	4.06942
PROPF	THEBD	911	323418	0.967658	4.06989	3.43139	4.06988
AZOVD	CELJU	1359	323178	0.967682	4.0714	3.43214	4.07147
LYSSC	LISMO	1181	322823	0.967718	4.07363	3.43324	4.07357
LISMC	LYSSC	1177	322651	0.967735	4.07471	3.43377	4.07472
BACP2	LACH4	613	321485	0.967851	4.08209	3.43739	4.08203
FRAAA	CLOPS	445	320747	0.967925	4.08679	3.43969	4.08678
LISMC	THEP3	700	318814	0.968119	4.09921	3.44573	4.09908
PROPF	HALOH	476	318624	0.968138	4.10043	3.44633	4.1003
CORGP	BACA2	481	318541	0.968146	4.10097	3.44659	4.10102
STRGG	FRAAA	1724	318532	0.968147	4.10103	3.44662	4.10095
SACEN	FRAAA	1611	318274	0.968173	4.1027	3.44743	4.10273
THEIA	LACH4	424	318274	0.968173	4.1027	3.44743	4.10262
CORGP	RUBXD	429	318126	0.968187	4.10366	3.44789	4.10375
HALOH	CORJK	419	318075	0.968193	4.10399	3.44805	4.10402
THEP3	LISMO	707	317709	0.968229	4.10637	3.4492	4.10628
THEBD	ACIFD	709	317340	0.968266	4.10878	3.45037	4.1088
CORGP	THEM3	520	316993	0.968301	4.11105	3.45146	4.11111
SACVD	STRAW	1595	316518	0.968348	4.11416	3.45296	4.11404
BEUC1	STRAW	1473	316275	0.968372	4.11575	3.45373	4.11557
FRAAA	NOCSJ	1355	315670	0.968433	4.11974	3.45564	4.11973
STRRD	SACVD	1722	315485	0.968452	4.12096	3.45623	4.12091
HALOH	LISW6	642	314477	0.968552	4.12764	3.45943	4.12746
BACIE	LACFC	333	314443	0.968556	4.12787	3.45954	4.12778
NITEC	NITEU	1669	313435	0.968657	4.1346	3.46275	4.13461
THEM3	LACH4	410	313393	0.968661	4.13488	3.46288	4.13495
FRAAA	NOCFA	1544	313011	0.968699	4.13744	3.4641	4.13741
LEUGT	NATTJ	426	312502	0.96875	4.14087	3.46573	4.14099
CATAD	STRAW	2747	312357	0.968764	4.14185	3.46619	4.14185
MICAI	KINRD	1540	311844	0.968816	4.14532	3.46784	4.14537
LYSSC	LACH4	568	311807	0.968819	4.14557	3.46796	4.14545
THEP3	RUBXD	636	311636	0.968836	4.14673	3.4685	4.14677
LACSC	LACFC	504	310882	0.968912	4.15186	3.47093	4.15178
THEP3	LISW6	701	310405	0.968959	4.15511	3.47246	4.15491
CELGA	HALOH	505	309966	0.969003	4.15812	3.47388	4.15798
PROPF	CLOPS	464	309616	0.969038	4.16053	3.47501	4.16044
ALIAD	LACH4	463	309560	0.969044	4.16091	3.47519	4.16098
MICAI	PROAC	915	309465	0.969054	4.16156	3.4755	4.1617
NOCCG	STRAW	1745	309257	0.969074	4.163	3.47617	4.16303
CELGA	CATAD	1331	309098	0.96909	4.1641	3.47668	4.16407
HALOH	STRGG	520	309089	0.969091	4.16416	3.47671	4.16435
BIFAA	FRASC	507	308697	0.96913	4.16687	3.47798	4.16689
ARCHD	CLONN	393	308103	0.96919	4.17099	3.47991	4.17109
AZOVD	HAHCH	1626	307814	0.969219	4.173	3.48084	4.17299
HALOH	NOCSJ	532	307804	0.96922	4.17307	3.48088	4.17313
NATTJ	FRAAA	497	307065	0.969294	4.17823	3.48328	4.17813
HALOH	FRASC	467	306598	0.96934	4.18151	3.4848	4.18162
LISMC	HALOH	663	306531	0.969347	4.18198	3.48502	4.18187
NOCFA	STRAW	1770	306110	0.969389	4.18494	3.4864	4.18505
ARCHD	ACIFD	411	305493	0.969451	4.1893	3.48841	4.18927
FRAAA	STRCO	1751	304873	0.969513	4.19371	3.49045	4.1936
STRRD	STRAW	2635	304864	0.969514	4.19377	3.49047	4.19368
AMYMU	NOCCG	2182	304686	0.969531	4.19504	3.49106	4.19515
LACH4	CLOTE	394	304354	0.969565	4.19741	3.49215	4.19721
PROPF	CORU7	681	304349	0.969565	4.19744	3.49217	4.19752
LACSC	STACT	605	304224	0.969578	4.19833	3.49258	4.1981
BEUC1	HALOH	504	303618	0.969638	4.20268	3.49457	4.20278
PROPF	ARCHD	768	303410	0.969659	4.20417	3.49526	4.20411
HALOH	LISMO	657	303346	0.969665	4.20463	3.49547	4.20457
NOCCG	STRCO	1778	303312	0.969669	4.20488	3.49558	4.20472
LACFC	BACA2	412	302982	0.969702	4.20725	3.49667	4.20742
HALOH	STRAW	498	302602	0.96974	4.21	3.49792	4.21001
LYSSC	CLONN	751	302554	0.969745	4.21035	3.49808	4.21047
HALOH	STRCO	517	302431	0.969757	4.21124	3.49849	4.21132
LACSC	STALH	606	301973	0.969803	4.21456	3.5	4.21448
AZOSB	DECAR	2135	301948	0.969805	4.21474	3.50009	4.21478
LACSC	STAES	588	301552	0.969845	4.21762	3.5014	4.21763
LISMC	CLONN	669	301506	0.969849	4.21796	3.50155	4.21795
SACEN	STRCO	2265	301114	0.969889	4.22082	3.50285	4.22094
STRGG	SACEN	2204	301099	0.96989	4.22093	3.5029	4.22085
ARCHD	STAES	420	301069	0.969893	4.22115	3.503	4.22108
ARCHD	STALH	409	300636	0.969936	4.22432	3.50444	4.22434
LISW6	CLONN	662	300475	0.969952	4.22551	3.50498	4.22549
CORU7	NATTJ	426	300113	0.969989	4.22817	3.50618	4.22811
HALOH	KINRD	500	299844	0.970016	4.23015	3.50708	4.23003
LEUCK	NATTJ	414	299555	0.970044	4.23229	3.50804	4.23222
LISMC	NATTJ	655	299416	0.970058	4.23332	3.50851	4.23323
CELGA	CLOPS	449	299306	0.970069	4.23413	3.50887	4.23409
CORGP	ANOFW	461	299133	0.970087	4.23542	3.50945	4.23551
STRRD	SACEN	2366	299129	0.970087	4.23545	3.50947	4.23536
LEUGT	THEP3	461	299100	0.97009	4.23566	3.50956	4.23556
THEM3	RUBXD	624	299038	0.970096	4.23612	3.50977	4.2362
ACIFD	PROAC	525	298999	0.9701	4.23641	3.5099	4.23639
CELGA	BIFAA	695	298862	0.970114	4.23743	3.51036	4.23733
MICAI	HALOH	503	298755	0.970125	4.23823	3.51072	4.23802
ANOFW	ARCHD	465	298638	0.970136	4.2391	3.51111	4.23905
CLONN	LISMO	673	298304	0.97017	4.24159	3.51223	4.24148
CORGP	ACIFD	332	298095	0.97019	4.24315	3.51293	4.24345
AMYMU	HALOH	519	297413	0.970259	4.24827	3.51522	4.2481
HALOH	SACEN	516	297343	0.970266	4.2488	3.51545	4.24863
CORGP	BACIE	510	297325	0.970267	4.24893	3.51551	4.24891
PROPF	FRAAA	807	296964	0.970304	4.25165	3.51673	4.25165
LEUS2	LACH4	686	296947	0.970305	4.25178	3.51679	4.25182
LACFC	GEOSW	354	296661	0.970334	4.25394	3.51775	4.25393
RHIME	CAUCR	1258	296487	0.970351	4.25526	3.51834	4.25504
LYSSC	CLOPS	713	295902	0.97041	4.2597	3.52031	4.25969
NATTJ	LISW6	650	295820	0.970418	4.26032	3.52059	4.26055
THEIA	RUBXD	638	295728	0.970427	4.26102	3.5209	4.26096
NATTJ	LISMO	660	295556	0.970444	4.26234	3.52148	4.26247
ARCHD	OCEIH	456	295534	0.970447	4.2625	3.52156	4.26253
LEUCK	LACH4	668	295336	0.970466	4.26402	3.52223	4.26397
CLONN	FRASC	447	293806	0.970619	4.27578	3.52742	4.27576
NOCCG	BEUC1	1353	293631	0.970637	4.27713	3.52802	4.27706
NOCCG	PROAC	855	293528	0.970647	4.27793	3.52837	4.27792
PROPF	KINRD	959	293254	0.970675	4.28006	3.5293	4.28023
BEUC1	STRGG	1531	293188	0.970681	4.28057	3.52953	4.28069
KINRD	SACEN	1487	293160	0.970684	4.28079	3.52962	4.28089
MICAI	NATTJ	547	292875	0.970712	4.28301	3.53059	4.28316
LACFC	BACP2	400	292755	0.970724	4.28394	3.531	4.28399
CORGP	CORK4	368	292738	0.970726	4.28407	3.53106	4.28417
ALTMD	VIBF1	1335	292638	0.970736	4.28485	3.5314	4.28469
THEIA	KINRD	529	292628	0.970737	4.28493	3.53144	4.28504
NOCCG	STRGG	1754	292248	0.970775	4.2879	3.53274	4.28786
STRRD	KINRD	1687	292179	0.970782	4.28844	3.53297	4.2885
CATAD	FRASC	1495	291949	0.970805	4.29025	3.53376	4.29026
CLOPS	NOCFA	452	291573	0.970843	4.2932	3.53505	4.2932
CORGP	NOCSJ	464	291517	0.970848	4.29364	3.53524	4.29372
ARCHD	THEP3	408	291479	0.970852	4.29394	3.53537	4.29393
CATAD	STRGG	2609	291362	0.970864	4.29487	3.53577	4.29478
PROPF	STALH	507	291220	0.970878	4.29599	3.53626	4.29621
NOCCG	NOCSJ	1444	291109	0.970889	4.29686	3.53664	4.29688
PROPF	MICAI	995	290971	0.970903	4.29795	3.53712	4.29791
BACIE	ARCHD	482	290961	0.970904	4.29803	3.53715	4.29802
PROPF	STACT	511	290755	0.970924	4.29966	3.53786	4.29957
CELGA	NATTJ	501	290662	0.970934	4.3004	3.53818	4.30047
CORGP	STACT	451	290378	0.970962	4.30266	3.53916	4.30259
ARCHD	BACA2	493	290215	0.970978	4.30395	3.53972	4.30398
CORGP	CORU7	358	290162	0.970984	4.30437	3.5399	4.30416
BEUC1	CLONN	424	290108	0.970989	4.3048	3.54009	4.30469
FRAAA	BIFAA	513	289757	0.971024	4.3076	3.5413	4.30757
HALOH	FRAAA	463	289733	0.971027	4.3078	3.54138	4.30751
ARCHD	ALIAD	448	289069	0.971093	4.31312	3.54367	4.31317
MICAI	STRCO	2246	288844	0.971116	4.31493	3.54445	4.31485
PROPF	CORGP	427	288810	0.971119	4.3152	3.54457	4.31495
AMYMU	NOCFA	2252	288691	0.971131	4.31616	3.54498	4.31633
BIFAR	FRASC	517	288609	0.971139	4.31682	3.54527	4.31674
SACVD	BIFAA	565	288575	0.971143	4.31709	3.54539	4.31709
NOCCG	STRRD	1849	288188	0.971181	4.32022	3.54673	4.32017
CORGP	OCEIH	501	288126	0.971187	4.32072	3.54694	4.32076
LACFC	GEOKA	360	288011	0.971199	4.32165	3.54734	4.32162
PROPF	CORJK	723	287661	0.971234	4.32449	3.54856	4.32462
CORGP	KINRD	432	287394	0.971261	4.32667	3.54949	4.32649
CATAD	PROAC	943	287344	0.971266	4.32707	3.54966	4.32731
CLOPS	RUBXD	540	287270	0.971273	4.32768	3.54992	4.32759
CORU7	CLOPS	382	287198	0.97128	4.32826	3.55017	4.32837
MICAI	NOCSJ	1631	287182	0.971282	4.32839	3.55022	4.32851
MICAI	THEP3	544	286958	0.971304	4.33022	3.551	4.3303
THEM3	LEUGT	456	286699	0.97133	4.33234	3.55191	4.33251
BIFAR	FRAAA	517	286671	0.971333	4.33257	3.55201	4.33238
CATAD	STRCO	2763	286370	0.971363	4.33504	3.55306	4.33511
LACSC	OCEIH	602	286350	0.971365	4.33521	3.55313	4.33509
MICAI	CLONN	488	286056	0.971394	4.33762	3.55415	4.33743
STRCO	NOCFA	1808	285917	0.971408	4.33877	3.55464	4.3388
NATTJ	NOCFA	512	285760	0.971424	4.34007	3.55519	4.34038
MICSL	PROAC	917	285348	0.971465	4.34347	3.55663	4.34334
LACSC	NATTJ	386	285213	0.971479	4.34459	3.5571	4.34456
AMYMU	NOCSJ	1773	284826	0.971517	4.34781	3.55846	4.34783
BEUC1	STRCO	1546	284666	0.971533	4.34914	3.55902	4.34912
VEIPT	LACH4	414	284360	0.971564	4.35169	3.5601	4.35163
MICAI	CLOPS	498	284119	0.971588	4.35371	3.56095	4.35378
HALOH	NOCFA	485	284003	0.9716	4.35468	3.56136	4.35455
CAUST	RHOCS	1294	283951	0.971605	4.35512	3.56154	4.355
CORGP	BACP2	489	283832	0.971617	4.35611	3.56196	4.35621
LACSC	BACA2	627	283527	0.971647	4.35868	3.56303	4.3588
CORK4	NATTJ	429	283088	0.971691	4.36238	3.56458	4.36207
NOCCG	CLOTE	433	283012	0.971699	4.36302	3.56485	4.36313
PROPF	NOCCG	920	282628	0.971737	4.36627	3.56621	4.3662
ENTCS	ALTMD	1217	282626	0.971737	4.36629	3.56622	4.36623
LEUGT	ARCHD	347	282344	0.971766	4.36868	3.56721	4.36867
LACH4	LISMO	669	282304	0.97177	4.36902	3.56736	4.36909
MICSL	ARCHD	714	282212	0.971779	4.36981	3.56768	4.36986
PROPF	ACIFD	527	282142	0.971786	4.3704	3.56793	4.37049
NOCFA	CLOTE	449	282085	0.971792	4.37089	3.56813	4.37093
BEUC1	NOCFA	1359	282084	0.971792	4.3709	3.56814	4.37087
THEIA	ARCHD	400	281977	0.971802	4.37181	3.56851	4.37168
ARCHD	BACP2	465	281863	0.971814	4.37278	3.56892	4.37261
STRRD	NOCFA	1882	281526	0.971847	4.37566	3.57012	4.37567
CLOPS	STRAW	489	281243	0.971876	4.37809	3.57112	4.37796
THEIA	LEUGT	458	281138	0.971886	4.37899	3.57149	4.37896
PROPF	AMYMU	1049	281136	0.971886	4.37901	3.5715	4.37885
HALOH	CLOTE	732	280869	0.971913	4.3813	3.57245	4.38136
CORGP	CLONN	483	280631	0.971937	4.38335	3.5733	4.38325
CATAD	SACVD	1541	280574	0.971943	4.38385	3.5735	4.38372
BEUC1	NATTJ	494	280514	0.971949	4.38436	3.57372	4.38411
BEUC1	STRRD	1639	279787	0.972021	4.39066	3.57631	4.39075
ACIFD	STRAW	755	279491	0.972051	4.39324	3.57737	4.39318
ANOFW	LACSC	553	279413	0.972059	4.39392	3.57765	4.39397
STRGG	NOCFA	1815	279355	0.972064	4.39443	3.57786	4.3943
STRRD	NOCSJ	1793	279278	0.972072	4.3951	3.57813	4.39496
THEBD	BIFAA	557	279046	0.972095	4.39713	3.57896	4.39703
RHOCS	RHIEC	1306	278851	0.972115	4.39883	3.57966	4.39863
LACFC	STACT	375	278645	0.972136	4.40064	3.5804	4.40071
BEUC1	CLOPS	466	278192	0.972181	4.40463	3.58203	4.40461
ALIAD	LISW6	759	278178	0.972182	4.40475	3.58208	4.40482
ENT38	AERS4	1811	278016	0.972198	4.40618	3.58266	4.40609
ACIFD	HALOH	431	277822	0.972218	4.40789	3.58336	4.40801
NOCCG	CLONN	454	277658	0.972234	4.40935	3.58395	4.40948
CORGP	STAES	416	277318	0.972268	4.41236	3.58518	4.41248
MICAI	CATAD	2217	277144	0.972286	4.41391	3.5858	4.41401
CORGP	BEUC1	439	277124	0.972288	4.41409	3.58588	4.4141
NATTJ	STRAW	509	277071	0.972293	4.41456	3.58607	4.41458
VIBCM	ALTMD	1424	277001	0.9723	4.41518	3.58632	4.41534
SACEN	CLOPS	480	276820	0.972318	4.4168	3.58697	4.41673
AMYMU	KINRD	1711	276810	0.972319	4.41689	3.58701	4.41703
ALIAD	LISMO	774	276782	0.972322	4.41714	3.58711	4.41723
CLONN	NOCFA	453	276767	0.972323	4.41727	3.58716	4.41721
CLOPS	CORJK	418	276700	0.97233	4.41787	3.58741	4.41784
CAUST	RHIME	1308	276696	0.97233	4.41791	3.58742	4.4177
CORK4	BIFAA	533	276689	0.972331	4.41797	3.58745	4.41794
CORK4	RUBXD	500	276444	0.972356	4.42016	3.58833	4.42012
ALIAD	LISMC	779	276309	0.972369	4.42137	3.58882	4.42123
PROPF	NOCFA	943	276071	0.972393	4.42351	3.58968	4.42363
BIFAA	CORJK	530	275737	0.972426	4.42651	3.59089	4.42663
LACH4	LISW6	683	275695	0.97243	4.42689	3.59105	4.427
LISW6	CLOPS	681	275408	0.972459	4.42949	3.59209	4.42931
CAUST	RHIEC	1369	275144	0.972486	4.43188	3.59305	4.43163
MICAI	ACIFD	752	274959	0.972504	4.43355	3.59372	4.43353
MICAI	STRRD	2454	274883	0.972512	4.43424	3.59399	4.4343
ENT38	AERHH	1864	274687	0.972531	4.43603	3.59471	4.43573
ALCBS	NANEQ	37	274678	0.972532	4.43611	3.59474	4.43615
LISMC	LACH4	683	274637	0.972536	4.43648	3.59489	4.43645
RHOCB	RHOS1	2115	274629	0.972537	4.43656	3.59492	4.43665
SACEN	STRAW	2231	274592	0.972541	4.43689	3.59505	4.43693
THEBD	CLOPS	465	274439	0.972556	4.43829	3.59561	4.43836
STALH	LACFC	382	274278	0.972572	4.43976	3.5962	4.43957
FRAAA	CLONN	439	274175	0.972583	4.4407	3.59657	4.44056
CORGP	CORJK	369	274124	0.972588	4.44117	3.59676	4.44116
AERHH	VIBF1	1948	274020	0.972598	4.44212	3.59714	4.44205
NOCCG	HALOH	490	273990	0.972601	4.44239	3.59725	4.44243
STRRD	STRGG	2719	273783	0.972622	4.44429	3.598	4.44408
LACH4	FRASC	325	273725	0.972627	4.44482	3.59822	4.4449
LACSC	BACP2	606	273593	0.972641	4.44604	3.5987	4.44605
CORGP	STALH	449	273425	0.972657	4.44758	3.59931	4.44778
LISMC	CLOPS	695	273351	0.972665	4.44826	3.59958	4.44802
PROPF	STAES	507	273041	0.972696	4.45113	3.60072	4.45086
ALTMD	ENT38	1246	272895	0.972711	4.45248	3.60125	4.45254
STRRD	STRCO	2733	272803	0.97272	4.45333	3.60159	4.45333
CORK4	ACIFD	483	272642	0.972736	4.45482	3.60218	4.45486
ACIFD	KINRD	665	272609	0.972739	4.45513	3.6023	4.45528
LACH4	RUBXD	387	272598	0.97274	4.45523	3.60234	4.45548
NOCCG	CLOPS	458	272370	0.972763	4.45735	3.60318	4.45759
PSEF1	HAHCH	1868	272242	0.972776	4.45854	3.60365	4.45843
STRGG	NATTJ	554	272210	0.972779	4.45884	3.60377	4.4586
CLOPS	LISMO	698	272131	0.972787	4.45957	3.60406	4.45944
CORGP	LYSSC	445	271972	0.972803	4.46106	3.60464	4.46072
BIFAA	NANEQ	29	271941	0.972806	4.46135	3.60476	4.46162
PROPF	ANOFW	573	271806	0.972819	4.46261	3.60525	4.46277
BIFAR	SACVD	564	271678	0.972832	4.46381	3.60572	4.46364
ALTMD	AERHH	1484	271594	0.972841	4.46459	3.60603	4.46467
VEIPT	STALH	612	271459	0.972854	4.46586	3.60653	4.46586
ARCHD	STACT	432	271424	0.972858	4.46619	3.60666	4.46612
STRRD	ACIFD	806	271400	0.97286	4.46641	3.60675	4.46652
MICSL	FRASC	1368	271187	0.972881	4.46842	3.60753	4.46829
PROPF	NATTJ	485	271185	0.972881	4.46843	3.60754	4.46848
ENTCS	AERS4	1823	270748	0.972925	4.47255	3.60915	4.47253
STRGG	CLONN	481	270722	0.972928	4.4728	3.60925	4.47304
LEUCK	NANEQ	28	270698	0.97293	4.47303	3.60934	4.47312
PSEU5	HAHCH	1851	270330	0.972967	4.47651	3.6107	4.47663
CATAD	HALOH	528	270137	0.972986	4.47834	3.61141	4.47821
RHIEC	CAUCR	1277	270117	0.972988	4.47853	3.61149	4.47873
LACFC	GEOTN	368	269636	0.973036	4.48312	3.61327	4.48289
AMYMU	MICAI	2290	269605	0.97304	4.48341	3.61338	4.48312
NOCCG	NATTJ	511	269542	0.973046	4.48402	3.61362	4.48396
ENTCS	AERHH	1945	269458	0.973054	4.48482	3.61393	4.48466
PROAC	NOCFA	879	269215	0.973078	4.48715	3.61483	4.48738
CORGP	FRASC	392	269090	0.973091	4.48835	3.61529	4.48812
LACSC	LEUCK	700	269048	0.973095	4.48875	3.61545	4.48867
CLOTE	LISMO	608	269021	0.973098	4.48901	3.61555	4.48895
BACIE	BEUC1	648	268519	0.973148	4.49384	3.61742	4.49374
THEBD	HALOH	525	268518	0.973148	4.49385	3.61742	4.49387
ARCHD	GEOSW	468	268514	0.973149	4.49389	3.61744	4.49404
VEIPT	NATTJ	618	268280	0.973172	4.49615	3.61831	4.49604
ALTMD	AERS4	1458	267845	0.973216	4.50037	3.61993	4.50034
NATTJ	PROAC	475	267808	0.973219	4.50073	3.62007	4.50055
CORU7	BIFAA	501	267759	0.973224	4.50121	3.62025	4.50116
THEM3	KINRD	535	267599	0.97324	4.50276	3.62085	4.50287
THEIA	CORJK	439	267533	0.973247	4.50341	3.6211	4.5035
STALH	CORK4	512	267444	0.973256	4.50428	3.62143	4.50428
LACH4	FRAAA	317	267432	0.973257	4.50439	3.62148	4.50424
LISMC	CLOTE	606	267395	0.97326	4.50475	3.62161	4.50461
LEUGT	CLOTE	412	267354	0.973265	4.50515	3.62177	4.50496
METFK	DECAR	1272	267222	0.973278	4.50644	3.62226	4.50651
CAMLR	NAUPA	787	267079	0.973292	4.50784	3.6228	4.50767
THEM3	ARCHD	395	266915	0.973309	4.50945	3.62341	4.50939
LACSC	HALOH	389	266539	0.973346	4.51315	3.62482	4.51255
CORGP	SACVD	425	266484	0.973352	4.51369	3.62503	4.51377
CLOPS	PROAC	486	266460	0.973354	4.51392	3.62512	4.51365
ARCHD	LYSSC	419	266411	0.973359	4.51441	3.6253	4.51474
NOCCG	MICSL	1587	266321	0.973368	4.5153	3.62564	4.51512
CLONN	STRAW	481	266293	0.973371	4.51557	3.62574	4.51537
CLOPS	STRCO	494	266206	0.973379	4.51643	3.62607	4.51621
THEM3	CORJK	431	265979	0.973402	4.51868	3.62692	4.51857
ARCHD	CLOTE	352	265927	0.973407	4.51919	3.62712	4.51926
MICAI	BEUC1	1512	265903	0.97341	4.51943	3.62721	4.51924
STRGG	CLOTE	466	265791	0.973421	4.52054	3.62763	4.52066
ACIFD	STRCO	732	265551	0.973445	4.52292	3.62853	4.52295
CORGP	GEOSW	470	265261	0.973474	4.52581	3.62963	4.52568
ARCHD	LISW6	414	265076	0.973492	4.52766	3.63032	4.5279
BACIE	CORU7	518	265076	0.973492	4.52766	3.63032	4.52766
STRRD	CATAD	2661	264871	0.973513	4.52971	3.6311	4.53013
KINRD	CLONN	455	264864	0.973514	4.52978	3.63112	4.52964
ACIFD	SACEN	736	264821	0.973518	4.53021	3.63129	4.53009
AERS4	VIBF1	1889	264664	0.973534	4.53178	3.63188	4.53147
AMYMU	FRAAA	1919	264429	0.973557	4.53414	3.63277	4.534
CLONN	CORJK	417	264387	0.973561	4.53457	3.63293	4.53421
FRAAA	CLOTE	420	264291	0.973571	4.53553	3.63329	4.53564
DESK1	LEUCK	115	264047	0.973595	4.53799	3.63421	4.53833
NOCSJ	NOCFA	1535	263996	0.9736	4.53851	3.63441	4.5384
ACIFD	NOCSJ	755	263900	0.97361	4.53948	3.63477	4.53941
ARCHD	LACH4	321	263746	0.973625	4.54104	3.63535	4.54092
AZOVD	THICR	981	263553	0.973645	4.54299	3.63609	4.54306
LEUGT	LACSC	703	263366	0.973663	4.54489	3.6368	4.54522
HYDTT	NANEQ	61	263225	0.973677	4.54633	3.63733	4.54633
RHORT	CAUCR	1150	263204	0.97368	4.54654	3.63741	4.54652
STRGG	CLOPS	486	263105	0.973689	4.54755	3.63779	4.5475
VEIPT	HALOH	583	262775	0.973723	4.55092	3.63904	4.55111
PROPF	SACEN	977	262686	0.973731	4.55183	3.63938	4.55195
CELGA	GARV4	526	262186	0.973781	4.55697	3.64129	4.55712
PROPF	THEIA	499	262139	0.973786	4.55745	3.64147	4.55749
LACSC	CLONN	416	261852	0.973815	4.56041	3.64256	4.56043
CORU7	LACH4	329	261770	0.973823	4.56126	3.64287	4.56093
RHOCS	RHIME	1377	261718	0.973828	4.5618	3.64307	4.56211
ALIAD	CORK4	493	261478	0.973852	4.56428	3.64399	4.56447
RHOS1	NANEQ	41	261430	0.973857	4.56478	3.64417	4.56466
STALH	CORU7	484	261307	0.973869	4.56606	3.64464	4.56607
THEP3	LEUCK	440	261191	0.973881	4.56726	3.64509	4.56731
CATAD	FRAAA	1792	261126	0.973887	4.56794	3.64534	4.56801
ARCHD	LISMO	423	261084	0.973892	4.56838	3.6455	4.56834
ANOFW	STRAW	611	260926	0.973907	4.57003	3.6461	4.57019
CORU7	RUBXD	470	260869	0.973913	4.57062	3.64632	4.57079
PARBH	RHIEC	1012	260822	0.973918	4.57111	3.6465	4.57085
AMYMU	BEUC1	1634	260762	0.973924	4.57174	3.64673	4.57205
NATTJ	STRCO	542	260719	0.973928	4.57219	3.6469	4.57186
NATTJ	KINRD	542	260634	0.973937	4.57308	3.64722	4.57303
STACT	CORU7	506	260292	0.973971	4.57666	3.64854	4.57645
THEBD	BIFAR	567	260233	0.973977	4.57728	3.64876	4.57714
BIFAR	CORU7	507	260227	0.973977	4.57734	3.64879	4.5769
RHOCS	CAUCR	1310	260166	0.973983	4.57799	3.64902	4.57813
CORU7	CLONN	403	260157	0.973984	4.57808	3.64906	4.57839
CELGA	BIFAR	708	260152	0.973985	4.57813	3.64907	4.57796
VEIPT	STACT	605	260101	0.97399	4.57867	3.64927	4.57859
LACH4	CORJK	346	260081	0.973992	4.57888	3.64935	4.57883
ARCHD	LISMC	416	259938	0.974006	4.58039	3.6499	4.58032
LISW6	CLOTE	597	259592	0.974041	4.58404	3.65123	4.58393
LACFC	LYSSC	366	259280	0.974072	4.58735	3.65243	4.58745
BEUC1	BIFAA	710	259196	0.97408	4.58824	3.65276	4.5884
AMYMU	NATTJ	538	259192	0.974081	4.58828	3.65277	4.5883
CORGP	MICAI	458	259175	0.974082	4.58846	3.65284	4.5886
GARV4	STRAW	466	259082	0.974092	4.58945	3.6532	4.58919
GEOSW	STRGG	678	258459	0.974154	4.5961	3.6556	4.59617
CELGA	THEP3	537	258243	0.974176	4.59842	3.65644	4.59828
VEIPT	BURTA	574	257900	0.97421	4.60211	3.65777	4.6021
GARV4	STRCO	477	257817	0.974218	4.60301	3.65809	4.60274
LEUCK	CLONN	463	257813	0.974219	4.60305	3.65811	4.60258
GARV4	NOCSJ	454	257688	0.974231	4.6044	3.65859	4.60445
CORU7	STAES	502	257395	0.97426	4.60757	3.65973	4.60762
PROPF	STRGG	1047	257112	0.974289	4.61064	3.66083	4.61068
STRRD	CLOPS	509	256992	0.974301	4.61195	3.6613	4.61181
AMYMU	STRCO	2657	256812	0.974319	4.61391	3.662	4.61375
THEP3	FRAAA	491	256786	0.974321	4.61419	3.6621	4.61424
HALOH	RUBXD	598	256721	0.974328	4.6149	3.66235	4.61511
LACH4	NOCFA	355	256671	0.974333	4.61545	3.66255	4.61521
SPHWW	NANEQ	37	256636	0.974336	4.61583	3.66268	4.61583
NOCSJ	CLOPS	477	256540	0.974346	4.61688	3.66306	4.61663
GEOSW	STRCO	683	256487	0.974351	4.61746	3.66326	4.61742
LEUGT	LACH4	697	256423	0.974358	4.61816	3.66351	4.61835
NATTJ	SACEN	557	256412	0.974359	4.61828	3.66355	4.61847
SULIM	SULAC	1675	256259	0.974374	4.61996	3.66415	4.6205
LEUS2	NATTJ	440	256211	0.974379	4.62049	3.66434	4.62028
ARCHD	GEOKA	455	256090	0.974391	4.62182	3.66481	4.62192
VEIPT	STAES	598	255755	0.974425	4.62551	3.66612	4.62517
PROPF	LYSSC	553	255531	0.974447	4.62798	3.667	4.62805
SACVD	HALOH	522	255465	0.974453	4.62871	3.66725	4.62883
LEUGT	OCEIH	689	255298	0.97447	4.63056	3.66791	4.63084
LACH4	KINRD	350	255046	0.974495	4.63336	3.6689	4.63352
CORJK	STAES	490	255038	0.974496	4.63345	3.66893	4.63361
THEP3	KINRD	519	254822	0.974518	4.63586	3.66978	4.63603
CLONN	RUBXD	548	254697	0.97453	4.63725	3.67027	4.63735
THEIA	CORU7	430	254664	0.974534	4.63762	3.6704	4.63781
MICSL	NOCFA	1669	254526	0.974547	4.63917	3.67094	4.63989
MICAI	LACH4	361	254437	0.974556	4.64016	3.67129	4.64043
THEBD	MICSL	1636	254349	0.974565	4.64115	3.67163	4.64101
BIFAA	NOCSJ	584	254330	0.974567	4.64136	3.67171	4.64156
ALIAD	CORU7	491	254077	0.974592	4.6442	3.6727	4.64444
LEUGT	STAES	682	253910	0.974609	4.64608	3.67336	4.64602
CORK4	LACH4	340	253880	0.974612	4.64642	3.67348	4.64601
CELJU	HAHCH	1577	253877	0.974612	4.64646	3.67349	4.64632
HALOH	LEUCK	420	253862	0.974614	4.64663	3.67355	4.64601
ACIFD	GEOSW	538	253388	0.974661	4.65199	3.67542	4.65207
CORGP	PROAC	409	253334	0.974667	4.6526	3.67563	4.6526
VEIPT	ARCHD	386	253197	0.97468	4.65415	3.67617	4.65423
ARCHD	GEOTN	473	253139	0.974686	4.65481	3.6764	4.6547
LACSC	GEOTN	587	253025	0.974697	4.65611	3.67685	4.65601
LEUCK	KINRD	418	253013	0.974699	4.65625	3.6769	4.65598
ACIFD	LACH4	297	253010	0.974699	4.65628	3.67691	4.6564
AMYMU	STRGG	2457	252891	0.974711	4.65764	3.67738	4.65748
BACIE	FRASC	582	252716	0.974728	4.65964	3.67807	4.65929
LACSC	THEP3	400	252690	0.974731	4.65993	3.67818	4.65978
LEUGT	STACT	681	252522	0.974748	4.66186	3.67884	4.66175
THEIA	BEUC1	513	252395	0.974761	4.66331	3.67935	4.66359
RUBXD	CORJK	495	252365	0.974764	4.66365	3.67946	4.66397
PROPF	THEM3	497	252315	0.974769	4.66423	3.67966	4.66425
AMYMU	STRAW	2595	252263	0.974774	4.66483	3.67987	4.66472
SULS9	SULAC	1633	252047	0.974795	4.66731	3.68072	4.66705
LEUGT	RUBXD	415	251907	0.974809	4.66892	3.68128	4.66881
ANOFW	LEUCK	631	251725	0.974827	4.67103	3.682	4.67111
LEUGT	CLONN	467	251570	0.974843	4.67282	3.68262	4.67312
BEUC1	GARV4	523	251514	0.974849	4.67347	3.68284	4.67353
PROPF	THEP3	511	251432	0.974857	4.67442	3.68317	4.67433
MICSL	SACVD	1588	251382	0.974862	4.675	3.68337	4.67473
OCEIH	PROAC	552	251335	0.974866	4.67555	3.68355	4.67532
THEIA	MICAI	546	251258	0.974874	4.67644	3.68386	4.67659
LEUGT	ALIAD	509	251237	0.974876	4.67668	3.68394	4.67681
THEBD	NATTJ	534	251212	0.974879	4.67697	3.68404	4.67751
ACIBS	PSYWF	1143	251135	0.974886	4.67787	3.68435	4.67786
CORGP	VEIPT	459	251095	0.97489	4.67834	3.68451	4.67883
SACVD	CLOPS	468	250952	0.974905	4.68	3.68508	4.67987
THEM3	CORU7	426	250901	0.97491	4.6806	3.68528	4.68076
CORK4	THEP3	456	250856	0.974914	4.68112	3.68546	4.68065
CELGA	STAES	525	250841	0.974916	4.6813	3.68552	4.68161
PROPF	BACA2	609	250810	0.974919	4.68166	3.68564	4.68121
CELGA	CLOTE	429	250763	0.974924	4.68221	3.68583	4.68251
KINRD	CLOPS	466	250709	0.974929	4.68284	3.68605	4.6829
STRCO	GEOKA	732	250507	0.974949	4.68521	3.68685	4.68551
THICR	XANCP	856	250451	0.974955	4.68587	3.68708	4.68523
ACIFD	NATTJ	440	250424	0.974958	4.68618	3.68718	4.6862
ENTCS	ALCBS	1048	250385	0.974962	4.68664	3.68734	4.68663
BIFAA	STRAW	610	250206	0.974979	4.68875	3.68806	4.68855
CELGA	LACH4	338	250125	0.974988	4.6897	3.68838	4.68982
SACEN	CLONN	469	250020	0.974998	4.69094	3.6888	4.69084
CORGP	CLOTE	446	249996	0.975	4.69122	3.6889	4.6912
MICSL	FRAAA	1639	249950	0.975005	4.69176	3.68908	4.69176
GEOSW	FRASC	573	249945	0.975005	4.69182	3.6891	4.69221
CAUST	RHORT	1174	249930	0.975007	4.692	3.68916	4.69181
ACIFD	STRGG	742	249867	0.975013	4.69274	3.68941	4.69267
CORJK	CLOTE	373	249654	0.975035	4.69526	3.69026	4.69493
NATTJ	NOCSJ	578	249409	0.975059	4.69817	3.69125	4.69796
STRGG	BIFAA	630	249368	0.975063	4.69866	3.69141	4.69864
ENT38	ALCBS	1032	249329	0.975067	4.69912	3.69157	4.69884
LACFC	STAES	365	249296	0.97507	4.69952	3.6917	4.69915
LEUCK	STAES	679	249007	0.975099	4.70296	3.69286	4.70273
NATTJ	RUBXD	608	248924	0.975108	4.70395	3.69319	4.7036
VEIPT	OCEIH	630	248829	0.975117	4.70509	3.69357	4.70527
PSEF1	VIBF1	1246	248765	0.975124	4.70586	3.69383	4.7059
PSEF1	THICR	995	248645	0.975136	4.70729	3.69431	4.70716
KINRD	BIFAA	643	248539	0.975146	4.70857	3.69474	4.70833
BIFAR	BEUC1	712	248442	0.975156	4.70973	3.69513	4.70983
CORU7	OCEIH	510	248319	0.975168	4.71121	3.69563	4.71127
STALH	CORJK	486	248280	0.975172	4.71168	3.69578	4.71165
AZOVD	VIBF1	1137	248250	0.975175	4.71204	3.6959	4.71188
MICAI	BIFAA	633	248217	0.975178	4.71244	3.69604	4.71266
AMYMU	THEIA	573	248113	0.975189	4.7137	3.69646	4.7135
PSEU5	THICR	1006	248104	0.97519	4.7138	3.69649	4.71396
BACA2	CORJK	545	248066	0.975193	4.71426	3.69665	4.7142
GARV4	STRGG	471	248054	0.975195	4.71441	3.69669	4.71491
ARCHD	LEUCK	355	247977	0.975202	4.71534	3.697	4.71488
THEP3	CORJK	444	247728	0.975227	4.71836	3.69801	4.71845
LACSC	GEOKA	563	247610	0.975239	4.71979	3.69849	4.72006
BACIE	LEUGT	638	247586	0.975241	4.72008	3.69858	4.72035
CATAD	KINRD	1576	247556	0.975244	4.72044	3.6987	4.71971
LACSC	GEOSW	575	247434	0.975257	4.72193	3.6992	4.7221
CORU7	CLOTE	375	247431	0.975257	4.72196	3.69921	4.72153
BIFAA	STRCO	607	247422	0.975258	4.72207	3.69924	4.72242
ARCHD	GARV4	478	247376	0.975262	4.72263	3.69943	4.72259
LEUS2	ANOFW	641	247345	0.975266	4.72301	3.69956	4.72295
BIFAR	STRAW	605	247261	0.975274	4.72404	3.6999	4.72427
CORU7	LISW6	455	247232	0.975277	4.72439	3.70001	4.72428
BACIE	LEUCK	629	247200	0.97528	4.72478	3.70014	4.72468
ACIBS	PSYA2	1090	247102	0.97529	4.72598	3.70054	4.72594
LEUS2	GEOSW	648	247078	0.975292	4.72627	3.70064	4.72596
GARV4	SACEN	447	247061	0.975294	4.72648	3.70071	4.7265
CORJK	OCEIH	550	246907	0.975309	4.72837	3.70133	4.72794
BIFAA	NOCFA	597	246879	0.975312	4.72871	3.70144	4.72876
LACFC	NATTJ	226	246801	0.97532	4.72967	3.70176	4.72925
ANOFW	SACVD	617	246792	0.975321	4.72978	3.70179	4.72955
RUBXD	CLOTE	506	246759	0.975324	4.73018	3.70193	4.73009
MORCR	ACIBS	954	246731	0.975327	4.73052	3.70204	4.73039
CORGP	FRAAA	403	246684	0.975332	4.7311	3.70223	4.73081
BIFAR	CORK4	546	246668	0.975333	4.7313	3.7023	4.73105
STACT	CORJK	506	246644	0.975336	4.73159	3.70239	4.73135
STALH	LEUCK	687	246469	0.975353	4.73375	3.7031	4.73352
THEM3	LACSC	398	246320	0.975368	4.73559	3.70371	4.73594
AZOVD	VIBCM	1195	246303	0.97537	4.7358	3.70378	4.73565
PSEU5	VIBF1	1228	246265	0.975374	4.73626	3.70393	4.73601
CORGP	NOCFA	424	246262	0.975374	4.7363	3.70394	4.73655
PSYA2	ACIAD	1184	246251	0.975375	4.73644	3.70399	4.73685
BACIE	CORJK	542	246083	0.975392	4.73852	3.70467	4.73839
ANOFW	SACEN	627	245983	0.975402	4.73975	3.70508	4.73995
CELGA	THEIA	535	245956	0.975404	4.74009	3.70519	4.73969
LACSC	ALIAD	438	245826	0.975417	4.7417	3.70572	4.74169
CORK4	STAES	516	245733	0.975427	4.74286	3.70609	4.74305
CATAD	NOCSJ	1687	245653	0.975435	4.74385	3.70642	4.7439
BACIE	LACSC	555	245485	0.975452	4.74595	3.7071	4.74583
BIFAR	CORJK	539	245404	0.97546	4.74696	3.70743	4.74721
CORK4	CLONN	419	245385	0.975461	4.7472	3.70751	4.74715
VIBCM	PSEU5	1302	245228	0.975477	4.74916	3.70815	4.74932
NOCCG	LACH4	365	245111	0.975489	4.75062	3.70863	4.75091
VEIPT	BEUC1	452	245046	0.975495	4.75144	3.70889	4.75195
THICR	ALCBS	952	244918	0.975508	4.75305	3.70942	4.75368
VIBCM	AERS4	1989	244801	0.97552	4.75452	3.70989	4.75511
PSYWF	ACIAD	1223	244648	0.975535	4.75645	3.71052	4.75662
AMYMU	BIFAA	623	244570	0.975543	4.75743	3.71084	4.75708
AZOVD	ENT38	1336	244443	0.975556	4.75903	3.71136	4.75891
AMYMU	THEM3	561	244423	0.975558	4.75929	3.71144	4.75892
LEUCK	OCEIH	684	244400	0.97556	4.75958	3.71153	4.76008
PROPF	STRRD	1097	244367	0.975563	4.76	3.71167	4.76017
LEUGT	HALOH	444	244234	0.975577	4.76168	3.71221	4.7615
BEUC1	THEP3	497	244214	0.975579	4.76193	3.7123	4.76225
STRRD	HALOH	551	244187	0.975581	4.76228	3.71241	4.76225
VIBCM	ALCBS	1076	244039	0.975596	4.76416	3.71301	4.76382
STRCO	CLOTE	469	243644	0.975636	4.76919	3.71463	4.76868
AMYMU	CLONN	476	243643	0.975636	4.7692	3.71464	4.76908
METFK	THICR	959	243612	0.975639	4.7696	3.71476	4.76931
GEOSW	LEUCK	647	243544	0.975646	4.77047	3.71504	4.77045
PROPF	VEIPT	496	243521	0.975648	4.77076	3.71514	4.77119
RHOCS	RHORT	1611	243450	0.975655	4.77167	3.71543	4.77151
CORGP	CLOPS	517	243399	0.97566	4.77232	3.71564	4.7722
SACVD	LACH4	354	243380	0.975662	4.77257	3.71572	4.77234
CATAD	CLOPS	492	243358	0.975664	4.77285	3.71581	4.77309
ALIAD	LEUCK	510	243353	0.975665	4.77291	3.71583	4.77283
CORGP	LISW6	518	243353	0.975665	4.77291	3.71583	4.77307
THEIA	SACVD	536	243327	0.975667	4.77325	3.71593	4.77294
BIFAR	STRCO	606	243186	0.975681	4.77506	3.71651	4.77523
CORGP	GEOTN	490	242954	0.975705	4.77804	3.71747	4.77808
CORK4	STACT	522	242939	0.975706	4.77824	3.71753	4.7781
MICAI	LISMO	592	242926	0.975707	4.7784	3.71758	4.77805
THEIA	LEUCK	454	242850	0.975715	4.77938	3.7179	4.77944
BACIE	FRAAA	597	242563	0.975744	4.7831	3.71908	4.78274
PSEF1	VIBCM	1338	242522	0.975748	4.78363	3.71925	4.78364
CATAD	SACEN	2036	242453	0.975755	4.78452	3.71953	4.78481
ENT38	PSEU5	1285	242398	0.97576	4.78524	3.71976	4.78481
THEP3	STRAW	537	242316	0.975768	4.7863	3.7201	4.78694
CORU7	BACA2	538	242298	0.97577	4.78653	3.72017	4.78668
PROPF	BACP2	591	242281	0.975772	4.78676	3.72024	4.7879
PROPF	STRCO	1052	242218	0.975778	4.78758	3.7205	4.78734
ANOFW	LEUGT	613	242063	0.975794	4.7896	3.72114	4.79004
THEM3	BEUC1	512	242042	0.975796	4.78987	3.72123	4.78998
CAMJC	NAUPA	708	241921	0.975808	4.79145	3.72173	4.79086
GEOSW	FRAAA	587	241910	0.975809	4.79159	3.72177	4.79144
PARBH	CAUST	1122	241872	0.975813	4.79209	3.72193	4.79257
THEBD	CLONN	472	241847	0.975815	4.79242	3.72204	4.79272
VEIPT	PROAC	492	241827	0.975817	4.79268	3.72212	4.79218
BIFAR	NOCSJ	589	241825	0.975818	4.7927	3.72213	4.79281
AMYMU	ACIFD	812	241778	0.975822	4.79332	3.72232	4.79287
ACIFD	GEOTN	555	241747	0.975825	4.79373	3.72245	4.79345
CORU7	THEP3	426	241734	0.975827	4.7939	3.7225	4.794
PROPF	LISMC	583	241640	0.975836	4.79513	3.72289	4.79504
ACIFV	NATTJ	647	241621	0.975838	4.79538	3.72297	4.79521
CORGP	LISMO	529	241335	0.975866	4.79914	3.72415	4.79881
CELGA	OCEIH	617	241331	0.975867	4.79919	3.72417	4.79983
AMYMU	GARV4	473	241262	0.975874	4.8001	3.72446	4.7998
THEIA	LACSC	410	241151	0.975885	4.80156	3.72492	4.80159
GARV4	SACVD	443	241140	0.975886	4.80171	3.72496	4.80123
PROPF	ALIAD	544	241109	0.975889	4.80212	3.72509	4.80171
ARCHD	BIFA0	508	241095	0.97589	4.8023	3.72515	4.80224
STACT	PROAC	535	241042	0.975896	4.803	3.72537	4.80262
VEIPT	CORU7	426	241031	0.975897	4.80315	3.72541	4.80308
VEIPT	ALIAD	571	240943	0.975906	4.80431	3.72578	4.80414
STACT	LEUCK	672	240852	0.975915	4.80552	3.72616	4.80541
VIBCM	AERHH	2073	240818	0.975918	4.80597	3.7263	4.80571
CELGA	THEM3	542	240757	0.975924	4.80678	3.72655	4.80687
BIFAA	PROAC	545	240669	0.975933	4.80795	3.72692	4.80825
MICSL	STRGG	2184	240653	0.975935	4.80816	3.72698	4.80799
SACVD	CLOTE	455	240429	0.975957	4.81114	3.72792	4.81106
LACH4	STRAW	352	240364	0.975964	4.81201	3.72819	4.81228
LEUGT	STALH	678	240352	0.975965	4.81217	3.72824	4.81253
BEUC1	STACT	552	240141	0.975986	4.81499	3.72911	4.81487
LEUS2	CLONN	476	239932	0.976007	4.81779	3.72998	4.81742
AMYMU	STRRD	2723	239756	0.976024	4.82015	3.73072	4.82053
PSEF1	ENTCS	1426	239706	0.976029	4.82083	3.73093	4.82063
THEIA	FRASC	507	239515	0.976048	4.8234	3.73172	4.82342
CORU7	BACP2	535	239304	0.97607	4.82625	3.73261	4.82627
ACIFD	NANEQ	34	239299	0.97607	4.82632	3.73263	4.82562
CORGP	AMYMU	445	239272	0.976073	4.82669	3.73274	4.82625
NOCCG	THEM3	516	239269	0.976073	4.82673	3.73275	4.8267
VEIPT	THEP3	608	239229	0.976077	4.82727	3.73292	4.82724
CORU7	LEUCK	385	239195	0.976081	4.82773	3.73306	4.82763
AZOSB	THICR	1006	238971	0.976103	4.83077	3.734	4.83086
SACVD	THEP3	534	238944	0.976106	4.83114	3.73411	4.83117
CORGP	STRCO	468	238876	0.976112	4.83206	3.7344	4.83154
BIFAR	MICAI	604	238861	0.976114	4.83227	3.73446	4.83196
PARBH	RHIME	1028	238825	0.976117	4.83276	3.73461	4.83307
LEUCK	GEOTN	647	238814	0.976119	4.83291	3.73466	4.83294
STRRD	BIFAA	635	238780	0.976122	4.83337	3.7348	4.83325
GARV4	KINRD	490	238762	0.976124	4.83362	3.73487	4.8341
ANOFW	STRGG	643	238753	0.976125	4.83374	3.73491	4.83404
GEOSW	CORU7	530	238713	0.976129	4.83429	3.73508	4.83362
NOCCG	THEP3	523	238708	0.976129	4.83436	3.7351	4.83452
STALH	PROAC	521	238667	0.976133	4.83491	3.73527	4.83498
KINRD	OCEIH	661	238642	0.976136	4.83526	3.73538	4.83546
THEIA	STRGG	540	238540	0.976146	4.83665	3.7358	4.83687
DESM0	PROAC	132	238512	0.976149	4.83703	3.73592	4.83671
AMYMU	CLOPS	493	238432	0.976157	4.83813	3.73626	4.83841
CELGA	ALIAD	650	238383	0.976162	4.8388	3.73646	4.83859
THEM3	MICAI	540	238261	0.976174	4.84048	3.73697	4.83989
STRRD	LACH4	387	238103	0.97619	4.84265	3.73764	4.84319
THEM3	FRASC	497	238101	0.97619	4.84268	3.73765	4.84276
LEUS2	DESK1	114	238046	0.976195	4.84343	3.73788	4.84382
MORCR	ACIAD	977	238031	0.976197	4.84364	3.73794	4.84358
CORGP	STRGG	454	237983	0.976202	4.8443	3.73814	4.8443
AMYMU	ANOFW	597	237951	0.976205	4.84474	3.73828	4.84495
STRGG	GEOKA	729	237945	0.976205	4.84483	3.7383	4.84568
GARV4	PROAC	440	237857	0.976214	4.84604	3.73867	4.84625
CLONN	STRCO	506	237804	0.97622	4.84677	3.73889	4.84643
CATAD	NATTJ	543	237732	0.976227	4.84777	3.7392	4.84773
THEP3	ENTFA	586	237713	0.976229	4.84803	3.73928	4.84801
ACIFV	STACT	556	237595	0.97624	4.84967	3.73977	4.84976
CORGP	GEOKA	484	237563	0.976244	4.85011	3.73991	4.85117
GARV4	CORJK	455	237555	0.976244	4.85022	3.73994	4.84979
NOCCG	BIFAA	585	237521	0.976248	4.85069	3.74008	4.85066
LACSC	LISMO	700	237509	0.976249	4.85086	3.74013	4.85083
ALIAD	CORJK	511	237461	0.976254	4.85153	3.74034	4.85164
PROPF	LISMO	579	237371	0.976263	4.85278	3.74072	4.85224
ACIFV	BACP2	608	237365	0.976263	4.85286	3.74074	4.85323
PROPF	CLOTE	442	237318	0.976268	4.85351	3.74094	4.85359
GEOSW	SACEN	668	237163	0.976284	4.85567	3.74159	4.85586
LEUCK	BACA2	723	237125	0.976287	4.8562	3.74175	4.85633
LEUS2	CLOTE	422	237125	0.976287	4.8562	3.74175	4.8561
METFK	BURMA	1091	236996	0.9763	4.85801	3.7423	4.85785
LEUS2	ALIAD	511	236783	0.976322	4.86099	3.7432	4.86091
BACIE	RUBXD	705	236773	0.976323	4.86113	3.74324	4.86121
THEBD	LISMC	561	236716	0.976328	4.86193	3.74348	4.86148
SACEN	DICNV	351	236693	0.976331	4.86225	3.74358	4.86199
CELJU	VIBF1	1101	236476	0.976352	4.8653	3.74449	4.86511
STALH	BEUC1	540	236451	0.976355	4.86565	3.7446	4.86562
AZOSB	METFK	1296	236448	0.976355	4.8657	3.74461	4.86544
LISMC	CORU7	460	236365	0.976364	4.86687	3.74496	4.86671
CORK4	CLOTE	388	236350	0.976365	4.86708	3.74503	4.86701
LEUS2	GEOKA	658	236309	0.976369	4.86766	3.7452	4.86781
LACH4	NOCSJ	360	236290	0.976371	4.86793	3.74528	4.86753
ENTCS	AZOVD	1330	236278	0.976372	4.8681	3.74533	4.86836
ANOFW	STRCO	636	236267	0.976373	4.86825	3.74538	4.86821
MICSL	STRAW	2130	236250	0.976375	4.86849	3.74545	4.86858
LEUS2	GEOTN	650	236226	0.976377	4.86883	3.74555	4.86896
CORGP	LISMC	529	236078	0.976392	4.87093	3.74618	4.8703
BIFAR	KINRD	643	236052	0.976395	4.87129	3.74629	4.87115
DESM0	CLOPS	133	235996	0.9764	4.87209	3.74653	4.87183
ANOFW	FRASC	574	235985	0.976402	4.87224	3.74657	4.87241
LEUCK	CLOTE	416	235985	0.976402	4.87224	3.74657	4.8716
LACFC	CLOPS	273	235916	0.976408	4.87322	3.74686	4.87294
THEP3	FRASC	512	235902	0.97641	4.87342	3.74692	4.87361
BACIE	THEBD	630	235890	0.976411	4.87359	3.74697	4.87408
CORU7	GEOTN	538	235842	0.976416	4.87427	3.74718	4.87429
LEUCK	CORJK	385	235832	0.976417	4.87442	3.74722	4.87426
AERS4	ALCBS	1132	235817	0.976418	4.87463	3.74728	4.87451
LISW6	NOCSJ	566	235795	0.976421	4.87494	3.74738	4.87499
THEIA	FRAAA	494	235702	0.97643	4.87627	3.74777	4.87661
STALH	RUBXD	604	235668	0.976433	4.87675	3.74792	4.87701
ACIFD	GEOKA	567	235638	0.976436	4.87718	3.74804	4.87671
VEIPT	LACSC	394	235609	0.976439	4.87759	3.74817	4.87725
BACIE	CELGA	653	235593	0.976441	4.87782	3.74823	4.87779
THEP3	NOCFA	525	235450	0.976455	4.87986	3.74884	4.87986
CATAD	ACIFD	798	235328	0.976467	4.88161	3.74936	4.88153
THEBD	LEUCK	398	235327	0.976467	4.88162	3.74936	4.88144
CORU7	LISMO	465	235317	0.976468	4.88177	3.74941	4.88271
LEUCK	GEOKA	658	235292	0.976471	4.88212	3.74951	4.8819
CORGP	NOCCG	413	235229	0.976477	4.88303	3.74978	4.8831
CORGP	STRAW	446	235225	0.976477	4.88308	3.7498	4.88308
MICAI	LISMC	586	235218	0.976478	4.88318	3.74983	4.88409
THEM3	LEUCK	447	234985	0.976502	4.88653	3.75082	4.8872
MICSL	KINRD	1547	234820	0.976518	4.88891	3.75152	4.88887
ANOFW	MICAI	638	234798	0.97652	4.88923	3.75161	4.88921
NOCCG	ANOFW	614	234743	0.976526	4.89002	3.75185	4.89006
PROPF	CATAD	998	234743	0.976526	4.89002	3.75185	4.88962
NOCCG	BIFAR	581	234714	0.976529	4.89044	3.75197	4.89036
GARV4	FRASC	385	234613	0.976539	4.8919	3.7524	4.89203
ALCBS	VIBF1	1028	234505	0.976549	4.89347	3.75286	4.89344
ACIFD	LISW6	464	234498	0.97655	4.89357	3.75289	4.8933
PROAC	LISMO	546	234335	0.976567	4.89593	3.75359	4.89588
ANOFW	PROAC	547	234286	0.976571	4.89665	3.7538	4.89636
LACFC	CLONN	259	234280	0.976572	4.89673	3.75382	4.89634
PARBH	CAUCR	1123	234222	0.976578	4.89758	3.75407	4.89778
NOCCG	CATAD	1711	234218	0.976578	4.89763	3.75409	4.89769
GEOTN	STRCO	749	234178	0.976582	4.89822	3.75426	4.89787
BIFAR	STRRD	622	234089	0.976591	4.89951	3.75464	4.89926
CORK4	BACA2	542	234006	0.976599	4.90073	3.75499	4.90132
THEM3	SACEN	554	233979	0.976602	4.90112	3.75511	4.90145
ENT38	PASMU	1261	233951	0.976605	4.90153	3.75523	4.90195
MICSL	CLOTE	434	233920	0.976608	4.90198	3.75536	4.90208
THEBD	CLOTE	451	233870	0.976613	4.90271	3.75557	4.90243
THEBD	LACH4	363	233843	0.976616	4.90311	3.75569	4.90257
THEIA	PROAC	508	233790	0.976621	4.90388	3.75592	4.90409
CELGA	ANOFW	618	233689	0.976631	4.90537	3.75635	4.905
AERHH	ALCBS	1168	233681	0.976632	4.90548	3.75638	4.9053
GARV4	NOCFA	474	233627	0.976637	4.90628	3.75661	4.9055
ANOFW	FRAAA	564	233587	0.976641	4.90686	3.75679	4.90707
THEIA	NOCFA	521	233557	0.976644	4.9073	3.75691	4.90819
PROPF	RUBXD	577	233477	0.976652	4.90848	3.75726	4.90872
PROPF	GEOKA	600	233431	0.976657	4.90916	3.75745	4.90928
CORGP	THEBD	431	233423	0.976658	4.90928	3.75749	4.90911
LACH4	SACEN	365	233372	0.976663	4.91003	3.75771	4.91013
STRGG	OCEIH	704	233286	0.976671	4.9113	3.75808	4.91081
CATAD	THEP3	548	233268	0.976673	4.91156	3.75815	4.91156
BEUC1	OCEIH	646	233126	0.976687	4.91366	3.75876	4.91342
THEM3	NOCFA	513	233065	0.976693	4.91456	3.75902	4.91403
LACSC	LISMC	701	232920	0.976708	4.91671	3.75965	4.91651
METFK	HAHCH	1133	232817	0.976718	4.91824	3.76009	4.91937
NOCSJ	LISMO	590	232752	0.976725	4.91921	3.76037	4.91891
ACIFD	LISMC	469	232722	0.976728	4.91966	3.7605	4.91924
AMYMU	LACH4	380	232651	0.976735	4.92071	3.7608	4.92022
VEIPT	BACA2	667	232610	0.976739	4.92133	3.76098	4.92177
THEIA	SACEN	563	232452	0.976755	4.92368	3.76166	4.92459
STRGG	GEOTN	756	232285	0.976772	4.92618	3.76238	4.92624
BACIE	KINRD	652	232202	0.97678	4.92743	3.76273	4.92779
CATAD	NOCFA	1771	232040	0.976796	4.92986	3.76343	4.92968
KINRD	CLOTE	440	231991	0.976801	4.9306	3.76364	4.93014
CORJK	GEOKA	547	231923	0.976808	4.93162	3.76393	4.93093
ACIFD	LISMO	474	231915	0.976808	4.93174	3.76397	4.93074
STRRD	GARV4	479	231779	0.976822	4.9338	3.76456	4.93349
CELGA	STALH	518	231717	0.976828	4.93473	3.76482	4.93471
LACH4	ENTFA	736	231530	0.976847	4.93756	3.76563	4.93726
ANOFW	CORJK	512	231512	0.976849	4.93784	3.76571	4.93746
LACSC	CLOPS	452	231366	0.976863	4.94005	3.76634	4.94084
VEIPT	CORJK	437	231186	0.976881	4.94279	3.76712	4.94247
LISMC	PROAC	549	231132	0.976887	4.94362	3.76735	4.94307
ENTCS	PASMU	1284	231071	0.976893	4.94455	3.76762	4.94446
THEIA	STRCO	554	231050	0.976895	4.94487	3.76771	4.94501
BIFA0	KINRD	634	231023	0.976898	4.94528	3.76782	4.94524
GARV4	CORU7	423	230994	0.976901	4.94572	3.76795	4.94548
STRRD	CLOTE	489	230920	0.976908	4.94685	3.76827	4.94652
VEIPT	ACIFD	420	230889	0.976911	4.94733	3.7684	4.9468
STRRD	NATTJ	582	230887	0.976911	4.94736	3.76841	4.94693
SACEN	GEOKA	745	230859	0.976914	4.94779	3.76853	4.94843
MICAI	GARV4	473	230832	0.976917	4.9482	3.76865	4.94834
CELJU	ENT38	1104	230623	0.976938	4.95141	3.76956	4.95117
CATAD	GEOTN	738	230489	0.976951	4.95347	3.77014	4.95342
LEUS2	THEP3	458	230400	0.97696	4.95485	3.77052	4.95483
BACP2	CORJK	548	230386	0.976961	4.95506	3.77058	4.95498
CELGA	RUBXD	641	230376	0.976962	4.95522	3.77063	4.95514
ACIFV	STALH	533	230359	0.976964	4.95548	3.7707	4.95475
ACIFD	BACP2	486	230342	0.976966	4.95574	3.77078	4.95559
NOCCG	THEIA	529	230328	0.976967	4.95596	3.77084	4.95588
THEM3	FRAAA	490	230308	0.976969	4.95627	3.77092	4.95578
NATTJ	THICR	481	230242	0.976976	4.95729	3.77121	4.95683
BIFAR	STRGG	617	230210	0.976979	4.95778	3.77135	4.95761
THEIA	LACFC	261	230194	0.976981	4.95803	3.77142	4.95844
CORK4	BACP2	537	230152	0.976985	4.95868	3.7716	4.9587
PROPF	OCEIH	573	230103	0.97699	4.95944	3.77181	4.95913
GEOSW	KINRD	628	230073	0.976993	4.9599	3.77194	4.95932
ARCVS	BIFAA	152	230015	0.976998	4.9608	3.7722	4.96052
CELGA	STACT	541	229995	0.977001	4.96111	3.77228	4.96073
VEIPT	CLOPS	635	229877	0.977012	4.96295	3.7728	4.96306
ENTCS	PSEU5	1280	229874	0.977013	4.96299	3.77281	4.96292
THEBD	LISMO	570	229861	0.977014	4.9632	3.77287	4.96376
AMYMU	THEP3	541	229839	0.977016	4.96354	3.77296	4.96375
ANOFW	CORU7	509	229833	0.977017	4.96363	3.77299	4.96342
SACEN	BIFAA	600	229770	0.977023	4.96461	3.77326	4.9647
BEUC1	ALIAD	634	229732	0.977027	4.96521	3.77343	4.96488
MICSL	THEP3	550	229717	0.977028	4.96544	3.77349	4.96541
DESK1	SULAC	521	229635	0.977036	4.96672	3.77385	4.96663
ANOFW	NOCFA	619	229580	0.977042	4.96758	3.77409	4.96717
PROPF	LISW6	570	229569	0.977043	4.96775	3.77414	4.96816
MICSL	SACEN	2016	229550	0.977045	4.96805	3.77422	4.96844
PSEF1	ENT38	1448	229529	0.977047	4.96838	3.77431	4.96894
SACVD	GEOKA	679	229471	0.977053	4.96928	3.77456	4.96885
LISMC	NOCSJ	591	229455	0.977055	4.96953	3.77463	4.96951
THEP3	PROAC	520	229404	0.97706	4.97033	3.77486	4.96962
NOCCG	GARV4	462	229359	0.977064	4.97104	3.77505	4.97076
ACIF5	METFK	939	229301	0.97707	4.97195	3.7753	4.97186
THEP3	SACEN	554	229193	0.977081	4.97365	3.77578	4.97439
ACIFD	CLOPS	375	229031	0.977097	4.9762	3.77648	4.97627
BEUC1	LACH4	372	228985	0.977101	4.97692	3.77668	4.9762
MICSL	LACH4	360	228956	0.977104	4.97738	3.77681	4.97716
LISW6	PROAC	542	228951	0.977105	4.97746	3.77683	4.97814
PSEU5	AERHH	1492	228896	0.97711	4.97833	3.77707	4.97862
LACSC	LYSSC	568	228879	0.977112	4.9786	3.77715	4.97869
ENT38	HAHCH	1309	228814	0.977119	4.97962	3.77743	4.97897
LACFC	ALIAD	292	228766	0.977123	4.98038	3.77764	4.98009
BIFAR	SACEN	583	228729	0.977127	4.98097	3.7778	4.98159
AZOVD	AERHH	1404	228701	0.97713	4.98141	3.77792	4.98095
BACIE	BIFAA	441	228587	0.977141	4.98322	3.77842	4.98361
BIFA0	STRGG	603	228532	0.977147	4.9841	3.77866	4.98445
ANOFW	CORK4	521	228457	0.977154	4.98529	3.77899	4.9848
CORGP	LACH4	390	228454	0.977155	4.98534	3.77901	4.98577
VEIPT	BURMA	572	228410	0.977159	4.98604	3.7792	4.98553
VEIPT	THEIA	633	228335	0.977167	4.98723	3.77953	4.98693
PSEU5	AERS4	1464	228315	0.977168	4.98755	3.77961	4.98738
STRPG	LACLS	854	228208	0.977179	4.98926	3.78008	4.98915
THEBD	GARV4	455	228207	0.977179	4.98928	3.78009	4.98915
PROPF	MICSL	1000	228193	0.977181	4.9895	3.78015	4.98954
VEIPT	SACVD	509	228169	0.977183	4.98988	3.78025	4.98975
CELGA	CLONN	454	228122	0.977188	4.99064	3.78046	4.99023
CELGA	BACA2	646	228079	0.977192	4.99132	3.78065	4.99119
BEUC1	CLOTE	415	228057	0.977194	4.99168	3.78074	4.99149
LEUGT	BACA2	732	227983	0.977202	4.99286	3.78107	4.9933
LACH4	PROAC	358	227963	0.977204	4.99318	3.78116	4.99366
THEM3	PROAC	510	227928	0.977207	4.99374	3.78131	4.99376
MICSL	NATTJ	554	227833	0.977217	4.99527	3.78173	4.99573
STRPZ	LACLS	852	227709	0.977229	4.99727	3.78227	4.99725
STRPZ	LACLA	870	227700	0.97723	4.99741	3.78231	4.99733
RICPR	ENTFA	256	227666	0.977233	4.99796	3.78246	4.99819
THEBD	OCEIH	644	227650	0.977235	4.99822	3.78253	4.9984
VEIPT	ACIFV	812	227635	0.977236	4.99846	3.7826	4.99825
ENTCS	HAHCH	1324	227532	0.977247	5.00012	3.78305	4.99992
THEBD	THEP3	560	227527	0.977247	5.0002	3.78307	5.00019
SACVD	BACP2	706	227525	0.977248	5.00023	3.78308	4.9997
LACSC	LISW6	694	227506	0.977249	5.00054	3.78316	4.99996
BIFAR	BACA2	431	227419	0.977258	5.00195	3.78355	5.00204
CATAD	BIFAA	601	227362	0.977264	5.00287	3.7838	5.00172
VEIPT	RUBXD	547	227306	0.977269	5.00378	3.78404	5.00376
MICSL	STRCO	2249	227302	0.97727	5.00384	3.78406	5.00345
DECAR	BURMA	1364	227269	0.977273	5.00438	3.78421	5.00495
AMYMU	GEOSW	661	227200	0.97728	5.0055	3.78451	5.00568
PROPF	GEOSW	599	227190	0.977281	5.00566	3.78455	5.00507
GEOTN	FRASC	616	226891	0.977311	5.01053	3.78587	5.01008
BIFAR	ACIFD	370	226856	0.977314	5.0111	3.78602	5.01034
CORU7	GEOKA	549	226830	0.977317	5.01153	3.78614	5.0116
THICR	XANOM	834	226691	0.977331	5.0138	3.78675	5.01376
GEOSW	STRAW	662	226610	0.977339	5.01513	3.78711	5.01472
RICTY	STRAW	253	226542	0.977346	5.01625	3.78741	5.01609
VEIPT	CORK4	449	226537	0.977346	5.01633	3.78743	5.01618
RUBXD	STAES	591	226474	0.977353	5.01736	3.78771	5.01703
THEM3	SACVD	534	226423	0.977358	5.0182	3.78794	5.01778
PSEF1	ALTMD	1346	226323	0.977368	5.01985	3.78838	5.01966
STALH	NOCSJ	546	226205	0.977379	5.0218	3.7889	5.02173
THEIA	STRAW	535	226128	0.977387	5.02307	3.78924	5.02321
THEM3	LACFC	260	226097	0.97739	5.02358	3.78938	5.02364
MICAI	LISW6	569	226080	0.977392	5.02386	3.78945	5.024
AMYMU	BACP2	696	226055	0.977394	5.02428	3.78956	5.02473
LEUCK	CLOPS	482	225890	0.977411	5.02701	3.79029	5.0268
ACIFD	BIFAA	352	225862	0.977414	5.02748	3.79042	5.02752
CELJU	ALTMD	1216	225853	0.977415	5.02763	3.79046	5.02769
AZOVD	ALTMD	1214	225779	0.977422	5.02886	3.79078	5.02864
PSEF1	AZOSB	1570	225779	0.977422	5.02886	3.79078	5.02902
LEUS2	STAES	709	225776	0.977422	5.02891	3.7908	5.02849
LEUS2	STALH	702	225759	0.977424	5.02919	3.79087	5.02968
LEUCK	BACP2	717	225752	0.977425	5.02931	3.7909	5.0288
CORK4	OCEIH	540	225661	0.977434	5.03082	3.79131	5.03086
SACEN	CLOTE	462	225623	0.977438	5.03146	3.79147	5.03142
BIFAR	PROAC	547	225602	0.97744	5.03181	3.79157	5.03166
CLONN	RICPR	269	225555	0.977445	5.03259	3.79178	5.03273
BACIE	STRGG	676	225532	0.977447	5.03298	3.79188	5.0339
BACIE	NOCSJ	697	225489	0.977451	5.03369	3.79207	5.03385
PROPF	BACIE	602	225479	0.977452	5.03386	3.79211	5.03331
RICTY	ENTFA	259	225474	0.977453	5.03395	3.79214	5.03329
BEUC1	CATAD	1532	225436	0.977456	5.03458	3.7923	5.03518
LEUGT	LISW6	788	225270	0.977473	5.03736	3.79304	5.03759
BURTA	NANEQ	44	225257	0.977474	5.03758	3.7931	5.03757
LEUGT	GEOSW	648	225230	0.977477	5.03803	3.79322	5.03833
CELGA	LISMO	579	225142	0.977486	5.03951	3.79361	5.03887
LEUGT	GEOKA	655	225109	0.977489	5.04007	3.79376	5.04026
BIFAR	NOCFA	606	225058	0.977494	5.04093	3.79398	5.04148
BIFAR	ARCVS	145	225027	0.977497	5.04145	3.79412	5.04199
THEBD	LISW6	553	224939	0.977506	5.04293	3.79451	5.04293
GEOSW	CORJK	531	224858	0.977514	5.0443	3.79487	5.04385
LACFC	LISW6	410	224822	0.977518	5.04491	3.79503	5.04388
BACIE	PROAC	591	224767	0.977523	5.04584	3.79528	5.04551
LACLS	NANEQ	31	224698	0.97753	5.04701	3.79558	5.04756
LYSSC	FRAAA	590	224643	0.977536	5.04794	3.79583	5.04787
HALOH	ENTFA	537	224574	0.977543	5.04911	3.79614	5.04857
VEIPT	LEUGT	456	224555	0.977545	5.04943	3.79622	5.04972
MICSL	BEUC1	1507	224540	0.977546	5.04969	3.79629	5.04914
STRPG	LACLA	874	224487	0.977551	5.05059	3.79652	5.05094
ENTCS	CELJU	1101	224421	0.977558	5.05171	3.79682	5.05158
AZOVD	AERS4	1341	224408	0.977559	5.05193	3.79687	5.05235
SACVD	CLONN	486	224389	0.977561	5.05226	3.79696	5.05151
THICR	HAHCH	1058	224296	0.97757	5.05384	3.79737	5.05283
THEIA	ACIFV	645	224163	0.977584	5.05612	3.79797	5.05623
METFK	ALCBS	1052	224134	0.977587	5.05661	3.7981	5.05712
THEM3	ACIFV	629	223961	0.977604	5.05958	3.79887	5.0596
LEUGT	GEOTN	636	223781	0.977622	5.06267	3.79967	5.06338
LYSSC	FRASC	554	223765	0.977623	5.06295	3.79974	5.06286
ANOFW	BIFAA	444	223728	0.977627	5.06358	3.79991	5.06302
DESK1	KORCO	468	223675	0.977633	5.0645	3.80015	5.06451
BACIE	CORK4	515	223664	0.977634	5.06469	3.8002	5.06523
ALTMD	PASMU	871	223630	0.977637	5.06527	3.80035	5.06513
FRAAA	GEOKA	647	223599	0.97764	5.06581	3.80049	5.06564
LISW6	FRASC	495	223586	0.977641	5.06603	3.80054	5.06505
RUBXD	PROAC	558	223540	0.977646	5.06683	3.80075	5.06725
PSEF1	AERHH	1582	223517	0.977648	5.06723	3.80085	5.06673
FRASC	GEOKA	625	223435	0.977657	5.06865	3.80122	5.06933
THICR	DECAR	1030	223389	0.977661	5.06944	3.80143	5.06945
LEUS2	BACIE	649	223365	0.977664	5.06986	3.80153	5.06926
NOCCG	NANEQ	38	223222	0.977678	5.07234	3.80217	5.07267
BACIE	MICAI	684	223219	0.977678	5.07239	3.80219	5.07228
VEIPT	LYSSC	647	223186	0.977681	5.07297	3.80233	5.07307
BACIE	STRAW	661	223166	0.977683	5.07332	3.80242	5.07355
CORGP	LEUCK	411	223160	0.977684	5.07342	3.80245	5.07319
VEIPT	LEUCK	457	223157	0.977684	5.07347	3.80246	5.0741
ACIFD	NOCFA	707	223124	0.977688	5.07405	3.80261	5.07395
NOCFA	NANEQ	35	223103	0.97769	5.07441	3.80271	5.07474
GARV4	CATAD	453	223074	0.977693	5.07492	3.80284	5.07478
ACIFD	CLOTE	365	223019	0.977698	5.07588	3.80308	5.07621
RHIEC	RHORT	1349	222972	0.977703	5.0767	3.80329	5.07632
LEUCK	LISW6	780	222942	0.977706	5.07722	3.80343	5.07697
CLONN	PROAC	450	222771	0.977723	5.08021	3.8042	5.07969
STACT	RUBXD	627	222717	0.977728	5.08116	3.80444	5.08144
LEUS2	STACT	696	222705	0.97773	5.08137	3.80449	5.08206
LACFC	LISMC	415	222693	0.977731	5.08158	3.80455	5.08255
THEP3	STRCO	549	222656	0.977734	5.08223	3.80471	5.08227
STRTD	LACLA	875	222555	0.977745	5.08401	3.80517	5.08392
LACFC	LISMO	418	222546	0.977745	5.08417	3.80521	5.08439
LEUS2	LACSC	693	222541	0.977746	5.08425	3.80523	5.0841
MICSL	HALOH	513	222527	0.977747	5.0845	3.80529	5.08388
LACFC	LEUCK	446	222517	0.977748	5.08468	3.80534	5.08445
ANOFW	KINRD	601	222465	0.977754	5.08559	3.80557	5.08579
CELJU	AERHH	1258	222413	0.977759	5.08651	3.8058	5.08676
GEOKA	STRAW	717	222372	0.977763	5.08723	3.80599	5.08729
THICR	BURMA	890	222364	0.977764	5.08737	3.80602	5.0874
ALIAD	FRASC	601	222331	0.977767	5.08796	3.80617	5.08781
VEIPT	BACP2	651	222318	0.977768	5.08819	3.80623	5.08769
LACLA	NANEQ	34	222311	0.977769	5.08831	3.80626	5.08793
BIFA0	STRCO	606	222246	0.977775	5.08946	3.80656	5.08958
DESVV	RICPR	284	222239	0.977776	5.08958	3.80659	5.0899
ALCBS	LEGPL	859	222158	0.977784	5.09102	3.80695	5.09009
CORK4	LISMO	504	222140	0.977786	5.09134	3.80703	5.09095
THEM3	STRGG	538	222136	0.977786	5.09141	3.80705	5.0914
ALIAD	KINRD	694	222122	0.977788	5.09166	3.80711	5.09118
AMYMU	BIFAR	614	221935	0.977807	5.09498	3.80796	5.09488
FRASC	STAES	459	221878	0.977812	5.09599	3.80821	5.09608
LEUS2	ARCHD	354	221832	0.977817	5.09681	3.80842	5.09736
LACSC	CLOTE	398	221821	0.977818	5.09701	3.80847	5.09705
THEBD	BIFA0	556	221747	0.977825	5.09833	3.8088	5.0985
BEUC1	BACP2	642	221720	0.977828	5.09881	3.80893	5.09979
STRGG	BACA2	764	221646	0.977835	5.10013	3.80926	5.10136
GEOTN	CORJK	543	221625	0.977838	5.10051	3.80935	5.10076
FRAAA	GEOTN	612	221596	0.97784	5.10103	3.80948	5.10055
SACEN	GEOTN	737	221588	0.977841	5.10117	3.80952	5.10125
PSEU5	LEGPL	961	221568	0.977843	5.10153	3.80961	5.10119
LEUS2	CORU7	406	221548	0.977845	5.10189	3.8097	5.10091
LEUGT	KINRD	418	221393	0.977861	5.10467	3.8104	5.10422
LEUGT	LACFC	466	221357	0.977864	5.10532	3.81056	5.10494
BEUC1	GEOKA	646	221324	0.977868	5.10591	3.81071	5.10544
BACIE	BIFAR	439	221284	0.977872	5.10663	3.81089	5.10649
STRCO	OCEIH	709	221158	0.977884	5.1089	3.81146	5.10824
AMYMU	MICSL	2319	221154	0.977885	5.10897	3.81148	5.10854
PARBH	RHOCS	1061	221009	0.977899	5.11159	3.81214	5.11137
AMYMU	GEOTN	741	221000	0.9779	5.11176	3.81218	5.11133
MICSL	NOCSJ	1635	220978	0.977902	5.11215	3.81228	5.11187
CORK4	LEUCK	402	220967	0.977903	5.11235	3.81233	5.11265
CORJK	LISMO	482	220904	0.97791	5.11349	3.81261	5.11362
BIFA0	CORJK	538	220878	0.977912	5.11397	3.81273	5.11377
LEUGT	LISMO	797	220794	0.977921	5.11549	3.81311	5.11637
GEOSW	NOCSJ	673	220775	0.977923	5.11584	3.8132	5.11552
BIFA0	SACEN	574	220699	0.97793	5.11722	3.81354	5.11731
THEIA	CORK4	466	220586	0.977941	5.11928	3.81405	5.1194
AERHH	PASMU	1207	220561	0.977944	5.11973	3.81417	5.12015
BACIE	STRRD	724	220540	0.977946	5.12012	3.81426	5.11942
MICAI	ALIAD	713	220503	0.97795	5.12079	3.81443	5.12047
NOCCG	BACA2	682	220320	0.977968	5.12414	3.81526	5.12412
KINRD	GEOKA	673	220277	0.977972	5.12493	3.81545	5.12526
MICAI	GEOSW	673	220211	0.977979	5.12614	3.81575	5.12649
PROPF	GEOTN	619	220144	0.977986	5.12737	3.81606	5.12736
CORK4	LISW6	505	220122	0.977988	5.12778	3.81616	5.12766
THEIA	ENTFA	589	220012	0.977999	5.1298	3.81666	5.12968
AERHH	METFK	1035	219948	0.978005	5.13098	3.81695	5.13061
VEIPT	GARV4	354	219930	0.978007	5.13131	3.81703	5.13305
CELJU	AERS4	1247	219871	0.978013	5.1324	3.8173	5.13284
ACIFV	STAES	537	219857	0.978014	5.13266	3.81736	5.13367
BACIE	SACVD	665	219847	0.978015	5.13285	3.81741	5.13319
GARV4	CORK4	457	219809	0.978019	5.13355	3.81758	5.13362
BEUC1	STAES	522	219773	0.978023	5.13422	3.81775	5.13364
BIFAR	BACP2	433	219713	0.978029	5.13533	3.81802	5.13644
BACIE	STRCO	692	219686	0.978031	5.13583	3.81814	5.13587
MICSL	CATAD	2232	219620	0.978038	5.13705	3.81844	5.13701
LISMC	CORJK	478	219554	0.978045	5.13828	3.81874	5.13728
CELGA	LISW6	566	219477	0.978052	5.13971	3.81909	5.13938
RHOCB	CAUST	1106	219469	0.978053	5.13986	3.81913	5.13976
CELGA	LISMC	585	219440	0.978056	5.1404	3.81926	5.14049
OCEIH	STRAW	676	219378	0.978062	5.14156	3.81954	5.14185
NATTJ	BIFAA	370	219346	0.978065	5.14215	3.81969	5.14297
ACIFV	BACA2	628	219341	0.978066	5.14225	3.81971	5.14156
THEP3	STRGG	548	219322	0.978068	5.1426	3.8198	5.14213
BACA2	PROAC	579	219283	0.978072	5.14333	3.81998	5.14291
MICAI	BIFA0	616	219262	0.978074	5.14372	3.82007	5.14356
BACIE	NOCCG	635	219208	0.978079	5.14473	3.82032	5.14485
LEUGT	FRASC	373	219200	0.97808	5.14488	3.82036	5.14487
CORU7	LYSSC	488	219168	0.978083	5.14548	3.8205	5.14515
AMYMU	GEOKA	732	219151	0.978085	5.1458	3.82058	5.146
AERS4	PASMU	1178	219140	0.978086	5.14601	3.82063	5.14631
ALCBS	LEGPH	850	219104	0.97809	5.14668	3.82079	5.14614
STALH	MICAI	568	219086	0.978091	5.14702	3.82088	5.1477
DESM0	SULAC	515	219011	0.978099	5.14843	3.82122	5.14843
LISMC	LEUCK	777	218991	0.978101	5.1488	3.82131	5.14831
VIBCM	PASMU	1200	218971	0.978103	5.14918	3.8214	5.14932
LEUS2	THEIA	476	218941	0.978106	5.14974	3.82154	5.14933
CELJU	DECAR	1243	218909	0.978109	5.15035	3.82168	5.14929
BACA2	FRASC	623	218898	0.97811	5.15055	3.82173	5.15106
AZOVD	LEGPH	937	218851	0.978115	5.15144	3.82195	5.15168
THEM3	ENTFA	591	218831	0.978117	5.15182	3.82204	5.15123
CLONN	RICTY	281	218824	0.978118	5.15195	3.82207	5.15188
CATAD	CLOTE	465	218802	0.97812	5.15236	3.82217	5.15342
ACIFV	LEUCK	446	218782	0.978122	5.15274	3.82226	5.15214
PROM4	KORCO	147	218726	0.978127	5.1538	3.82252	5.15423
LEUCK	RUBXD	421	218668	0.978133	5.15489	3.82279	5.15469
PSEF1	AERS4	1565	218611	0.978139	5.15597	3.82305	5.15637
THEM3	CORK4	443	218498	0.97815	5.15811	3.82356	5.15942
DESVV	RICTY	283	218454	0.978155	5.15895	3.82376	5.15845
BIFA0	CORK4	550	218438	0.978156	5.15925	3.82384	5.15936
LYSSC	STRAW	702	218413	0.978159	5.15973	3.82395	5.15917
VEIPT	THEM3	624	218382	0.978162	5.16032	3.82409	5.15968
CORGP	MICSL	455	218329	0.978167	5.16132	3.82434	5.16102
BIFA0	NOCSJ	582	218289	0.978171	5.16209	3.82452	5.16272
FRASC	LISMO	514	218265	0.978174	5.16254	3.82463	5.16217
AZOSB	ALCBS	1206	218260	0.978174	5.16264	3.82465	5.16217
RHOCB	CAUCR	1079	218245	0.978175	5.16292	3.82472	5.16272
NOCCG	ACIFD	683	218228	0.978177	5.16325	3.8248	5.16333
BACA2	NOCFA	690	218209	0.978179	5.16361	3.82489	5.16333
LEUGT	FRAAA	365	218198	0.97818	5.16382	3.82494	5.16404
CORK4	LISMC	506	218186	0.978181	5.16405	3.82499	5.16339
NOCCG	BACP2	655	218184	0.978182	5.16409	3.825	5.1642
VEIPT	ANOFW	634	218151	0.978185	5.16472	3.82515	5.16442
LISW6	CORJK	475	218146	0.978185	5.16481	3.82518	5.16547
LEUGT	LISMC	790	218140	0.978186	5.16493	3.8252	5.16411
SACVD	BACA2	700	218123	0.978188	5.16525	3.82528	5.16427
BACP2	FRASC	587	218093	0.978191	5.16583	3.82542	5.16514
STRGG	LACH4	353	218035	0.978197	5.16694	3.82568	5.16721
LEUGT	BACP2	728	217966	0.978203	5.16826	3.826	5.16799
STACT	NOCSJ	540	217944	0.978206	5.16868	3.8261	5.16825
HELP5	FRAAA	283	217849	0.978215	5.1705	3.82654	5.17073
ALIAD	FRAAA	615	217839	0.978216	5.1707	3.82658	5.17104
BACA2	FRAAA	650	217755	0.978225	5.17231	3.82697	5.17218
FRAAA	STAES	464	217749	0.978225	5.17243	3.827	5.17197
STRRD	GEOTN	781	217728	0.978227	5.17283	3.82709	5.17313
LEUS2	HALOH	437	217722	0.978228	5.17295	3.82712	5.17344
SACVD	GEOSW	662	217716	0.978228	5.17306	3.82715	5.17356
METH6	METCG	1360	217643	0.978236	5.17447	3.82748	5.17438
METH6	CORU7	194	217636	0.978236	5.1746	3.82752	5.17529
STRTD	LACLS	863	217607	0.978239	5.17516	3.82765	5.1758
PSEU5	LEGPH	952	217605	0.97824	5.1752	3.82766	5.17573
CORK4	LYSSC	499	217601	0.97824	5.17528	3.82768	5.17494
PROPF	CLONN	457	217563	0.978244	5.17601	3.82785	5.1759
AMYMU	CATAD	2804	217390	0.978261	5.17936	3.82865	5.17996
LEUS2	BACP2	755	217363	0.978264	5.17989	3.82877	5.17915
THEIA	ACIFD	479	217343	0.978266	5.18027	3.82886	5.18021
RICPR	STRAW	255	217322	0.978268	5.18068	3.82896	5.18038
LACFC	THEP3	258	217305	0.97827	5.18101	3.82904	5.18186
ALTMD	PSEU5	1395	217225	0.978278	5.18257	3.82941	5.18188
THEM3	STRCO	548	217196	0.97828	5.18313	3.82954	5.1827
THENV	PROAC	171	217187	0.978281	5.1833	3.82958	5.18424
CATAD	CLONN	478	217177	0.978282	5.1835	3.82963	5.18356
VIBCM	CELJU	1165	217152	0.978285	5.18399	3.82974	5.18388
THES4	THESM	1394	217114	0.978289	5.18473	3.82992	5.18377
ACIFV	THEP3	648	217098	0.97829	5.18504	3.82999	5.18546
ACIFD	CLONN	396	217049	0.978295	5.18599	3.83022	5.18482
CELGA	GEOKA	635	217028	0.978297	5.1864	3.83031	5.18646
GEOSW	PROAC	575	216992	0.978301	5.18711	3.83048	5.18688
THEBD	THEIA	577	216950	0.978305	5.18793	3.83067	5.18743
PROPF	BIFAR	572	216934	0.978307	5.18824	3.83075	5.18792
CORGP	NEIMG	364	216917	0.978308	5.18857	3.83083	5.18792
CATAD	LACH4	358	216914	0.978309	5.18863	3.83084	5.18879
BACP2	NOCSJ	665	216824	0.978318	5.1904	3.83125	5.19102
BACP2	STRGG	738	216806	0.978319	5.19075	3.83134	5.19097
METFK	XANCP	1095	216750	0.978325	5.19185	3.8316	5.1911
DESK1	LACH4	110	216673	0.978333	5.19336	3.83195	5.19402
LYSSC	NOCFA	646	216614	0.978339	5.19452	3.83222	5.19522
CELGA	BACP2	664	216558	0.978344	5.19562	3.83248	5.19514
AZOVD	NANEQ	46	216489	0.978351	5.19699	3.8328	5.19673
LEUCK	LISMO	782	216476	0.978352	5.19724	3.83286	5.19726
NOCSJ	STAES	539	216414	0.978359	5.19847	3.83315	5.19817
STRRD	CLONN	498	216409	0.978359	5.19857	3.83317	5.19924
STAES	RICPR	283	216261	0.978374	5.2015	3.83385	5.20146
THEIA	NOCSJ	590	216247	0.978375	5.20177	3.83392	5.20158
LEUGT	CORJK	370	216196	0.97838	5.20279	3.83415	5.20364
MICSL	GEOSW	671	216192	0.978381	5.20286	3.83417	5.20277
GARV4	FRAAA	387	216162	0.978384	5.20346	3.83431	5.20354
MICSL	ACIFD	760	216152	0.978385	5.20366	3.83436	5.20337
RHOS1	CAUCR	1197	216131	0.978387	5.20408	3.83446	5.20345
CATAD	BIFA0	605	216107	0.978389	5.20455	3.83457	5.20479
CATAD	DICNV	341	216069	0.978393	5.20531	3.83474	5.20543
BACA2	STRCO	748	216053	0.978395	5.20563	3.83482	5.20555
ACIFV	KINRD	459	215979	0.978402	5.2071	3.83516	5.20655
CORK4	RICTY	209	215936	0.978406	5.20796	3.83536	5.20845
BACP2	BIFAA	431	215899	0.97841	5.2087	3.83553	5.20984
CELJU	AZOSB	1275	215876	0.978412	5.20916	3.83564	5.21079
MICSL	CLONN	481	215782	0.978422	5.21104	3.83607	5.21065
BACIE	MICSL	687	215779	0.978422	5.2111	3.83609	5.21084
LEUS2	OCEIH	696	215771	0.978423	5.21126	3.83612	5.2107
AZOVD	LEGPL	952	215764	0.978424	5.2114	3.83616	5.21139
BIFAR	GEOSW	432	215758	0.978424	5.21152	3.83618	5.21126
NOCCG	RICPR	261	215712	0.978429	5.21244	3.8364	5.21297
LACFC	CLOTE	241	215706	0.978429	5.21256	3.83642	5.2122
BIFAR	ANOFW	416	215682	0.978432	5.21304	3.83654	5.21383
CELGA	GEOSW	636	215656	0.978434	5.21357	3.83666	5.21352
ANOFW	ENTFA	789	215625	0.978437	5.21419	3.8368	5.21314
CORK4	RICPR	211	215534	0.978447	5.21602	3.83722	5.21618
THEM3	NOCSJ	571	215520	0.978448	5.2163	3.83729	5.21624
VEIPT	KINRD	477	215451	0.978455	5.21769	3.83761	5.21807
CORGP	SACEN	473	215450	0.978455	5.21771	3.83761	5.21731
LEUS2	BACA2	771	215403	0.97846	5.21866	3.83783	5.2185
ACIFV	OCEIH	634	215312	0.978469	5.22049	3.83825	5.22129
BACA2	NOCSJ	685	215288	0.978471	5.22098	3.83836	5.2209
ACIFV	RICPR	272	215265	0.978473	5.22144	3.83847	5.22092
THEBD	STACT	554	215210	0.978479	5.22256	3.83873	5.22349
FRASC	OCEIH	580	215187	0.978481	5.22302	3.83883	5.22282
LEUGT	CORU7	378	215158	0.978484	5.22361	3.83897	5.2236
ACIFD	OCEIH	477	215140	0.978486	5.22398	3.83905	5.22408
DESM0	KORCO	475	215092	0.978491	5.22495	3.83927	5.22387
ANOFW	STRRD	673	215067	0.978493	5.22546	3.83939	5.22613
LEUS2	THEM3	467	215041	0.978496	5.22599	3.83951	5.22624
DECAR	NANEQ	47	214984	0.978502	5.22715	3.83978	5.22768
LISMC	FRASC	510	214949	0.978505	5.22786	3.83994	5.22813
BACP2	KINRD	712	214933	0.978507	5.22819	3.84001	5.22836
ANOFW	CATAD	630	214906	0.978509	5.22874	3.84014	5.22827
BACA2	KINRD	720	214902	0.97851	5.22882	3.84016	5.22779
CATAD	GEOKA	747	214897	0.97851	5.22892	3.84018	5.22911
ACIFD	BACA2	521	214774	0.978523	5.23143	3.84075	5.23179
LEUGT	STRAW	391	214755	0.978525	5.23182	3.84084	5.23229
BIFAR	NATTJ	362	214708	0.978529	5.23278	3.84106	5.23268
AMYMU	CLOTE	481	214672	0.978533	5.23352	3.84123	5.23538
PROPF	DICNV	366	214604	0.97854	5.23491	3.84155	5.23451
CATAD	GEOSW	684	214576	0.978542	5.23549	3.84168	5.23503
DESM0	NAUPA	128	214575	0.978542	5.23551	3.84168	5.23449
LISMC	KINRD	591	214533	0.978547	5.23637	3.84188	5.23717
STRPZ	NATTJ	434	214533	0.978547	5.23637	3.84188	5.23567
THEBD	STAES	524	214517	0.978548	5.2367	3.84195	5.23738
BEUC1	LISMO	592	214489	0.978551	5.23727	3.84208	5.23639
STALH	KINRD	520	214456	0.978554	5.23795	3.84224	5.23874
NATTJ	ENTFA	555	214442	0.978556	5.23824	3.8423	5.23922
MICAI	GEOTN	748	214435	0.978557	5.23838	3.84233	5.23834
BIFAA	OCEIH	435	214393	0.978561	5.23925	3.84253	5.23827
AZOVD	CLONN	537	214361	0.978564	5.23991	3.84268	5.23988
BACA2	BIFAA	450	214356	0.978564	5.24001	3.8427	5.23949
ACIF5	HAHCH	887	214309	0.978569	5.24098	3.84292	5.24162
PSEF1	LACFC	266	214277	0.978572	5.24164	3.84307	5.2406
STALH	STRGG	548	214245	0.978576	5.2423	3.84322	5.24294
BIFAR	CATAD	607	214226	0.978577	5.2427	3.84331	5.24126
BACIE	CATAD	680	214222	0.978578	5.24278	3.84333	5.24248
CATAD	OCEIH	702	214201	0.97858	5.24321	3.84343	5.24292
LISMC	RUBXD	616	214192	0.978581	5.2434	3.84347	5.24391
STALH	SACVD	536	214169	0.978583	5.24388	3.84357	5.24385
MICSL	STRRD	2484	214089	0.978591	5.24553	3.84395	5.24515
STRRD	GEOSW	731	214066	0.978593	5.24601	3.84406	5.24681
OCEIH	ENTFA	911	214056	0.978594	5.24622	3.8441	5.24619
BACP2	FRAAA	623	213965	0.978603	5.24811	3.84453	5.24795
GEOTN	PROAC	603	213877	0.978612	5.24994	3.84494	5.25001
BEUC1	BACA2	652	213825	0.978618	5.25102	3.84518	5.25057
GEOTN	NOCSJ	716	213817	0.978618	5.25119	3.84522	5.25116
LEUCK	STRCO	437	213801	0.97862	5.25152	3.84529	5.25217
CAMLR	DESK1	110	213772	0.978623	5.25213	3.84543	5.25379
BEUC1	GEOSW	601	213754	0.978625	5.2525	3.84551	5.25194
KINRD	RUBXD	729	213737	0.978626	5.25286	3.84559	5.25285
ACIFV	ENTFA	546	213709	0.978629	5.25344	3.84573	5.25404
CELJU	METFK	1143	213708	0.978629	5.25346	3.84573	5.25502
CORK4	GEOSW	535	213705	0.97863	5.25353	3.84574	5.25322
DESM0	LACSC	81	213700	0.97863	5.25363	3.84577	5.2536
METH6	CORJK	197	213664	0.978634	5.25439	3.84594	5.25439
VIBF1	PASMU	1165	213647	0.978635	5.25474	3.84602	5.25531
MICAI	STAES	545	213613	0.978639	5.25545	3.84617	5.25485
LISMC	BIFAA	434	213604	0.97864	5.25564	3.84622	5.2551
BIFA0	FRASC	510	213544	0.978646	5.2569	3.8465	5.25675
CELGA	MICSL	1390	213536	0.978646	5.25707	3.84653	5.25646
ALTMD	THICR	905	213478	0.978652	5.25828	3.84681	5.25777
STRRD	THEP3	559	213466	0.978653	5.25854	3.84686	5.25875
HALOH	BURTA	553	213347	0.978665	5.26104	3.84742	5.26143
ALIAD	RICPR	270	213337	0.978666	5.26125	3.84747	5.261
LISW6	RUBXD	597	213302	0.97867	5.26199	3.84763	5.26206
BACP2	PROAC	575	213286	0.978671	5.26233	3.84771	5.26132
ACIFV	CLOPS	610	213284	0.978672	5.26237	3.84772	5.26334
ACIF5	PSEU5	898	213275	0.978673	5.26256	3.84776	5.26286
CELGA	BIFA0	704	213229	0.978677	5.26353	3.84797	5.2625
MICSL	CLOPS	502	213214	0.978679	5.26385	3.84804	5.26315
CORGP	LEGPL	358	213146	0.978685	5.26528	3.84836	5.26551
RHOCS	NANEQ	44	213108	0.978689	5.26609	3.84854	5.26642
LACFC	ENTFA	421	213097	0.97869	5.26632	3.84859	5.26737
BACIE	AMYMU	678	213068	0.978693	5.26693	3.84873	5.2679
GEOTN	STRAW	723	213048	0.978695	5.26736	3.84882	5.26788
CORGP	LEUS2	420	213043	0.978696	5.26746	3.84885	5.26732
LACH4	STRCO	365	213039	0.978696	5.26755	3.84887	5.26746
LEUGT	BEUC1	411	213011	0.978699	5.26814	3.849	5.26758
LYSSC	ENTFA	903	213003	0.9787	5.26831	3.84903	5.26804
VEIPT	GEOKA	644	212989	0.978701	5.26861	3.8491	5.26907
MICAI	BACA2	737	212954	0.978705	5.26935	3.84926	5.27039
ACIFV	FRASC	445	212895	0.978711	5.27061	3.84954	5.26996
THEIA	CATAD	578	212895	0.978711	5.27061	3.84954	5.27053
STRCO	LISMO	626	212889	0.978711	5.27074	3.84957	5.27003
ARCHD	MAGSM	381	212832	0.978717	5.27195	3.84984	5.27193
BEUC1	GEOTN	677	212725	0.978727	5.27423	3.85034	5.27418
BEUC1	RUBXD	705	212675	0.978733	5.2753	3.85058	5.27469
ACIFD	THEP3	471	212662	0.978734	5.27558	3.85064	5.27513
STALH	FRASC	462	212646	0.978735	5.27592	3.85071	5.27666
VEIPT	BACIE	642	212644	0.978736	5.27596	3.85072	5.27498
ACIFV	CORU7	422	212628	0.978737	5.2763	3.8508	5.27654
ACIFV	ALIAD	547	212564	0.978744	5.27767	3.8511	5.2782
NOCCG	LYSSC	663	212531	0.978747	5.27838	3.85125	5.27777
STALH	ENTFA	851	212494	0.978751	5.27918	3.85143	5.27974
VEIPT	THICR	511	212434	0.978757	5.28046	3.85171	5.27947
VIBCM	THICR	938	212420	0.978758	5.28076	3.85177	5.27995
CELJU	THICR	960	212395	0.978761	5.2813	3.85189	5.27971
STAES	ENTFA	832	212392	0.978761	5.28137	3.85191	5.28141
SACVD	LEUCK	418	212366	0.978763	5.28193	3.85203	5.28226
STACT	FRASC	484	212366	0.978763	5.28193	3.85203	5.28257
BACIE	ACIFV	631	212281	0.978772	5.28376	3.85243	5.28378
ACIF5	AERS4	798	212250	0.978775	5.28442	3.85258	5.28537
THESM	THEON	1327	212213	0.978779	5.28522	3.85275	5.28595
CORGP	LEUGT	430	212205	0.97878	5.2854	3.85279	5.28558
CORGP	RHIME	433	212110	0.978789	5.28745	3.85324	5.28741
THICR	VIBF1	920	212090	0.978791	5.28788	3.85333	5.28879
ACIFV	FRAAA	432	212059	0.978794	5.28855	3.85348	5.28954
METCZ	ENTFA	181	211982	0.978802	5.29022	3.85384	5.29022
GARV4	LEUCK	332	211951	0.978805	5.2909	3.85399	5.29149
PROPF	BIFAA	552	211907	0.978809	5.29185	3.85419	5.2917
BACP2	RUBXD	718	211842	0.978816	5.29327	3.8545	5.29243
PSEU5	METFK	1261	211791	0.978821	5.29438	3.85474	5.29427
THEBD	ALIAD	664	211761	0.978824	5.29503	3.85488	5.29502
KINRD	STAES	517	211690	0.978831	5.29658	3.85522	5.2962
CATAD	LISW6	604	211658	0.978834	5.29728	3.85537	5.29669
STAES	PROAC	512	211655	0.978835	5.29734	3.85538	5.29737
LEUS2	KINRD	432	211650	0.978835	5.29745	3.85541	5.29788
PROAC	GEOKA	605	211647	0.978835	5.29752	3.85542	5.29751
FRAAA	LISW6	504	211637	0.978836	5.29774	3.85547	5.29669
CORU7	ENTFA	417	211634	0.978837	5.2978	3.85548	5.29832
LEUCK	LYSSC	663	211613	0.978839	5.29826	3.85558	5.30028
ACIFV	ARCHD	378	211587	0.978841	5.29883	3.8557	5.2982
NOCCG	STAES	534	211384	0.978862	5.30329	3.85666	5.30369
METIM	STRPG	133	211306	0.978869	5.305	3.85703	5.30571
STACT	KINRD	533	211229	0.978877	5.3067	3.8574	5.30751
ACIFV	LACH4	433	211178	0.978882	5.30783	3.85764	5.3095
MICAI	BACP2	723	211157	0.978884	5.30829	3.85774	5.30755
NOCSJ	OCEIH	670	211150	0.978885	5.30845	3.85777	5.30756
RUBXD	OCEIH	715	211143	0.978886	5.3086	3.8578	5.30872
ACIFV	HALOH	626	211131	0.978887	5.30887	3.85786	5.30992
BACA2	STRAW	733	211099	0.97889	5.30957	3.85801	5.30912
ENTFA	STRAW	491	211084	0.978892	5.30991	3.85808	5.31098
AMYMU	LISMC	610	211061	0.978894	5.31041	3.85819	5.3102
THICR	METCA	868	211047	0.978895	5.31072	3.85826	5.31363
THEBD	BACP2	659	210978	0.978902	5.31225	3.85859	5.31132
AERS4	METFK	1030	210922	0.978908	5.3135	3.85885	5.31325
THEBD	GEOSW	676	210818	0.978918	5.31581	3.85935	5.3168
RHORT	RHIME	1400	210797	0.97892	5.31628	3.85944	5.31585
ALIAD	RUBXD	717	210794	0.978921	5.31635	3.85946	5.31646
STACT	ENTFA	878	210738	0.978926	5.31759	3.85972	5.31713
CORGP	STRRD	488	210711	0.978929	5.3182	3.85985	5.31917
PARBH	LACH4	323	210618	0.978938	5.32028	3.86029	5.32027
BACP2	STRCO	766	210602	0.97894	5.32063	3.86037	5.32066
NOCSJ	GEOKA	729	210595	0.97894	5.32079	3.8604	5.32158
STALH	STRCO	551	210543	0.978946	5.32196	3.86065	5.32085
NOCSJ	CLONN	506	210529	0.978947	5.32227	3.86072	5.32206
BIFA0	CORU7	498	210502	0.97895	5.32287	3.86085	5.32351
RUBXD	FRASC	678	210465	0.978954	5.32371	3.86102	5.32353
PROPF	LACH4	375	210458	0.978954	5.32386	3.86105	5.32394
PSEU5	XANCP	1332	210449	0.978955	5.32406	3.8611	5.32336
LEUS2	CORJK	401	210439	0.978956	5.32429	3.86114	5.32577
ACIF5	DECAR	1010	210436	0.978956	5.32436	3.86116	5.32505
ALIAD	ENTFA	624	210399	0.97896	5.32519	3.86133	5.32502
LEUS2	LISW6	791	210381	0.978962	5.32559	3.86142	5.32544
THEP3	NOCSJ	598	210360	0.978964	5.32607	3.86152	5.32668
CORGP	LEGPH	353	210334	0.978967	5.32665	3.86164	5.32677
NOCCG	GEOSW	666	210329	0.978967	5.32676	3.86167	5.32622
BURTA	DECAR	1418	210249	0.978975	5.32857	3.86205	5.32904
SULIM	RHIME	277	210189	0.978981	5.32992	3.86233	5.33157
FRAAA	OCEIH	585	210165	0.978984	5.33046	3.86245	5.33119
VEIPT	NOCCG	499	210155	0.978985	5.33069	3.8625	5.33083
CORGP	RHORT	392	210151	0.978985	5.33078	3.86251	5.33109
VEIPT	FRAAA	464	210121	0.978988	5.33146	3.86266	5.33185
NATTJ	XANCP	531	210115	0.978989	5.33159	3.86269	5.33057
ANOFW	BEUC1	551	210080	0.978992	5.33239	3.86285	5.33326
AMYMU	BACA2	736	210037	0.978996	5.33336	3.86306	5.33496
BEUC1	LISMC	597	210037	0.978996	5.33336	3.86306	5.33396
BIFAR	GEOTN	434	210010	0.978999	5.33397	3.86319	5.33431
AMYMU	LISMO	613	210008	0.978999	5.33402	3.86319	5.33533
SACVD	GEOTN	714	209980	0.979002	5.33465	3.86333	5.33337
BACIE	ACIFD	525	209957	0.979004	5.33518	3.86344	5.33447
MICAI	LEUCK	413	209954	0.979005	5.33525	3.86345	5.33465
KINRD	GEOTN	708	209914	0.979009	5.33615	3.86364	5.33731
LEUS2	LISMO	804	209783	0.979022	5.33914	3.86427	5.33985
ALIAD	NOCFA	682	209748	0.979025	5.33994	3.86443	5.34046
LEUCK	STRGG	413	209704	0.97903	5.34094	3.86464	5.34365
BACP2	STRAW	718	209698	0.97903	5.34108	3.86467	5.34063
PROPF	GARV4	448	209596	0.97904	5.34341	3.86516	5.34255
RUBXD	LISMO	615	209516	0.979048	5.34525	3.86554	5.34736
STAES	STRCO	546	209488	0.979051	5.34589	3.86567	5.34651
BACA2	ENTFA	958	209418	0.979058	5.3475	3.86601	5.34725
ACIF5	AERHH	825	209400	0.97906	5.34791	3.86609	5.34906
NITGG	NITMS	961	209355	0.979065	5.34895	3.86631	5.34851
NOCCG	ALIAD	658	209346	0.979065	5.34915	3.86635	5.34896
ACIF5	BURMA	948	209324	0.979068	5.34966	3.86646	5.35048
CORU7	DICNV	348	209305	0.97907	5.3501	3.86655	5.35097
GARV4	LACH4	342	209162	0.979084	5.3534	3.86723	5.3527
BURTA	METFK	1135	209144	0.979086	5.35382	3.86732	5.35339
THEM3	STRAW	537	209119	0.979088	5.3544	3.86744	5.35355
BACIE	ENTFA	832	209108	0.979089	5.35465	3.86749	5.35484
VEIPT	FRASC	474	209097	0.97909	5.35491	3.86754	5.35358
METCZ	STRPG	163	209046	0.979095	5.35609	3.86779	5.35613
MICSL	STALH	575	209029	0.979097	5.35649	3.86787	5.35553
BACIE	SACEN	666	208995	0.979101	5.35728	3.86803	5.3564
BIFAR	GEOKA	431	208990	0.979101	5.35739	3.86805	5.35729
DESK1	LACLA	117	208974	0.979103	5.35776	3.86813	5.35714
BIFA0	RUBXD	386	208955	0.979105	5.3582	3.86822	5.3589
CORGP	DICNV	310	208954	0.979105	5.35823	3.86823	5.35796
CORK4	GEOKA	547	208937	0.979106	5.35862	3.86831	5.35869
LEUGT	ACIFD	336	208884	0.979112	5.35986	3.86856	5.35895
STALH	FRAAA	486	208860	0.979114	5.36042	3.86868	5.36049
MICSL	ANOFW	645	208842	0.979116	5.36084	3.86876	5.36188
BIFAA	RICTY	202	208837	0.979116	5.36095	3.86879	5.36159
LEUS2	CLOPS	501	208787	0.979121	5.36212	3.86903	5.36223
THEBD	ANOFW	633	208759	0.979124	5.36277	3.86916	5.3631
PSEF1	METFK	1226	208658	0.979134	5.36514	3.86964	5.36483
NANEQ	XANCP	39	208639	0.979136	5.36558	3.86973	5.36593
LEUGT	ENTFA	862	208619	0.979138	5.36605	3.86983	5.36607
VEIPT	NOCSJ	497	208561	0.979144	5.36741	3.87011	5.36697
NOCCG	STALH	556	208519	0.979148	5.3684	3.87031	5.36717
STRRD	GEOKA	774	208456	0.979154	5.36988	3.87061	5.36871
PROAC	CLOTE	442	208404	0.97916	5.3711	3.87086	5.37212
NOCCG	STACT	564	208358	0.979164	5.37219	3.87108	5.37155
STAES	STRAW	543	208317	0.979168	5.37315	3.87128	5.3733
THEBD	THEM3	567	208297	0.97917	5.37363	3.87138	5.37364
MICAI	GEOKA	732	208281	0.979172	5.374	3.87145	5.37515
PARBH	RHORT	985	208280	0.979172	5.37403	3.87146	5.37623
THEBD	BACA2	685	208201	0.97918	5.3759	3.87184	5.3754
VEIPT	AMYMU	499	208157	0.979184	5.37694	3.87205	5.37731
ALIAD	SACVD	642	208101	0.97919	5.37827	3.87232	5.37718
STRPZ	CORU7	350	208061	0.979194	5.37922	3.87251	5.3799
THEBD	STALH	536	208036	0.979196	5.37981	3.87263	5.37934
LEUS2	LISMC	810	208030	0.979197	5.37995	3.87266	5.38203
LEUS2	NANEQ	29	208029	0.979197	5.37998	3.87266	5.37965
AZOVD	METFK	1234	208022	0.979198	5.38014	3.8727	5.3786
BIFAA	LISMO	427	207992	0.979201	5.38086	3.87284	5.38162
CLONN	XANOM	484	207991	0.979201	5.38088	3.87285	5.3807
BEUC1	BIFA0	709	207984	0.979202	5.38105	3.87288	5.38253
MICSL	STRPG	375	207981	0.979202	5.38112	3.87289	5.38067
KINRD	LISW6	593	207932	0.979207	5.38229	3.87313	5.38217
ACIFV	CLONN	630	207869	0.979213	5.38379	3.87343	5.38332
THES4	FRASC	189	207869	0.979213	5.38379	3.87343	5.3847
BACIE	RICPR	306	207818	0.979218	5.38501	3.87368	5.38469
DESK1	CLOPS	153	207811	0.979219	5.38517	3.87371	5.38629
LACSC	RUBXD	353	207767	0.979223	5.38623	3.87392	5.38647
NOCCG	GEOTN	688	207704	0.97923	5.38773	3.87423	5.38672
PSEF1	NANEQ	41	207678	0.979232	5.38836	3.87435	5.38833
ALIAD	BIFAA	433	207666	0.979233	5.38864	3.87441	5.38954
CELJU	BIFAA	409	207629	0.979237	5.38953	3.87459	5.38955
AZOSB	BURMA	1434	207597	0.97924	5.3903	3.87474	5.39122
BIFAR	ALIAD	434	207575	0.979243	5.39083	3.87485	5.39096
NOCCG	RUBXD	729	207572	0.979243	5.3909	3.87486	5.39162
BIFA0	FRAAA	514	207475	0.979252	5.39324	3.87533	5.39429
CELGA	GEOTN	669	207475	0.979252	5.39324	3.87533	5.39336
LEUCK	ENTFA	843	207473	0.979253	5.39328	3.87534	5.39282
AMYMU	STAES	534	207415	0.979259	5.39468	3.87562	5.39334
HAHCH	LEGPL	1050	207370	0.979263	5.39577	3.87584	5.39421
GARV4	ACIFD	292	207357	0.979264	5.39608	3.8759	5.39522
THEIA	STRRD	586	207348	0.979265	5.3963	3.87594	5.39603
SACVD	OCEIH	679	207324	0.979268	5.39688	3.87606	5.39785
ACIFV	NOCSJ	504	207308	0.979269	5.39727	3.87613	5.39647
NOCCG	OCEIH	658	207294	0.979271	5.39761	3.8762	5.39944
LACSC	CORK4	340	207282	0.979272	5.3979	3.87626	5.39805
CORGP	DECAR	397	207254	0.979275	5.39858	3.8764	5.39963
RICPR	NOCFA	262	207217	0.979278	5.39947	3.87657	5.40018
MICAI	STACT	577	207207	0.979279	5.39972	3.87662	5.39857
PARBH	ARCHD	353	207144	0.979286	5.40124	3.87693	5.40237
THEBD	GEOTN	711	207108	0.979289	5.40212	3.8771	5.40254
LEUS2	LACFC	447	207099	0.97929	5.40234	3.87714	5.40244
LACH4	BIFAA	350	207093	0.979291	5.40248	3.87717	5.40225
LEUGT	CLOPS	495	207086	0.979291	5.40265	3.87721	5.40327
HAHCH	DECAR	1414	207074	0.979293	5.40295	3.87726	5.40332
SACVD	LISMC	544	207064	0.979294	5.40319	3.87731	5.40341
SULS9	RHIEC	257	206987	0.979301	5.40507	3.87768	5.40475
LEUGT	NANEQ	31	206942	0.979306	5.40616	3.8779	5.40472
GEOSW	BIFAA	421	206931	0.979307	5.40643	3.87795	5.40668
ENT38	THICR	901	206835	0.979317	5.40878	3.87842	5.40797
BACA2	RUBXD	727	206822	0.979318	5.4091	3.87848	5.40862
MICSL	GEOKA	746	206822	0.979318	5.4091	3.87848	5.40836
SULIM	CELJU	205	206819	0.979318	5.40917	3.8785	5.40961
BIFAR	THEP3	401	206817	0.979318	5.40922	3.87851	5.40935
METFA	RICPR	90	206799	0.97932	5.40966	3.87859	5.40857
BIFAR	STALH	397	206746	0.979325	5.41096	3.87885	5.41039
SACVD	STAES	523	206709	0.979329	5.41187	3.87903	5.4114
LACSC	THENV	123	206668	0.979333	5.41288	3.87923	5.41198
THEIA	MICSL	551	206616	0.979338	5.41416	3.87948	5.41351
CAUST	RHOS1	1202	206612	0.979339	5.41425	3.8795	5.41411
STALH	BIFA0	390	206594	0.979341	5.4147	3.87958	5.41372
LEUCK	FRAAA	371	206550	0.979345	5.41578	3.8798	5.41484
LISMC	STRCO	621	206550	0.979345	5.41578	3.8798	5.41526
STRRD	LEUCK	433	206491	0.979351	5.41724	3.88008	5.41683
STRRD	OCEIH	742	206447	0.979355	5.41832	3.8803	5.41828
BIFAR	NANEQ	31	206397	0.97936	5.41956	3.88054	5.4197
BIFA0	RICPR	205	206334	0.979367	5.42112	3.88084	5.42062
STALH	STRAW	540	206123	0.979388	5.42637	3.88187	5.4262
LYSSC	PROAC	535	206076	0.979392	5.42754	3.8821	5.42616
SULS9	RHIME	260	206032	0.979397	5.42864	3.88231	5.42767
SACEN	NANEQ	38	205936	0.979406	5.43104	3.88277	5.4302
ARCHD	THENV	137	205901	0.97941	5.43191	3.88294	5.43303
GEOKA	ENTFA	817	205900	0.97941	5.43194	3.88295	5.43177
VEIPT	GEOTN	654	205874	0.979413	5.43259	3.88308	5.43346
LYSSC	CORJK	510	205833	0.979417	5.43362	3.88328	5.43486
LYSSC	RICPR	279	205829	0.979417	5.43372	3.88329	5.43383
VEIPT	STRGG	495	205813	0.979419	5.43412	3.88337	5.43565
VIBCM	HAHCH	1501	205813	0.979419	5.43412	3.88337	5.43377
ANOFW	RICPR	298	205786	0.979421	5.4348	3.8835	5.4348
HELP5	PROAC	310	205664	0.979434	5.43787	3.8841	5.43658
LACSC	CORU7	315	205654	0.979435	5.43812	3.88415	5.43676
STRPZ	METTP	152	205633	0.979437	5.43865	3.88425	5.4369
BACIE	NOCFA	630	205631	0.979437	5.43871	3.88426	5.4394
LISW6	STRCO	621	205615	0.979438	5.43911	3.88433	5.43915
STACT	FRAAA	502	205571	0.979443	5.44022	3.88455	5.44076
AMYMU	STALH	537	205544	0.979446	5.4409	3.88468	5.44074
LISW6	RICTY	281	205530	0.979447	5.44126	3.88475	5.43954
VEIPT	STRCO	498	205499	0.97945	5.44204	3.8849	5.4402
ANOFW	RICTY	294	205467	0.979453	5.44285	3.88505	5.44216
NOCSJ	ENTFA	497	205459	0.979454	5.44306	3.88509	5.44193
LEUGT	CORK4	395	205424	0.979458	5.44394	3.88526	5.44495
BIFA0	RICTY	209	205408	0.979459	5.44435	3.88534	5.44525
LEUGT	LYSSC	656	205336	0.979466	5.44618	3.88569	5.4457
ANOFW	NOCSJ	655	205304	0.97947	5.44699	3.88585	5.4498
CORK4	GEOTN	555	205266	0.979473	5.44796	3.88603	5.44781
XANOM	DECAR	1155	205250	0.979475	5.44837	3.88611	5.44769
THICR	RUBXD	491	205243	0.979476	5.44855	3.88615	5.44814
CLONN	HAHCH	582	205238	0.979476	5.44867	3.88617	5.44915
ACIFD	STRPG	336	205226	0.979477	5.44898	3.88623	5.44771
CORGP	CATAD	473	205200	0.97948	5.44964	3.88636	5.44978
NEIML	BIFA0	359	205184	0.979482	5.45005	3.88643	5.45156
ACIFV	LISW6	572	205177	0.979482	5.45023	3.88647	5.45003
CORJK	ENTFA	429	205175	0.979483	5.45028	3.88648	5.4501
SACVD	LISMO	556	205157	0.979484	5.45074	3.88656	5.45162
LEUS2	THEBD	433	205115	0.979488	5.45181	3.88677	5.45168
CORGP	BIFAR	408	205109	0.979489	5.45197	3.8868	5.45107
SACVD	STACT	564	205080	0.979492	5.45271	3.88694	5.45458
THEBD	LEUGT	406	205069	0.979493	5.45299	3.88699	5.45352
VIBCM	LEGPH	876	205058	0.979494	5.45327	3.88705	5.45357
LISW6	STRAW	576	205054	0.979495	5.45338	3.88707	5.45287
MICSL	GEOTN	759	205041	0.979496	5.45371	3.88713	5.45273
ACIFV	BIFAA	441	205014	0.979499	5.4544	3.88726	5.4541
DECAR	XANCP	1218	205001	0.9795	5.45473	3.88733	5.45352
BIFA0	CLONN	381	204975	0.979503	5.4554	3.88745	5.45562
CELGA	LEUCK	412	204975	0.979503	5.4554	3.88745	5.45613
THEBD	GEOKA	707	204895	0.97951	5.45746	3.88784	5.45853
ACIFV	GEOKA	610	204845	0.979515	5.45874	3.88809	5.45899
SACVD	LISW6	550	204837	0.979516	5.45895	3.88813	5.4586
BEUC1	LISW6	592	204824	0.979518	5.45929	3.88819	5.45948
LEUS2	MICSL	438	204808	0.979519	5.4597	3.88827	5.46081
ACIS3	LACLA	119	204804	0.97952	5.4598	3.88829	5.46068
LACFC	STRAW	246	204791	0.979521	5.46014	3.88835	5.46026
ACIFV	LISMO	570	204706	0.979529	5.46233	3.88877	5.46417
LEUCK	LEGPH	394	204705	0.97953	5.46236	3.88877	5.46276
STAES	NOCFA	550	204680	0.979532	5.463	3.88889	5.46233
NOSP7	RICPR	290	204593	0.979541	5.46526	3.88932	5.46552
CAMLR	LACH4	307	204573	0.979543	5.46577	3.88942	5.46536
CATAD	LISMO	616	204542	0.979546	5.46658	3.88957	5.46484
LISW6	BIFAA	431	204514	0.979549	5.46731	3.8897	5.46705
LISW6	RICPR	279	204494	0.979551	5.46783	3.8898	5.46706
ACIFV	CORJK	446	204485	0.979552	5.46806	3.88985	5.46689
ACIFD	STRPZ	331	204477	0.979552	5.46827	3.88988	5.46776
LYSSC	STRGG	696	204435	0.979557	5.46936	3.89009	5.46905
ALCBS	DECAR	1207	204411	0.979559	5.46999	3.89021	5.46924
ANOFW	RUBXD	681	204405	0.97956	5.47014	3.89024	5.46888
BIFAR	LISMC	433	204404	0.97956	5.47017	3.89024	5.47044
LISMC	NOCFA	574	204316	0.979568	5.47246	3.89067	5.47258
LISMO	STRAW	583	204305	0.979569	5.47275	3.89073	5.47374
LISMC	RICTY	285	204273	0.979573	5.47359	3.89088	5.47324
GARV4	OCEIH	361	204263	0.979574	5.47385	3.89093	5.47343
RICPR	GEOKA	298	204219	0.979578	5.475	3.89115	5.47579
BIFAR	MICSL	614	204177	0.979582	5.4761	3.89135	5.47525
DESK1	LACLS	112	204176	0.979582	5.47613	3.89136	5.47594
VEIPT	CLONN	622	204176	0.979582	5.47613	3.89136	5.47472
VIBCM	XANCP	1019	204166	0.979583	5.47639	3.89141	5.47511
CELJU	LEGPH	865	204159	0.979584	5.47657	3.89144	5.47461
MICAI	NANEQ	43	204122	0.979588	5.47754	3.89162	5.47808
OCEIH	NOCFA	657	204118	0.979588	5.47765	3.89164	5.47807
HALOH	STRPG	441	204088	0.979591	5.47844	3.89179	5.47779
[truncated: 12,707 more rows]

## Sheet: Results 5 gene order (172 taxa)
org1	org2	orthologs	Hits (out of 10M iterations)	Gene Order (raw)	Gene Order (Dprime)	Gene Order (Tajima)
LISMC	LISMO	2604	9966874	0.0033126	0.0033181	0.00331819
LISMC	LISW6	2391	9734783	0.0265217	0.0268797	0.0268859
THEIA	THEM3	1862	9677108	0.0322892	0.032822	0.0328312
LISW6	LISMO	2383	9601521	0.0398479	0.0406636	0.0406777
GEOTN	GEOKA	2476	9541170	0.045883	0.046969	0.0469881
LEGPL	LEGPH	2509	9066567	0.0933433	0.0979914	0.0980756
RICPR	RICTY	774	9062129	0.0937871	0.098481	0.098566
THES4	THEON	1489	8674829	0.132517	0.142159	0.142339
LACLS	LACLA	1636	8651521	0.134848	0.14485	0.145037
GEOSW	GEOTN	2154	8128257	0.187174	0.207239	0.20763
STALH	STAES	1752	7999631	0.200037	0.22319	0.223646
GEOSW	GEOKA	2196	7844113	0.215589	0.242822	0.243366
STACT	STAES	1627	7504584	0.249542	0.287071	0.287844
STALH	STACT	1678	7458530	0.254147	0.293227	0.294035
BACP2	BACA2	2507	7142288	0.285771	0.336552	0.337634
SULS9	SULIM	2057	7129877	0.287012	0.338291	0.339385
ENTCS	ENT38	2985	7102557	0.289744	0.34213	0.343251
CORU7	CORJK	1449	6462485	0.353751	0.436571	0.438461
FRAAA	FRASC	2631	6383881	0.361612	0.448809	0.450815
THEIA	THEP3	1667	6340681	0.365932	0.455599	0.457672
THEM3	THEP3	1647	6301419	0.369858	0.46181	0.463945
NEIMG	NEIML	1602	6226676	0.377332	0.473742	0.476
PROM4	PROMP	1333	6191168	0.380883	0.479461	0.481777
STRCO	STRAW	4524	5658184	0.434182	0.569482	0.572864
STRPZ	STRPG	1503	5657927	0.434207	0.569528	0.57291
THEBD	STRRD	2585	5638800	0.43612	0.572914	0.576342
GEOSW	BACP2	1622	5621526	0.437847	0.575982	0.579451
NOCCG	NOCFA	3541	5579093	0.442091	0.583559	0.587129
METAC	METMA	2255	5351425	0.464858	0.625222	0.629387
GEOSW	BACA2	1665	5260636	0.473936	0.642333	0.646759
BACP2	GEOKA	1668	5200410	0.479959	0.653848	0.658453
BIFAR	BIFAA	1024	5100181	0.489982	0.673309	0.678231
LEUGT	LEUCK	1332	4989853	0.501015	0.695179	0.700472
BACP2	GEOTN	1694	4939713	0.506029	0.705278	0.710748
BACA2	GEOKA	1718	4712077	0.528792	0.752456	0.758799
STRGG	STRCO	4196	4602249	0.539775	0.77604	0.782851
BACA2	GEOTN	1738	4446134	0.555387	0.81055	0.818084
STRGG	STRAW	3970	4331360	0.566864	0.836704	0.844818
LEUS2	LEUCK	1310	4298659	0.570134	0.844282	0.852568
ANOFW	GEOSW	1858	4050893	0.594911	0.903648	0.913373
ANOFW	GEOTN	1869	3743159	0.625684	0.982655	0.99454
AERS4	AERHH	3373	3728197	0.62718	0.98666	0.998662
GEOSW	OCEIH	1487	3671497	0.63285	1.00199	1.01444
MICSL	MICAI	5544	3626825	0.637317	1.01423	1.02706
ANOFW	GEOKA	1924	3442399	0.65576	1.06642	1.08092
OCEIH	GEOKA	1517	3409493	0.659051	1.07602	1.09084
LEUS2	LEUGT	1389	3398368	0.660163	1.07929	1.09422
AMYMU	SACVD	2546	3309347	0.669065	1.10583	1.12169
ANOFW	BACP2	1565	3265389	0.673461	1.11921	1.13554
ANOFW	BACA2	1565	3248466	0.675153	1.1244	1.14093
BACA2	OCEIH	1654	3180431	0.681957	1.14557	1.16288
BACP2	OCEIH	1671	3052825	0.694717	1.18652	1.20542
RHIEC	RHIME	3209	3050184	0.694982	1.18738	1.20632
ANOFW	LYSSC	1361	3020349	0.697965	1.19721	1.21655
THETK	THEU7	1634	3019746	0.698025	1.19741	1.21675
ANOFW	STAES	960	2936611	0.706339	1.22533	1.24583
ANOFW	STALH	960	2924731	0.707527	1.22938	1.25006
GEOTN	OCEIH	1608	2916436	0.708356	1.23222	1.25302
CORK4	CORJK	1187	2903363	0.709664	1.23672	1.25771
ANOFW	STACT	968	2827827	0.717217	1.26308	1.28523
CORU7	NOCFA	1054	2816517	0.718348	1.26708	1.28942
CORK4	CORU7	1123	2702134	0.729787	1.30854	1.33281
NOCCG	CORU7	1052	2576488	0.742351	1.35616	1.38279
CORJK	NOCFA	1147	2551105	0.744889	1.36606	1.3932
NOCCG	CORJK	1130	2540541	0.745946	1.37021	1.39757
CAUST	CAUCR	2679	2514224	0.748578	1.38062	1.40853
DESM0	DESK1	1141	2495092	0.750491	1.38826	1.41657
ACIBS	ACIAD	1990	2462609	0.753739	1.40136	1.43038
ANOFW	OCEIH	1406	2347052	0.765295	1.44943	1.48117
THEAC	THEVO	1175	2293182	0.770682	1.47264	1.50577
BIFAR	BIFA0	1311	2257476	0.774252	1.48834	1.52243
CELGA	ARCHD	843	2188825	0.781118	1.51922	1.55525
KINRD	CORJK	849	2173456	0.782654	1.52627	1.56276
CELGA	BEUC1	1634	2162817	0.783718	1.53117	1.56799
XANOM	XANCP	2740	2128865	0.787114	1.547	1.58485
BURTA	BURMA	3577	2102682	0.789732	1.55937	1.59806
STALH	GEOSW	995	2074696	0.79253	1.57277	1.61238
GEOSW	LYSSC	1466	2069370	0.793063	1.57534	1.61513
STALH	GEOKA	994	2021487	0.797851	1.59875	1.64019
ARCHD	BEUC1	870	2019610	0.798039	1.59968	1.64119
CORU7	KINRD	822	2018845	0.798115	1.60006	1.64159
GEOSW	STAES	986	2013814	0.798619	1.60255	1.64426
NOCCG	CORK4	1067	1994685	0.800531	1.6121	1.65451
BACIE	GEOSW	1315	1992635	0.800736	1.61313	1.6556
BACIE	BACP2	1367	1989239	0.801076	1.61483	1.65743
LYSSC	GEOKA	1471	1980310	0.801969	1.61933	1.66226
STALH	GEOTN	1014	1973237	0.802676	1.62291	1.66611
STACT	GEOSW	1038	1957031	0.804297	1.63116	1.67497
STAES	GEOKA	982	1952437	0.804756	1.63351	1.67749
LYSSC	GEOTN	1498	1946802	0.80532	1.6364	1.6806
CORK4	NOCFA	1077	1932620	0.806738	1.64371	1.68847
BACIE	BACA2	1369	1928654	0.807135	1.64576	1.69068
METBF	METMA	2117	1924068	0.807593	1.64814	1.69325
BACIE	ANOFW	1327	1920091	0.807991	1.65021	1.69546
STACT	GEOKA	1018	1919680	0.808032	1.65043	1.69571
NATTJ	BACA2	830	1914578	0.808542	1.65309	1.69856
BACIE	STAES	956	1912766	0.808723	1.65403	1.69959
GEOTN	STAES	991	1901894	0.809811	1.65973	1.70573
BACP2	NATTJ	826	1890273	0.810973	1.66586	1.71234
BACIE	STALH	964	1861567	0.813843	1.68117	1.72885
STALH	BACA2	1160	1860798	0.81392	1.68158	1.7293
BACIE	STACT	983	1848173	0.815183	1.68839	1.73665
BACIE	GEOKA	1323	1847495	0.81525	1.68875	1.73705
STACT	BACA2	1171	1846658	0.815334	1.68921	1.73754
STALH	BACP2	1146	1844235	0.815577	1.69052	1.73895
STACT	GEOTN	1049	1837688	0.816231	1.69408	1.7428
LYSSC	STAES	1043	1835906	0.816409	1.69505	1.74385
BACP2	STAES	1096	1828651	0.817135	1.69901	1.74814
BACA2	STAES	1132	1822821	0.817718	1.7022	1.75159
METV3	METVS	1190	1816052	0.818395	1.70592	1.75562
STACT	BACP2	1140	1810477	0.818952	1.70899	1.75895
STRGG	CORJK	901	1801767	0.819823	1.71382	1.76417
STRPG	STRTD	914	1797636	0.820236	1.71611	1.76666
CORU7	SACEN	958	1788387	0.821161	1.72127	1.77225
GEOSW	NATTJ	856	1788313	0.821169	1.72131	1.7723
BACIE	GEOTN	1374	1781462	0.821854	1.72515	1.77646
STALH	OCEIH	1108	1781401	0.82186	1.72518	1.7765
MICAI	CORU7	850	1779234	0.822077	1.7264	1.77781
STACT	OCEIH	1095	1778903	0.82211	1.72659	1.77802
CORU7	STRGG	854	1770405	0.82296	1.73138	1.78322
STAES	OCEIH	1077	1753821	0.824618	1.74079	1.79344
BACIE	OCEIH	1395	1748159	0.825184	1.74402	1.79696
CORU7	FRASC	681	1745843	0.825416	1.74535	1.79839
MICAI	CORJK	864	1744685	0.825531	1.74601	1.79912
STALH	LYSSC	1089	1736911	0.826309	1.75048	1.80396
NATTJ	OCEIH	857	1732192	0.826781	1.7532	1.80693
BIFAR	GARV4	740	1723064	0.827694	1.75848	1.81268
CORU7	STRCO	849	1722845	0.827716	1.75861	1.81282
NATTJ	GEOTN	844	1714800	0.82852	1.76329	1.81792
CORK4	SACVD	952	1708406	0.829159	1.76702	1.82199
NATTJ	GEOKA	835	1706364	0.829364	1.76822	1.82329
CORJK	STRCO	880	1706322	0.829368	1.76824	1.82332
THEP3	CLONN	858	1700067	0.829993	1.77192	1.82733
GARV4	BIFAA	744	1699841	0.830016	1.77205	1.82746
SACEN	CORJK	1013	1699331	0.830067	1.77235	1.82779
ARCHD	FRASC	597	1693788	0.830621	1.77562	1.83136
METBF	METAC	2344	1692513	0.830749	1.77637	1.83218
STACT	LYSSC	1126	1686835	0.831317	1.77973	1.83584
AMYMU	CORU7	961	1678597	0.83214	1.78463	1.84119
ANOFW	ALIAD	980	1678329	0.832167	1.78479	1.84137
THEIA	OCEIH	781	1677598	0.83224	1.78522	1.84183
CORJK	STRAW	860	1666558	0.833344	1.79182	1.84904
LYSSC	BACA2	1580	1664305	0.833569	1.79318	1.85053
BIFA0	BIFAA	1003	1659589	0.834041	1.79602	1.85363
ANOFW	NATTJ	807	1649838	0.835016	1.80191	1.86007
THEM3	OCEIH	785	1643517	0.835648	1.80575	1.86427
FRASC	CORJK	746	1643329	0.835667	1.80586	1.86439
AMYMU	CORJK	1025	1641233	0.835877	1.80714	1.86579
CORU7	STRAW	811	1635735	0.836426	1.81049	1.86946
BEUC1	PROAC	934	1625606	0.837439	1.8167	1.87626
LYSSC	BACP2	1606	1621360	0.837864	1.81932	1.87914
STALH	ALIAD	706	1618381	0.838162	1.82116	1.88115
ALIAD	OCEIH	986	1617529	0.838247	1.82169	1.88173
SACVD	CORU7	943	1611779	0.838822	1.82525	1.88563
CORU7	FRAAA	721	1606858	0.839314	1.8283	1.88898
ARCHD	FRAAA	600	1605575	0.839442	1.8291	1.88985
CORK4	KINRD	816	1604078	0.839592	1.83004	1.89088
SACVD	CORJK	953	1602981	0.839702	1.83072	1.89164
STRPZ	STRTD	910	1597454	0.840255	1.83417	1.89543
CORK4	SACEN	1006	1578546	0.842145	1.84608	1.90851
SACVD	SACEN	2271	1578185	0.842182	1.84631	1.90876
ALIAD	BACP2	1058	1571337	0.842866	1.85066	1.91354
ALIAD	NATTJ	707	1566138	0.843386	1.85397	1.91719
MICAI	CORK4	855	1565851	0.843415	1.85416	1.91739
CLONN	CLOTE	1195	1560026	0.843997	1.85788	1.92149
CORK4	FRASC	708	1560015	0.843998	1.85789	1.92149
ALIAD	STAES	701	1554089	0.844591	1.8617	1.92569
THEBD	CORJK	802	1549086	0.845091	1.86492	1.92925
THEBD	ARCHD	677	1543276	0.845672	1.86868	1.93339
ALIAD	GEOSW	1057	1541233	0.845877	1.87	1.93485
ALIAD	STACT	721	1537990	0.846201	1.87211	1.93717
THEIA	BACA2	822	1535731	0.846427	1.87358	1.93879
PSYA2	PSYWF	1571	1535115	0.846488	1.87398	1.93923
THEBD	CORU7	739	1533556	0.846644	1.875	1.94036
THEBD	CORK4	781	1533000	0.8467	1.87536	1.94075
THEP3	NATTJ	926	1531129	0.846887	1.87658	1.9421
BACIE	THEIA	760	1530112	0.846989	1.87724	1.94283
PSEF1	PSEU5	2418	1526714	0.847329	1.87947	1.94529
FRAAA	CORJK	786	1520260	0.847974	1.8837	1.94996
LACFC	LACH4	401	1514511	0.848549	1.88749	1.95415
ALIAD	BACA2	1098	1513584	0.848642	1.8881	1.95484
AMYMU	CORK4	996	1508323	0.849168	1.89159	1.95868
PROPF	PROAC	1135	1502290	0.849771	1.89559	1.9631
THEIA	BACP2	826	1502007	0.849799	1.89578	1.96331
THEBD	BEUC1	1183	1496218	0.850378	1.89964	1.96758
ANOFW	LISMC	1049	1493959	0.850604	1.90116	1.96925
CAMJC	CAMLR	1083	1492988	0.850701	1.90181	1.96998
ANOFW	LISW6	1041	1491977	0.850802	1.90248	1.97073
VIBCM	VIBF1	2252	1489503	0.85105	1.90414	1.97257
KINRD	FRASC	1081	1489104	0.85109	1.90441	1.97286
THEBD	STRAW	1688	1489031	0.851097	1.90446	1.97292
BACIE	ALIAD	897	1487918	0.851208	1.90521	1.97374
BACIE	LYSSC	1275	1482490	0.851751	1.90886	1.9778
BACIE	THEM3	758	1480733	0.851927	1.91005	1.9791
HALOH	OCEIH	777	1478394	0.852161	1.91163	1.98086
ALIAD	LYSSC	937	1475312	0.852469	1.91372	1.98317
ANOFW	LISMO	1043	1474198	0.85258	1.91447	1.98401
ARCHD	KINRD	760	1471534	0.852847	1.91628	1.98602
CELGA	CORJK	807	1470550	0.852945	1.91695	1.98676
MORCR	PSYA2	1152	1469212	0.853079	1.91786	1.98777
THEBD	FRASC	1287	1468983	0.853102	1.91801	1.98794
THEIA	NATTJ	925	1466715	0.853328	1.91956	1.98967
THEBD	PROAC	895	1466375	0.853363	1.91979	1.98991
CELGA	FRASC	958	1465943	0.853406	1.92009	1.99023
FRASC	STRAW	1517	1463049	0.853695	1.92206	1.99243
BEUC1	CORU7	779	1460029	0.853997	1.92413	1.99472
ANOFW	CLOTE	687	1458460	0.854154	1.9252	1.99592
THEM3	BACA2	831	1458356	0.854164	1.92528	1.996
THEM3	BACP2	828	1453295	0.85467	1.92875	1.99986
BEUC1	CORJK	822	1451929	0.854807	1.92969	2.0009
CORU7	NOCSJ	816	1450418	0.854958	1.93073	2.00206
THEM3	NATTJ	907	1442323	0.855768	1.93633	2.00829
PSEF1	AZOVD	2167	1441640	0.855836	1.9368	2.0088
NOCSJ	CORJK	848	1441511	0.855849	1.93689	2.0089
CORK4	NOCSJ	815	1438257	0.856174	1.93915	2.01142
THEIA	CLONN	903	1437441	0.856256	1.93972	2.01205
THEIA	STALH	582	1436318	0.856368	1.9405	2.01291
ANAVT	NOSS1	4359	1433356	0.856664	1.94257	2.01521
CORK4	FRAAA	752	1432781	0.856722	1.94297	2.01566
THEIA	STACT	598	1432104	0.85679	1.94344	2.01619
ARCHD	CORJK	642	1431345	0.856866	1.94397	2.01677
THEM3	CLONN	892	1430543	0.856946	1.94453	2.0174
ARCHD	CORU7	622	1429265	0.857074	1.94542	2.01839
CELGA	CORK4	802	1426768	0.857323	1.94717	2.02034
CELGA	SACVD	1080	1424195	0.85758	1.94898	2.02235
ARCHD	CORK4	600	1423623	0.857638	1.94938	2.0228
ARCHD	NOCSJ	711	1420245	0.857976	1.95176	2.02544
LYSSC	OCEIH	1512	1417113	0.858289	1.95396	2.0279
CELGA	CORU7	787	1415230	0.858477	1.95529	2.02938
CELGA	THEBD	1121	1412711	0.858729	1.95707	2.03136
THEP3	OCEIH	804	1412401	0.85876	1.95729	2.03162
STAES	LISMO	991	1412082	0.858792	1.95752	2.03187
NATTJ	CLOPS	699	1412073	0.858793	1.95753	2.03188
LISW6	STAES	978	1407684	0.859232	1.96064	2.03535
STACT	LISMO	1040	1405947	0.859405	1.96187	2.03672
STACT	LISMC	1029	1404006	0.859599	1.96326	2.03827
AMYMU	SACEN	3009	1401646	0.859835	1.96494	2.04014
ARCHD	SACVD	690	1401581	0.859842	1.96498	2.0402
LISMC	STAES	987	1398588	0.860141	1.96712	2.04258
THEBD	FRAAA	1348	1394475	0.860553	1.97007	2.04587
STACT	LISW6	1013	1393695	0.86063	1.97063	2.0465
ALIAD	CLOTE	568	1392829	0.860717	1.97125	2.04719
ARCHD	STRAW	734	1390762	0.860924	1.97273	2.04885
BACIE	NATTJ	845	1389654	0.861035	1.97353	2.04974
NATTJ	CLONN	777	1389463	0.861054	1.97367	2.04988
AZOVD	PSEU5	2187	1389375	0.861063	1.97373	2.04996
STALH	LISW6	1038	1387496	0.86125	1.97508	2.05148
GARV4	BIFA0	727	1386941	0.861306	1.97548	2.05192
THEM3	ALIAD	768	1386651	0.861335	1.97569	2.05217
CORK4	STRAW	865	1385079	0.861492	1.97683	2.05342
STRGG	KINRD	1593	1384697	0.86153	1.9771	2.05374
BEUC1	CORK4	819	1382534	0.861747	1.97867	2.05548
THEIA	ALIAD	776	1381915	0.861808	1.97911	2.05598
ANOFW	HALOH	793	1379388	0.862061	1.98095	2.05803
STALH	LISMO	1046	1378680	0.862132	1.98146	2.05861
THEBD	KINRD	1218	1377034	0.862297	1.98265	2.05994
THEIA	GEOSW	863	1376213	0.862379	1.98325	2.0606
GEOSW	LISMO	1093	1376160	0.862384	1.98329	2.06065
THEIA	CLOTE	817	1373361	0.862664	1.98532	2.06293
GEOSW	LISMC	1098	1372387	0.862761	1.98603	2.06372
SACVD	FRASC	1158	1372250	0.862775	1.98613	2.06384
STALH	LISMC	1045	1372089	0.862791	1.98625	2.06396
GEOSW	LISW6	1089	1371920	0.862808	1.98637	2.0641
THEIA	CLOPS	781	1371786	0.862821	1.98647	2.06421
GEOTN	LISW6	1095	1371725	0.862827	1.98652	2.06426
HALOH	BACA2	792	1369791	0.863021	1.98793	2.06584
CLONN	CLOPS	1142	1369194	0.863081	1.98836	2.06633
ANOFW	THEP3	828	1367938	0.863206	1.98928	2.06736
HALOH	BACP2	803	1367674	0.863233	1.98947	2.06757
GEOSW	HALOH	804	1366045	0.863395	1.99067	2.06892
NOCCG	KINRD	1313	1365922	0.863408	1.99076	2.06901
GEOTN	LISMO	1112	1365286	0.863471	1.99122	2.06953
THEM3	STACT	603	1359525	0.864047	1.99545	2.07426
LISMC	GEOTN	1107	1359510	0.864049	1.99546	2.07427
THEIA	STAES	601	1359025	0.864097	1.99582	2.07468
THEP3	CLOTE	799	1358589	0.864141	1.99614	2.07505
BACA2	LISMO	1250	1357966	0.864203	1.9966	2.07555
ARCHD	NOCFA	702	1355591	0.864441	1.99835	2.07751
THEIA	ANOFW	847	1355238	0.864476	1.99861	2.0778
SACVD	PROAC	869	1355103	0.86449	1.99871	2.07792
GEOKA	LISMO	1080	1354530	0.864547	1.99913	2.0784
NOCCG	MICAI	1610	1354041	0.864596	1.99949	2.0788
ALIAD	GEOTN	1132	1353004	0.8647	2.00026	2.07965
LISMC	GEOKA	1077	1352659	0.864734	2.00051	2.07994
THEIA	GEOKA	880	1351243	0.864876	2.00156	2.08112
BEUC1	FRASC	1000	1349840	0.865016	2.0026	2.08228
THEM3	STALH	586	1349563	0.865044	2.0028	2.08252
CORK4	STRGG	907	1347958	0.865204	2.00399	2.08385
NOCCG	ARCHD	690	1347837	0.865216	2.00408	2.08395
LACSC	LACH4	668	1347146	0.865285	2.0046	2.08452
HALOH	NATTJ	932	1346387	0.865361	2.00516	2.08517
LISMC	BACA2	1252	1344972	0.865503	2.00621	2.08634
CELGA	SACEN	1212	1342636	0.865736	2.00795	2.08828
THEBD	NOCSJ	1374	1341395	0.865861	2.00887	2.08931
ALIAD	GEOKA	1142	1340744	0.865926	2.00936	2.08987
THEM3	STAES	591	1338964	0.866104	2.01069	2.09135
BACIE	THEP3	756	1338646	0.866135	2.01093	2.09162
LACFC	HALOH	237	1338195	0.866181	2.01126	2.092
LISW6	GEOKA	1077	1337584	0.866242	2.01172	2.09253
LISW6	OCEIH	1149	1337433	0.866257	2.01183	2.09265
THEBD	STRGG	1703	1334998	0.8665	2.01366	2.0947
THEM3	GEOSW	859	1333835	0.866617	2.01453	2.09568
THEM3	CLOTE	815	1333697	0.86663	2.01463	2.09581
LISMC	OCEIH	1155	1333570	0.866643	2.01473	2.0959
CORU7	PROAC	679	1333298	0.86667	2.01493	2.09613
HALOH	CLOPS	682	1332519	0.866748	2.01551	2.09679
THEM3	ANOFW	853	1331441	0.866856	2.01632	2.0977
CORK4	STRCO	890	1330127	0.866987	2.01731	2.09881
BACA2	LISW6	1237	1328793	0.867121	2.01831	2.09993
HALOH	GEOKA	795	1326898	0.86731	2.01974	2.10154
AMYMU	ARCHD	721	1326207	0.867379	2.02026	2.10213
NITMS	CENSY	1094	1323816	0.867618	2.02207	2.10416
THEM3	CLOPS	786	1322544	0.867746	2.02303	2.10524
BEUC1	SACVD	1179	1322043	0.867796	2.02341	2.10567
THEP3	BACA2	837	1321325	0.867868	2.02395	2.10626
OCEIH	LISMO	1164	1321175	0.867883	2.02406	2.10642
CELGA	PROAC	883	1320336	0.867966	2.0247	2.10712
STRRD	FRASC	1552	1319983	0.868002	2.02497	2.10742
LISMC	BACP2	1233	1319212	0.868079	2.02555	2.10807
NATTJ	STAES	571	1318810	0.868119	2.02586	2.10842
STRRD	CORJK	899	1318692	0.868131	2.02594	2.10851
ARCHD	STRGG	757	1318602	0.86814	2.02601	2.10859
BACP2	LISMO	1242	1317243	0.868276	2.02704	2.10976
CORK4	PROAC	779	1316046	0.868395	2.02795	2.11077
STRRD	CORU7	842	1315857	0.868414	2.0281	2.11094
BEUC1	NOCSJ	1350	1314406	0.868559	2.0292	2.11218
CLOPS	CLOTE	998	1313474	0.868653	2.02991	2.11298
THEP3	CLOPS	773	1312727	0.868727	2.03048	2.11363
THEBD	STRCO	1712	1312710	0.868729	2.03049	2.11363
HALOH	GEOTN	789	1312637	0.868736	2.03055	2.1137
MICSL	CORU7	857	1311115	0.868888	2.03171	2.115
THEBD	SACEN	1554	1311051	0.868895	2.03176	2.11507
ARCHD	MICAI	717	1309881	0.869012	2.03265	2.11606
BACP2	LISW6	1241	1308565	0.869144	2.03365	2.11719
KINRD	STRCO	1674	1308318	0.869168	2.03384	2.11743
STALH	NATTJ	579	1305446	0.869455	2.03604	2.11988
THEP3	BACP2	836	1304989	0.869501	2.03639	2.12028
MICAI	NOCFA	1671	1304396	0.86956	2.03684	2.1208
AZOVD	ALCBS	1358	1302900	0.86971	2.03799	2.12208
SACEN	PROAC	955	1301358	0.869864	2.03918	2.12344
KINRD	STRAW	1593	1300997	0.8699	2.03945	2.12373
THEIA	GEOTN	883	1300410	0.869959	2.03991	2.12425
CELGA	STRAW	1317	1300358	0.869964	2.03995	2.12429
ARCHD	STRRD	761	1297127	0.870287	2.04243	2.1271
ARCHD	CATAD	703	1293690	0.870631	2.04509	2.13009
HALOH	LYSSC	713	1292844	0.870716	2.04574	2.13083
THEM3	GEOTN	882	1291295	0.87087	2.04694	2.13217
THEM3	GEOKA	880	1290575	0.870942	2.0475	2.13282
STRGG	PROAC	993	1288899	0.87111	2.0488	2.13428
STRRD	CORK4	872	1284962	0.871504	2.05186	2.13774
THEBD	MICAI	1614	1283245	0.871676	2.05319	2.13926
MICSL	CORJK	862	1281111	0.871889	2.05486	2.14113
STRGG	FRASC	1458	1281104	0.87189	2.05486	2.14114
FRASC	PROAC	756	1280896	0.87191	2.05503	2.14132
THEBD	SACVD	1415	1279761	0.872024	2.05591	2.14232
CATAD	CORU7	810	1278201	0.87218	2.05713	2.1437
CELGA	STRGG	1338	1276591	0.872341	2.05839	2.14513
NOCSJ	PROAC	1012	1275913	0.872409	2.05892	2.14572
ARCHD	STRCO	732	1275924	0.872408	2.05891	2.14572
HALOH	STAES	546	1275401	0.87246	2.05932	2.14619
CATAD	CORJK	843	1271533	0.872847	2.06236	2.14962
CELGA	KINRD	1422	1270067	0.872993	2.06352	2.15094
THEP3	LYSSC	744	1268452	0.873155	2.06479	2.15237
ALIAD	THEP3	762	1267543	0.873246	2.0655	2.15318
CLONN	OCEIH	753	1267226	0.873277	2.06575	2.15345
CELGA	NOCSJ	1341	1265687	0.873431	2.06697	2.15484
THEBD	NOCFA	1341	1259937	0.874006	2.07152	2.15999
MICAI	FRASC	1388	1259864	0.874014	2.07158	2.16006
CELGA	FRAAA	1095	1257183	0.874282	2.07371	2.16247
ARCHD	SACEN	720	1255657	0.874434	2.07493	2.16384
VIBCM	ENT38	1609	1253558	0.874644	2.0766	2.16575
BACP2	CLONN	768	1253203	0.87468	2.07688	2.16608
PSEF1	ALCBS	1448	1251313	0.874869	2.07839	2.16779
ALIAD	CLONN	622	1251057	0.874894	2.0786	2.16803
NOCCG	SACVD	1630	1249588	0.875041	2.07977	2.16936
ALIAD	CLOPS	606	1248783	0.875122	2.08042	2.17008
THEM3	LYSSC	745	1248424	0.875158	2.0807	2.17041
STALH	THEP3	594	1248060	0.875194	2.08099	2.17073
SACVD	NOCFA	1668	1246750	0.875325	2.08204	2.17192
ARCHD	HALOH	384	1244806	0.875519	2.08361	2.17371
BEUC1	KINRD	1505	1244337	0.875566	2.08398	2.17413
GEOSW	THEP3	861	1244319	0.875568	2.084	2.17414
MORCR	PSYWF	1185	1242752	0.875725	2.08526	2.17557
SACEN	FRASC	1335	1240728	0.875927	2.08689	2.17742
STRCO	PROAC	988	1240536	0.875946	2.08704	2.17759
STALH	HALOH	550	1240238	0.875976	2.08728	2.17788
NOCCG	FRASC	1228	1239744	0.876026	2.08768	2.17834
BACA2	CLONN	779	1239621	0.876038	2.08778	2.17845
SACVD	FRAAA	1305	1239376	0.876062	2.08798	2.17866
THEIA	HALOH	960	1237462	0.876254	2.08952	2.18042
OCEIH	CLOTE	667	1237179	0.876282	2.08975	2.18068
ENTCS	VIBCM	1645	1235509	0.876449	2.0911	2.18222
LYSSC	NATTJ	774	1235064	0.876494	2.09146	2.18263
STACT	HALOH	561	1233211	0.876679	2.09296	2.18433
STACT	NATTJ	608	1232580	0.876742	2.09348	2.18491
KINRD	NOCFA	1389	1232239	0.876776	2.09375	2.18523
CORJK	PROAC	728	1229369	0.877063	2.09608	2.18788
FRASC	STRCO	1503	1228979	0.877102	2.0964	2.18824
PSEU5	ALCBS	1485	1228897	0.87711	2.09647	2.18831
THEIA	LYSSC	763	1228035	0.877197	2.09717	2.18911
ANOFW	CLOPS	728	1228002	0.8772	2.0972	2.18914
ALIAD	HALOH	697	1227223	0.877278	2.09783	2.18986
FRAAA	STRAW	1810	1225806	0.877419	2.09899	2.19118
NOCCG	THEBD	1314	1225437	0.877456	2.09929	2.19154
HALOH	THEP3	910	1225145	0.877486	2.09953	2.19181
NOCCG	SACEN	1970	1225026	0.877497	2.09962	2.19192
CORGP	ALIAD	447	1223125	0.877687	2.10118	2.19366
ANOFW	CLONN	768	1222409	0.877759	2.10176	2.19434
THEBD	CATAD	1658	1221679	0.877832	2.10236	2.19503
BACIE	HALOH	767	1220404	0.87796	2.1034	2.19621
STACT	THEP3	600	1219815	0.878019	2.10389	2.19676
PROPF	NOCSJ	1013	1219803	0.87802	2.1039	2.19678
CLOPS	STAES	597	1219765	0.878023	2.10393	2.1968
BACIE	CLONN	706	1219736	0.878026	2.10395	2.19683
THEP3	GEOKA	870	1219141	0.878086	2.10444	2.1974
NATTJ	CLOTE	754	1218889	0.878111	2.10465	2.19763
STRRD	PROAC	1033	1217596	0.87824	2.10571	2.19884
KINRD	NOCSJ	1392	1216378	0.878362	2.10671	2.19997
THEM3	HALOH	943	1215738	0.878426	2.10723	2.20057
NOCSJ	FRASC	1183	1214645	0.878536	2.10813	2.2016
KINRD	FRAAA	1292	1214466	0.878553	2.10828	2.20177
ARCHD	NATTJ	390	1214391	0.878561	2.10834	2.20183
CELGA	NOCCG	1168	1213692	0.878631	2.10892	2.20249
PROPF	CELGA	940	1212215	0.878779	2.11014	2.20388
ANOFW	LACH4	547	1210792	0.878921	2.11131	2.20523
THEP3	GEOTN	865	1210622	0.878938	2.11145	2.20539
ARCHD	BIFAA	518	1210327	0.878967	2.11169	2.20566
BACP2	CLOTE	696	1209429	0.879057	2.11244	2.20651
STALH	CLOTE	507	1209334	0.879067	2.11252	2.2066
CELJU	PSEU5	1440	1208150	0.879185	2.11349	2.20772
STACT	CLONN	605	1207870	0.879213	2.11373	2.20797
CELJU	ALCBS	1256	1207361	0.879264	2.11415	2.20845
NATTJ	LACH4	409	1206610	0.879339	2.11477	2.20917
CLONN	STAES	601	1205088	0.879491	2.11603	2.2106
BACIE	CLOTE	641	1204892	0.879511	2.1162	2.21079
ARCHD	PROAC	753	1201738	0.879826	2.11882	2.21377
KINRD	PROAC	915	1200766	0.879923	2.11963	2.2147
GEOSW	CLOTE	697	1199214	0.880079	2.12092	2.21619
STACT	CLOTE	545	1198941	0.880106	2.12115	2.21644
LACH4	BACA2	627	1198487	0.880151	2.12153	2.21689
CELGA	NOCFA	1193	1196334	0.880367	2.12332	2.21893
LACH4	OCEIH	590	1195706	0.880429	2.12385	2.21954
BACA2	CLOTE	724	1195445	0.880456	2.12407	2.21978
MICAI	SACVD	1577	1195229	0.880477	2.12425	2.22
FRAAA	PROAC	767	1194462	0.880554	2.12489	2.22072
ANOFW	LACFC	328	1192863	0.880714	2.12623	2.22225
SACEN	NOCFA	2061	1192584	0.880742	2.12646	2.22253
GEOSW	LACH4	587	1192347	0.880765	2.12666	2.22274
LACH4	STAES	593	1192251	0.880775	2.12674	2.22284
CORGP	NATTJ	445	1190782	0.880922	2.12797	2.22424
BACIE	CLOPS	703	1190322	0.880968	2.12836	2.22469
PSEF1	CELJU	1472	1190215	0.880978	2.12845	2.2248
GEOKA	CLOTE	690	1190218	0.880978	2.12845	2.2248
BACIE	LACH4	578	1190050	0.880995	2.12859	2.22494
GEOTN	CLONN	765	1189855	0.881015	2.12875	2.22514
HALOH	PROAC	482	1189095	0.88109	2.12939	2.22588
MICAI	STRAW	2115	1189056	0.881094	2.12943	2.22592
GEOTN	CLOTE	697	1188205	0.88118	2.13014	2.22674
SACVD	KINRD	1244	1187779	0.881222	2.1305	2.22714
ARCHD	CLOPS	415	1186869	0.881313	2.13127	2.22801
PROPF	BEUC1	1032	1186795	0.88132	2.13133	2.22808
BEUC1	ACIFD	599	1186680	0.881332	2.13143	2.2282
STACT	LACH4	602	1186088	0.881391	2.13192	2.22876
FRASC	NOCFA	1279	1186103	0.88139	2.13191	2.22876
CELGA	STRCO	1376	1185845	0.881416	2.13213	2.229
LACH4	CLOPS	470	1183200	0.88168	2.13436	2.23155
THEP3	STAES	601	1182973	0.881703	2.13455	2.23177
THEP3	LACH4	418	1182586	0.881741	2.13488	2.23214
ENTCS	VIBF1	1605	1180305	0.881969	2.13681	2.23435
AMYMU	THEBD	1630	1178868	0.882113	2.13803	2.23575
THEM3	LISMO	703	1178722	0.882128	2.13815	2.23589
STALH	CLOPS	620	1178257	0.882174	2.13855	2.23634
HALOH	LACH4	418	1177840	0.882216	2.1389	2.23675
LACH4	GEOKA	577	1177817	0.882218	2.13892	2.23677
THEM3	LISMC	705	1177604	0.88224	2.1391	2.23697
LACH4	GEOTN	575	1177459	0.882254	2.13923	2.23714
THEM3	LISW6	699	1173647	0.882635	2.14247	2.24084
ENT38	VIBF1	1597	1172408	0.882759	2.14353	2.24207
NOCSJ	STRAW	1698	1170646	0.882935	2.14503	2.24377
CORGP	THEIA	535	1170309	0.882969	2.14532	2.2441
GEOSW	CLONN	791	1170110	0.882989	2.14549	2.2443
CLOPS	FRASC	423	1169519	0.883048	2.14599	2.24489
BACP2	CLOPS	732	1169182	0.883082	2.14628	2.2452
THEIA	LISMC	718	1169128	0.883087	2.14633	2.24526
ALCBS	HAHCH	1525	1168961	0.883104	2.14647	2.24543
CORGP	HALOH	496	1168923	0.883108	2.1465	2.24546
PROPF	CORK4	729	1168324	0.883168	2.14701	2.24605
STRRD	FRAAA	1878	1167819	0.883218	2.14745	2.24654
LACH4	CLONN	432	1167595	0.88324	2.14764	2.24678
CELGA	ACIFD	630	1166940	0.883306	2.1482	2.24743
THEIA	LISW6	718	1166684	0.883332	2.14842	2.24766
BACIE	LISW6	1053	1166177	0.883382	2.14885	2.24817
ACIFD	CORJK	508	1165715	0.883428	2.14925	2.24861
DICNV	NANEQ	36	1165230	0.883477	2.14967	2.24909
THEIA	LISMO	728	1164507	0.883549	2.15029	2.24982
GEOSW	CLOPS	760	1164388	0.883561	2.15039	2.24992
HALOH	CORU7	410	1164303	0.88357	2.15046	2.25003
STALH	LACH4	606	1163875	0.883613	2.15083	2.25043
CLOPS	GEOKA	744	1163851	0.883615	2.15085	2.25046
BACIE	LISMC	1062	1163683	0.883632	2.151	2.25062
ACIFD	FRASC	690	1163205	0.883679	2.15141	2.25109
STRGG	NOCSJ	1659	1162025	0.883798	2.15242	2.25226
HALOH	CLONN	794	1160961	0.883904	2.15334	2.25331
CLONN	GEOKA	788	1160759	0.883924	2.15351	2.25352
LACFC	OCEIH	364	1160611	0.883939	2.15364	2.25366
NATTJ	CORJK	431	1159734	0.884027	2.15439	2.25452
AMYMU	CELGA	1362	1159472	0.884053	2.15462	2.25478
STALH	CLONN	583	1159234	0.884077	2.15483	2.25502
CLOPS	OCEIH	739	1158885	0.884111	2.15513	2.25536
BACIE	LISMO	1054	1158716	0.884128	2.15527	2.25554
CORGP	THEP3	515	1157224	0.884278	2.15656	2.25702
LYSSC	LISW6	1150	1157195	0.884281	2.15659	2.25704
SACVD	STRCO	1675	1155954	0.884405	2.15766	2.25827
PROPF	FRASC	772	1155792	0.884421	2.1578	2.25843
SACVD	ACIFD	695	1155755	0.884424	2.15783	2.25845
AZOVD	CELJU	1359	1155250	0.884475	2.15827	2.25897
GEOTN	CLOPS	752	1153344	0.884666	2.15992	2.26087
AMYMU	PROAC	989	1153252	0.884675	2.16	2.26097
STACT	CLOPS	628	1153167	0.884683	2.16007	2.26104
CORK4	HALOH	416	1152371	0.884763	2.16076	2.26184
BACA2	CLOPS	759	1152077	0.884792	2.16102	2.26213
BIFAR	ARCHD	520	1151908	0.884809	2.16117	2.26229
PROPF	SACVD	906	1151678	0.884832	2.16137	2.26254
SACEN	NOCSJ	1568	1151405	0.88486	2.1616	2.2628
CELGA	MICAI	1368	1150925	0.884907	2.16202	2.26327
SACVD	NOCSJ	1336	1150000	0.885	2.16282	2.2642
NATTJ	FRASC	490	1149663	0.885034	2.16312	2.26456
PROPF	STRAW	1015	1148935	0.885107	2.16375	2.26527
SACVD	NATTJ	534	1148813	0.885119	2.16386	2.2654
LYSSC	CLOTE	726	1148707	0.885129	2.16395	2.26551
LISMC	THEP3	700	1147546	0.885245	2.16496	2.26666
BACP2	LACH4	613	1147545	0.885246	2.16496	2.26667
THEP3	LISMO	707	1147124	0.885288	2.16533	2.26709
CELGA	STRRD	1384	1146666	0.885333	2.16573	2.26755
CORGP	CELGA	426	1146441	0.885356	2.16592	2.26778
LYSSC	LISMO	1181	1145760	0.885424	2.16652	2.26845
MICAI	SACEN	1994	1144832	0.885517	2.16733	2.26939
AMYMU	FRASC	1503	1144515	0.885548	2.1676	2.26971
HALOH	LISW6	642	1144512	0.885549	2.16761	2.26971
CORK4	CLOPS	402	1144258	0.885574	2.16783	2.26998
ACIFD	CORU7	479	1143966	0.885603	2.16808	2.27025
LEUGT	NATTJ	426	1143695	0.88563	2.16832	2.27055
CORGP	BACA2	481	1142734	0.885727	2.16916	2.27149
LISMC	LYSSC	1177	1142564	0.885744	2.16931	2.27168
ARCHD	RUBXD	419	1142539	0.885746	2.16933	2.2717
BACIE	LACFC	333	1141571	0.885843	2.17018	2.27265
CORGP	ARCHD	372	1141266	0.885873	2.17045	2.27299
CORGP	RUBXD	429	1141174	0.885883	2.17053	2.27308
STAES	CLOTE	516	1141123	0.885888	2.17057	2.27312
MICAI	STRGG	2168	1140708	0.885929	2.17094	2.27354
NOCSJ	STRCO	1713	1140123	0.885988	2.17145	2.27414
THEIA	LACH4	424	1139662	0.886034	2.17185	2.2746
CATAD	CORK4	836	1138233	0.886177	2.17311	2.27604
PROAC	STRAW	983	1138069	0.886193	2.17325	2.27622
PROPF	THEBD	911	1138058	0.886194	2.17326	2.27623
MICSL	CORK4	868	1137822	0.886218	2.17347	2.27648
BEUC1	FRAAA	1169	1137200	0.88628	2.17402	2.27708
THEP3	LISW6	701	1135963	0.886404	2.1751	2.27835
HALOH	CORJK	419	1135306	0.886469	2.17568	2.27902
BIFAA	FRASC	507	1135280	0.886472	2.17571	2.27904
LYSSC	LACH4	568	1134779	0.886522	2.17615	2.27953
THEBD	ACIFD	709	1134764	0.886524	2.17616	2.27957
CORGP	THEM3	520	1133818	0.886618	2.17699	2.28052
ACIFD	FRAAA	716	1133610	0.886639	2.17718	2.28073
PROPF	CORU7	681	1132745	0.886726	2.17794	2.28162
THEM3	LACH4	410	1132476	0.886752	2.17818	2.28188
FRAAA	CLOPS	445	1130784	0.886922	2.17967	2.28361
PROPF	HALOH	476	1130741	0.886926	2.17971	2.28366
CELGA	HALOH	505	1129323	0.887068	2.18097	2.28511
MICAI	FRAAA	1631	1128912	0.887109	2.18133	2.28552
ALIAD	LACH4	463	1128702	0.88713	2.18152	2.28573
LACSC	STAES	588	1128334	0.887167	2.18184	2.2861
MICAI	CLOTE	429	1128338	0.887166	2.18184	2.28611
SACVD	STRGG	1620	1127405	0.887259	2.18267	2.28707
LISMC	HALOH	663	1125797	0.88742	2.18409	2.28872
BEUC1	SACEN	1448	1125303	0.88747	2.18453	2.28922
LACSC	STACT	605	1124962	0.887504	2.18484	2.28956
CATAD	STRAW	2747	1124012	0.887599	2.18568	2.29055
NOCCG	FRAAA	1448	1123052	0.887695	2.18654	2.29153
LACSC	STALH	606	1122433	0.887757	2.18709	2.29217
FRASC	CLOTE	403	1122431	0.887757	2.18709	2.29218
SACVD	STRAW	1595	1121416	0.887858	2.18799	2.29322
STRRD	SACVD	1722	1121367	0.887863	2.18804	2.29327
SACEN	FRAAA	1611	1120922	0.887908	2.18843	2.29372
STRGG	FRAAA	1724	1120649	0.887935	2.18868	2.29401
NITEC	NITEU	1669	1120338	0.887966	2.18895	2.29432
BEUC1	STRAW	1473	1119380	0.888062	2.18981	2.29531
LACFC	BACA2	412	1119124	0.888088	2.19004	2.29557
HALOH	LISMO	657	1118712	0.888129	2.19041	2.296
MICAI	PROAC	915	1118151	0.888185	2.19091	2.29658
FRAAA	NOCSJ	1355	1118094	0.888191	2.19096	2.29663
HALOH	FRASC	467	1117059	0.888294	2.19189	2.29772
LACH4	CLOTE	394	1115717	0.888428	2.19309	2.29909
CLOTE	STRAW	463	1114493	0.888551	2.19419	2.30038
THEP3	RUBXD	636	1113761	0.888624	2.19484	2.30113
AZOVD	HAHCH	1626	1112606	0.888739	2.19588	2.30234
LISMC	CLONN	669	1112198	0.88878	2.19625	2.30277
HALOH	NOCSJ	532	1110572	0.888943	2.19771	2.30445
PROPF	ARCHD	768	1109920	0.889008	2.1983	2.30512
LISW6	CLONN	662	1109235	0.889077	2.19891	2.30584
MICAI	KINRD	1540	1108899	0.88911	2.19922	2.3062
LEUCK	NATTJ	414	1108658	0.889134	2.19943	2.30645
CELGA	CATAD	1331	1108341	0.889166	2.19972	2.30677
CLONN	LISMO	673	1107266	0.889273	2.20069	2.30789
LISMC	NATTJ	655	1106861	0.889314	2.20106	2.30832
CELGA	BIFAA	695	1106300	0.88937	2.20156	2.30891
ARCHD	STAES	420	1105556	0.889444	2.20224	2.30971
CORGP	ANOFW	461	1104977	0.889502	2.20276	2.3103
CORGP	BACIE	510	1104806	0.889519	2.20292	2.31047
LEUGT	THEP3	461	1103756	0.889624	2.20387	2.31158
LACFC	GEOSW	354	1103699	0.88963	2.20392	2.31165
CORU7	NATTJ	426	1103625	0.889637	2.20398	2.31172
LEUCK	LACH4	668	1103613	0.889639	2.204	2.31172
FRAAA	STRCO	1751	1103446	0.889655	2.20415	2.3119
HALOH	STRGG	520	1102888	0.889711	2.20465	2.31248
LEUS2	LACH4	686	1102664	0.889734	2.20486	2.31272
PROPF	CLOPS	464	1101720	0.889828	2.20571	2.31371
NOCCG	PROAC	855	1101675	0.889833	2.20575	2.31374
NATTJ	LISMO	660	1101434	0.889857	2.20597	2.31401
LYSSC	CLONN	751	1101213	0.889879	2.20617	2.31424
CORGP	ACIFD	332	1099702	0.89003	2.20755	2.31585
NATTJ	FRAAA	497	1099440	0.890056	2.20778	2.31612
ARCHD	STALH	409	1098928	0.890107	2.20825	2.31666
PROPF	KINRD	959	1098777	0.890122	2.20839	2.31683
LACSC	LACFC	504	1098672	0.890133	2.20848	2.31693
NATTJ	LISW6	650	1098409	0.890159	2.20872	2.31719
LACFC	BACP2	400	1097540	0.890246	2.20951	2.31812
HALOH	STRAW	498	1097031	0.890297	2.20998	2.31866
BEUC1	HALOH	504	1096845	0.890316	2.21015	2.31885
FRAAA	NOCFA	1544	1096241	0.890376	2.2107	2.3195
BIFAR	FRASC	517	1095577	0.890442	2.2113	2.3202
AZOSB	DECAR	2135	1095163	0.890484	2.21168	2.32063
ARCHD	ACIFD	411	1095129	0.890487	2.21171	2.32066
THEM3	RUBXD	624	1094748	0.890525	2.21206	2.32107
CORGP	CORK4	368	1094219	0.890578	2.21254	2.32163
PROPF	CORJK	723	1093738	0.890626	2.21298	2.32214
BIFAR	FRAAA	517	1093657	0.890634	2.21306	2.32223
ARCHD	CLONN	393	1093507	0.890649	2.2132	2.32239
LACFC	GEOKA	360	1093325	0.890667	2.21336	2.3226
NOCCG	STRAW	1745	1093059	0.890694	2.2136	2.32286
ARCHD	OCEIH	456	1092478	0.890752	2.21414	2.32347
AMYMU	NOCCG	2182	1092452	0.890755	2.21416	2.3235
CORGP	CORU7	358	1092383	0.890762	2.21422	2.32358
HALOH	KINRD	500	1092249	0.890775	2.21435	2.32372
FRAAA	BIFAA	513	1091762	0.890824	2.21479	2.32424
LACSC	OCEIH	602	1091724	0.890828	2.21483	2.32429
LACSC	NATTJ	386	1091667	0.890833	2.21488	2.32433
RHIME	CAUCR	1258	1091593	0.890841	2.21495	2.32443
NOCCG	STRCO	1778	1091488	0.890851	2.21504	2.32454
PROPF	FRAAA	807	1091033	0.890897	2.21546	2.32502
ALTMD	VIBF1	1335	1089871	0.891013	2.21653	2.32625
CORGP	STACT	451	1088729	0.891127	2.21757	2.32748
BIFAA	NANEQ	29	1088479	0.891152	2.2178	2.32774
LACSC	BACA2	627	1088406	0.891159	2.21787	2.32783
LYSSC	CLOPS	713	1088336	0.891166	2.21794	2.32789
MICAI	HALOH	503	1087680	0.891232	2.21854	2.3286
THEM3	LEUGT	456	1087499	0.89125	2.2187	2.32877
THEIA	RUBXD	638	1087377	0.891262	2.21882	2.32891
STRRD	STRAW	2635	1086849	0.891315	2.2193	2.32948
STRGG	SACEN	2204	1085979	0.891402	2.2201	2.33042
CORGP	NOCSJ	464	1085756	0.891424	2.22031	2.33064
CAUST	RHOCS	1294	1085163	0.891484	2.22085	2.33129
NOCFA	STRAW	1770	1084668	0.891533	2.22131	2.33182
ACIFD	PROAC	525	1084249	0.891575	2.2217	2.33227
ARCHD	BACA2	493	1084180	0.891582	2.22176	2.33235
HALOH	SACEN	516	1083724	0.891628	2.22218	2.33282
PROPF	CORGP	427	1083695	0.89163	2.22221	2.33285
HALOH	STRCO	517	1083327	0.891667	2.22255	2.33325
CATAD	STRGG	2609	1083290	0.891671	2.22258	2.33329
ARCHD	THEP3	408	1082319	0.891768	2.22348	2.33432
HALOH	FRAAA	463	1081444	0.891856	2.22429	2.33527
MICSL	PROAC	917	1081201	0.89188	2.22451	2.33554
SACEN	STRCO	2265	1080782	0.891922	2.2249	2.33599
ENTCS	ALTMD	1217	1080673	0.891933	2.225	2.33609
CELGA	CLOPS	449	1080596	0.89194	2.22507	2.33617
MICAI	NATTJ	547	1080031	0.891997	2.2256	2.3368
CATAD	FRASC	1495	1080013	0.891999	2.22561	2.33683
BACIE	ARCHD	482	1079682	0.892032	2.22592	2.33717
CORGP	OCEIH	501	1079200	0.89208	2.22637	2.3377
STRRD	KINRD	1687	1078882	0.892112	2.22666	2.33803
CORGP	BACP2	489	1077741	0.892226	2.22772	2.33926
THEBD	BIFAA	557	1077703	0.89223	2.22775	2.33931
THEIA	KINRD	529	1077465	0.892254	2.22797	2.33956
BEUC1	STRGG	1531	1077435	0.892257	2.228	2.3396
LACH4	LISMO	669	1077169	0.892283	2.22825	2.33986
CLOPS	NOCFA	452	1076170	0.892383	2.22918	2.34097
HALOH	NOCFA	485	1076084	0.892392	2.22926	2.34104
AMYMU	HALOH	519	1076078	0.892392	2.22926	2.34106
SACVD	BIFAA	565	1076027	0.892397	2.22931	2.34111
ANOFW	LACSC	553	1075718	0.892428	2.2296	2.34144
STRRD	SACEN	2366	1075618	0.892438	2.22969	2.34155
RHOCS	RHIEC	1306	1074301	0.89257	2.23091	2.34297
BIFAA	CORJK	530	1073956	0.892604	2.23124	2.34335
PROPF	STALH	507	1073946	0.892605	2.23125	2.34335
THEIA	LEUGT	458	1073851	0.892615	2.23133	2.34348
CATAD	STRCO	2763	1073580	0.892642	2.23159	2.34376
CORU7	CLOPS	382	1072651	0.892735	2.23245	2.34476
MICAI	STRCO	2246	1072582	0.892742	2.23252	2.34484
CORGP	KINRD	432	1072378	0.892762	2.23271	2.34508
CELGA	NATTJ	501	1072281	0.892772	2.2328	2.34518
ARCHD	ALIAD	448	1072193	0.892781	2.23288	2.34527
NOCCG	NOCSJ	1444	1072035	0.892796	2.23303	2.34545
NOCCG	STRGG	1754	1071802	0.89282	2.23324	2.34568
CLONN	FRASC	447	1071610	0.892839	2.23342	2.3459
NOCCG	BEUC1	1353	1071572	0.892843	2.23346	2.34593
PROPF	NOCCG	920	1071286	0.892871	2.23373	2.34625
NATTJ	NOCFA	512	1070701	0.89293	2.23427	2.34687
ANOFW	ARCHD	465	1069785	0.893022	2.23513	2.34789
PROPF	STACT	511	1069556	0.893044	2.23534	2.34814
ALIAD	LISW6	759	1068946	0.893105	2.23591	2.34881
ALIAD	LISMO	774	1068675	0.893132	2.23617	2.3491
VEIPT	LACH4	414	1068482	0.893152	2.23635	2.3493
CLOPS	RUBXD	540	1067844	0.893216	2.23694	2.34999
CORGP	BEUC1	439	1067796	0.89322	2.23699	2.35005
KINRD	SACEN	1487	1067765	0.893223	2.23702	2.35009
ENT38	AERS4	1811	1067463	0.893254	2.2373	2.35042
VIBCM	ALTMD	1424	1067445	0.893255	2.23732	2.35044
ARCHD	BACP2	465	1067320	0.893268	2.23743	2.35058
PROPF	MICAI	995	1066477	0.893352	2.23822	2.35149
LACSC	BACP2	606	1066355	0.893365	2.23834	2.35163
MICAI	NOCSJ	1631	1066179	0.893382	2.2385	2.35182
CATAD	PROAC	943	1065790	0.893421	2.23887	2.35223
CATAD	SACVD	1541	1065749	0.893425	2.23891	2.3523
MICAI	CLONN	488	1064639	0.893536	2.23995	2.35351
ALIAD	LISMC	779	1064560	0.893544	2.24002	2.3536
LEUGT	ARCHD	347	1064013	0.893599	2.24054	2.35418
LACH4	LISW6	683	1063419	0.893658	2.2411	2.35484
CORK4	BIFAA	533	1063377	0.893662	2.24114	2.35488
THEIA	ARCHD	400	1063027	0.893697	2.24146	2.35525
MICAI	CLOPS	498	1063017	0.893698	2.24147	2.35528
HALOH	CLOTE	732	1062998	0.8937	2.24149	2.35529
ALTMD	ENT38	1246	1062902	0.89371	2.24158	2.35541
MICSL	ARCHD	714	1062564	0.893744	2.2419	2.35578
LISMC	LACH4	683	1062491	0.893751	2.24197	2.35586
ALTMD	AERHH	1484	1062068	0.893793	2.24237	2.35632
CORK4	NATTJ	429	1061716	0.893828	2.2427	2.3567
AMYMU	NOCFA	2252	1061557	0.893844	2.24285	2.35689
CORGP	CORJK	369	1061521	0.893848	2.24288	2.35692
RHOCB	RHOS1	2115	1061156	0.893884	2.24323	2.35733
LACFC	STACT	375	1060714	0.893929	2.24364	2.3578
BEUC1	CLONN	424	1060677	0.893932	2.24368	2.35785
PROPF	NOCFA	943	1060578	0.893942	2.24377	2.35797
CORGP	CLONN	483	1060004	0.894	2.24431	2.35859
BEUC1	NATTJ	494	1059954	0.894005	2.24436	2.35866
CORGP	STAES	416	1059880	0.894012	2.24443	2.35874
CAUST	RHIEC	1369	1059808	0.894019	2.2445	2.35881
ENT38	AERHH	1864	1059289	0.894071	2.24499	2.35938
AMYMU	NOCSJ	1773	1059096	0.89409	2.24517	2.35959
CAMLR	NAUPA	787	1058972	0.894103	2.24529	2.35974
LISW6	CLOPS	681	1058212	0.894179	2.246	2.36057
ENTCS	AERS4	1823	1057976	0.894202	2.24623	2.36082
PROPF	AMYMU	1049	1057933	0.894207	2.24627	2.36088
BEUC1	STRCO	1546	1057898	0.89421	2.2463	2.36091
CORGP	STALH	449	1057781	0.894222	2.24641	2.36106
STRCO	NOCFA	1808	1057681	0.894232	2.24651	2.36115
NOCCG	STRRD	1849	1057317	0.894268	2.24685	2.36158
PROPF	ACIFD	527	1057213	0.894279	2.24695	2.36167
CAUST	RHIME	1308	1057210	0.894279	2.24695	2.36168
PSEF1	HAHCH	1868	1056455	0.894354	2.24767	2.3625
ALTMD	AERS4	1458	1056360	0.894364	2.24776	2.36261
CORK4	RUBXD	500	1055979	0.894402	2.24812	2.36304
LACH4	FRASC	325	1055476	0.894452	2.24859	2.36359
BEUC1	CLOPS	466	1054720	0.894528	2.24931	2.36442
LISMC	CLOPS	695	1054605	0.89454	2.24942	2.36455
METFK	DECAR	1272	1054490	0.894551	2.24953	2.36468
MICAI	CATAD	2217	1054329	0.894567	2.24968	2.36487
CLOPS	LISMO	698	1054238	0.894576	2.24977	2.36496
NATTJ	STRAW	509	1053578	0.894642	2.25039	2.3657
CORGP	FRASC	392	1053220	0.894678	2.25073	2.3661
BEUC1	NOCFA	1359	1052793	0.894721	2.25114	2.36656
CORU7	BIFAA	501	1052523	0.894748	2.25139	2.36686
AERHH	VIBF1	1948	1052390	0.894761	2.25152	2.36701
LACFC	GEOTN	368	1051570	0.894843	2.2523	2.36792
ACIFD	STRAW	755	1051442	0.894856	2.25242	2.36807
ACIFD	HALOH	431	1051377	0.894862	2.25248	2.36815
AMYMU	KINRD	1711	1051279	0.894872	2.25258	2.36824
ARCHD	STACT	432	1051231	0.894877	2.25262	2.36829
CLONN	NOCFA	453	1051230	0.894877	2.25262	2.36829
HYDTT	NANEQ	61	1050939	0.894906	2.2529	2.36861
NOCCG	CLOTE	433	1050834	0.894917	2.253	2.36874
STALH	LACFC	382	1050789	0.894921	2.25304	2.36878
VEIPT	STALH	612	1050778	0.894922	2.25305	2.36879
CORGP	LYSSC	445	1050671	0.894933	2.25316	2.36893
CLOPS	CORJK	418	1050529	0.894947	2.25329	2.36907
NOCCG	CLONN	454	1050205	0.89498	2.2536	2.36941
PSEU5	HAHCH	1851	1050095	0.894991	2.2537	2.36955
ENTCS	AERHH	1945	1050085	0.894991	2.25371	2.36956
NOCFA	CLOTE	449	1049627	0.895037	2.25415	2.37008
NOCCG	HALOH	490	1049600	0.89504	2.25418	2.37012
PROAC	NOCFA	879	1049505	0.89505	2.25427	2.37021
LEUGT	CLOTE	412	1049212	0.895079	2.25455	2.37054
MICAI	THEP3	544	1049141	0.895086	2.25461	2.37062
STRRD	NOCFA	1882	1048581	0.895142	2.25515	2.37126
BIFAR	CORU7	507	1048261	0.895174	2.25545	2.37159
MICAI	ACIFD	752	1047890	0.895211	2.25581	2.37202
NATTJ	PROAC	475	1047539	0.895246	2.25614	2.3724
STRGG	NOCFA	1815	1047190	0.895281	2.25647	2.3728
CLOPS	STRAW	489	1046869	0.895313	2.25678	2.37316
LACSC	CLONN	416	1046765	0.895323	2.25688	2.37327
LACSC	HALOH	389	1046452	0.895355	2.25718	2.37362
BACIE	CORU7	518	1046325	0.895367	2.2573	2.37376
LACH4	RUBXD	387	1046291	0.895371	2.25733	2.3738
CORGP	GEOSW	470	1045961	0.895404	2.25765	2.37418
SACEN	STRAW	2231	1045822	0.895418	2.25778	2.37434
ALCBS	NANEQ	37	1045766	0.895423	2.25784	2.3744
SACEN	CLOPS	480	1045546	0.895445	2.25805	2.37464
BIFAR	SACVD	564	1045059	0.895494	2.25851	2.37519
RHIEC	CAUCR	1277	1044867	0.895513	2.2587	2.3754
MICAI	STRRD	2454	1044803	0.89552	2.25876	2.37549
BACIE	BEUC1	648	1044778	0.895522	2.25878	2.3755
STRRD	NOCSJ	1793	1044534	0.895547	2.25901	2.37577
MICSL	FRASC	1368	1043486	0.895651	2.26002	2.37696
STRRD	STRGG	2719	1042960	0.895704	2.26052	2.37755
CLOTE	LISMO	608	1042829	0.895717	2.26065	2.37768
STRRD	STRCO	2733	1042368	0.895763	2.26109	2.37821
STRGG	NATTJ	554	1041613	0.895839	2.26181	2.37904
THEP3	LEUCK	440	1041607	0.895839	2.26182	2.37904
BEUC1	STRRD	1639	1041597	0.89584	2.26183	2.37906
PROPF	STAES	507	1041464	0.895854	2.26196	2.37921
LACH4	FRAAA	317	1041423	0.895858	2.262	2.37926
STRRD	ACIFD	806	1041318	0.895868	2.2621	2.37939
AERS4	VIBF1	1889	1041218	0.895878	2.26219	2.37948
LACSC	LEUCK	700	1041050	0.895895	2.26236	2.3797
ARCHD	LACH4	321	1040892	0.895911	2.26251	2.37986
DESK1	LEUCK	115	1040644	0.895936	2.26275	2.38014
CORK4	ACIFD	483	1040411	0.895959	2.26297	2.38041
CORGP	SACVD	425	1040389	0.895961	2.26299	2.38043
STRGG	CLOTE	466	1039942	0.896006	2.26342	2.38093
THEBD	CLOPS	465	1039757	0.896024	2.2636	2.38113
VEIPT	NATTJ	618	1039714	0.896029	2.26364	2.38118
CLOPS	PROAC	486	1039639	0.896036	2.26371	2.38126
CELGA	GARV4	526	1039602	0.89604	2.26375	2.38132
RHOCS	CAUCR	1310	1039467	0.896053	2.26388	2.38145
PROPF	NATTJ	485	1039209	0.896079	2.26413	2.38175
NOCCG	NATTJ	511	1038851	0.896115	2.26447	2.38214
NOCCG	CLOPS	458	1038699	0.89613	2.26462	2.38232
STRGG	CLONN	481	1038512	0.896149	2.2648	2.38253
LISMC	CLOTE	606	1038499	0.89615	2.26481	2.38258
STALH	CORK4	512	1038377	0.896162	2.26493	2.3827
FRAAA	CLONN	439	1037595	0.89624	2.26568	2.38358
CELGA	BIFAR	708	1037436	0.896256	2.26583	2.38376
PARBH	RHIEC	1012	1037233	0.896277	2.26603	2.38398
KINRD	CLONN	455	1036701	0.89633	2.26654	2.38458
CLONN	CORJK	417	1036539	0.896346	2.2667	2.38476
BEUC1	BIFAA	710	1036423	0.896358	2.26681	2.3849
RHOCS	RHIME	1377	1036128	0.896387	2.26709	2.38523
THEBD	BIFAR	567	1036108	0.896389	2.26711	2.38526
LEUCK	CLONN	463	1036103	0.89639	2.26712	2.38527
BIFAA	NOCSJ	584	1035641	0.896436	2.26756	2.38578
AMYMU	MICAI	2290	1035593	0.896441	2.26761	2.38586
THEM3	ARCHD	395	1035491	0.896451	2.26771	2.38594
STRRD	CATAD	2661	1035474	0.896453	2.26773	2.38597
THEM3	KINRD	535	1035100	0.89649	2.26809	2.3864
THEBD	HALOH	525	1034425	0.896558	2.26874	2.38716
ARCHD	LISW6	414	1033953	0.896605	2.2692	2.38769
AZOVD	THICR	981	1033653	0.896635	2.26949	2.38803
ARCHD	GEOSW	468	1032882	0.896712	2.27023	2.38889
LEUGT	LACSC	703	1032876	0.896712	2.27024	2.38891
CLOPS	STRCO	494	1032351	0.896765	2.27075	2.38951
GARV4	STRAW	466	1032128	0.896787	2.27096	2.38975
RHORT	CAUCR	1150	1031879	0.896812	2.2712	2.39005
LACFC	LYSSC	366	1031837	0.896816	2.27124	2.3901
PROPF	ANOFW	573	1031622	0.896838	2.27145	2.39034
LEUGT	LACH4	697	1031183	0.896882	2.27188	2.39085
ACIFD	KINRD	665	1030721	0.896928	2.27233	2.39136
VEIPT	HALOH	583	1030716	0.896928	2.27233	2.39136
NATTJ	KINRD	542	1030252	0.896975	2.27278	2.3919
ACIFD	NOCSJ	755	1029797	0.89702	2.27322	2.39244
CATAD	HALOH	528	1029541	0.897046	2.27347	2.3927
SPHWW	NANEQ	37	1029304	0.89707	2.2737	2.39297
PROPF	THEIA	499	1029240	0.897076	2.27376	2.39304
HALOH	LEUCK	420	1029033	0.897097	2.27397	2.39329
LEUGT	OCEIH	689	1028536	0.897146	2.27445	2.39385
NOCCG	MICSL	1587	1028433	0.897157	2.27455	2.39397
LEUGT	STAES	682	1028359	0.897164	2.27462	2.39405
CORU7	LACH4	329	1028245	0.897176	2.27473	2.39419
THEIA	CORJK	439	1028242	0.897176	2.27473	2.39421
SULIM	SULAC	1675	1028087	0.897191	2.27489	2.39436
ACIFD	STRCO	732	1027873	0.897213	2.27509	2.39461
LISW6	CLOTE	597	1027864	0.897214	2.2751	2.39462
ARCHD	LISMC	416	1027844	0.897216	2.27512	2.39465
ARCHD	LISMO	423	1027615	0.897239	2.27534	2.39491
CATAD	FRAAA	1792	1027514	0.897249	2.27544	2.39503
LACH4	CORJK	346	1026335	0.897366	2.27659	2.39637
STALH	CORU7	484	1026332	0.897367	2.27659	2.39638
LEUS2	NATTJ	440	1026226	0.897377	2.2767	2.39649
AMYMU	FRAAA	1919	1025887	0.897411	2.27703	2.39689
THEM3	CORJK	431	1025795	0.89742	2.27712	2.39699
NATTJ	STRCO	542	1025640	0.897436	2.27727	2.39717
STACT	CORU7	506	1025014	0.897499	2.27788	2.39791
LACH4	NOCFA	355	1024892	0.897511	2.278	2.39801
AMYMU	NATTJ	538	1024562	0.897544	2.27832	2.39839
LEUGT	STACT	681	1024518	0.897548	2.27836	2.39845
MICAI	BEUC1	1512	1024367	0.897563	2.27851	2.39863
LACFC	NATTJ	226	1024089	0.897591	2.27878	2.39893
PROPF	SACEN	977	1024021	0.897598	2.27885	2.39904
RHOS1	NANEQ	41	1023771	0.897623	2.27909	2.39931
LACH4	KINRD	350	1023678	0.897632	2.27918	2.3994
CELJU	HAHCH	1577	1023563	0.897644	2.2793	2.39955
STRGG	CLOPS	486	1023322	0.897668	2.27953	2.39982
ALIAD	CORK4	493	1023199	0.89768	2.27965	2.39995
LEUGT	CLONN	467	1023181	0.897682	2.27967	2.39998
ALIAD	CORU7	491	1022544	0.897746	2.28029	2.4007
CORU7	STAES	502	1022457	0.897754	2.28038	2.40081
CORU7	RUBXD	470	1022399	0.89776	2.28043	2.40088
CORU7	CLONN	403	1022135	0.897787	2.28069	2.40119
CORGP	MICAI	458	1022124	0.897788	2.2807	2.4012
VEIPT	STACT	605	1021807	0.897819	2.28101	2.40155
LACSC	THEP3	400	1021765	0.897823	2.28105	2.4016
NOCSJ	CLOPS	477	1020848	0.897915	2.28195	2.40266
NOCSJ	NOCFA	1535	1020192	0.897981	2.28259	2.40342
CORJK	STAES	490	1020142	0.897986	2.28264	2.40347
GARV4	NOCSJ	454	1019343	0.898066	2.28343	2.40441
CLONN	STRAW	481	1019114	0.898089	2.28365	2.40467
VEIPT	BURTA	574	1018954	0.898105	2.28381	2.40485
THICR	XANCP	856	1018694	0.898131	2.28406	2.40514
ACIFD	SACEN	736	1018475	0.898153	2.28428	2.4054
ANOFW	LEUCK	631	1018304	0.89817	2.28445	2.4056
LEUCK	STAES	679	1017937	0.898206	2.28481	2.40601
GARV4	STRCO	477	1017900	0.89821	2.28484	2.40606
HALOH	RUBXD	598	1017842	0.898216	2.2849	2.40614
STRGG	BIFAA	630	1017776	0.898222	2.28497	2.4062
LACSC	GEOTN	587	1017729	0.898227	2.28501	2.40627
ARCHD	GEOKA	455	1017423	0.898258	2.28531	2.40662
ARCHD	CLOTE	352	1017075	0.898292	2.28565	2.40702
ARCHD	LYSSC	419	1017073	0.898293	2.28566	2.40702
BIFAA	STRCO	607	1016787	0.898321	2.28594	2.40735
LEUGT	ALIAD	509	1016442	0.898356	2.28628	2.40775
BIFAA	STRAW	610	1016268	0.898373	2.28645	2.40795
PROPF	STRGG	1047	1016178	0.898382	2.28654	2.40806
FRAAA	CLOTE	420	1016061	0.898394	2.28665	2.40819
ANOFW	STRAW	611	1015922	0.898408	2.28679	2.40835
THEP3	FRAAA	491	1015765	0.898424	2.28694	2.40853
VEIPT	STAES	598	1015699	0.89843	2.28701	2.40863
ACIBS	PSYWF	1143	1015615	0.898439	2.28709	2.4087
CAUST	RHORT	1174	1015591	0.898441	2.28711	2.40874
AMYMU	BEUC1	1634	1014868	0.898513	2.28783	2.40959
SULS9	SULAC	1633	1014802	0.89852	2.28789	2.40965
BEUC1	GARV4	523	1014757	0.898524	2.28794	2.40971
THEP3	KINRD	519	1014760	0.898524	2.28793	2.40971
CORK4	LACH4	340	1014600	0.89854	2.28809	2.4099
BIFAA	NOCFA	597	1014430	0.898557	2.28826	2.41008
PROPF	LYSSC	553	1014428	0.898557	2.28826	2.41008
THEM3	LACSC	398	1014175	0.898583	2.28851	2.41037
VEIPT	ARCHD	386	1014160	0.898584	2.28852	2.41039
BIFAR	STRAW	605	1012924	0.898708	2.28974	2.41183
NATTJ	SACEN	557	1012905	0.89871	2.28976	2.41186
LEUCK	NANEQ	28	1012620	0.898738	2.29004	2.41218
KINRD	BIFAA	643	1012624	0.898738	2.29004	2.41218
PROPF	THEM3	497	1012552	0.898745	2.29011	2.41225
ARCHD	LEUCK	355	1012489	0.898751	2.29017	2.41233
MICAI	LACH4	361	1012157	0.898784	2.2905	2.41271
BIFAR	CORK4	546	1011851	0.898815	2.2908	2.41309
SACVD	HALOH	522	1011675	0.898833	2.29098	2.41328
VEIPT	OCEIH	630	1011610	0.898839	2.29104	2.41335
CORGP	PROAC	409	1011565	0.898844	2.29109	2.4134
STALH	LEUCK	687	1011542	0.898846	2.29111	2.41344
CORGP	CLOTE	446	1010871	0.898913	2.29177	2.41423
OCEIH	PROAC	552	1010831	0.898917	2.29181	2.41428
BIFAR	CORJK	539	1010809	0.898919	2.29183	2.4143
CELGA	THEP3	537	1010711	0.898929	2.29193	2.4144
ENT38	ALCBS	1032	1010619	0.898938	2.29202	2.41451
LEUCK	KINRD	418	1010129	0.898987	2.29251	2.41509
PSYA2	ACIAD	1184	1010058	0.898994	2.29258	2.41517
AMYMU	STRAW	2595	1009925	0.899007	2.29271	2.41533
ENTCS	ALCBS	1048	1009769	0.899023	2.29286	2.41551
ACIBS	PSYA2	1090	1009702	0.89903	2.29293	2.41559
KINRD	CLOPS	466	1009621	0.899038	2.29301	2.41568
THEIA	BEUC1	513	1009614	0.899039	2.29302	2.41568
BIFAR	BEUC1	712	1009588	0.899041	2.29304	2.41572
BACIE	LEUGT	638	1009458	0.899054	2.29317	2.41587
RUBXD	CORJK	495	1009324	0.899068	2.2933	2.41603
BIFAR	NOCSJ	589	1009137	0.899086	2.29349	2.41623
CORGP	VEIPT	459	1009103	0.89909	2.29352	2.41628
THEBD	NATTJ	534	1009035	0.899096	2.29359	2.41635
PROPF	BACA2	609	1008882	0.899112	2.29374	2.41654
MICAI	BIFAA	633	1008628	0.899137	2.29399	2.41684
LEUGT	RUBXD	415	1008313	0.899169	2.29431	2.4172
MORCR	ACIBS	954	1008301	0.89917	2.29432	2.41722
CAMJC	NAUPA	708	1008159	0.899184	2.29446	2.41738
ARCHD	GEOTN	473	1008123	0.899188	2.29449	2.41742
CORK4	THEP3	456	1007952	0.899205	2.29466	2.41761
AMYMU	STRCO	2657	1007958	0.899204	2.29466	2.41762
BACIE	LEUCK	629	1007790	0.899221	2.29483	2.41782
THEBD	MICSL	1636	1007786	0.899221	2.29483	2.41782
STRRD	CLOPS	509	1007718	0.899228	2.2949	2.41788
LEUS2	DESK1	114	1007268	0.899273	2.29534	2.41843
LACSC	ALIAD	438	1007146	0.899285	2.29546	2.41855
LACSC	GEOSW	575	1007117	0.899288	2.29549	2.4186
THEIA	CORU7	430	1007115	0.899289	2.2955	2.41861
NATTJ	NOCSJ	578	1007049	0.899295	2.29556	2.41868
MICSL	NOCFA	1669	1006542	0.899346	2.29606	2.41927
ARCHD	GARV4	478	1006540	0.899346	2.29607	2.41927
LACSC	GEOKA	563	1006221	0.899378	2.29638	2.41965
BIFAR	STRCO	606	1005944	0.899406	2.29666	2.41998
BACIE	CORJK	542	1005852	0.899415	2.29675	2.42008
CLONN	RUBXD	548	1005797	0.89942	2.2968	2.42015
STALH	CORJK	486	1005715	0.899428	2.29689	2.42024
PSEU5	THICR	1006	1005621	0.899438	2.29698	2.42033
GARV4	SACEN	447	1005545	0.899446	2.29706	2.42043
LEUCK	OCEIH	684	1005371	0.899463	2.29723	2.42063
ANOFW	SACEN	627	1005387	0.899461	2.29721	2.42064
CORJK	CLOTE	373	1005390	0.899461	2.29721	2.42065
ALIAD	LEUCK	510	1005324	0.899468	2.29728	2.42069
BACIE	FRASC	582	1005220	0.899478	2.29738	2.42082
LEUGT	HALOH	444	1005173	0.899483	2.29743	2.42086
LACFC	STAES	365	1005143	0.899486	2.29746	2.4209
LEUS2	GEOSW	648	1005087	0.899491	2.29751	2.42098
THEIA	LEUCK	454	1004420	0.899558	2.29817	2.42177
MICSL	SACVD	1588	1004393	0.899561	2.2982	2.42179
SACEN	CLONN	469	1004249	0.899575	2.29835	2.42197
PROPF	THEP3	511	1004023	0.899598	2.29857	2.42224
BACIE	LACSC	555	1004011	0.899599	2.29858	2.42225
ARCHD	BIFA0	508	1003785	0.899621	2.29881	2.4225
GEOSW	STRGG	678	1003625	0.899637	2.29897	2.4227
CORU7	CLOTE	375	1003462	0.899654	2.29913	2.42288
PSEF1	VIBF1	1246	1003385	0.899662	2.29921	2.42299
GARV4	STRGG	471	1003071	0.899693	2.29952	2.42336
CELGA	LACH4	338	1002702	0.89973	2.29989	2.42379
LEUS2	ANOFW	641	1002653	0.899735	2.29994	2.42385
GEOSW	STRCO	683	1002580	0.899742	2.30001	2.42393
CORJK	OCEIH	550	1002465	0.899753	2.30012	2.42404
PSEF1	THICR	995	1002435	0.899756	2.30015	2.42408
STACT	CORJK	506	1002255	0.899775	2.30033	2.4243
RHOCS	RHORT	1611	1001609	0.899839	2.30098	2.42506
BACA2	CORJK	545	1001584	0.899842	2.301	2.42509
THEIA	MICAI	546	1001241	0.899876	2.30134	2.4255
ANOFW	LEUGT	613	1001050	0.899895	2.30154	2.42573
PSYWF	ACIAD	1223	1000949	0.899905	2.30164	2.42585
AMYMU	STRGG	2457	1000881	0.899912	2.3017	2.42591
NOCCG	LACH4	365	1000724	0.899928	2.30186	2.42611
AMYMU	BIFAA	623	1000680	0.899932	2.30191	2.42615
CELGA	STAES	525	1000686	0.899931	2.3019	2.42616
PSEU5	VIBF1	1228	1000472	0.899953	2.30211	2.4264
ACIFD	STRGG	742	1000400	0.89996	2.30219	2.4265
GEOSW	LEUCK	647	1000333	0.899967	2.30225	2.42658
AZOVD	VIBF1	1137	1000178	0.899982	2.30241	2.42675
MICSL	FRAAA	1639	1000106	0.899989	2.30248	2.42684
THEIA	LACSC	410	1000017	0.899998	2.30257	2.42695
GEOSW	FRASC	573	999866	0.900013	2.30272	2.42711
THEP3	CORJK	444	999759	0.900024	2.30283	2.42724
CORGP	FRAAA	403	999640	0.900036	2.30295	2.42739
PARBH	CAUST	1122	999351	0.900065	2.30323	2.42773
STACT	LEUCK	672	999180	0.900082	2.30341	2.42793
CORU7	OCEIH	510	998597	0.90014	2.30399	2.42864
CORK4	STAES	516	998533	0.900147	2.30405	2.4287
CORU7	LISW6	455	998524	0.900148	2.30406	2.4287
AZOVD	ENT38	1336	998214	0.900179	2.30437	2.42907
ACIFD	GEOSW	538	998218	0.900178	2.30437	2.42907
THEM3	CORU7	426	998135	0.900187	2.30445	2.42917
VIBCM	AERS4	1989	997814	0.900219	2.30477	2.42955
CORK4	CLONN	419	997611	0.900239	2.30498	2.42978
SACVD	CLOPS	468	997569	0.900243	2.30502	2.42986
SACVD	LACH4	354	997141	0.900286	2.30545	2.43034
GARV4	SACVD	443	996878	0.900312	2.30571	2.43065
VIBCM	PSEU5	1302	996729	0.900327	2.30586	2.43083
CORGP	GEOTN	490	996611	0.900339	2.30598	2.43098
ACIFD	LACH4	297	996418	0.900358	2.30617	2.43119
CATAD	NOCSJ	1687	996431	0.900357	2.30616	2.43119
GARV4	KINRD	490	995876	0.900412	2.30672	2.43185
AZOVD	VIBCM	1195	995842	0.900416	2.30675	2.43188
BIFAA	PROAC	545	995684	0.900432	2.30691	2.43206
CORGP	NOCFA	424	995642	0.900436	2.30695	2.43212
ACIFD	NANEQ	34	995212	0.900479	2.30738	2.43262
THEM3	BEUC1	512	995215	0.900478	2.30738	2.43264
NATTJ	RUBXD	608	995206	0.900479	2.30739	2.43265
LEUGT	STALH	678	995123	0.900488	2.30747	2.43273
STRCO	CLOTE	469	995003	0.9005	2.30759	2.43289
VEIPT	BEUC1	452	994787	0.900521	2.30781	2.43313
CATAD	KINRD	1576	994607	0.900539	2.30799	2.43335
CORU7	BACA2	538	994472	0.900553	2.30813	2.4335
BEUC1	THEP3	497	994480	0.900552	2.30812	2.43351
METFK	THICR	959	994369	0.900563	2.30823	2.43361
STRCO	GEOKA	732	994110	0.900589	2.30849	2.43393
PARBH	RHIME	1028	993871	0.900613	2.30873	2.43422
AMYMU	THEIA	573	993778	0.900622	2.30883	2.43433
CELGA	THEIA	535	993699	0.90063	2.30891	2.43444
ENT38	PSEU5	1285	993551	0.900645	2.30905	2.4346
NOCCG	BIFAA	585	993426	0.900657	2.30918	2.43475
AMYMU	GARV4	473	992876	0.900712	2.30973	2.43541
CORK4	STACT	522	992557	0.900744	2.31006	2.43581
CORGP	CLOPS	517	992426	0.900757	2.31019	2.43596
THEIA	SACVD	536	991761	0.900824	2.31086	2.43675
VEIPT	THEP3	608	991678	0.900832	2.31094	2.43683
THICR	ALCBS	952	991644	0.900836	2.31098	2.43688
CELGA	THEM3	542	991577	0.900842	2.31104	2.43695
STRRD	HALOH	551	991544	0.900846	2.31108	2.437
VEIPT	CORU7	426	991505	0.900849	2.31112	2.43703
BIFAR	MICAI	604	991449	0.900855	2.31117	2.43711
LEUS2	CLOTE	422	991154	0.900885	2.31147	2.43746
LEUS2	CLONN	476	991097	0.90089	2.31153	2.43752
PSEF1	VIBCM	1338	991065	0.900894	2.31156	2.43756
PROPF	STRRD	1097	991073	0.900893	2.31155	2.43756
AMYMU	THEM3	561	991025	0.900898	2.3116	2.43763
MORCR	ACIAD	977	990870	0.900913	2.31176	2.43779
BEUC1	STACT	552	990875	0.900913	2.31175	2.4378
VIBCM	AERHH	2073	990715	0.900929	2.31191	2.43799
CORU7	BACP2	535	990691	0.900931	2.31194	2.438
LEUS2	ALIAD	511	989922	0.901008	2.31271	2.43893
VIBCM	ALCBS	1076	989879	0.901012	2.31276	2.43899
ACIFD	NATTJ	440	989821	0.901018	2.31282	2.43905
VEIPT	PROAC	492	989778	0.901022	2.31286	2.43909
PROPF	STRCO	1052	989538	0.901046	2.3131	2.4394
THEM3	LEUCK	447	989522	0.901048	2.31312	2.4394
CORGP	LISW6	518	989412	0.901059	2.31323	2.43955
ACIFV	NATTJ	647	989387	0.901061	2.31325	2.43957
MICAI	LISMO	592	989240	0.901076	2.3134	2.43973
PSEF1	ENTCS	1426	989226	0.901077	2.31342	2.43975
BACIE	FRAAA	597	989156	0.901084	2.31349	2.43983
CORGP	LISMO	529	989095	0.901091	2.31355	2.4399
CATAD	SACEN	2036	988917	0.901108	2.31373	2.44011
STACT	PROAC	535	988731	0.901127	2.31392	2.44036
LEUS2	GEOTN	650	988613	0.901139	2.31404	2.44049
LEUCK	GEOTN	647	988599	0.90114	2.31405	2.44049
GARV4	CORJK	455	988434	0.901157	2.31422	2.44074
LEUCK	CLOTE	416	988338	0.901166	2.31432	2.44083
AZOSB	METFK	1296	988306	0.901169	2.31435	2.44087
NOCCG	BIFAR	581	988263	0.901174	2.31439	2.44092
ALIAD	CORJK	511	988171	0.901183	2.31448	2.44101
LACSC	LISMO	700	988144	0.901186	2.31451	2.44105
STRRD	BIFAA	635	987985	0.901201	2.31467	2.44126
ACIFV	STACT	556	987896	0.90121	2.31476	2.44135
ANOFW	SACVD	617	987767	0.901223	2.31489	2.44152
GARV4	NOCFA	474	987568	0.901243	2.3151	2.44174
GEOSW	FRAAA	587	987573	0.901243	2.31509	2.44174
CORU7	THEP3	426	987541	0.901246	2.31512	2.44177
CELGA	CLOTE	429	987546	0.901245	2.31512	2.44178
LACFC	CLOPS	273	987341	0.901266	2.31532	2.44201
DESM0	CLOPS	133	987327	0.901267	2.31534	2.44202
LEUCK	BACA2	723	987018	0.901298	2.31565	2.4424
MICSL	STRGG	2184	986700	0.90133	2.31597	2.44278
SACVD	THEP3	534	986556	0.901344	2.31612	2.44295
CORGP	AMYMU	445	986560	0.901344	2.31612	2.44297
PROPF	LISMC	583	986075	0.901393	2.31661	2.44354
PROPF	VEIPT	496	985705	0.901429	2.31698	2.44396
PROPF	BACP2	591	985557	0.901444	2.31713	2.44416
BIFAR	KINRD	643	985413	0.901459	2.31728	2.44432
STALH	BEUC1	540	985400	0.90146	2.31729	2.44437
THEIA	FRASC	507	985347	0.901465	2.31735	2.44441
AZOSB	THICR	1006	985131	0.901487	2.31757	2.44468
CATAD	CLOPS	492	984809	0.901519	2.31789	2.44506
LEUCK	GEOKA	658	984432	0.901557	2.31828	2.44551
CORGP	STRCO	468	984193	0.901581	2.31852	2.4458
LACH4	NOCSJ	360	983959	0.901604	2.31876	2.44606
NOCCG	THEM3	516	983935	0.901606	2.31878	2.4461
LEUS2	GEOKA	658	983848	0.901615	2.31887	2.44622
AMYMU	CLONN	476	983798	0.90162	2.31892	2.44627
CELJU	VIBF1	1101	983332	0.901667	2.31939	2.44683
GEOSW	CORU7	530	983004	0.9017	2.31973	2.44723
METFK	BURMA	1091	982971	0.901703	2.31976	2.44725
ANOFW	STRGG	643	982567	0.901743	2.32017	2.44774
GARV4	FRASC	385	982567	0.901743	2.32017	2.44775
LACFC	CLONN	259	982472	0.901753	2.32027	2.44787
PARBH	CAUCR	1123	982458	0.901754	2.32028	2.44789
THEM3	FRASC	497	981991	0.901801	2.32076	2.44844
STRRD	GARV4	479	981862	0.901814	2.32089	2.4486
DESM0	PROAC	132	981731	0.901827	2.32102	2.44877
LACH4	STRAW	352	981626	0.901837	2.32113	2.44888
CATAD	NATTJ	543	981624	0.901838	2.32113	2.44889
PROPF	LISMO	579	981542	0.901846	2.32122	2.44898
CORU7	LEUCK	385	981517	0.901848	2.32124	2.44901
KINRD	OCEIH	661	981463	0.901854	2.3213	2.44908
RUBXD	CLOTE	506	981410	0.901859	2.32135	2.44914
VEIPT	ALIAD	571	981297	0.90187	2.32147	2.44928
CORGP	NOCCG	413	981284	0.901872	2.32148	2.44929
STALH	PROAC	521	981231	0.901877	2.32153	2.44936
MICAI	GARV4	473	980831	0.901917	2.32194	2.44984
LACSC	CLOPS	452	980765	0.901923	2.32201	2.44993
ENT38	PASMU	1261	980734	0.901927	2.32204	2.44997
LEUCK	CORJK	385	980727	0.901927	2.32205	2.44997
BIFAR	STRGG	617	980476	0.901952	2.3223	2.45028
LISMC	CORU7	460	980424	0.901958	2.32236	2.45033
THEM3	MICAI	540	980311	0.901969	2.32247	2.45047
AMYMU	STRRD	2723	980076	0.901992	2.32271	2.45075
CORGP	STRAW	446	980044	0.901996	2.32274	2.45078
ENTCS	AZOVD	1330	979794	0.902021	2.323	2.45111
LACH4	SACEN	365	979665	0.902034	2.32313	2.45124
CORGP	THEBD	431	979615	0.902038	2.32318	2.45131
CELGA	ALIAD	650	979416	0.902058	2.32338	2.45156
SACVD	CLOTE	455	979400	0.90206	2.3234	2.45158
STRRD	LACH4	387	978999	0.9021	2.32381	2.45206
ACIFD	LISW6	464	978894	0.902111	2.32392	2.45217
LACSC	LISMC	701	978827	0.902117	2.32399	2.45228
VEIPT	LACSC	394	978812	0.902119	2.324	2.45229
THEBD	LEUCK	398	978811	0.902119	2.324	2.45229
LEUS2	THEP3	458	978691	0.902131	2.32412	2.45242
ALCBS	VIBF1	1028	978683	0.902132	2.32413	2.45243
GARV4	PROAC	440	978704	0.90213	2.32411	2.45243
CORGP	STRGG	454	978571	0.902143	2.32425	2.45259
BACIE	CELGA	653	978548	0.902145	2.32427	2.45261
CORGP	LISMC	529	978526	0.902147	2.32429	2.45263
THEBD	CLONN	472	978508	0.902149	2.32431	2.45266
LISW6	NOCSJ	566	978375	0.902162	2.32445	2.45282
BIFAR	STRRD	622	978106	0.902189	2.32472	2.45314
THEBD	LACH4	363	978007	0.902199	2.32482	2.45325
ACIFD	GEOTN	555	977956	0.902204	2.32488	2.45333
CORGP	GEOKA	484	977877	0.902212	2.32496	2.45342
BACIE	RUBXD	705	977783	0.902222	2.32505	2.45352
METFK	HAHCH	1133	977604	0.90224	2.32524	2.45375
AMYMU	ANOFW	597	977584	0.902242	2.32526	2.45379
THEP3	STRAW	537	977267	0.902273	2.32558	2.45415
AMYMU	ACIFD	812	977242	0.902276	2.32561	2.45418
CORU7	LISMO	465	977234	0.902277	2.32561	2.4542
AERS4	ALCBS	1132	977225	0.902277	2.32562	2.45422
THEP3	ENTFA	586	977179	0.902282	2.32567	2.45425
CLONN	STRCO	506	977179	0.902282	2.32567	2.45425
PROPF	ALIAD	544	977159	0.902284	2.32569	2.4543
SACEN	BIFAA	600	977050	0.902295	2.3258	2.45442
CORU7	GEOTN	538	976997	0.9023	2.32586	2.45449
BIFAR	SACEN	583	976894	0.902311	2.32596	2.4546
ANOFW	STRCO	636	976853	0.902315	2.326	2.45467
NOCCG	GARV4	462	976830	0.902317	2.32603	2.45471
MICSL	STRAW	2130	976637	0.902336	2.32623	2.45492
AERHH	ALCBS	1168	976517	0.902348	2.32635	2.45509
BEUC1	OCEIH	646	976464	0.902354	2.3264	2.45514
THEIA	FRAAA	494	976428	0.902357	2.32644	2.45518
AMYMU	LACH4	380	976229	0.902377	2.32664	2.45542
BACIE	THEBD	630	976234	0.902377	2.32664	2.45543
CORK4	CLOTE	388	976070	0.902393	2.32681	2.45562
THEBD	LISMC	561	975927	0.902407	2.32695	2.45579
PROAC	LISMO	546	975768	0.902423	2.32712	2.45597
THEIA	PROAC	508	975781	0.902422	2.3271	2.45597
ACIFD	LISMO	474	975068	0.902493	2.32783	2.45683
ENTCS	PASMU	1284	974994	0.902501	2.32791	2.45691
ACIFD	LISMC	469	974880	0.902512	2.32803	2.45708
LACH4	ENTFA	736	974730	0.902527	2.32818	2.45724
CATAD	ACIFD	798	974714	0.902529	2.3282	2.45725
AMYMU	CLOPS	493	974641	0.902536	2.32827	2.45735
LACFC	ALIAD	292	974520	0.902548	2.3284	2.4575
ACIFV	BACP2	608	974397	0.90256	2.32852	2.45766
CELGA	OCEIH	617	974369	0.902563	2.32855	2.45767
ACIFV	STALH	533	974363	0.902564	2.32856	2.45769
THEBD	GARV4	455	974369	0.902563	2.32855	2.45769
PROPF	RUBXD	577	974257	0.902574	2.32867	2.45781
VEIPT	BACA2	667	974085	0.902591	2.32884	2.45803
CELJU	ENT38	1104	973976	0.902602	2.32895	2.45816
LACSC	LYSSC	568	973749	0.902625	2.32919	2.45844
BACIE	KINRD	652	973586	0.902641	2.32935	2.45865
PROPF	GEOKA	600	973549	0.902645	2.32939	2.45868
CORK4	BACA2	542	973227	0.902677	2.32972	2.45909
THICR	XANOM	834	973171	0.902683	2.32978	2.45913
THEIA	NOCFA	521	973056	0.902694	2.3299	2.45927
NOCCG	ANOFW	614	973065	0.902694	2.32989	2.45928
ARCVS	BIFAA	152	973044	0.902696	2.32991	2.4593
NOCCG	CATAD	1711	972995	0.902701	2.32996	2.45937
NOCSJ	LISMO	590	972900	0.90271	2.33006	2.45946
THEIA	LACFC	261	972831	0.902717	2.33013	2.45954
BIFA0	KINRD	634	972827	0.902717	2.33013	2.45957
VEIPT	CORJK	437	972799	0.90272	2.33016	2.45963
GARV4	CORU7	423	972740	0.902726	2.33022	2.45966
LISMC	PROAC	549	972590	0.902741	2.33038	2.45985
THEP3	FRASC	512	972331	0.902767	2.33064	2.46017
STALH	RUBXD	604	972199	0.90278	2.33078	2.46033
PROPF	CATAD	998	971892	0.902811	2.3311	2.46069
GEOSW	SACEN	668	971864	0.902814	2.33112	2.46075
THEIA	STRGG	540	971533	0.902847	2.33147	2.46113
CORGP	LACH4	390	971141	0.902886	2.33187	2.46161
PROPF	CLOTE	442	971053	0.902895	2.33196	2.46173
MICAI	LISMC	586	970966	0.902903	2.33205	2.46183
ANOFW	FRASC	574	970909	0.902909	2.33211	2.46191
MICSL	KINRD	1547	970850	0.902915	2.33217	2.46199
SACEN	DICNV	351	970805	0.902919	2.33221	2.46201
LACLS	NANEQ	31	970790	0.902921	2.33223	2.46204
THEM3	NOCFA	513	970756	0.902924	2.33227	2.4621
PSEU5	AERS4	1464	970752	0.902925	2.33227	2.46211
VEIPT	CLOPS	635	970708	0.902929	2.33231	2.46215
NOCCG	THEP3	523	970622	0.902938	2.3324	2.46226
BACP2	CORJK	548	970478	0.902952	2.33255	2.46243
ANOFW	CORJK	512	970100	0.90299	2.33294	2.4629
ANOFW	CORU7	509	969953	0.903005	2.33309	2.46306
CELGA	STALH	518	969844	0.903016	2.33321	2.46321
PSEU5	AERHH	1492	969467	0.903053	2.33359	2.46367
KINRD	CLOTE	440	969369	0.903063	2.3337	2.46378
THEM3	FRAAA	490	969379	0.903062	2.33368	2.46378
CATAD	BIFAA	601	969339	0.903066	2.33373	2.46381
DECAR	BURMA	1364	969313	0.903069	2.33375	2.46387
CELGA	RUBXD	641	969285	0.903072	2.33378	2.46389
STRRD	NATTJ	582	969088	0.903091	2.33398	2.46413
BEUC1	ALIAD	634	968879	0.903112	2.3342	2.46441
STRGG	GEOKA	729	968835	0.903116	2.33425	2.46443
LISMC	NOCSJ	591	968478	0.903152	2.33461	2.46489
CORJK	GEOKA	547	968337	0.903166	2.33476	2.46505
BIFAR	ARCVS	145	968276	0.903172	2.33482	2.46512
ENTCS	PSEU5	1280	968275	0.903173	2.33482	2.46514
ACIF5	METFK	939	968140	0.903186	2.33496	2.46529
LEUGT	BACA2	732	968073	0.903193	2.33503	2.46538
LEUS2	STAES	709	967897	0.90321	2.33521	2.4656
LACFC	LISW6	410	967837	0.903216	2.33528	2.46567
BIFAR	NOCFA	606	967782	0.903222	2.33533	2.46574
CORK4	BACP2	537	967705	0.90323	2.33541	2.46584
CATAD	THEP3	548	967629	0.903237	2.33549	2.46594
STRPZ	LACLS	852	967444	0.903256	2.33568	2.46616
LISW6	PROAC	542	967375	0.903262	2.33575	2.46622
CATAD	NOCFA	1771	967382	0.903262	2.33575	2.46623
LEUCK	BACP2	717	967310	0.903269	2.33582	2.46632
ENT38	HAHCH	1309	967279	0.903272	2.33585	2.46634
THEP3	NOCFA	525	967291	0.903271	2.33584	2.46634
CATAD	GEOTN	738	967239	0.903276	2.33589	2.46639
CELGA	STACT	541	967075	0.903293	2.33606	2.46663
PROPF	MICSL	1000	966952	0.903305	2.33619	2.46676
AZOVD	ALTMD	1214	966767	0.903323	2.33638	2.46698
BIFA0	STRGG	603	966749	0.903325	2.3364	2.46699
GEOTN	STRCO	749	966719	0.903328	2.33643	2.46706
LEUCK	CLOPS	482	966620	0.903338	2.33653	2.46718
THEBD	LISMO	570	966515	0.903348	2.33664	2.46728
DESK1	SULAC	521	966349	0.903365	2.33682	2.46748
ACIFD	GEOKA	567	966229	0.903377	2.33694	2.46765
THEBD	OCEIH	644	966152	0.903385	2.33702	2.46773
PROPF	OCEIH	573	966090	0.903391	2.33708	2.46782
VEIPT	THEIA	633	966049	0.903395	2.33713	2.46785
DESK1	KORCO	468	966060	0.903394	2.33711	2.46787
ANOFW	PROAC	547	965814	0.903419	2.33737	2.46815
LEUS2	STALH	702	965665	0.903434	2.33752	2.46833
LACSC	LISW6	694	965571	0.903443	2.33762	2.46845
THEP3	PROAC	520	965334	0.903467	2.33787	2.46874
PROPF	LISW6	570	965314	0.903469	2.33789	2.46876
ANOFW	MICAI	638	965077	0.903492	2.33813	2.46905
AZOVD	AERHH	1404	964989	0.903501	2.33822	2.46917
MICSL	CLOTE	434	964962	0.903504	2.33825	2.46921
PSEF1	ALTMD	1346	964977	0.903502	2.33824	2.46921
THEM3	PROAC	510	964929	0.903507	2.33829	2.46925
NOCCG	THEIA	529	964884	0.903512	2.33833	2.4693
PSEF1	ENT38	1448	964749	0.903525	2.33847	2.46946
STRPG	LACLS	854	964668	0.903533	2.33856	2.46956
STRPZ	LACLA	870	964622	0.903538	2.3386	2.46962
ENTCS	HAHCH	1324	964289	0.903571	2.33895	2.47004
BACIE	BIFAA	441	964162	0.903584	2.33908	2.47019
VEIPT	ACIFV	812	964073	0.903593	2.33917	2.47029
STRGG	OCEIH	704	964010	0.903599	2.33924	2.47038
CELJU	ALTMD	1216	964018	0.903598	2.33923	2.47038
LEUGT	GEOSW	648	963962	0.903604	2.33929	2.47045
THEBD	CLOTE	451	963840	0.903616	2.33942	2.47058
LACH4	PROAC	358	963781	0.903622	2.33948	2.47066
STALH	NOCSJ	546	963721	0.903628	2.33954	2.47075
BIFAR	PROAC	547	963435	0.903656	2.33984	2.47109
MICSL	SACEN	2016	963393	0.903661	2.33988	2.47113
THEM3	LACFC	260	963233	0.903677	2.34005	2.47133
METFK	ALCBS	1052	963189	0.903681	2.34009	2.4714
MICSL	NATTJ	554	962591	0.903741	2.34071	2.47214
BACIE	STRGG	676	962476	0.903752	2.34083	2.47227
BEUC1	LACH4	372	962357	0.903764	2.34095	2.47242
THEBD	BIFA0	556	962261	0.903774	2.34105	2.47253
VEIPT	CORK4	449	962103	0.90379	2.34122	2.47273
SACEN	GEOKA	745	961923	0.903808	2.34141	2.47295
LACFC	LISMC	415	961870	0.903813	2.34146	2.47304
THEM3	SACVD	534	961835	0.903817	2.3415	2.47306
ANOFW	FRAAA	564	961814	0.903819	2.34152	2.47311
BACIE	NOCSJ	697	961694	0.903831	2.34164	2.47323
BIFAR	BACA2	431	961631	0.903837	2.34171	2.47331
VEIPT	SACVD	509	961605	0.90384	2.34174	2.47334
STRGG	GEOTN	756	961553	0.903845	2.34179	2.47341
THEBD	THEP3	560	961522	0.903848	2.34182	2.47344
LEUGT	GEOKA	655	961218	0.903878	2.34214	2.47382
ANOFW	NOCFA	619	961123	0.903888	2.34224	2.47394
LEUS2	BACIE	649	960930	0.903907	2.34244	2.47417
LEUGT	GEOTN	636	960686	0.903931	2.34269	2.47448
BIFAR	NANEQ	31	960625	0.903938	2.34276	2.47454
THEM3	SACEN	554	960590	0.903941	2.34279	2.47461
ENTCS	CELJU	1101	960558	0.903944	2.34283	2.47465
GEOSW	KINRD	628	960541	0.903946	2.34284	2.47466
THEIA	SACEN	563	960522	0.903948	2.34286	2.4747
CELGA	BACA2	646	960468	0.903953	2.34292	2.47477
GARV4	CATAD	453	960366	0.903963	2.34303	2.47486
MICSL	STRCO	2249	960330	0.903967	2.34306	2.47492
ACIFD	BACP2	486	960031	0.903997	2.34337	2.47531
THEP3	SACEN	554	960014	0.903999	2.34339	2.47531
LACFC	LISMO	418	959846	0.904015	2.34357	2.47552
MICSL	LACH4	360	959793	0.904021	2.34362	2.4756
GEOSW	STRAW	662	959605	0.904039	2.34382	2.47582
PROPF	GEOSW	599	959602	0.90404	2.34382	2.47583
ALTMD	PASMU	871	959591	0.904041	2.34383	2.47584
CORU7	GEOKA	549	959532	0.904047	2.34389	2.47592
AZOVD	AERS4	1341	959392	0.904061	2.34404	2.47608
RHIEC	RHORT	1349	959329	0.904067	2.34411	2.47617
LEUGT	LISW6	788	959254	0.904075	2.34418	2.47626
LEUCK	LISW6	780	959024	0.904098	2.34442	2.47655
AMYMU	THEP3	541	958978	0.904102	2.34447	2.47662
SACVD	GEOKA	679	958960	0.904104	2.34449	2.47662
PSEF1	AZOSB	1570	958838	0.904116	2.34462	2.47678
PSEF1	AERHH	1582	958797	0.90412	2.34466	2.47683
ACIFD	CLOPS	375	958711	0.904129	2.34475	2.47693
RUBXD	PROAC	558	958439	0.904156	2.34503	2.47726
BIFAR	ACIFD	370	958101	0.90419	2.34539	2.47768
STRPG	LACLA	874	957762	0.904224	2.34574	2.4781
THEIA	STRCO	554	957771	0.904223	2.34573	2.47813
CORK4	OCEIH	540	957718	0.904228	2.34579	2.47818
CELGA	ANOFW	618	957435	0.904257	2.34608	2.47852
STRRD	CLOTE	489	957276	0.904272	2.34625	2.47871
BACIE	CORK4	515	957295	0.90427	2.34623	2.47873
VEIPT	ACIFD	420	957229	0.904277	2.3463	2.47877
BIFA0	STRCO	606	957157	0.904284	2.34637	2.47885
GEOTN	FRASC	616	956860	0.904314	2.34668	2.47923
SACVD	CLONN	486	956805	0.904319	2.34674	2.47931
ALCBS	LEGPL	859	956715	0.904328	2.34683	2.47939
MICSL	HALOH	513	956691	0.904331	2.34686	2.47945
VEIPT	BURMA	572	956684	0.904332	2.34687	2.47946
LEUS2	STACT	696	956641	0.904336	2.34691	2.47949
BACIE	PROAC	591	956560	0.904344	2.347	2.4796
SACVD	BACP2	706	956547	0.904345	2.34701	2.47962
LACLA	NANEQ	34	956345	0.904366	2.34722	2.47989
BEUC1	CLOTE	415	956198	0.90438	2.34738	2.48007
PARBH	RHOCS	1061	956035	0.904397	2.34755	2.48026
ACIFD	BIFAA	352	955926	0.904407	2.34766	2.4804
STRTD	LACLA	875	955894	0.904411	2.34769	2.48042
RUBXD	STAES	591	955847	0.904415	2.34774	2.4805
THICR	DECAR	1030	955836	0.904416	2.34775	2.48051
CELJU	AERHH	1258	955814	0.904419	2.34778	2.48052
LEUS2	ARCHD	354	955805	0.90442	2.34779	2.48055
NOCCG	NANEQ	38	955717	0.904428	2.34788	2.48069
NATTJ	THICR	481	955601	0.90444	2.348	2.4808
PROPF	BACIE	602	955573	0.904443	2.34803	2.48084
BIFA0	CORJK	538	955543	0.904446	2.34806	2.48087
RICPR	ENTFA	256	955497	0.90445	2.34811	2.48094
THEBD	LISW6	553	955303	0.90447	2.34831	2.48117
LACSC	CLOTE	398	954929	0.904507	2.3487	2.48166
VEIPT	RUBXD	547	954892	0.904511	2.34874	2.48167
ALIAD	KINRD	694	954825	0.904517	2.34881	2.48175
THEIA	ACIFV	645	954656	0.904534	2.34899	2.48198
LEUS2	LACSC	693	954636	0.904536	2.34901	2.482
MICAI	LISW6	569	954612	0.904539	2.34904	2.48204
AERHH	METFK	1035	954551	0.904545	2.3491	2.48212
RICTY	ENTFA	259	954178	0.904582	2.34949	2.48259
CLONN	RICPR	269	953873	0.904613	2.34981	2.48295
BIFA0	NOCSJ	582	953770	0.904623	2.34992	2.48311
AMYMU	BACP2	696	953730	0.904627	2.34996	2.48313
THICR	HAHCH	1058	953726	0.904627	2.34996	2.48314
ANOFW	CORK4	521	953606	0.904639	2.35009	2.48328
BACIE	STRAW	661	953598	0.90464	2.3501	2.48329
CORGP	LEUCK	411	953552	0.904645	2.35015	2.48336
LEUGT	KINRD	418	953405	0.904659	2.3503	2.48355
MICSL	THEP3	550	953330	0.904667	2.35038	2.48365
MICSL	BEUC1	1507	953275	0.904672	2.35044	2.48371
BIFA0	SACEN	574	953242	0.904676	2.35047	2.48376
BEUC1	CATAD	1532	953181	0.904682	2.35054	2.48382
AERHH	PASMU	1207	952808	0.904719	2.35093	2.48427
METH6	CORU7	194	952754	0.904725	2.35098	2.48435
LEUGT	LISMO	797	952524	0.904748	2.35123	2.48466
DECAR	NANEQ	47	952436	0.904756	2.35132	2.48476
VIBCM	PASMU	1200	952406	0.904759	2.35135	2.4848
GEOSW	CORJK	531	952322	0.904768	2.35144	2.48488
THEIA	STRAW	535	952311	0.904769	2.35145	2.48491
CELGA	LISMO	579	951940	0.904806	2.35184	2.48537
GARV4	CORK4	457	951774	0.904823	2.35201	2.48558
SACEN	CLOTE	462	951748	0.904825	2.35204	2.48562
AMYMU	BIFAR	614	951618	0.904838	2.35218	2.48579
VEIPT	LEUCK	457	951305	0.904869	2.35251	2.48619
THEM3	ACIFV	629	951276	0.904872	2.35254	2.48622
LEUS2	THEIA	476	951160	0.904884	2.35266	2.48634
ACIFV	STAES	537	951097	0.90489	2.35272	2.48643
CELJU	AERS4	1247	951084	0.904892	2.35274	2.48645
THEIA	CORK4	466	951072	0.904893	2.35275	2.48645
RHOCB	CAUST	1106	951004	0.9049	2.35282	2.48656
BIFA0	CORK4	550	950891	0.904911	2.35294	2.48668
CELGA	CLONN	454	950829	0.904917	2.35301	2.48676
FRASC	STAES	459	950788	0.904921	2.35305	2.48683
BURTA	NANEQ	44	950714	0.904929	2.35313	2.48691
LYSSC	FRASC	554	950700	0.90493	2.35314	2.48696
LISMC	LEUCK	777	950621	0.904938	2.35322	2.48702
LEUS2	HALOH	437	950531	0.904947	2.35332	2.48713
VEIPT	BACP2	651	950319	0.904968	2.35354	2.48741
BACIE	BIFAR	439	950239	0.904976	2.35363	2.48751
CORJK	LISMO	482	950139	0.904986	2.35373	2.48765
LISW6	FRASC	495	950000	0.905	2.35388	2.48782
RHOCB	CAUCR	1079	949781	0.905022	2.35411	2.48808
AERS4	PASMU	1178	949726	0.905027	2.35417	2.48816
ANOFW	BIFAA	444	949713	0.905029	2.35418	2.48817
ANOFW	KINRD	601	949657	0.905034	2.35424	2.48823
LEUGT	BACP2	728	949646	0.905035	2.35425	2.48825
AMYMU	GEOSW	661	949611	0.905039	2.35429	2.4883
BACIE	MICAI	684	949573	0.905043	2.35433	2.48834
NOCCG	BACA2	682	949540	0.905046	2.35436	2.4884
AZOVD	NANEQ	46	949490	0.905051	2.35442	2.48846
RICTY	STRAW	253	949356	0.905064	2.35456	2.48861
GEOKA	STRAW	717	949333	0.905067	2.35458	2.48865
DESM0	SULAC	515	949219	0.905078	2.3547	2.48877
BACIE	NOCCG	635	949180	0.905082	2.35474	2.48883
HALOH	ENTFA	537	949036	0.905096	2.35489	2.48902
CORGP	MICSL	455	949034	0.905097	2.3549	2.48902
CORK4	LISMO	504	949016	0.905098	2.35491	2.48902
VEIPT	LEUGT	456	948988	0.905101	2.35494	2.48908
FRAAA	GEOKA	647	948906	0.905109	2.35503	2.48919
ALIAD	FRASC	601	948850	0.905115	2.35509	2.48925
ACIFD	NOCFA	707	948785	0.905122	2.35516	2.48933
FRASC	GEOKA	625	948722	0.905128	2.35522	2.48942
METH6	METCG	1360	948486	0.905151	2.35547	2.48971
LACFC	LEUCK	446	948504	0.90515	2.35545	2.48972
CORU7	LYSSC	488	948334	0.905167	2.35563	2.4899
ALCBS	LEGPH	850	948194	0.905181	2.35578	2.49007
MICAI	BIFA0	616	948170	0.905183	2.35581	2.4901
DESK1	LACH4	110	948154	0.905185	2.35582	2.49012
BEUC1	STAES	522	947836	0.905216	2.35616	2.49051
LEUCK	RUBXD	421	947836	0.905216	2.35616	2.49053
BACIE	STRCO	692	947754	0.905225	2.35625	2.49062
LEUS2	BACP2	755	947623	0.905238	2.35638	2.49078
HELP5	FRAAA	283	947513	0.905249	2.3565	2.49093
DESM0	KORCO	475	947428	0.905257	2.35659	2.49103
STRCO	OCEIH	709	947361	0.905264	2.35666	2.49113
LEUS2	CORU7	406	947182	0.905282	2.35685	2.49136
LACFC	THEP3	258	947120	0.905288	2.35691	2.49142
PROPF	GEOTN	619	947085	0.905292	2.35695	2.49147
GEOTN	CORJK	543	947005	0.9053	2.35704	2.49158
ALTMD	PSEU5	1395	946957	0.905304	2.35709	2.49162
THEP3	STRCO	549	946961	0.905304	2.35708	2.49164
THENV	PROAC	171	946940	0.905306	2.3571	2.49165
PSEU5	LEGPL	961	946724	0.905328	2.35733	2.49192
RHOS1	CAUCR	1197	946654	0.905335	2.35741	2.49201
LEUGT	LACFC	466	946551	0.905345	2.35752	2.49213
PSEF1	AERS4	1565	946538	0.905346	2.35753	2.49217
VEIPT	THEM3	624	946478	0.905352	2.35759	2.49224
THEM3	CORK4	443	946442	0.905356	2.35763	2.49228
CORK4	LEUCK	402	946230	0.905377	2.35785	2.49256
STACT	RUBXD	627	946104	0.90539	2.35799	2.49271
CLONN	PROAC	450	946083	0.905392	2.35801	2.49275
LYSSC	FRAAA	590	945917	0.905408	2.35819	2.49295
CELJU	DECAR	1243	945895	0.905411	2.35821	2.49297
LISMC	CORJK	478	945893	0.905411	2.35821	2.49298
STACT	NOCSJ	540	945832	0.905417	2.35828	2.49305
BEUC1	BACP2	642	945813	0.905419	2.3583	2.49307
BACIE	SACVD	665	945797	0.90542	2.35831	2.49309
MICSL	NOCSJ	1635	945781	0.905422	2.35833	2.49312
BACA2	NOCFA	690	945722	0.905428	2.35839	2.49319
NATTJ	BIFAA	370	945691	0.905431	2.35842	2.49323
STRTD	LACLS	863	945645	0.905436	2.35847	2.49329
CORK4	LISW6	505	945479	0.905452	2.35865	2.49349
NOCFA	NANEQ	35	945440	0.905456	2.35869	2.49356
LACFC	CLOTE	241	945356	0.905464	2.35878	2.49365
MICAI	GEOSW	673	945244	0.905476	2.3589	2.49379
LEUS2	OCEIH	696	945171	0.905483	2.35897	2.49389
THICR	BURMA	890	945083	0.905492	2.35907	2.49401
DESM0	NAUPA	128	944997	0.9055	2.35916	2.49411
NOCSJ	STAES	539	944970	0.905503	2.35919	2.49413
AMYMU	MICSL	2319	944856	0.905514	2.35931	2.49428
NOCCG	BACP2	655	944821	0.905518	2.35934	2.49433
VEIPT	LYSSC	647	944641	0.905536	2.35954	2.49456
LEUS2	BACA2	771	944573	0.905543	2.35961	2.49466
VIBCM	CELJU	1165	944501	0.90555	2.35968	2.49474
OCEIH	STRAW	676	944404	0.90556	2.35979	2.49486
ACIFV	LEUCK	446	944334	0.905567	2.35986	2.49494
THEIA	ENTFA	589	944290	0.905571	2.35991	2.49499
BACA2	FRASC	623	944058	0.905594	2.36015	2.49528
BEUC1	GEOKA	646	943873	0.905613	2.36035	2.49554
MICAI	ALIAD	713	943853	0.905615	2.36037	2.49556
LEUCK	LISMO	782	943829	0.905617	2.3604	2.49558
MICSL	CATAD	2232	943732	0.905627	2.3605	2.49571
LEUGT	LISMC	790	943535	0.905647	2.36071	2.49596
AZOSB	ALCBS	1206	943529	0.905647	2.36071	2.49597
LISW6	CORJK	475	943483	0.905652	2.36076	2.49602
KINRD	GEOKA	673	943483	0.905652	2.36076	2.49603
FRAAA	GEOTN	612	943416	0.905658	2.36083	2.4961
MICSL	ACIFD	760	943357	0.905664	2.3609	2.49618
CELGA	LISMC	585	943157	0.905684	2.36111	2.49643
DESVV	RICPR	284	942934	0.905707	2.36134	2.49671
STRGG	LACH4	353	942922	0.905708	2.36136	2.49674
CELGA	BIFA0	704	942797	0.90572	2.36149	2.4969
CELGA	LISW6	566	942754	0.905725	2.36153	2.49694
LEUS2	THEM3	467	942568	0.905743	2.36173	2.49719
STALH	MICAI	568	942541	0.905746	2.36176	2.49721
LEUGT	CORJK	370	942465	0.905753	2.36184	2.49732
FRAAA	STAES	464	942434	0.905757	2.36187	2.49736
GARV4	FRAAA	387	942364	0.905764	2.36195	2.49743
STRGG	BACA2	764	942234	0.905777	2.36209	2.4976
CELJU	METFK	1143	942219	0.905778	2.3621	2.49763
BACIE	STRRD	724	942024	0.905798	2.36231	2.49786
LEUGT	CORU7	378	941975	0.905802	2.36236	2.49793
SACEN	GEOTN	737	941980	0.905802	2.36236	2.49793
GEOSW	NOCSJ	673	941935	0.905806	2.3624	2.49799
BACA2	PROAC	579	941624	0.905838	2.36273	2.49837
CELJU	AZOSB	1275	941361	0.905864	2.36301	2.49871
PROM4	KORCO	147	941353	0.905865	2.36302	2.49874
FRASC	LISMO	514	941311	0.905869	2.36307	2.49877
METH6	CORJK	197	941181	0.905882	2.3632	2.49893
THEP3	STRGG	548	941169	0.905883	2.36322	2.49896
AMYMU	GEOTN	741	941014	0.905899	2.36338	2.49916
PSEU5	LEGPH	952	940973	0.905903	2.36343	2.4992
VEIPT	GARV4	354	940971	0.905903	2.36343	2.49921
METFK	XANCP	1095	940955	0.905905	2.36345	2.49923
VIBF1	PASMU	1165	940821	0.905918	2.36359	2.49941
BIFAR	CATAD	607	940792	0.905921	2.36362	2.49943
ACIFV	OCEIH	634	940738	0.905926	2.36368	2.49951
ACIFV	BACA2	628	940639	0.905936	2.36378	2.49963
LEUS2	NANEQ	29	940630	0.905937	2.36379	2.49964
THEM3	STRGG	538	940631	0.905937	2.36379	2.49964
STRPZ	NATTJ	434	940450	0.905955	2.36398	2.49987
AZOVD	LEGPH	937	940468	0.905953	2.36396	2.49988
MICSL	CLONN	481	940412	0.905959	2.36402	2.49994
BACP2	FRASC	587	940373	0.905963	2.36406	2.49997
CORK4	LISMC	506	940360	0.905964	2.36408	2.49997
THES4	THESM	1394	940211	0.905979	2.36424	2.50018
SACVD	BACA2	700	939970	0.906003	2.36449	2.50046
THEM3	ENTFA	591	939956	0.906004	2.36451	2.50051
AMYMU	GEOKA	732	939867	0.906013	2.3646	2.50059
BIFA0	FRASC	510	939834	0.906017	2.36464	2.50067
BACA2	FRAAA	650	939811	0.906019	2.36466	2.50069
BACIE	ACIFV	631	939806	0.906019	2.36467	2.50069
BACP2	BIFAA	431	939776	0.906022	2.3647	2.50071
ALIAD	FRAAA	615	939792	0.906021	2.36468	2.50072
VEIPT	KINRD	477	939654	0.906035	2.36483	2.50088
LEUGT	FRAAA	365	939630	0.906037	2.36485	2.50091
BIFAR	BACP2	433	939426	0.906057	2.36507	2.50117
CLONN	RICTY	281	939383	0.906062	2.36512	2.50123
CORK4	LYSSC	499	939137	0.906086	2.36538	2.50155
ACIFV	THEP3	648	939071	0.906093	2.36545	2.50162
LEUGT	FRASC	373	939065	0.906093	2.36546	2.50163
ACIFV	RICPR	272	938878	0.906112	2.36565	2.50188
AZOVD	LEGPL	952	938860	0.906114	2.36567	2.50189
CATAD	BIFA0	605	938745	0.906126	2.3658	2.50205
CELGA	BACP2	664	938701	0.90613	2.36584	2.50208
AMYMU	CATAD	2804	938621	0.906138	2.36593	2.50219
PSEF1	LACFC	266	938607	0.906139	2.36594	2.50221
STRRD	GEOTN	781	938238	0.906176	2.36634	2.50269
PROPF	CLONN	457	938128	0.906187	2.36645	2.50284
CATAD	CLOTE	465	938050	0.906195	2.36654	2.50293
THEIA	ACIFD	479	937931	0.906207	2.36666	2.50307
BACP2	NOCSJ	665	937840	0.906216	2.36676	2.50319
NATTJ	ENTFA	555	937731	0.906227	2.36688	2.50334
PROPF	BIFAR	572	937397	0.90626	2.36723	2.50374
GARV4	LEUCK	332	937338	0.906266	2.3673	2.50382
CORGP	NEIMG	364	937216	0.906278	2.36743	2.50399
ACIFD	CLOTE	365	937124	0.906288	2.36752	2.50412
ACIFV	ALIAD	547	937076	0.906292	2.36758	2.50417
GEOSW	PROAC	575	937036	0.906296	2.36762	2.50421
THEBD	STACT	554	937034	0.906297	2.36762	2.50422
BIFAA	OCEIH	435	936966	0.906303	2.36769	2.5043
PSEU5	METFK	1261	936931	0.906307	2.36773	2.50435
ANOFW	STRRD	673	936924	0.906308	2.36774	2.50436
BACA2	BIFAA	450	936901	0.90631	2.36776	2.50439
NOCCG	ACIFD	683	936867	0.906313	2.3678	2.50444
CAMLR	DESK1	110	936652	0.906335	2.36803	2.50469
STAES	RICPR	283	936619	0.906338	2.36806	2.50476
DESVV	RICTY	283	936556	0.906344	2.36813	2.50483
MICAI	GEOTN	748	936519	0.906348	2.36817	2.50488
OCEIH	ENTFA	911	936294	0.906371	2.36841	2.50516
LISMC	KINRD	591	936273	0.906373	2.36843	2.50519
CATAD	LACH4	358	936229	0.906377	2.36848	2.50524
MICSL	CLOPS	502	936169	0.906383	2.36854	2.50532
THEBD	THEIA	577	936074	0.906393	2.36865	2.50546
BACIE	CATAD	680	936004	0.9064	2.36872	2.50553
PROPF	BIFAA	552	935988	0.906401	2.36874	2.50555
LYSSC	STRAW	702	935942	0.906406	2.36879	2.50563
DESM0	LACSC	81	935900	0.90641	2.36883	2.50567
ACIF5	PSEU5	898	935649	0.906435	2.3691	2.50599
CORGP	SACEN	473	935648	0.906435	2.3691	2.50599
LISMC	BIFAA	434	935427	0.906457	2.36934	2.50626
ANOFW	CATAD	630	935417	0.906458	2.36935	2.50628
BACIE	MICSL	687	935371	0.906463	2.3694	2.50633
BEUC1	LISMO	592	935341	0.906466	2.36943	2.50639
SACVD	GEOSW	662	935297	0.90647	2.36948	2.50644
ACIFV	KINRD	459	935292	0.906471	2.36948	2.50645
ACIF5	HAHCH	887	935140	0.906486	2.36964	2.50664
STALH	STRGG	548	935093	0.906491	2.36969	2.50669
STALH	KINRD	520	935014	0.906499	2.36978	2.50681
CATAD	CLONN	478	934978	0.906502	2.36982	2.50685
BIFAR	GEOSW	432	934949	0.906505	2.36985	2.50688
BACP2	KINRD	712	934929	0.906507	2.36987	2.5069
RHOCS	NANEQ	44	934904	0.90651	2.3699	2.50694
ACIF5	AERS4	798	934849	0.906515	2.36996	2.50699
BIFAR	ANOFW	416	934852	0.906515	2.36995	2.50699
VEIPT	BACIE	642	934829	0.906517	2.36998	2.50703
SULIM	RHIME	277	934766	0.906523	2.37004	2.50712
PSEF1	NANEQ	41	934736	0.906526	2.37008	2.50718
AZOVD	CLONN	537	934694	0.906531	2.37012	2.50721
THEBD	STAES	524	934681	0.906532	2.37014	2.50723
CORU7	ENTFA	417	934592	0.906541	2.37023	2.50734
CATAD	GEOSW	684	934579	0.906542	2.37024	2.50734
CATAD	GEOKA	747	934584	0.906542	2.37024	2.50736
MICSL	GEOSW	671	934568	0.906543	2.37026	2.50736
ALTMD	THICR	905	934531	0.906547	2.3703	2.50741
CORK4	RICPR	211	934511	0.906549	2.37032	2.50745
CELGA	GEOKA	635	934422	0.906558	2.37041	2.50754
BIFA0	CORU7	498	934410	0.906559	2.37043	2.50756
LYSSC	NOCFA	646	934384	0.906562	2.37045	2.5076
BACA2	NOCSJ	685	934314	0.906569	2.37053	2.50769
STAES	ENTFA	832	934228	0.906577	2.37062	2.5078
CORK4	RICTY	209	934144	0.906586	2.37071	2.50792
LACH4	STRCO	365	934138	0.906586	2.37072	2.50794
BACP2	STRGG	738	934096	0.90659	2.37076	2.50798
LACFC	ENTFA	421	934052	0.906595	2.37081	2.50804
BEUC1	BACA2	652	934038	0.906596	2.37082	2.50805
THEM3	STRCO	548	933947	0.906605	2.37092	2.50817
STALH	FRASC	462	933926	0.906607	2.37094	2.50818
BURTA	DECAR	1418	933903	0.90661	2.37097	2.50821
AERS4	METFK	1030	933730	0.906627	2.37115	2.50845
GEOTN	PROAC	603	933727	0.906627	2.37116	2.50846
ACIFV	FRASC	445	933699	0.90663	2.37119	2.50851
STACT	FRASC	484	933403	0.90666	2.3715	2.50887
AMYMU	CLOTE	481	933361	0.906664	2.37155	2.50892
BACA2	KINRD	720	933313	0.906669	2.3716	2.50899
RICPR	STRAW	255	933257	0.906674	2.37166	2.50906
LISMC	FRASC	510	933185	0.906682	2.37174	2.50915
NANEQ	XANCP	39	933018	0.906698	2.37192	2.50935
THEIA	NOCSJ	590	933027	0.906697	2.37191	2.50936
CELJU	THICR	960	932974	0.906703	2.37196	2.5094
ACIF5	DECAR	1010	932950	0.906705	2.37199	2.50945
CELGA	MICSL	1390	932872	0.906713	2.37207	2.50954
ACIFV	ENTFA	546	932875	0.906713	2.37207	2.50956
VEIPT	ANOFW	634	932712	0.906729	2.37224	2.50976
METCZ	ENTFA	181	932685	0.906732	2.37227	2.50979
STRRD	GEOSW	731	932608	0.906739	2.37236	2.50987
LACSC	RUBXD	353	932610	0.906739	2.37235	2.50988
CATAD	OCEIH	702	932610	0.906739	2.37235	2.50989
ACIFV	ARCHD	378	932538	0.906746	2.37243	2.50997
FRASC	OCEIH	580	932473	0.906753	2.3725	2.51007
ACIFV	CLOPS	610	932434	0.906757	2.37254	2.51011
VEIPT	GEOKA	644	932428	0.906757	2.37255	2.51012
CORGP	LEUS2	420	932421	0.906758	2.37256	2.51014
PROPF	DICNV	366	932397	0.90676	2.37258	2.51015
MICSL	STRRD	2484	932343	0.906766	2.37264	2.51023
CORGP	DICNV	310	932307	0.906769	2.37268	2.51027
STALH	ENTFA	851	932281	0.906772	2.37271	2.51031
VIBCM	THICR	938	932194	0.906781	2.3728	2.51041
GEOTN	STRAW	723	932025	0.906798	2.37298	2.51064
KINRD	RUBXD	729	931975	0.906802	2.37303	2.51068
KINRD	STAES	517	931917	0.906808	2.3731	2.51077
STRRD	CLONN	498	931807	0.906819	2.37321	2.51091
CATAD	DICNV	341	931774	0.906823	2.37325	2.51094
STACT	KINRD	533	931702	0.90683	2.37333	2.51105
MICSL	STALH	575	931488	0.906851	2.37356	2.51132
ACIFV	CORU7	422	931480	0.906852	2.37357	2.51133
ACIFV	FRAAA	432	931497	0.90685	2.37355	2.51133
BACA2	STRCO	748	931402	0.90686	2.37365	2.51144
CORGP	RHIME	433	931276	0.906872	2.37378	2.51161
CELGA	GEOSW	636	931176	0.906882	2.37389	2.51173
METIM	STRPG	133	931050	0.906895	2.37403	2.51189
MICAI	STAES	545	931016	0.906898	2.37406	2.51192
LISMC	RUBXD	616	930995	0.9069	2.37409	2.51195
THICR	VIBF1	920	930983	0.906902	2.3741	2.51199
BIFAR	NATTJ	362	930976	0.906902	2.37411	2.51199
BEUC1	RUBXD	705	930940	0.906906	2.37415	2.51203
MICAI	LEUCK	413	930916	0.906908	2.37417	2.51206
BACP2	PROAC	575	930869	0.906913	2.37422	2.51211
LEUCK	LYSSC	663	930791	0.906921	2.37431	2.51223
ANOFW	ENTFA	789	930751	0.906925	2.37435	2.51227
ACIF5	BURMA	948	930655	0.906934	2.37445	2.51239
BURTA	METFK	1135	930654	0.906935	2.37445	2.5124
RHORT	RHIME	1400	930432	0.906957	2.37469	2.51268
FRAAA	LISW6	504	930288	0.906971	2.37485	2.51288
STAES	PROAC	512	930160	0.906984	2.37498	2.51303
THEBD	BACP2	659	930118	0.906988	2.37503	2.51309
NITGG	NITMS	961	930097	0.90699	2.37505	2.5131
MICAI	BACA2	737	930080	0.906992	2.37507	2.51315
LEUS2	LISW6	791	929993	0.907001	2.37516	2.51325
BACP2	RUBXD	718	929898	0.90701	2.37527	2.51337
PROPF	LACH4	375	929709	0.907029	2.37547	2.5136
STRRD	THEP3	559	929730	0.907027	2.37545	2.51361
CORGP	LEUGT	430	929703	0.90703	2.37548	2.51362
VEIPT	NOCCG	499	929494	0.907051	2.3757	2.51388
THEM3	NOCSJ	571	929460	0.907054	2.37574	2.51392
NOCCG	RICPR	261	929336	0.907066	2.37587	2.5141
ACIF5	AERHH	825	929307	0.907069	2.3759	2.51414
BACP2	FRAAA	623	929265	0.907073	2.37595	2.5142
LEUS2	KINRD	432	929249	0.907075	2.37596	2.51422
BIFA0	FRAAA	514	929238	0.907076	2.37598	2.51423
ARCHD	THENV	137	929215	0.907079	2.376	2.51424
ACIFD	BACA2	521	929231	0.907077	2.37598	2.51424
LYSSC	ENTFA	903	929199	0.90708	2.37602	2.51426
LACSC	THENV	123	929165	0.907084	2.37605	2.51431
GEOTN	NOCSJ	716	929165	0.907084	2.37605	2.51432
BACIE	AMYMU	678	928911	0.907109	2.37633	2.51464
ACIFV	LACH4	433	928858	0.907114	2.37638	2.51471
PROPF	GARV4	448	928716	0.907128	2.37654	2.51488
LEUGT	CLOPS	495	928516	0.907148	2.37675	2.51516
LEUS2	CLOPS	501	928481	0.907152	2.37679	2.51521
HALOH	BURTA	553	928327	0.907167	2.37696	2.51538
AZOSB	NANEQ	41	928297	0.90717	2.37699	2.51544
THEIA	CATAD	578	928257	0.907174	2.37703	2.51549
PARBH	LACH4	323	928231	0.907177	2.37706	2.51552
BEUC1	LISMC	597	928146	0.907185	2.37715	2.51563
ACIFV	HALOH	626	928057	0.907194	2.37725	2.51574
RUBXD	OCEIH	715	928049	0.907195	2.37726	2.51575
NOCSJ	OCEIH	670	928027	0.907197	2.37728	2.51579
AZOVD	METFK	1234	927961	0.907204	2.37735	2.51588
SACVD	LEUCK	418	927893	0.907211	2.37742	2.51595
STALH	SACVD	536	927841	0.907216	2.37748	2.51601
MICAI	BACP2	723	927674	0.907233	2.37766	2.51625
STRCO	LISMO	626	927615	0.907239	2.37772	2.51631
MICSL	STRPG	375	927556	0.907244	2.37779	2.5164
THEBD	ALIAD	664	927537	0.907246	2.37781	2.51642
THEBD	GEOSW	676	927520	0.907248	2.37783	2.51643
LEUS2	LISMO	804	927457	0.907254	2.37789	2.51651
LEUCK	STRCO	437	927259	0.907274	2.37811	2.51678
LEUS2	CORJK	401	927246	0.907275	2.37812	2.5168
BEUC1	BIFA0	709	927200	0.90728	2.37817	2.51685
BEUC1	GEOSW	601	927201	0.90728	2.37817	2.51687
PSEF1	METFK	1226	927050	0.907295	2.37833	2.51704
GARV4	NANEQ	25	926944	0.907306	2.37845	2.51717
CORK4	GEOSW	535	926816	0.907318	2.37859	2.51737
ALIAD	RICPR	270	926761	0.907324	2.37864	2.51741
HELP5	PROAC	310	926765	0.907323	2.37864	2.51741
PROAC	GEOKA	605	926758	0.907324	2.37865	2.51743
PSEU5	XANCP	1332	926515	0.907349	2.37891	2.51773
STACT	ENTFA	878	926520	0.907348	2.3789	2.51773
LEUGT	STRAW	391	926454	0.907355	2.37898	2.51781
NOCCG	GEOSW	666	926437	0.907356	2.37899	2.51783
DESK1	LACLA	117	926407	0.907359	2.37903	2.51788
STALH	STRCO	551	926400	0.90736	2.37903	2.51789
NOCSJ	CLONN	506	926330	0.907367	2.37911	2.51799
ACIFD	THEP3	471	926203	0.90738	2.37925	2.51815
LEUCK	ENTFA	843	926160	0.907384	2.37929	2.51819
STALH	FRAAA	486	926159	0.907384	2.37929	2.51821
AZOSB	BURMA	1434	925803	0.90742	2.37968	2.51865
LACSC	CORK4	340	925790	0.907421	2.37969	2.51867
LEUGT	ENTFA	862	925770	0.907423	2.37971	2.51871
BACA2	STRAW	733	925713	0.907429	2.37978	2.51877
ENT38	THICR	901	925706	0.907429	2.37978	2.51877
ANOFW	BEUC1	551	925627	0.907437	2.37987	2.51889
PARBH	RHORT	985	925523	0.907448	2.37998	2.51901
FRAAA	OCEIH	585	925330	0.907467	2.38019	2.51926
CORU7	DICNV	348	925182	0.907482	2.38035	2.51946
SULS9	RHIEC	257	925180	0.907482	2.38035	2.51947
BEUC1	GEOTN	677	925093	0.907491	2.38045	2.51958
HAHCH	DECAR	1414	925084	0.907492	2.38046	2.5196
LEUGT	BEUC1	411	925048	0.907495	2.38049	2.51963
STRRD	LEUCK	433	924996	0.9075	2.38055	2.5197
LEUS2	LISMC	810	924976	0.907502	2.38057	2.51974
BACP2	STRAW	718	924935	0.907506	2.38062	2.51977
BIFA0	RICPR	205	924935	0.907506	2.38062	2.51979
DESK1	CLOPS	153	924896	0.90751	2.38066	2.51984
CLOPS	NANEQ	50	924856	0.907514	2.3807	2.5199
THEBD	ANOFW	633	924670	0.907533	2.3809	2.52015
ACIFD	CLONN	396	924620	0.907538	2.38096	2.52019
NOCCG	LYSSC	663	924559	0.907544	2.38102	2.52027
BIFAR	GEOTN	434	924477	0.907552	2.38111	2.52037
CORK4	GEOKA	547	924382	0.907562	2.38121	2.52051
THESM	THEON	1327	924376	0.907562	2.38122	2.52052
CORGP	DECAR	397	924330	0.907567	2.38127	2.52057
THEBD	BACA2	685	924287	0.907571	2.38132	2.52062
CELGA	LEUCK	412	924288	0.907571	2.38132	2.52063
ARCHD	MAGSM	381	924181	0.907582	2.38143	2.52077
CORGP	STRRD	488	924139	0.907586	2.38148	2.52083
BACA2	ENTFA	958	924119	0.907588	2.3815	2.52085
LISW6	RUBXD	597	924093	0.907591	2.38153	2.52088
DESM0	RHOCB	134	924063	0.907594	2.38156	2.52091
NOCCG	ALIAD	658	924024	0.907598	2.3816	2.52096
STRPG	NANEQ	35	924020	0.907598	2.38161	2.52098
GARV4	LACH4	342	924011	0.907599	2.38162	2.52098
CORGP	LEGPL	358	924010	0.907599	2.38162	2.521
BACIE	ENTFA	832	923934	0.907607	2.3817	2.52107
ACIFV	CLONN	630	923861	0.907614	2.38178	2.52117
LACFC	STRAW	246	923833	0.907617	2.38181	2.52122
KINRD	LISW6	593	923828	0.907617	2.38181	2.52122
THES4	FRASC	189	923771	0.907623	2.38188	2.52131
CAUST	RHOS1	1202	923753	0.907625	2.3819	2.52131
STRRD	GEOKA	774	923710	0.907629	2.38194	2.5214
THICR	METCA	868	923697	0.90763	2.38196	2.5214
ALIAD	NOCFA	682	923638	0.907636	2.38202	2.52145
ALIAD	BIFAA	433	923627	0.907637	2.38203	2.52147
STAES	STRCO	546	923626	0.907637	2.38203	2.52148
LEUCK	FRAAA	371	923599	0.90764	2.38206	2.52151
STRPZ	CORU7	350	923517	0.907648	2.38215	2.52164
THEP3	NOCSJ	598	923382	0.907662	2.3823	2.5218
BACIE	SACEN	666	923371	0.907663	2.38231	2.52181
THEM3	STRAW	537	923283	0.907672	2.3824	2.52195
AMYMU	BACA2	736	923280	0.907672	2.38241	2.52195
SULS9	RHIME	260	923073	0.907693	2.38263	2.5222
BIFAA	LISMO	427	923003	0.9077	2.38271	2.52229
PROAC	CLOTE	442	922921	0.907708	2.3828	2.5224
VEIPT	NOCSJ	497	922825	0.907717	2.3829	2.52252
VEIPT	THICR	511	922699	0.90773	2.38304	2.52269
ALIAD	ENTFA	624	922678	0.907732	2.38306	2.52272
SACVD	OCEIH	679	922408	0.907759	2.38335	2.52307
LACH4	BIFAA	350	922357	0.907764	2.38341	2.52314
ENTFA	STRAW	491	922254	0.907775	2.38352	2.52329
METFA	RICPR	90	922232	0.907777	2.38354	2.52332
BIFAR	STALH	397	922213	0.907779	2.38356	2.52333
ENTCS	CENSY	204	922139	0.907786	2.38364	2.52344
LEUGT	ACIFV	439	922062	0.907794	2.38373	2.52351
NOCCG	GEOTN	688	921941	0.907806	2.38386	2.52369
SULIM	CELJU	205	921788	0.907821	2.38403	2.52387
BIFA0	RICTY	209	921763	0.907824	2.38405	2.5239
NOCCG	BIFA0	580	921733	0.907827	2.38408	2.52395
STAES	STRAW	543	921679	0.907832	2.38414	2.52401
AMYMU	LISMC	610	921642	0.907836	2.38418	2.52409
SACEN	NANEQ	38	921595	0.907841	2.38423	2.52412
ALIAD	RUBXD	717	921564	0.907844	2.38427	2.52417
VEIPT	FRAAA	464	921429	0.907857	2.38441	2.52435
MICAI	GEOKA	732	921406	0.907859	2.38444	2.52436
ACIFV	BIFAA	441	921333	0.907867	2.38452	2.52446
BACIE	ACIFD	525	921290	0.907871	2.38457	2.52452
MICSL	ANOFW	645	921270	0.907873	2.38459	2.52458
HAHCH	LEGPL	1050	921240	0.907876	2.38462	2.52459
KINRD	GEOTN	708	921242	0.907876	2.38462	2.52459
PARBH	ARCHD	353	921234	0.907877	2.38463	2.52461
CORGP	RHORT	392	921182	0.907882	2.38468	2.52467
LACSC	CORU7	315	921087	0.907891	2.38479	2.52479
LEUCK	STRGG	413	921089	0.907891	2.38478	2.52481
ALIAD	SACVD	642	921034	0.907897	2.38484	2.52485
RUBXD	LISMO	615	921023	0.907898	2.38486	2.52487
VEIPT	AMYMU	499	921009	0.907899	2.38487	2.52489
NOCSJ	GEOKA	729	920861	0.907914	2.38503	2.52508
ACIS3	LACLA	119	920802	0.90792	2.3851	2.52516
NATTJ	XANCP	531	920766	0.907923	2.38513	2.52521
STALH	BIFA0	390	920763	0.907924	2.38514	2.52522
SACVD	GEOTN	714	920619	0.907938	2.38529	2.5254
MICAI	STACT	577	920556	0.907944	2.38536	2.52548
CORJK	ENTFA	429	920454	0.907955	2.38547	2.52562
AMYMU	LISMO	613	920392	0.907961	2.38554	2.52569
NOCCG	OCEIH	658	920360	0.907964	2.38558	2.52573
LEUS2	LACFC	447	920254	0.907975	2.38569	2.52587
SULS9	CELJU	205	920172	0.907983	2.38578	2.526
THEBD	THEM3	567	920158	0.907984	2.38579	2.526
BIFAR	GEOKA	431	920142	0.907986	2.38581	2.52602
ACIFD	OCEIH	477	919973	0.908003	2.386	2.52625
HALOH	STRPG	441	919890	0.908011	2.38609	2.52636
THEBD	LEUGT	406	919782	0.908022	2.3862	2.52649
DECAR	XANCP	1218	919688	0.908031	2.38631	2.52662
BACIE	NOCFA	630	919681	0.908032	2.38631	2.52664
LACSC	CORJK	334	919645	0.908035	2.38635	2.52667
RUBXD	FRASC	678	919576	0.908042	2.38643	2.52676
LEUGT	CORK4	395	919450	0.908055	2.38656	2.52692
BIFAR	LISMC	433	919381	0.908062	2.38664	2.52701
ANOFW	NOCSJ	655	919344	0.908066	2.38668	2.52705
ALCBS	DECAR	1207	919332	0.908067	2.38669	2.52709
AMYMU	STAES	534	919300	0.90807	2.38673	2.52717
XANOM	DECAR	1155	919258	0.908074	2.38677	2.52717
BIFA0	SACVD	550	919180	0.908082	2.38686	2.52727
VIBCM	LEGPH	876	919115	0.908088	2.38693	2.52737
LEUGT	ACIFD	336	919088	0.908091	2.38696	2.52739
LEUS2	THEBD	433	919031	0.908097	2.38702	2.52748
SACVD	LISMC	544	919008	0.908099	2.38705	2.52751
LEUS2	MICSL	438	918965	0.908103	2.38709	2.52756
BIFAA	RICTY	202	918739	0.908126	2.38734	2.52785
ACIFD	STRPZ	331	918738	0.908126	2.38734	2.52786
GARV4	OCEIH	361	918719	0.908128	2.38736	2.52788
GEOSW	BIFAA	421	918682	0.908132	2.3874	2.52793
THEBD	STALH	536	918630	0.908137	2.38746	2.52799
VEIPT	GEOTN	654	918541	0.908146	2.38755	2.5281
BIFA0	RUBXD	386	918485	0.908152	2.38761	2.52818
ACIFD	STRPG	336	918461	0.908154	2.38764	2.5282
LEUCK	LEGPH	394	918433	0.908157	2.38767	2.52824
STACT	FRAAA	502	918407	0.908159	2.3877	2.52829
THEBD	GEOTN	711	918354	0.908165	2.38776	2.52834
CORGP	CATAD	473	918277	0.908172	2.38784	2.52847
CLONN	HAHCH	582	918178	0.908182	2.38795	2.52858
CELJU	BIFAA	409	918148	0.908185	2.38798	2.52862
CAUST	NANEQ	38	918124	0.908188	2.38801	2.52865
CELGA	GEOTN	669	918093	0.908191	2.38804	2.52868
BIFAR	THEP3	401	917997	0.9082	2.38815	2.52883
DESK1	LACLS	112	917911	0.908209	2.38824	2.52894
THICR	NANEQ	46	917865	0.908214	2.38829	2.52899
LEUGT	LYSSC	656	917876	0.908212	2.38828	2.529
VEIPT	LISMC	632	917846	0.908215	2.38831	2.52902
STRRD	OCEIH	742	917715	0.908228	2.38845	2.5292
CATAD	LISW6	604	917655	0.908235	2.38852	2.52928
ACIFV	NOCSJ	504	917547	0.908245	2.38864	2.52942
NOCCG	STAES	534	917533	0.908247	2.38865	2.52944
CELJU	LEGPH	865	917506	0.908249	2.38868	2.52947
NOCCG	STALH	556	917427	0.908257	2.38877	2.52956
VIBCM	XANCP	1019	917446	0.908255	2.38875	2.52956
VEIPT	FRASC	474	917405	0.908259	2.38879	2.5296
STACT	BIFAA	415	917399	0.90826	2.3888	2.52962
LYSSC	PROAC	535	917316	0.908268	2.38889	2.52971
BIFA0	NOCFA	604	917295	0.90827	2.38891	2.52974
NEIMG	ACIFD	416	917303	0.90827	2.3889	2.52974
LISW6	BIFAA	431	917244	0.908276	2.38897	2.52981
MICSL	STAES	543	917234	0.908277	2.38898	2.52981
LEUS2	STRRD	454	917244	0.908276	2.38897	2.52982
AMYMU	HELP5	318	917132	0.908287	2.38909	2.52998
GEOKA	ENTFA	817	917060	0.908294	2.38917	2.53005
BACA2	RUBXD	727	917031	0.908297	2.3892	2.53007
BEUC1	LISW6	592	916998	0.9083	2.38924	2.53015
NEIMG	KORCO	144	916969	0.908303	2.38927	2.53017
RICPR	NOCFA	262	916852	0.908315	2.38939	2.53034
CORK4	GEOTN	555	916752	0.908325	2.3895	2.53045
BACP2	STRCO	766	916687	0.908331	2.38957	2.53053
METCZ	STRPG	163	916683	0.908332	2.38958	2.53056
CORGP	LEGPH	353	916634	0.908337	2.38963	2.53062
STRPZ	METTP	152	916561	0.908344	2.38971	2.53071
METCZ	DICNV	141	916531	0.908347	2.38974	2.53072
BIFA0	STRAW	600	916459	0.908354	2.38982	2.53085
FRAAA	LISMO	511	916404	0.90836	2.38988	2.5309
VIBCM	HAHCH	1501	916301	0.90837	2.39	2.53105
LEUS2	ENTFA	841	916291	0.908371	2.39001	2.53107
CORK4	ENTFA	441	916162	0.908384	2.39015	2.53122
THEBD	GEOKA	707	916066	0.908393	2.39025	2.53135
ACIFV	CORJK	446	915998	0.9084	2.39033	2.53143
DESM0	LACLA	103	916002	0.9084	2.39032	2.53145
BIFAR	MICSL	614	915987	0.908401	2.39034	2.53146
THEIA	STRRD	586	915924	0.908408	2.39041	2.53153
KINRD	LISMO	592	915859	0.908414	2.39048	2.53164
ARCHD	LACFC	201	915791	0.908421	2.39055	2.53172
ACIFV	LISW6	572	915721	0.908428	2.39063	2.5318
VIBCM	LEGPL	899	915695	0.908431	2.39066	2.53185
NATTJ	STRPG	437	915620	0.908438	2.39074	2.53196
LEUGT	STRRD	409	915567	0.908443	2.3908	2.53201
MICSL	LEUCK	418	915485	0.908451	2.39089	2.53212
RHOCS	RHOS1	1391	915474	0.908453	2.3909	2.53215
CATAD	LEUCK	400	915384	0.908462	2.391	2.53225
LYSSC	CORJK	510	915336	0.908466	2.39105	2.53231
AERS4	THICR	933	915217	0.908478	2.39118	2.53249
THEIA	MICSL	551	915164	0.908484	2.39124	2.53253
AMYMU	STALH	537	915160	0.908484	2.39124	2.53254
MICSL	GEOKA	746	915173	0.908483	2.39123	2.53254
LYSSC	STRGG	696	914936	0.908506	2.39149	2.53286
THICR	RUBXD	491	914824	0.908518	2.39161	2.53298
VEIPT	CELGA	450	914792	0.908521	2.39164	2.53302
VEIPT	STRGG	495	914748	0.908525	2.39169	2.53309
BIFAR	ALIAD	434	914729	0.908527	2.39171	2.53312
ARCHD	DECAR	416	914698	0.90853	2.39175	2.53316
CENSY	AERHH	195	914689	0.908531	2.39176	2.53318
[truncated: 12,707 more rows]
