# Supplementary material for: Genome-wide gene order distances support clustering the gram-positive bacteria
Source: Front Microbiol. 2015 Jan 20;5:785. doi: 10.3389/fmicb.2014.00785 (PMC4299520; doi:10.3389/fmicb.2014.00785)
Supplement: Supplementary file 2 [file DataSheet1.ZIP]

Archive with 12 entries (11 files):
- 143taxa_6gene_100K_100nxs_files.zip
- 143taxa_6gene_10M_tajima.nxs
- __MACOSX/
- __MACOSX/._143taxa_6gene_10M_tajima.nxs
- 172taxa_5gene_100K_100nxs_files.zip
- __MACOSX/._172taxa_5gene_100K_100nxs_files.zip
- 172taxa_5gene_10M_tajima.nxs
- __MACOSX/._172taxa_5gene_10M_tajima.nxs
- 172taxa_6gene_100K_100nxs_files.zip
- __MACOSX/._172taxa_6gene_100K_100nxs_files.zip
- 172taxa_6gene_10M_tajima.nxs
- __MACOSX/._172taxa_6gene_10M_tajima.nxs
