# Supplementary material for: Genome-wide gene order distances support clustering the gram-positive bacteria
Source: Front Microbiol. 2015 Jan 20;5:785. doi: 10.3389/fmicb.2014.00785 (PMC4299520; doi:10.3389/fmicb.2014.00785)
Supplement: Supplementary file 2 [file DataSheet1.ZIP › 143taxa_6gene_10M_tajima.nxs]

#NEXUS

BEGIN taxa;
         DIMENSIONS ntax=143;
TAXLABELS
aa
af
ap
at
atc
ba
baa
bas
bb
bbr
bc
bh
bj
bl
bm
bp
bpp
brs
bs
bt
bu
ca
cb
cbf
cc
cca
cd
cef
cg
cj
clt
cm
cp
cpa
cpe
cpj
cpt
ct
cte
cv
dr
ec
ecc
ece
ech
ef
fn
gv
hd
hh
hi
hp
hpj
hsp
li
lin
ll
lm
lp
ma
mb
mg
mga
mj
mk
ml
mle
mma
mp
mpe
mpu
mt
mtb
mtc
ne
neq
nmm
nmz
ns
oi
pa
pab
pf
pg
ph
pi
pl
pm
pma
pmc
pmm
psa
psp
pss
rc
rp
rs
sa
sag
sam
san
sav
saw
sco
se
sep
set
sf
sm
smu
so
sp
spa
spg
spm
spn
spt
ss
st
sty
sy
syo
ta
te
tm
tp
tt
tv
tw
twt
uu
vc
vp
vv
vvy
wb
ws
xa
xc
xf
xft
yp
ypk

;
END;

BEGIN distances;
         DIMENSIONS ntax=143;
         FORMAT
                 triangle=BOTH
                 diagonal
                 labels
        ;
MATRIX
aa         0 10.2871538597 8.94236899202 9.20348440894 8.85040721026 7.03125919553 11.07254879592 7.14931316776 7.86739985427 8.30873831816 9.78238343897 9.82697940184 9.0758466742 7.65240833992 7.32156423518 7.18145786813 8.80040896915 7.59582198334 9.10828196249 8.06220772729 6.97487993477 8.94869041970001 7.33842310577 11.8429972737 7.72288983113 21.14697772297 8.9360307179 7.75850564527 7.93693911066 14.03054329545 7.89310847196 10.05014313933 8.49890803395 9.04379000764 8.60296977238 8.43875537043 9.25089909503 7.98945865498 7.58783571084 9.4543466054 8.35737460808 7.85524361384 8.30519328199 8.30264050937 8.17177934515 10.26025707676 8.26590929916 9.94231136367 7.99690020877 13.61610305794 9.95835787674 8.59588961253001 7.97971866301 13.65557833838 8.07693160579 7.35745722387 7.75908827294 7.28807033739 9.06890144265 8.82524240601 8.68549319684 7.6250635106 12.09485262936 7.11112648319 15.44145026881 8.68963437307 9.72473256114 8.29115696735 7.02487769278 12.53019465528 7.62003452671 8.82261497167 9.53701171042 8.14913289318 7.8342937053 83.98930954628 8.30616227677 8.06805757476 8.64982588682 8.44204294141 8.74987138644 7.55887337812 9.3823014837 8.66848860781 10.7123906623 9.27256477876 7.19145007607 8.72945722945 7.50661612924 8.23020068002 9.90468357307 8.73590384392 8.54553933585 7.73485547779 23.36999557591 14.19462809472 7.97520347464 8.24135851732 8.07789302893 9.25152691368 8.85185714426 8.37085959139 12.22610068118 8.75741770891 8.40355275284 9.39441488497 8.56452323103 7.6646906136 12.67226134023 10.29911220208 8.136047757 8.23787529106 7.56941752506 7.99873916497 8.05204581213 7.06993741522 7.15235743139 9.60678538205 9.51110205482 7.89550785065 8.45432125016 9.17632068 8.92811991029 8.92342242512 8.59192065507 8.73519234075 13.43747361633 14.18656396608 9.19274473211 9.06669891856 8.21253823957 7.49293709563 7.73341841493 7.30159183329 7.95418562125 7.85088421462 9.15373764916 8.50031132165 23.44496448779 8.89021302313 10.5283165499 7.10476742961 7.78373531823 
af         10.2871538597 0 9.30183439767 7.54662922098 7.26737594851999 8.08224156423 8.49833162412 8.21912907778 8.23661112479 8.27372160561 9.08101363484 7.73897525694 10.02029979358 18.64527380102 7.65535886503 8.0433650058 8.09261611987 7.92152994814 10.14985850404 9.9860227924 8.46875982517 8.620484806 6.98414423383 10.97925042003 8.3078843661 6.28655920627 7.73299959792 11.57869834696 10.63989932562 8.55845385501 13.39083401839 8.23434847425 7.81142636379 8.32302060473 8.25061220754 8.54162133869999 8.12155485942 6.79786411283 10.44931457984 7.40028090323 7.45458738276 9.93659700645 10.67526549185 8.98604175602 9.39186661347 8.49641488137 8.56650578863 8.36892503157 9.7098371633 11.2206841679 7.44604299439 6.39430501328 6.89561589425 7.99273458318 9.36235484441 12.58147555696 7.89940753233 10.76834672069 7.62612828418 7.00184289349 9.26179375033 6.1939087288 8.15795703888 10.38867586589 11.74121024774 7.81259267906 7.51868929263 6.75563948999 6.98166057202 7.94648487822 6.98581993988 12.45496752601 8.7754524065 8.9945248139 7.06335274828 16.90560929994 8.09171121717 8.47986004582 9.95862900035 7.45694660678 8.99898699043 8.4847673198 7.98214791776 7.01055331909 7.58909816871 12.41438404127 8.94309546283 13.81172122298 7.60451334179001 8.667344256 9.72851801522 8.15597907129 13.65269325671 47.31934000655 12.25496571091 9.11992904807 8.855587103 10.54585141598 8.8821083198 7.64201803234 7.70063904537 8.86922357807999 7.83789646906 8.09741289409 8.82726921534 7.99512734576 9.89361150219 8.21938226201 9.30677002142 11.27829426148 8.33044114607 9.08429698794 8.97680991906999 9.61584905853 14.20908188144 7.66350477187 7.93222955023 8.61128953172 9.39511973844 11.27964040694 9.85417642744 8.81822249198 8.58856215205 9.56977063537 7.54560882728 6.93832323066 7.15097478033999 9.48000106948 7.75640862119 10.62073612378 7.55958028487 9.0357007211 12.09957064955 8.73177314807 10.3858736768 7.91177112125 10.02341516786 8.42003585999 8.36556298689 21.24343790507 12.84328365738 13.66314637725 8.83842924983 
ap         8.94236899202 9.30183439767 0 8.31227649666 7.89485737842 117.30797033221 8.66750241969 21.04573865653 14.54764584292 9.85968462482 8.7610854486 9.25071840624 8.31337271864 9.24684239234 9.94433339474 9.40980687640999 11.77931456912 9.23800784104 12.45105444015 8.68839495602 376.9075935304 7.71392390944 11.92458425275 7.26190885627 10.19730889232 11.99217999138 11.78568530374 8.75776042318 9.7030396228 9.69449206632 9.04255830208 6.22667400034 9.87691991879 8.83627815938 83.29653661834 10.12686467481 8.54633272868 8.01259106608 10.89609872103 9.21530245667 8.63028384242 11.70245463149 15.4057757418 13.12181134141 16.17315344885 9.55797345069 8.53985096244 9.26557518136 8.05084340515 10.3132217618 8.593208371 17.04448620916 10.06609339412 11.79461819777 7.49923641525 10.50615031414 7.14746733812 33.54786307042 9.87940722747999 10.63119947623 8.22762959547001 6.67529348164 8.07497242036 8.74940118109 7.89651437672 7.87289642431 27.40758953203 13.72575754042 56.75642345181 7.130901859 11.41328441504 17.49298829504 9.19434382651 8.88637022136 7.95303075108 7.75255508926 9.43873962183999 8.48531200943 13.51395846239 10.42535711722 11.87752156691 8.52641755186 9.90597600752 6.83194994573 8.6470541415 9.5566176173 10.43741040388 9.37906375908 7.59486474907 9.53155219723001 8.17541497865 9.45712435332999 7.59731747989 8.55255316867 8.41301318512 10.83039270559 21.34179005241 12.44099600199 12.18256633354 8.13854270952 7.95159755794 9.41667689611 8.01395180931 9.72894652127 9.04948275366 10.48070762747 9.63015939473 18.85238371273 10.05275912515 10.54107497023 18.6489640278 9.1827329164 8.81116143567 8.32569041632 9.03480278906999 8.79334187001 14.74744080332 9.08137038554 9.04394073407 10.25645363639 9.33221588511 11.20440032404 7.26703239262 9.61728418036 10.32150099225 8.18534353226 11.34002653101 8.30110198868 9.40896743421 8.26448114478 9.47328269049 8.27487727186999 10.49469456277 8.64328637176 13.17995893757 9.51348013865 8.29619243324 8.15629118543 12.4041320121 8.16637348437 9.79285913174 9.40181464398 7.80615588636 
at         9.20348440894 7.54662922098 8.31227649666 0 0.00298863826 6.09338048541 7.81610068872 6.11961126525 6.70881801214 7.21445376613 8.22483270475 7.77486793908 3.91487258235 8.60889325602 2.12899059749 7.52500668676 7.28469107759 2.13516310187 7.63140629415 7.48580325601 6.53875494155 7.11521862705 6.38736941645 6.43932810473 4.61868485007 7.11355057503 8.17077212569999 7.58811620749 8.26758465876 7.83129057615 7.73530557117 6.9208278124 7.81870916939 7.83387256606 7.26295428912 7.63383157422 8.45401838229 7.1955701275 8.20724649457001 7.72449933719 8.39252774484 9.03280332198 9.16051668221 9.47419371387 8.96088481255 18.11676640666 7.0738142669 8.69138453167 7.07684842772 7.30654663199 8.19032370637 6.81834713948 7.65673030374 9.59439612549 8.54809381683 8.44768033507 7.47074808204 8.48697117652001 7.9544067797 7.94053913763 8.71890050032 7.93716712426 8.404014447 9.43883034761 10.49211212708 3.11136666416 7.30990462041 9.69470000699 7.844426849 7.12322135729 6.19544914953 7.48124731209 8.83216154231 8.370971281 9.33508536771999 8.3592201846 7.43065168003 7.37003183618 9.10991277193 7.47615906537 9.94578967344 7.16905906017 7.4559600268 8.37947079834 7.25249882432 8.87070651338 8.0498749465 7.39529120093 7.91132070052 7.64062820139 7.9563377731 7.13178619175 8.05111769599 8.37112738072 7.79238028585 10.74550031694 7.05423563309 8.05193347635 7.87953811971 11.48006190706 9.56583315042 7.48025167282 8.85459063765 9.62464121314 9.02694487187 10.07613032938 8.23404991533 8.35331378017 1.2317196268 7.97595976663 8.32691276878 8.15488159467 7.72400788815 7.55317876096 7.31697914949 6.94283488998 7.02697254349 7.39621354074 10.53243735731 8.30087847101 9.18966161016 8.06434484003 8.96103336983 9.9634401891 7.94952985085 7.09833122397 6.57211174375 7.78685532062 8.20326068067 8.88666632544 7.47679961472 9.51211587501 8.61392468020001 8.67145502278 9.45485115277 7.46168316639 8.21586670176 6.56235264875 6.88353764142 8.80726973146 7.62326151853999 8.02390017591 7.73374306762 
atc        8.85040721026 7.26737594851999 7.89485737842 0.00298863826 0 6.09599645096 8.17250176452 6.03269134867 6.63979145902 7.24836801984 8.70012514351 7.690150247 3.89691142199 9.03378662621999 2.11466113525 7.55033347841 7.32515050015 2.08283163217 8.30899492168 7.52695085557 6.44670108794 7.19682032292 6.47839714227 6.4630995347 4.65947845555 7.2050233431 8.51566354667 7.45811929642 8.68121970997 7.65065900926 7.42552715952 7.3161415518 7.57443171308 7.85983875744 7.58165576625 7.3125848752 7.8481788609 7.22988628783 7.88229334634 7.69955393641 8.59398997527 8.56422491633 8.40319900828 9.24490128886 9.47299191398 10.35893942506 7.15545583395 8.80267756728 7.25342075577 7.59627772427 8.51448546428 7.05120514689 7.82524349184 12.71397915798 9.09880509471 8.15996054233 7.51197461547 8.48778366448 7.93258057964 8.30952834357 8.44427473738 8.35906907079 8.8462208301 9.68357872321 15.63484167131 3.07869815214 7.66095577302001 10.19731104835 8.34234247124 7.23264880345 6.5601433521 7.50146719786 8.54419669128 8.47047425266 9.44596473993 8.24096310682 7.64953762513 7.4212198979 9.15216303874 7.35997870682 9.89174193532 7.03912158316 7.65553236253 8.09693907973 7.26564925968 8.4239984887 8.12460505096 7.17692848683 8.08225319903 7.87796113232 8.15655435082 7.26884011088 7.94171577595 8.04259418719 7.62682222572 13.58635434037 7.38222886589 8.77804604225 8.03239810849 9.67832835899 9.08099499196 7.3457908879 8.88270627134 9.21672976471 8.08901719723 10.21247498757 8.02171745337 8.54965896243 1.22243820969 8.08262727373 8.29484353096 8.71428022158 8.29228828069 8.49641355944 7.61143926385 6.98950597811 7.17651353385 7.57158021569 9.5680788901 7.76926849173 9.43499179981 8.42033071957 15.64226353158 9.83652717557 7.99014816249 7.21662973397 6.61756776048 8.07361584064 8.16558776679 9.03702104822 8.03997281938 10.26340382816 8.17210279824 8.354918726 8.7780855606 7.90888772066 7.90585738656 6.66003136405 6.86601425325 10.18680504931 7.77194601012 7.80433057501 7.66206741783 
ba         7.03125919553 8.08224156423 117.30797033221 6.09338048541 6.09599645096 0 6.00786785714 0.01390048265 4.86854288969 5.20078781216 6.18596554142 5.7550809746 7.20742462905 6.88361501112 6.27402423835 6.82557243733 5.34020433447 6.11944372056 5.944741821 5.50415580921 0.01898316165 5.44231394852 4.37457890526 3.98367645017 6.16981081084 7.96589119671 5.79562921056 6.07203531746 6.10386200542 7.92760883248 6.7406601077 7.13520446531 7.67267383324 7.76076964295 5.70369926803 7.51540027963 7.58681543651 7.74761845839 6.376380419 5.52471274971 7.12384764655 3.70511355576 3.73790608573 3.72635437881 3.72896631832 5.51403512137 6.58563442649 8.00337120955 6.32712638381 8.24505579867 4.78310956864 7.03908090772 7.09123327698999 13.35111453612 6.52247038177 5.77029105899 7.2202758299 5.66531483985 5.10558863545 6.67571572569 6.35482018256 5.56759465865 20.35482324494 6.64236450913 39.89209055876 6.75728947365 6.17749445389 6.86795105311 6.8753635407 5.57147177811 4.83166452435 5.68521882472 6.40165703953 6.41924826474 6.90157201912 5.66987615165 6.63811559285 6.80483886702 6.06986264799 6.33241185186 15.30339588623 12.51573405912 134.17039991551 6.50310350525 6.68993407394 7.43431873648 4.27531114458 4.97946965844 6.90636141274 6.10052034731 6.42264768403 5.89092118504 5.03730678803 5.01045447713 23.73051665232 21.68639982205 5.51201405278 6.68611305647 6.62673827914 6.54108692852 6.49739079709 6.01232739531 6.57627747545 6.24774278413 3.75225277856 5.71832268801 3.76526715647 3.72390589036 7.37793084682 9.41949901956 4.89495822351 6.3278800995 6.14772973758 6.36281985638 6.14609531111 6.01060539556 6.07813801339 7.86516525784 5.82098905707 3.74010706467 6.65028065075 6.83323525041 6.48972931765 6.70438135712 5.63792600967 6.54477254851 5.84825893779 12.05240557162 5.59860765905 5.16164707609 5.63506722377 4.33311600906 4.37592257826 4.48314158337 4.52894878115 5.6041243668 8.17900415319 6.53109249719 6.27493780019 6.76191425183 6.28687407016 4.49657351495 4.57634257322 
baa        11.07254879592 8.49833162412 8.66750241969 7.81610068872 8.17250176452 6.00786785714 0 6.12402995605 5.81144430007 7.48841444795 0.12667245528 3.14877004422 7.68768590569 8.10712599206 9.01733788365 7.0761451297 6.98876363057 8.56122126797001 3.05046740945 8.37399166191 6.42640099934 5.18811799988 7.33225341207 7.06587713113 8.51658486074 7.87688757938 5.84319694874 5.99776651576 5.95411938637 8.09771020583 4.96228135819 7.72622029145 10.94263107229 12.27627704836 4.82696253429 14.42027260824 12.98633713928 8.40964874282 7.54280054646 6.99468367702 9.25219816325 6.68753075276 6.98761054593 7.00877238699 7.19091307527 6.83286870949 7.7582710931 9.78246012972 9.02244646344001 7.42937187882 7.56947938024 7.2638451548 6.97423526194 11.57888106442 7.90755752394 4.23201190696 6.90443118409 4.20241382827 5.22979365739 9.17537381163 6.40325449556 5.48804510556 6.16110276395 8.43518100355 11.61147564995 7.87123066997 6.65080212561 7.63272522003 6.17184935627 5.4238233273 8.19767341828 8.03360205971 6.45830766115 6.4038819813 7.24299212505 7.06822520155 7.05872606512 6.90794424041 7.24578633782 3.2031717078 10.49789980269 7.49487008632 7.20320332583 8.40503103082 6.70711182974 7.7263347928 6.92206930234 7.9846906992 7.33320669135 7.08471547145 7.19309066558 7.57836714964001 7.05183269924 6.9969395966 7.5404446347 6.66665510624 8.20669691951 7.5673641596 7.37216398154 4.26783525602 4.26766261338 6.24599847554 4.26991130755 6.02918908264 7.65656918815 4.09608266266 7.64609952114 6.75712340161 7.18864826687 6.6764861437 7.79327497036 6.25615833376 6.30724304999 6.20455306435 6.22378993652 8.06995827146 7.63218637538 6.86654677381 14.35411995933 7.19180278398 11.17687536191 9.1012352771 8.38636187215 7.54069916496 7.05206237121 6.71713940556 4.57904387184 7.80706216338 7.65229825785 6.37997884709 5.37172200645 6.80391825812 6.49249021686 6.61839827471 6.76140942514 6.13098095563 8.52330376482 7.80103644967 7.81253871106 7.76798206639 7.17279616851 7.15198747322 7.06052902629 
bas        7.14931316776 8.21912907778 21.04573865653 6.11961126525 6.03269134867 0.01390048265 6.12402995605 0 4.58581052135 5.20269810003 6.11499554594 5.84811547452 7.42096530975 6.85640500498 6.40202297648 6.64031105034 5.314353544 6.33167338791 5.74591300013 5.91749195081 0.00622707617 6.02491994075 4.68985784392 4.15415296199 6.22019353112 6.91490664649 6.07383541484 6.38823839415 6.15299305383 8.58552136894 6.40916897709 7.16157404152 6.784756063 7.1333502769 5.60991333576 6.72553213992 6.68927787318 7.22713760959 5.69597976305 5.4179526647 6.56222891098 3.64499915233 3.6784467264 3.67021551314 3.66719704943 5.09790286743 6.8789271494 9.02362096476 6.18415014504 8.07957076022 4.82375454207 7.28675118402 6.82864130727 24.56879532813 6.70977144076 5.63812501422 6.75887825964 5.60938456197 5.11415280858 10.94710870181 6.42533484007 5.1364135774 9.90002542636 7.45105773143 11.70677104452 6.47909086574 6.21944808394 7.3191841825 6.97162981474 5.74533832685 5.45693230585 7.26924632369999 6.41883901213999 6.51657427697 6.71849906309 7.92154468039 6.76275933424 6.85373358227 6.26673706303 6.08433972473 46.44168998982 8.65167334928 10.8200710424 6.34647072268 7.44902433769 6.95282665892 4.29568831816 4.99630254506 7.35671729931 6.37675098709 6.18528170443 5.44473179371 5.01459325068 5.11634510893 30.02028966412 88.53997952689 5.47054220008 6.30706678123 6.28141722494001 5.85703757659 5.94327926837 5.88170882708 5.73360355188 6.65943531229 3.77148700274 5.95462135762 3.71591055986 3.64601992044 7.53127537404 8.39708592561 4.97663444479 6.47544295318 5.81096779393 6.17328307455 5.51159438877 6.34958019233 6.15488985235 8.67113597261 7.11157399238 3.71490368371 6.38875887796 7.26300579464 7.72040989706 6.21553224723 5.59607514495 6.07828296007 5.94899939896 24.72636101482 5.59645535848 5.31084854504 4.93450757411 4.26260081864 4.39694001266 4.42124347501 4.43873106308 5.76797626477 8.55276801683 6.45364343549 6.36625455093 6.04941678562 6.6400924743 4.56731122099 4.70603318244 
bb         7.86739985427 8.23661112479 14.54764584292 6.70881801214 6.63979145902 4.86854288969 5.81144430007 4.58581052135 0 5.61305194943 5.87640684279 5.8450442989 6.12304277896 8.42843058203 5.98898526014 6.50994494426 5.47027084663 6.17326761909 5.92891703669 6.54687558319 4.78634749904 6.22826797347 5.88213581727 6.53691678972 7.23461288671 7.55234441237 6.63359133156 6.16033484087 6.4390779725 7.12471925123 6.12983204429 8.17390332842 6.9793793074 7.19783192638 5.81378032691 7.27376161183 7.47154405549 8.91238722354 6.4984334944 6.18039363241 8.12386051344 7.23635908087 8.00225435728 7.51348363465 7.34361134263 6.26213684894 7.88592911325 8.94683760897 6.90970478962 7.41765440782 6.51672846691 7.8602054281 15.93688347535 10.45813664306 6.59819082045 6.24164978202 6.45865205082 5.80681938196 6.16504824362 7.12296118017 6.09499136844 5.58045914228 7.82478721417 10.50278002312 332.95849547741 6.29093255855 6.33446741936 6.90413416558 5.95175675078 5.22033270914 9.2898934883 8.75651777964 6.22892039414 6.04427214457 8.6852838959 1446.05528907159 6.29318986257 6.21505921517 7.91071156609 5.9816819021 8.12052722587 7.97417431361 7.36691647647 6.88081892994 7.93523768394 6.61993101293 8.14210720924 7.69044005801 8.31307307734 7.14510685361 6.68055782794 6.59687019222 6.11889308362 6.06832624505 7.23641735698 6.96154401984 5.41530162893 6.31639459454 6.0601329678 6.50798368149 6.68035875219 6.06230246017 6.62499037606 6.46947771849 7.11326289208 6.4153422433 7.02724965598 8.27378139711 5.77539819431 6.90126384768 6.1072246371 6.50518867066 6.66701104113 6.60286418243 6.2531411821 6.34192763538 6.46557279535 8.38781941491 6.33995384089 6.85024899149 6.99050271735 7.03051308705 7.85218252642 6.23561200121 7.5172433078 5.65438578834 6.12092567492 8.2166360105 5.94090068959 5.96310692757 6.38124883975 6.956429841 7.05210550079 7.09182873374 7.01480416398 5.4731996257 9.34217926824 5.84739833755 6.18458227506 7.98486235927 8.04970707698 6.73007538405 6.72567121832 
bbr        8.30873831816 8.27372160561 9.85968462482 7.21445376613 7.24836801984 5.20078781216 7.48841444795 5.20269810003 5.61305194943 0 8.01773473551 7.23273542102 8.87263450662 8.4536912643 8.79768819406 3.331796607 0.78640940736 9.25013543653 6.61038483371 8.1500696394 5.16262611123 6.69321073549 5.88512288668 7.15534914324 8.12945881652 7.79576732593 7.44863822596 6.70140584592 6.52033715547001 9.87015612776999 6.5930159645 6.87107371791 7.52927076191 7.43460599983 6.43742848032 8.08166908127 7.55477929306 6.42936100071 7.40108229761 5.77596046161 7.89622396777 7.11837419021 7.00379903157 6.99489524864 7.28827305003 8.07487894352 8.16683985059 9.99681663416 6.81525729519 7.65652000021 7.16182496953 7.86586598118 7.77577949151 9.45178869238 8.75465915482 6.6548727576 8.20491820687 6.6372228904 7.44108446799 7.73502918104 8.45341350703 7.06004701281 7.2733766925 9.19128345635 9.16575901247 10.10606400055 7.1758732022 8.81824707249 8.57736150916 7.041071734 7.2242305841 7.53279783077 8.13134340074 8.33918211887 8.55561485769 15.13746407974 6.39031851491 6.63278988296 8.44028531811 7.01832630241 10.43122579132 7.45067904225 7.34005728522 7.77121359958 7.72250638501 9.29936111461 6.46240515845 7.31001632111 8.71418098176 8.70828262862 8.72463836834 6.74746199433 6.59832558926 6.17607180942 9.13729730643 10.39802460427 4.8659955543 13.06500289139 10.44714669428 7.45040656077 7.16760741692 8.42103679765 7.15574469753 8.74048686929 7.37150795881 6.98384116331 6.98691677365 6.85429933781 8.08895011168 9.16853257196 6.56923014805 7.99746607667 7.50090743895 7.69288032725 7.49672991028 7.22696573677 7.29171021469001 16.71199976428 10.39251446242 7.51317903571 7.70956258593 10.00056288789 10.44200008757 8.85420454619 7.86252898281 6.23865091439 6.55509156443 8.4504689565 7.21015602447 7.48181417604 7.01464448251 6.22423131468 6.174643516 5.95280957581 5.83679472704 6.2616870033 9.84442289348 6.45042563276 6.40305247587 11.43569119757 8.26268076554 6.98860659482 6.74056774999 
bc         9.78238343897 9.08101363484 8.7610854486 8.22483270475 8.70012514351 6.18596554142 0.12667245528 6.11499554594 5.87640684279 8.01773473551 0 3.13542446485 8.12298218706 8.54800769969 7.82089246729 7.1825760124 7.36336655424 7.42821830747 3.06276185089 7.86836245101 6.25060345728 5.25739273297 7.81856398385 7.24027245611 8.63403400568 7.51685026282 5.77662876788 6.31487985977 6.01873185257 7.9706091881 5.04976767823 10.31300665816 13.90675335034 10.87640772763 4.72799161672 10.41067223126 11.34798007694 8.90723308811 7.94544871906 6.90185515634 9.50732456378 6.85469921515 7.76917177041001 6.88352261792 6.98421973852 6.77389943397 8.78276251103 11.10365357551 8.53781079369 8.13668556141 7.58358903203 8.14603424876 7.78942030989 14.2164539358 7.29244093784 4.32952787252 6.66619871089 4.2696796609 5.17609657287 8.68080810705 6.72545448018 5.61129627721 5.76118027638 9.15670034987 16.99416265503 8.24583922563 6.58750225777 7.98555289740001 5.88619318526 5.34926345407 7.9510299002 9.71357751181 6.61309758334 6.69367239791 7.27934734681 19.72185148345 7.2583689018 7.2001876867 7.61641020041 3.17308023438 11.1694444396 7.50906198251 8.22690604382 7.97326026578 6.62417793328 8.02196448735999 7.42638183661 7.89545483843 7.35093367858 7.57967900229 7.40992875822 7.23414143288 7.27977305479 7.34642318938 6.68691967085 6.50378953455 8.29618031063 7.53600688514 7.48732917527 4.25123810324 4.26308958182 6.23465601483 4.28421665718 6.02547112482 7.71661923814 4.05491757882 7.57863619536 7.08653309372 7.12126136113 6.7074049453 8.46698040054 6.15686029405 6.25805163474 6.03978670463 6.19397145378 7.45074800386 7.25164274332 6.57871043828 9.66575692393 7.23086718742 8.20785213218 7.8307565718 8.53136235119 8.32017599908 6.82841402744 7.11974191397 4.57550896602 8.55622336658 7.48069565599 6.18846351426 5.46467315919 7.0157755988 6.67056098266 7.05474919398 6.93529807644 6.30923306457 8.62261871657 8.11035759664 7.48982379143 7.76523610147 6.80678345185 7.05174765409 6.95025204215 
bh         9.82697940184 7.73897525694 9.25071840624 7.77486793908 7.690150247 5.7550809746 3.14877004422 5.84811547452 5.8450442989 7.23273542102 3.13542446485 0 7.95900377411 7.81745821541 8.11223692083 7.24804264289 7.14836842292 8.60915475297 3.1182878682 8.28508004291 5.80752204861 5.02412372723 7.34654700533 7.38152677094 8.1811272769 22.18117685544 5.88869079041 5.86250251049 6.02077496159 7.54156891404 4.883428881 8.12857404522 9.11059933839 7.85729504703 4.72787623391 8.49851427532 8.53288859146 8.86625443456 8.25999322429 7.62521601292 9.31191832915 8.30418441879 7.80481985047 8.63345393832 8.27732806494 6.1279321397 8.52089804878 9.09820743292 7.27996166786 7.85795063347 7.54551050217 7.18996844638999 7.39142856018 8.37972586799 7.7750011067 4.4096715488 6.97407469109 4.46374768156 5.03125273432 8.30896619491 6.44303898831 5.15871933196 5.88016426319 8.98853359575 10.43827704194 9.04932921508001 6.36464102142 8.67158607018 5.83478120243 6.00055144106 6.77812513584 8.97875327093 6.44845997646 6.2751815166 7.04509722812 21.41825373722 7.83987310803 7.65108398258 7.96217362339 3.24225224267 9.32794413268 9.63737626157 10.68665561575 7.09533701618 11.43504033926 9.72141219915 7.92393612269 9.45213956067 7.66219585313 7.53056669589 8.45186271118 7.6896532344 8.25016178654 7.51545884436 7.10434719452 6.88062709973 6.93753106343 7.06266801601 7.05425956215 3.54883266907 3.57282858273 6.25171745882 3.55981842053 6.19781273969 7.85888499404 3.40194992833 8.02745770391 7.75570828041 8.60951065884 6.89900508772 7.36579020078999 6.99042472664 6.41442881758 6.72546236971 6.43033308358 7.12119011252 7.27165680464 10.76007406672 9.36996557581 7.63246701157 7.31634905415 8.19826722713 8.87241501825 7.59307003418 7.12829048151 5.95941313405 4.21527037903 7.32075407302 6.63614398113 6.28003244193 4.9927905694 7.40190086276 8.06865143212 8.37596532762 8.62862591461 6.09442296795 8.60731682378 7.11909917696 7.67212958783 9.01980300161 7.90847664735 7.42426695583 7.52087927575 
bj         9.0758466742 10.02029979358 8.31337271864 3.91487258235 3.89691142199 7.20742462905 7.68768590569 7.42096530975 6.12304277896 8.87263450662 8.12298218706 7.95900377411 0 7.80369852551 3.47571662356 10.85533932596 7.74891873996 3.44603645348 7.27545533993 8.68758150337 7.47041898368 7.90578918523 7.65993701686 6.53631046564 4.73300660425 7.95663473036 8.41814752604 8.40057874186 7.66995774241 7.63886354505 8.00125428747 7.67161562792001 7.51154620518 7.63270466381 7.47414554305 7.47255362492 7.78326277773 7.74781232404 9.92264188824 8.28335726859 10.17755641278 10.41510460222 10.49295250094 9.32719923347 9.00862127871 9.3845774027 8.25555611779 8.86446222653 8.05445805084 8.24980117822 8.20067183971 6.85280176972 7.13733855979 13.48212367863 8.41913175544 8.08864332776 7.53457010362 7.56279315698 8.44723063519 9.12469728753 9.8953108173 6.5820886366 8.11168308201 10.11879054995 25.10656672843 4.54532076787 8.33821873618 10.2704283561 7.16920759611 9.77058967945 6.50683041843 8.07118967175 9.83536246859 10.66099763095 9.49789380781 12.11933701815 7.38895018714 6.94117281293 8.49260005019 7.86335316932 9.88530667655 8.44367854463 9.32244751856 10.04524277289 7.45791614605 9.91715630465 7.91037513312 8.07826143076 8.31959975627 7.6052471293 7.86905384547 7.34335364781 8.18089073297 8.67852101683 9.49593571918 11.97005683728 9.55962591913999 7.78821530141 7.7304661037 7.81540283152 8.02499179552 8.0969420748 7.76792192178 7.65648430798 9.09102910152 8.11183273185 7.71970553639 9.85272108853 4.0293343622 7.34709469314 12.08412610325 6.75728025835 7.15970980496 6.83911018346 7.14328572481 6.88092676884 7.0860389028 7.31649062251 9.00554054774 10.29166673761 9.20067166012 7.7187642619 8.90577530011 8.1954190151 8.72477366856 7.27204932498 7.88053670064 8.85561480379 6.69907327466 7.94831647216 6.97047318216 8.0458379377 8.54030489096 7.87218012978 7.69685250065 7.21446668273 8.17143134587 7.67785422322 8.7758244356 7.73906538636 7.51979698585 11.7982160248 8.34757743643 
bl         7.65240833992 18.64527380102 9.24684239234 8.60889325602 9.03378662621999 6.88361501112 8.10712599206 6.85640500498 8.42843058203 8.4536912643 8.54800769969 7.81745821541 7.80369852551 0 7.53537684677 15.71742700696 7.78636939929 7.88196412789 7.57895767167 6.65463110463 7.27718340621 6.96962461769 7.47456955006 5.63024720999 9.37932034836 10.12393235582 7.72372760788 7.50388679444 6.97573149781 7.2788308395 6.96406667162 16.2635425478 29.36985657576 29.53245530567 7.22985380289 11.63123363968 37.51057645858 7.78362309915 8.49183577673 8.11659094377 10.90532433852 7.42498459026 7.46140515229 7.51329191043 8.29945924779 7.81225555026 8.61177989373 13.65569575609 7.50808455154 8.87307823514 6.67156029359 7.55784694888 7.26165646887 8.54738150838 9.25996582381 9.02257484859 7.43967880156 11.962611871 6.96423429879 7.81029471076001 7.58789187828 5.70995331219 6.12178822491 7.33141490407 8.38506022933 7.53223552482 5.93688942719 7.35509930724 6.08750942224 7.21337641965 6.59165508112 8.90385262453 7.53350498824 7.62413863976 8.76289568436 9.11492788316 7.69708601519 6.99893322995 7.7248804484 9.19527707384 10.29411662425 8.05623053609 7.35914589737 7.58558190778 13.8894826559 10.29854299665 7.49765497188 11.25319549135 7.38126100456 7.43165790352 7.43217142987 6.14709675379 8.00702769158 7.86307386766 7.38611443156 6.93286236943 9.80401172427 8.5876719055 8.15964546558 7.38601268912 7.31381662678 7.18414092025001 7.12877315493 6.49459817614 8.22279828494 7.26998537067 7.81095753917 8.13650074154 9.43126800285 10.60324499577 10.41783982153 8.37970941959 7.70865446213 8.07112650695 8.17073672846 7.14780046132 7.10558449404 7.66351731359 8.03943820797 7.72796656043 7.8064457133 8.21862095636 10.78508531348 6.68922728411 8.54066679295 7.16237965082 8.16317490811999 8.39385788151 5.96790103148 5.80075121503 6.45291712822 16.17071534598 10.02008364287 9.04959746518 8.48599231204 7.29892459741 16.90013931848 8.36394557512 7.51000863042 9.12981162624 8.42871628708 7.72891485566 7.80543051241 
bm         7.32156423518 7.65535886503 9.94433339474 2.12899059749 2.11466113525 6.27402423835 9.01733788365 6.40202297648 5.98898526014 8.79768819406 7.82089246729 8.11223692083 3.47571662356 7.53537684677 0 13.72823781488 8.79463095021 0.01205459399 6.95786395483 7.34611994158 6.55479718426 7.42316165773 6.29578999063 6.37905987242 4.32520559883 7.18748512933 8.91820966712 8.43086985166 8.65434884778 7.86404318676 7.91714830835 6.98025899715 6.50749230553 6.70246073903 7.45210978818 6.45614057076 6.5643414316 6.66149003856 7.55327418625 7.98069408255 8.14222151784 7.53307348661 7.36120552564001 7.45913830476 7.45775318234 8.2087972213 7.06837494625 12.40655799164 7.43480439085 6.98879229466 7.2388692609 7.15509443542 7.35826076553 6.69237921179 10.41386327748 9.4433901207 7.01319866744 8.44072260718 8.03474595884 9.36372893086 9.40209563346 6.64240289433 6.56967424613 10.37592939976 10.87203570153 2.11744700135 6.54785543254 10.74252755098 6.53188384528 6.84248036129 6.35509914468 8.26692724529 9.18571218803 8.8583135933 11.93853404721 11.7388863167 7.43511237189 7.2785496261 9.58550148715 7.79129562418 13.65002526479 7.66995770483 7.64802595491 8.42846261001 8.91494518342 8.51081729803 7.65327657037 7.23435587671 7.38148616354001 8.7939579761 7.97655576202 6.32902501664 7.13972220554 7.11221658861 11.08497822027 10.36803286845 7.55290942273 10.06222075178 8.94953754887 8.77155491354 8.53669165344 7.5136451019 8.54908882047999 12.22501709047 8.15948915456 7.91849055762 7.3769757652 7.41998886341 2.0912060521 7.00573158166 8.44357634588 7.52296631617 7.62573514109 7.25200466288 7.41220902088 7.64459371487 7.27620215406 7.89926623905 7.08984111064 8.16346331876 9.52432846698 9.40465621944 32.29513199787 7.81449904278 8.00832233634 6.58504862066 6.94729199293 8.18992345709 8.02631173894 7.15535859143 6.54457550483 8.38168918363 8.33942389674 8.23337787688 11.64730763435 7.30035515948 7.93084188749 7.58540588373 7.27229392159 7.89732754098 7.01013745574 8.02888643861 7.72740874107 
bp         7.18145786813 8.0433650058 9.40980687640999 7.52500668676 7.55033347841 6.82557243733 7.0761451297 6.64031105034 6.50994494426 3.331796607 7.1825760124 7.24804264289 10.85533932596 15.71742700696 13.72823781488 0 3.28399296592 9.8862829191 6.89590405063 8.0378091613 6.48434988324 6.99960251879 5.82557685624 9.42010570232 9.24788142425999 7.75120542712 6.78815485817 6.91917868034 6.79939752902 7.8474442527 7.26294043619 7.11543343789 7.30754335233 7.21928857653 6.60966863868 7.36620771387 7.27639357358 7.1838217134 8.49156200996 5.9272440458 8.71042560657 6.67298653368 6.61131161836 6.79394491085 6.83018132217 7.54531841558 7.16183006802 12.95950985556 7.84426473847 7.42754286441 7.25328382477 7.65211297528 7.43100963817 9.98027976752999 8.69232392165 6.58379020839 9.2636055196 6.64846428273 7.60620299192 9.54995556673 7.45269046259 7.23153061977 7.03309213539 7.68100689551 8.40256757983 8.73526523977 7.68157849319 8.62362888054 6.71398609786 7.61758624887 7.02543614215 10.54701282028 7.67431153327 7.54928196134 7.95951851091 16.06144694703 6.78276134267 6.7642428421 7.75630280081 6.90595018266 7.94662250571 7.38157502829 6.45319542706 7.97179382852 7.20958884458 8.61026816900999 7.1535238883 6.59615579389 11.07825585893 8.44802598062 9.45944111954 6.94616671095 6.59416377247 6.67851914424 7.82830894248 7.30690968252 5.07934877021 6.98933734012 7.78755715701 7.54063362046 7.36508158832 7.98506470471 7.32459451939 8.48835840522 6.85148534346 6.92500887412 7.29685679534 6.48268628449 7.75647162431 7.98648366475 6.33580942574 7.60981708429 7.07316197345 7.3672711052 6.84314473648 7.26146563335 7.08536334548 7.51830644855 9.76826406073 6.76731392592 8.20895921241 9.41722511178 10.38623749646 9.91063890178 7.56249055538 5.76799527909 6.55756931256 8.89119470569 8.45414288682 7.88895867433 6.58164403228 6.48949116637 6.01026708477 6.19419137916 6.20536452944 6.21767378024 9.72308583692 6.26144547389 6.2829240704 9.4388805935 10.1022094957 7.57144150398 7.05667662682 
bpp        8.80040896915 8.09261611987 11.77931456912 7.28469107759 7.32515050015 5.34020433447 6.98876363057 5.314353544 5.47027084663 0.78640940736 7.36336655424 7.14836842292 7.74891873996 7.78636939929 8.79463095021 3.28399296592 0 8.66203100727 6.97537248326 8.03133408402 5.3491754523 6.94069833682 5.86818875534 6.39081126155 8.56688384887 8.37370232235 7.41135498647 6.61727928416 6.80110516001 8.96715814169 6.67518011839 7.87058558435 8.02496687267 7.55912748684 6.72273243839 7.92108946599 7.94358002261 7.72254439867 7.11153782355 5.89484791208 8.13107776719 7.30200983709 7.13635171151 7.30125540769 7.30820802247 8.06053970213 7.85952959493 9.02484684692 6.82325610837 7.66162943461 7.15652310793 7.75254967394 7.58155154468 9.21705737084 8.76413949073 6.59860903356 8.14032360967 6.49071223303 7.80195276398 7.55608546531 8.53758851218 7.14677300114 7.49875352209 12.75957291532 7.8906027857 9.42731778276 7.79190586087 7.82501508426 8.3412533538 6.79280295427 7.39920097713 8.25809228048 8.53098503023 8.46897954079 8.22165109555 7.95886338535 6.31240762189 6.61396110205 8.47013407902 7.69251212653 9.06790257136 7.9368438216 6.88638003733 7.97056911782 7.71731711664 8.70567738019 6.91794429727 7.611320126 8.53864667915 8.06949782925 9.0096105721 7.13259695256 6.71517148497 6.22737036531 12.1740909474 17.58303521312 4.82726977599 10.76971234678 30.96068048894 7.81282067191 7.54379196567 7.95474522878 7.33756420971 9.0019643943 7.1846739976 6.88583812169 7.20259042671 7.05177657631 8.06278797631 2285.96665251497 6.53637647788 7.81618976411 7.51426823966 7.93465462996 7.2253033763 7.40102471293 7.62609721471 8.66324606946 9.72557285097 7.41220383768 7.44369229145 8.60880414123 9.21223865306999 8.44505424317 8.60830837711 6.75247692855 7.01093414161 8.53108818435 7.12856476644 7.40502218222 6.7200661896 6.52677319864 6.23108518445 6.10177063347 5.8968610801 5.79949917462 7.94431831343 6.59626584169 6.43248663686 10.35424429833 8.37203047757 7.18235942111 7.00060175509 
brs        7.59582198334 7.92152994814 9.23800784104 2.13516310187 2.08283163217 6.11944372056 8.56122126797001 6.33167338791 6.17326761909 9.25013543653 7.42821830747 8.60915475297 3.44603645348 7.88196412789 0.01205459399 9.8862829191 8.66203100727 0 6.90694695656 7.22156923202 6.56706808239 7.45514101383 6.24754782474 6.36334223976 4.33379771494 7.45237109901 10.03669178117 7.92680275017 8.83973881752 7.90179326351 7.98449968071 6.78640395878 6.66481754832 6.63447918428 7.44363415559 6.66336881671 6.60957169349 6.97857493967 7.81201219027 7.49424295812 7.840594168 7.76251132548 8.00157117468 7.70777735743 7.23731684775 7.82732267772 6.98582141018 10.34329001526 7.15748408441 7.34287628107 7.4935468672 6.95419825354 7.40413925521 6.99495435357 10.11245560045 9.53911810167 7.03321156072 9.22575288222 7.99922875241 9.05801621021999 10.18789763343 6.41315580331 6.64980027169 8.7955124329 16.32969288645 2.10327551165 6.54655549667 11.47521834785 6.62798387384 6.9897408195 6.09596784965 8.14323857681 8.87814871984 9.42787526999 11.87975977753 8.75262268137 7.27434661696 7.20191806958 8.99323134072 7.65895087574 9.31511324938 7.57517255872 7.36158598412 8.05033700456 8.21533159331 8.46313237041 7.74976554884 7.27163594797 7.5451712966 8.40379731416 7.56619255934 6.29674366081 6.99006337056 6.94373463757 10.06052166936 11.11173243229 7.50249570444 10.37783456289 17.61710817658 8.76179762326 9.19842526004 7.90732261872 8.71563397242 9.14785997339 7.78623589405 7.83964729697 7.04116757567 7.61395852341 2.08764224424 7.25612255517 9.69633700638 8.84673597569 7.34731749114 7.56922668383 8.28895639057 7.73216034995 7.78355962874 8.081867307 7.81434307165 8.03526698712 10.322863611 8.33103005148001 11.23707285047 8.07762668781 8.00709968359 6.32327897904 7.15448722245 8.30813571653 7.49728567507 7.44462483244 6.56279129323 7.90344564501 8.16769472707 8.19220809793 8.75803123092 7.60241761412 8.52399135682 7.5621220887 7.50465617665 8.31029329258 7.07238043003 7.28142450913 7.31259367136 
bs         9.10828196249 10.14985850404 12.45105444015 7.63140629415 8.30899492168 5.944741821 3.05046740945 5.74591300013 5.92891703669 6.61038483371 3.06276185089 3.1182878682 7.27545533993 7.57895767167 6.95786395483 6.89590405063 6.97537248326 6.90694695656 0 7.70700406427 5.94055936329 4.98047509348 7.10912702073 12.59077218121 8.24940809586 10.29571126335 5.61795192965 5.92135981027 5.82160289941 7.72501982364 4.70695614659 9.27699016666 8.8205305595 8.73524744419999 4.84724776998 9.85072487969 9.58113111607 8.42084483617 7.79482491135 7.48450549344 11.02022492773 8.23010723264 7.82712753903 8.03580905857 8.17285105734 6.28869704274 8.0267836135 9.9683666439 7.54980191612 9.24699117527 7.02485093084 7.80901178002 7.9265739114 9.72564771139 7.51394944046 3.96612962001 7.95141905758 3.95481676396 4.70263470633 7.96367726953 5.97060127945 5.30753655738 5.52877772689 9.92467998803 7.89071023001 7.96285804525 6.54317142316 10.25857699871 5.85587623383 5.60531223238 7.87189092453 8.36149165652 5.89264819991 5.87428786364 8.64582218487 57.20268853914 6.65505221384 6.84003040538 8.56584555841 2.24868411428 11.04281464661 8.39072113703 9.22577371365999 7.33813502157 8.3182320111 8.8884712614 7.41506511418 7.02356262384 7.86000778421 7.6481091578 7.59076843771 8.2753522408 7.79462098864 8.43710827303 6.83133010754 6.55188816662 7.89659270205 7.19443311524 7.10733658243 3.19382486641 3.16549451609 6.59274728964 3.1654131299 6.47078055514 8.59891336085 3.1185119222 8.87463517081 8.27040479764 9.21828169017 6.93507941783 7.87473853586 6.3596893119 6.47968782493 6.40213752748 6.57837293161 7.80654050962 7.50437908277 9.34651699363 9.24098980188 7.84561560422 7.16402923824 7.40294550863 8.21673060113 8.39867672727 9.67250982681 6.24339232397 3.80239618058 9.9317155782 6.79999200476 6.38716456699 5.20846348923 7.23752298289 7.65293955552 7.92865919222 8.11200158103 7.17103211804 9.55878686445 8.37000516675 7.95521348059 8.86749220771 8.74004477089 8.02617191309 9.01023990643 
bt         8.06220772729 9.9860227924 8.68839495602 7.48580325601 7.52695085557 5.50415580921 8.37399166191 5.91749195081 6.54687558319 8.1500696394 7.86836245101 8.28508004291 8.68758150337 6.65463110463 7.34611994158 8.0378091613 8.03133408402 7.22156923202 7.70700406427 0 6.21641572177 7.82458383433 6.55554389427 9.0421179578 8.51455864667 7.08299326326 7.62087108646 7.64643768761 8.05389137572001 8.09760161804 7.94048263662 7.26302691249999 7.84215249205 7.87329556012 7.32274801875 7.75510909045 7.87531224713 7.63618604968 7.91952102578 7.65364764944 9.01803583869 7.41027952172 7.48288170046 7.90917217595 7.91151406877 13.39274749372 10.29476591557 8.12039781191 8.22726685844 9.46085458135 7.36377742713 7.94870824533999 7.5690525718 9.37844801222 9.55288839058 8.70609253679 8.25361925061 8.56000379315 8.04389433232 8.84689152183 8.5579108882 5.98162618335 7.12256990058 6.56816139849 8.36459882155 8.35837069756 7.15032919936 8.28494726655 6.87736386198 7.75457996844 6.76188997952 10.90178345395 8.21128514046 8.36681795579 8.86614162477 8.94697102435 7.72842238589 7.60820781639 8.60387237122 7.62339633137 20.25762257241 9.38560981853 9.12098412636 8.76942872588 8.47312317226 8.2307558672 7.4125376528 7.83265175413 8.60224242708 11.37676833002 9.5772747141 7.13544853675 9.63734845415 7.85208467182 8.59684263056 8.82622493972 8.50727365813 8.10163597461 7.59828345191 8.59246051977 8.87550851205999 7.83705312943 9.2287939467 7.37519987056 7.06037811330999 9.22504207462 7.63958169824 7.26945681648 7.48788907016 7.35824830398 7.65764517949 7.37110557755 7.41728045401 7.18441189568 7.4050927988 9.00158292979 8.27262416576 9.53001770332 7.23510078369 7.09642643396 8.14203570577 8.66118870087 12.0600899373 9.04694118039 8.88922576722 7.36647658196 8.14222468578 8.56787416421 7.07472876984 6.75775921035 6.56973961012 7.92396478274 9.67366760256 7.56287766195 8.64877259265 6.80841787774 8.56528176563 8.02208308756 8.22635997198 7.30893107838 7.79295297312 7.60820212191 8.34534657543 
bu         6.97487993477 8.46875982517 376.9075935304 6.53875494155 6.44670108794 0.01898316165 6.42640099934 0.00622707617 4.78634749904 5.16262611123 6.25060345728 5.80752204861 7.47041898368 7.27718340621 6.55479718426 6.48434988324 5.3491754523 6.56706808239 5.94055936329 6.21641572177 0 5.95454941805 4.55675122627 4.27432898313 6.54185705779 6.42622597386 5.89263979658 6.25020024888 5.87370348132 7.48150613889 6.70835625399 7.256555488 7.17214695778 7.46659474052 5.86099390383 7.07707827709 7.05132854236 7.06458829677 6.00244954737 5.60289564387 6.76702189179 3.65987660388 3.6935094751 3.63815672348 3.66190425886 5.28545314301 7.40135468153 8.39134424257 6.19959294252 8.30632775801999 4.87345377697 6.66662486299 6.79004759423001 9.23962810277 7.29830014819 5.66009944987 7.12545743414 5.25860229943 5.31888290337 7.13478193795 6.50988356317 5.75353854529 10.53644394309 7.1185399796 2049.82137501936 6.73633210727 6.29765045093 6.92380801329 6.49888503493 6.40651091677 5.39232235615 6.16172986932 6.26760588901 6.49549927398 6.6953901131 6.80835564145 6.92696485338 6.44409507064 6.63134634238 6.59127782544 9.99749930694 7.49015622049 14.28988616376 6.51546968435 6.93691727373 7.289223402 4.28998976143 5.03806481262 7.21875623139 7.04684972125 6.40617828341 5.43688064123 4.82725579515 5.03584319521 25.38787314143 43.92094832839 5.42703930046 7.02670759943 6.84301622951 5.65510890043 5.59712971748 5.97003744714 5.76609351367 6.21547714704 3.82543303041 6.27106730758 3.69893301402 3.66548591422 7.27099160029 9.13462321459 5.07258593749 6.29500451982 5.89802967252 6.26482259252 5.83901024177 5.88052825918 5.95873377979 8.02800512824 7.0157719945 3.699003407 6.25960261235 6.91338432435 6.8505796801 6.43158209887 5.69142220426 6.55726247624 5.99263066242 8.95877640362 5.70596275038 5.40719049067 5.41266109538 4.2431929447 4.34785266307 4.39281441931 4.42237070051 6.091032342 7.44344225375 6.50549850783 6.4914955443 6.34119457108 6.46745628372 4.57348296639 4.75274277732 
ca         8.94869041970001 8.620484806 7.71392390944 7.11521862705 7.19682032292 5.44231394852 5.18811799988 6.02491994075 6.22826797347 6.69321073549 5.25739273297 5.02412372723 7.90578918523 6.96962461769 7.42316165773 6.99960251879 6.94069833682 7.45514101383 4.98047509348 7.82458383433 5.95454941805 0 7.58085295486 11.01383445039 8.16634023918 10.7051513056 5.50111537365 5.68876981785 5.45860298997 11.31656191802 3.40603249792 12.50641405026 9.08521129659 12.28864565888 3.59450339772 9.60816444114 10.19404382996 9.57634047318 7.56113019833 7.16093645029 9.24289720504001 8.27536047965 8.59930076792 8.09677386085 8.25059584748 6.12118690394 6.74137606684 7.75381363213 7.96544433204 9.082879828 8.27729436981 8.15843469595 7.07535098697 8.21502564801001 7.81267292293 5.37920598477 6.6982966904 5.35149517063 5.38875808503 8.67594129681 5.92915126174 5.77455227745 6.06250756739 7.94687990075 11.86733754184 8.33140206021 6.17909072948 9.11943970248 6.69255701442 6.2765722803 6.503653574 9.14646354315 5.84770948837 5.86398631642 7.53832447273 15.91842416579 8.28048849805 7.44349309986 8.28362612256 4.86202561229 9.3418050503 7.91916259647 9.01032042438 7.72656335098 8.27829012765 9.21336783369 8.34881985075 8.45815882091 7.29592079442 7.89605255286 7.62325987754 8.45046845149 7.61045645793 7.57384201849 7.14111374126 6.31783933537 6.78550847618 8.84864539434 8.04546515909 4.97768727906 4.91389788475 6.7433581028 4.8584086064 6.39378561108 7.47747330409 4.8256322867 8.50933317346 9.38423413816 7.40142475502 8.34501545605 6.9791747407 6.59987077918 7.09930586204 6.56522784444 6.90628885134 8.99785935481 7.6746699879 8.41850504094 8.90702916558 8.58144687022 8.14674584834 7.3577725114 10.47035110663 6.93826123736 8.22706191474 6.3689087851 4.07869228871 8.99258547919 6.09023809039 5.77645777007 5.76900848323 8.13432538597001 7.7429224015 7.2309647781 7.73430697795 5.77274538069 8.26050231806 7.12821130819 7.42046170627 7.08810501176 7.12514248164 9.21171691341 8.35125338815999 
cb         7.33842310577 6.98414423383 11.92458425275 6.38736941645 6.47839714227 4.37457890526 7.33225341207 4.68985784392 5.88213581727 5.88512288668 7.81856398385 7.34654700533 7.65993701686 7.47456955006 6.29578999063 5.82557685624 5.86818875534 6.24754782474 7.10912702073 6.55554389427 4.55675122627 7.58085295486 0 5.95983075037 7.36294976023001 9.67743688708 6.72508013042 6.6901779432 7.01631244245 11.76700916509 8.57946010481 7.97596427113 7.62656422912 7.48233460138 6.97556708724 7.55424464581 7.47102794943 7.14860614629 7.02117164814 5.58166376246 9.63960646804 5.46238611938 5.57495122627 5.58876914255 5.61719474876 7.96959542477 7.9353548785 8.52373158903999 7.04308992889 12.85131385198 6.51741245976 8.6287790488 10.54635125012 15.64650381953 7.56610157038 6.61423544251 6.90317267117 6.74883853817 7.52577855403 9.00818113039 6.62995943838 6.64589005442 11.33351550446 12.62299676713 8.56835476205 7.24569690334 6.49499226494 8.06360768093 7.65107987033 5.64387754368 7.91783142232 6.97875822268 6.67582236356 6.64953040118 8.38566240422 68.4627007259001 6.03254918386 6.16970714002 8.03598234513 6.62756376126 9.80686714407 8.94220161084 11.5374029907 7.62782353473 9.24235177193 8.52559871772 6.49272123566 6.09457714369 9.85989812031 7.43265715083 7.08095289541 5.16342442609 5.61410133294 5.50372259049 7.74817356522 7.38402709843 5.61860715901 9.07863264634 8.13784861731 7.52155801346 8.8351831448 7.55821495345 7.50827777265 9.86806920573 5.47590739024 8.47205079711 5.71999180046 5.68015628906 8.61285361937 7.71051822588 5.39319786467 7.73658900425 7.49431036959 7.3952851454 7.47818207815 8.44009807961 9.78354966225 8.19728748599 8.95791527089 5.5396552149 7.33265352766 7.64847179909 8.59803118475 8.05208175967 8.31387037926 6.50492520592 6.99517729795 16.08164121472 7.1296553727 8.0554375074 6.58830388017 5.64848268262 5.86655799824 5.66743797001 5.99619728807 6.38084562141 7.96473399841 5.43913444198 5.29814127824 10.10855201837 8.54752443573 5.55169322688 5.45010771268 
cbf        11.8429972737 10.97925042003 7.26190885627 6.43932810473 6.4630995347 3.98367645017 7.06587713113 4.15415296199 6.53691678972 7.15534914324 7.24027245611 7.38152677094 6.53631046564 5.63024720999 6.37905987242 9.42010570232 6.39081126155 6.36334223976 12.59077218121 9.0421179578 4.27432898313 11.01383445039 5.95983075037 0 7.77546404113 5.92775156626 8.49282030183 11.37881918125 8.67558351111 6.65609500741 57.77911615061 6.30017692696 6.12968864681 6.20451695985 7.18711621645 6.1788048722 6.11788115064 6.44228159419 6.6195568362 6.42028090453 7.33817315014 2.15025910865 2.2093075454 2.20969940983 2.20725455619 8.09648801703 5.51890093038 7.55320393832 6.10067583431 6.61295836358 5.62870666876 7.17881920835 7.6954894265 8.23230866949 8.63944976531 12.37382939462 7.53824519262 14.31805279581 7.53190385064 8.03879506578 10.42538493885 5.21732978527 7.08613036513 26.32758511638 7.63166236012 7.90149418423 9.10504895957 8.43779489604 6.55044048269 5.32072793198 5.54650489073 6.16472574209 10.57456314665 13.5832694549 6.23479951103 9.59655705418 12.66821080246 35.72985078328 7.40272996798 8.01854765084 13.25933464425 7.01070367065 7.62230775442 6.25975815613 5.79927135637 14.52174325945 3.27039851334 5.90099382394 7.04766303174 8.36964331128 7.4600885592 3.91979009771 4.85531842972 4.67437167854 10.94674460162 8.87590867553 10.43813697712 33.44962306577 25.6878833299 15.77234607159 14.89154811179 9.01117333363 16.79256001252 60.20256234241 1.98676530198 7.58525989089 2.53491931516 2.30879288903 8.4967723472 7.3861931004 4.25795774178 16.04061210365 34.40439944381 82.26957044417 39.01240114109 6.92208149952 7.4492428368 8.3844342977 5.84066897909 2.14104318763 9.38622533511 8.31435007769 6.7054915802 6.64867237672 6.55149129387 6.02364217305 10.24679020067 6.91733304497 6.27670630161 5.76988418166 6.20336447221 3.60426490929 3.70165145131 3.66640400485 3.75390630141 5.94331974274 7.2656465666 5.56609349083 5.53948526466 5.5695271653 8.83311704673999 2.96232092239 2.87729577457 
cc         7.72288983113 8.3078843661 10.19730889232 4.61868485007 4.65947845555 6.16981081084 8.51658486074 6.22019353112 7.23461288671 8.12945881652 8.63403400568 8.1811272769 4.73300660425 9.37932034836 4.32520559883 9.24788142425999 8.56688384887 4.33379771494 8.24940809586 8.51455864667 6.54185705779 8.16634023918 7.36294976023001 7.77546404113 0 11.32212712431 8.46900335591 7.80983126378 8.25281012268 13.50529494337 8.27878899906 9.57205314525 11.30012083281 12.21388774052 8.19360886436 10.80711028853 10.4113303325 10.77232921038 8.95602683512 9.18351836478 8.30364441758 7.6707998218 7.73351685516 7.74736521647 7.31504497672 7.44146758723 8.63132823351 8.14774397483 8.24254376552 7.20333760189 10.40793464025 8.23094855808 8.13347561702 8.12652085986 8.33335838441 7.99847347704 9.14251652522 8.26788656471 7.00487917833 8.32533659523 8.17798926544 6.90092942889 7.48563699434 8.77533231487 8.01826196078 4.96788324218 7.98011273377 8.73270516986 6.40469035388 7.16670416007 7.13136989692 7.98220359893 8.13839880583 8.47513833961 8.05878723392 8.83396103272 9.11824378369 8.14120684761 8.1617931044 7.86087366617 11.31306648128 8.88587744738 10.45171736368 9.11804253794 9.15558489452 8.70532192999 8.0053405623 8.17327659615 8.72959220361 7.42501977444 7.38108021477 7.64814278304 7.84529308511 7.29554111629 7.81512230925 7.25888376194 7.98643044217 10.83387433105 9.77861789926 8.38842062657 8.42141438521 8.36822158822 8.25193766843999 9.31645462929 7.7787806165 7.72409845031 7.0751745045 7.91955718461 4.35863343543 7.08305168025 7.60737840423 9.54658354677 9.68231359765 18.06296960673 9.57584776106 8.75121719238 8.11823358063 11.23275757501 9.56476421654 8.4725994005 7.86163340368 8.66023521521999 7.91229031961 8.44983181404 9.68074989964 6.85818090106 9.17513414625 7.61866150691 6.62419242142 7.27096199982 5.86357259566 8.01607475194 8.39986101575 8.86294067559 8.39005202967 7.05993126585 8.26026958729 7.76501683056 7.27366525407 7.46211067767 7.41113653051 8.07498402149 7.663375532 
cca        21.14697772297 6.28655920627 11.99217999138 7.11355057503 7.2050233431 7.96589119671 7.87688757938 6.91490664649 7.55234441237 7.79576732593 7.51685026282 22.18117685544 7.95663473036 10.12393235582 7.18748512933 7.75120542712 8.37370232235 7.45237109901 10.29571126335 7.08299326326 6.42622597386 10.7051513056 9.67743688708 5.92775156626 11.32212712431 0 11.31954795089 9.83563639081 10.90846088528 7.43147888229 9.73339364467 1.3215801266 0.34183558136 0.35553374874 7.64595661555 0.34208256025 0.36102800903 1.3128186541 8.5867350139 13.22802715414 9.17814202116 7.08262771763 7.42406205123 7.51545296012 7.12010991105 8.49004354989 6.99996744274 9.11135510678 8.02895565647 7.17410357707 7.06575370805 7.64886165533 7.07448729107 8.36408191724 7.72228074697 9.06902051627 6.56415929682 8.18496969569 11.95444987924 9.91804834983 15.14465573608 6.29861426471 9.00142903405 557.72699709676 11.58465842926 9.97433431185 10.73478379587 19.92437647606 6.59532622004 7.52417935042 6.62123711348 7.42418376447 20.19219309799 16.66763200382 7.42300671504 7.42922836167 6.78456976988 6.46772663536 8.42577518709 10.52357416361 27.14022905314 11.87994461202 9.09300811845 8.22283268315 8.13334801596 9.5291256625 7.5257520011 7.28803325048 7.7602137474 7.97352666818 7.53415524813 9.41246221573 8.35797085503 8.43064275053 9.16656227878 8.17763826473 8.81062354162 7.29976748247 7.43856506337 9.33302027772 9.12262742802 9.06260090963 8.17936156376 12.17259186937 7.0014633776 8.22131926387 7.30101253434 7.08377251278 8.81988752767 7.32313436197 7.71514256836 7.63518205256 7.26388968778 7.04217612237 7.95999448926 8.73519043448 7.58938163637 8.23120732244 10.09176212861 7.11554479208 8.25641091763 8.49678314607 7.54960793358 9.2293816429 6.97029415415 7.00555374828 8.19030357229 19.82374748116 6.52180779069 8.19243910223 6.62028845081 7.23224856054 7.82176619903 7.3599699973 6.98897183416 10.63393540865 12.6125561534 9.64459694303 12.32039217622 6.62171280187 7.26156811029 7.73609540168 7.74297498801 
cd         8.9360307179 7.73299959792 11.78568530374 8.17077212569999 8.51566354667 5.79562921056 5.84319694874 6.07383541484 6.63359133156 7.44863822596 5.77662876788 5.88869079041 8.41814752604 7.72372760788 8.91820966712 6.78815485817 7.41135498647 10.03669178117 5.61795192965 7.62087108646 5.89263979658 5.50111537365 6.72508013042 8.49282030183 8.46900335591 11.31954795089 0 0.63418704953 0.65702815861 9.48835846716 5.89148936243 8.15595089603 10.81896066038 10.10272957978 5.26610815003 10.64779233288 11.22203291246 7.3688690293 9.29505920261 8.37049996526 8.8231803875 8.8195928977 7.99974317936 8.68913000527 7.92283863874 6.66549676208 7.44871580691 7.90882868003 8.15593885428 10.40585548458 7.7238560576 7.39765284056999 7.5148738063 9.98059818363 7.88636336156 5.69767354781 8.58411997446 5.77043480193 5.8008086378 6.81046026391 3.26353778446 5.66482173703 6.38904519076 7.88051684992 11.85864841527 8.45299671487 4.00642235 6.65620888993 5.60338160941 6.43424416567 7.24529925572 7.43753808961 3.26783709668 3.24707676654 9.24936916629 6.42526884473 7.48991573572 7.33890010841 8.55642443188 5.54559521944 8.93542853922 10.2863236802 12.25782434086 7.88278977095 9.15922527033 9.53965370597 9.39064456432999 9.61457026044 8.50103919883 8.58055273763 8.0945671399 10.27174496766 7.75591960876 7.71828616725 6.29163994788 6.01422899562 7.41640184452 7.30458861535 7.42903411209 5.28781086702 5.32401707183 4.318577498 5.31275780872 4.23485693028 8.28677905305 5.03093465234 8.27043080983 8.74023483281 9.81398790462 8.08175403724 8.99610537508 7.02998750641 7.41319116695 6.80917121636 7.54775731663 7.47219727977 7.38795936834 8.35834710326 18.48732004438 8.8614547081 7.59589846227 7.59377659859 8.58213482071 7.64936354427 8.34037829416 5.7976933313 5.23400151366 8.79232905776 4.59524439681 4.6010580849 6.38681544113 9.44156571722 11.65427396164 11.66015225364 9.06570482965 5.92856166101 6.97357809229 7.60609108475 7.8072577079 11.11488859895 9.02234651829 8.60063463213 8.77592697837 
cef        7.75850564527 11.57869834696 8.75776042318 7.58811620749 7.45811929642 6.07203531746 5.99776651576 6.38823839415 6.16033484087 6.70140584592 6.31487985977 5.86250251049 8.40057874186 7.50388679444 8.43086985166 6.91917868034 6.61727928416 7.92680275017 5.92135981027 7.64643768761 6.25020024888 5.68876981785 6.6901779432 11.37881918125 7.80983126378 9.83563639081 0.63418704953 0 0.30438420216 8.59846223746 5.99941426173 7.80569879241 8.60890739632 9.04536750521 5.55763307382 9.22373856003 10.44890454574 7.57055569071 8.35221463847 8.3783434671 8.57184575578 9.13277948888 9.40436387235 9.57215768632 8.73394495207 7.13584333661 12.01045774895 10.32341413375 9.57897722986 11.15933901401 7.30142321903 7.0831019647 7.20018998901 9.46734321167 8.82845431111 5.95816142574 7.01859601787 5.87315152003 5.95523506103 7.17458137191 3.54897417058 6.22369743678 6.48573459528 7.1682290267 7.96515038053 9.3279600037 4.05016383178 7.23647163035 5.98743665545 6.90480299965 6.88817145752 7.55306789612 3.58199841392 3.56494702026 7.35369997408 8.26597670142 6.98784453724 6.86167677636 9.1459286425 5.61062840131 9.4546242983 7.81622924676 8.10341224807 7.85597715551 10.18380398372 9.33362370847 7.79002281107 9.1959129336 8.24504870497 8.82942311845 8.75719438354 8.83346100733 8.13745229835 9.01501785700999 6.61243923077 6.68672635901 7.2225567403 7.61576454977 8.73516391773 5.43948762698 5.429137466 4.68941816462 5.38804253736 4.7144809335 8.11413456725 5.2813088533 8.56694739605 9.22139587827 8.76850212891999 7.42284413099 7.35716634466 7.36080067884 7.9921540149 8.11122606994 8.29513935735 6.72723561395 6.64768246618 8.57056773634 11.00910394333 9.96119816423 9.85370834568 7.1125801185 8.65140488326 7.26598901668 7.27742795198 5.81309260354 5.63027087396 11.53518345111 4.78900501627 4.69683611621 7.23271062237 8.95363807108 9.07170682546 8.6570423594 8.52507950749 5.72351992876 6.87446885457 7.16796900427 7.41975677891 9.00443309345 8.49687556295 9.19878895822 8.67616660972 
cg         7.93693911066 10.63989932562 9.7030396228 8.26758465876 8.68121970997 6.10386200542 5.95411938637 6.15299305383 6.4390779725 6.52033715547001 6.01873185257 6.02077496159 7.66995774241 6.97573149781 8.65434884778 6.79939752902 6.80110516001 8.83973881752 5.82160289941 8.05389137572001 5.87370348132 5.45860298997 7.01631244245 8.67558351111 8.25281012268 10.90846088528 0.65702815861 0.30438420216 0 8.15055484002 5.81263314221 9.27755233277 9.21239528447 12.18199413981 5.64131650898 11.87070668824 10.5615781209 7.30577341637 7.83942432994 8.55607721542 9.52638643623 9.00292443848 9.08117312175 10.05003411113 9.26110405326 6.97468596885 8.62349937106 8.86765701501 8.87640946876 11.9950472133 7.49223920751 7.36448413273 7.25558537795001 8.00844450174 7.77329095712 5.99500134794 7.04224687421 6.1935266314 6.07490733191 7.75545686357 3.63017435523 5.99780836824 6.37980799707 7.05543306783 11.37480067806 8.88949497376 4.10478096559 6.80462735518 6.34773008906 6.90514707017 7.18173431672 7.7127472206 3.65588658533 3.64769019139 8.80565034628 9.28165307 7.13033238127 7.13565992927 10.26144305211 5.56286040733 9.14532410233 10.50538911596 9.36113941741 7.69069781835 7.44908435619 9.54061351208 7.6957318272 9.39573780645999 8.1204590706 8.39382375071 8.48398708033 8.41548988563 8.58548890221 8.10615128332 7.05667448882 6.30500549894 7.18857718971 8.13690591557 8.37416289061 5.58193470538 5.54492788721 4.80773925436 5.64594691678 4.91176020795 9.0021412793 5.479410513 8.38368286446 9.76582661851 8.79368376465 7.60703153344 7.59229155944 7.34841798067 7.96912655425 7.67134147597 7.35859526963 7.25280225168 7.00667037763 12.88614431965 8.47022098501 9.57818575372 8.39423037816 7.91265194004 8.48852497167 7.38787706032 7.97175138374 5.84838877389 5.46518048179 13.22807838144 4.67844018485 4.64059090307 6.45650440099 8.33463689535 8.39529361915 8.16709348824 7.5987114476 5.89104264815 7.03080306515 7.87081326706 7.47130131145 9.75675414235 8.78713127496 9.51866011661 10.10097672623 
cj         14.03054329545 8.55845385501 9.69449206632 7.83129057615 7.65065900926 7.92760883248 8.09771020583 8.58552136894 7.12471925123 9.87015612776999 7.9706091881 7.54156891404 7.63886354505 7.2788308395 7.86404318676 7.8474442527 8.96715814169 7.90179326351 7.72501982364 8.09760161804 7.48150613889 11.31656191802 11.76700916509 6.65609500741 13.50529494337 7.43147888229 9.48835846716 8.59846223746 8.15055484002 0 8.37914035844 7.84302391055 7.47753274399 7.74873322804 7.102451702 7.59940574344 7.55645400711 7.13451743505 8.19729011791 7.72902962121 12.33062475115 9.25445770426 9.64517578459999 8.39153565015 8.23354461992 7.86693731902 7.35850703701 7.96322555655 8.12293658803 9.0680444342 9.23807910498999 7.15169324152 7.30876321062 6.90368707118 7.93943089279 7.78169296018 10.14768458797 7.7093728326 7.53703246459 10.24748009958 7.78698817213 6.68249520465 6.48002937511 12.83472873704 7.8515580892 7.79119154001 7.09434040492 10.09963890093 6.80551786048 6.65813092018 7.28616623942 8.55529434422 7.85577146733 8.55948761885 7.36126691192 24.8324955688 7.20803975854 6.73903029054 9.00691658877 7.32058255822 8.53751342697 8.18006306711 7.39947638798 7.36878492784 6.7199466575 8.36516493514 11.305630492 8.4456549465 6.17962179214 8.10076850832 8.67697168419 8.94082034863999 10.05423477693 8.75764592575 6.52244122302 6.57261519469 8.63937459364 13.85529717863 9.58167832078 6.53639998346 6.47390692018 8.78337639424 6.69465040726 9.88241800502 10.02705119455 7.30438681844 8.73402506943 8.01473423442 8.39453456642 9.16853772888 9.61153326851 6.68051462 7.22485595088 6.80163845326 7.08338718909 10.02631954814 8.06018512683 12.40771827176 7.44147116454 9.57111390376 8.80213858096 6.79503848985 9.16417065527999 8.20670889985 7.21618429127 10.7087883464 6.93751005755 10.79105289963 8.56183239158 8.27898924709 6.60505345906 11.4173859818 9.4471981959 9.3890007018 8.7211615579 6.51235408599 7.19582612174 8.36192849316 8.21871904908 8.38040627111 8.14515506832 14.72843540963 9.93045632112 
clt        7.89310847196 13.39083401839 9.04255830208 7.73530557117 7.42552715952 6.7406601077 4.96228135819 6.40916897709 6.12983204429 6.5930159645 5.04976767823 4.883428881 8.00125428747 6.96406667162 7.91714830835 7.26294043619 6.67518011839 7.98449968071 4.70695614659 7.94048263662 6.70835625399 3.40603249792 8.57946010481 57.77911615061 8.27878899906 9.73339364467 5.89148936243 5.99941426173 5.81263314221 8.37914035844 0 6.76470129775 8.25441168422 8.99725592791 4.1741364292 8.07675998892 10.07689369586 7.04706674866 7.36601627231 7.64407646641999 9.49238538686 7.257448505 7.40423205074 7.41696432325 7.30409375801 6.42870381251 7.8412195293 10.69490836956 8.10539543292 8.82000314492 8.31045035749 7.34923218453 6.89712236057 12.71854947741 8.40331632583 5.42573234948 9.19186266279 5.41288928811 5.52668641201 9.45552204001 6.18719376819 5.32402300394 6.1943360449 9.75979201179 16.5082384734 8.72781016117 6.14596482261 8.85192371736999 6.35168247557 6.88660256487 5.80195508884 9.64899918074 6.16884991646 6.1122539672 8.10629783803 14.82437421981 7.91685742853 8.70910474289001 9.01513650153 4.69207084403 11.59432515488 10.32301948889 13.65416081456 8.45240487807 13.33307925395 12.17044921483 6.93147862648 11.33584651755 8.33043612409 7.27818856152 8.43244551898 8.34044187204 7.64448731425 7.2679005745 6.90880509086 7.32670037412 7.30006711861 8.84556044819 8.03366984354 5.18799468768 5.19862931128 5.61799897322 5.23401544605 5.91751150651 6.98573496236 4.93466588667 6.72619624837 7.49394474874 7.21005740003 6.83436705619 7.05004717336 8.0860767137 7.79703063149 7.97398747576 8.38755424754 6.9458582414 7.16260581976 7.54283977711 7.78961832836 7.17652778406 7.72903371793 8.64124724471 10.00801821322 8.08832277874 9.08251124939 6.95898903301 3.97275631552 8.63611907759 6.62122373668 6.94183876773 5.53410670929 7.38717316985 7.76077457108 9.12874276913 8.1953484572 5.92825034754 8.44988481281 6.8560390584 6.8894147863 17.2124164224 8.94640923079 6.70535680381 6.72661192507 
cm         10.05014313933 8.23434847425 6.22667400034 6.9208278124 7.3161415518 7.13520446531 7.72622029145 7.16157404152 8.17390332842 6.87107371791 10.31300665816 8.12857404522 7.67161562792001 16.2635425478 6.98025899715 7.11543343789 7.87058558435 6.78640395878 9.27699016666 7.26302691249999 7.256555488 12.50641405026 7.97596427113 6.30017692696 9.57205314525 1.3215801266 8.15595089603 7.80569879241 9.27755233277 7.84302391055 6.76470129775 0 1.53715019969 1.54190159263 9.54390473584 1.54220774722 1.54131812627 0 8.77129468942 8.22052676887 9.38050916992 8.42561396293 8.08141701844001 7.79489026352 8.01113407787 8.64657796248 8.40938690941 9.74169611635 7.15298254083 7.21877433084 6.52037392343 6.40125252381 6.51443130148 26.13834229585 7.45503818857 8.44679181891 6.51018551424 8.36608863258 9.47167317589 9.98193638877 8.62876440715 7.20995571516 14.46008965491 17.10970668403 8.80981643001 7.88282142993 9.72863688494 8.47756719802 8.54125351304 6.87163677999 6.5568794319 7.20004608097999 13.6657068392 8.25669113906 7.66145107121 8.83391142341 7.19267197984 6.74221090801 8.91304734267 8.44514509223 16.08704769778 18.74378856611 7.64789058512001 7.84969642665 9.36567026992 9.95780937911 7.33696383489 7.08687240845 9.3218681093 7.96463077549 8.33054975891 9.0597571039 8.12349412193 7.54494908251 11.14328700072 8.63282514308 6.71787507135 6.97949359194 7.16654923369 8.17809904262 8.08242947703 7.64706401752 8.03527756162 9.2893732652 7.18620691403 8.490823619 9.61171192646 10.20276812532 8.21445253147 7.25242672365 7.45712341926 7.79082464569 7.12309027271 6.90021245105 6.83251840568 7.53421594477 7.76273470015 7.59277420518 8.82376317888 7.83430622205 9.27039442161 7.65687246783 15.99135951517 6.81205810518 7.5656804637 6.7501157762 7.74439349362 19.62128951928 6.07791920489 8.52773454987 7.90798714635 7.96317870867 16.29956391649 7.71289742862 8.19153412056 6.80705601204 7.62606655297 12.13559536077 11.84062009506 7.16509947032 7.17739011692 7.12740014973 7.24293889817 
cp         8.49890803395 7.81142636379 9.87691991879 7.81870916939 7.57443171308 7.67267383324 10.94263107229 6.784756063 6.9793793074 7.52927076191 13.90675335034 9.11059933839 7.51154620518 29.36985657576 6.50749230553 7.30754335233 8.02496687267 6.66481754832 8.8205305595 7.84215249205 7.17214695778 9.08521129659 7.62656422912 6.12968864681 11.30012083281 0.34183558136 10.81896066038 8.60890739632 9.21239528447 7.47753274399 8.25441168422 1.53715019969 0 0.00047201299 7.57252661499 0.00046200868 0.00049122243 1.52699884489 8.84714081762 7.36023079294 10.31395133332 6.92054300723 7.11989446887 7.63356758489 7.3571961094 8.57319428944 7.15097042285 10.94971865917 8.25874718495 6.7386647963 7.20770240107 6.66733994678 6.48494394345 11.46273783009 6.98391768772 33.11983850684 6.96817485391 8.63901283688 10.77258019401 13.57159076294 12.08078463892 6.75070414334 7.03434011182 16.29411461391 6.5929533712 6.87553698928 8.61414939463 9.5658945238 7.35855703323 6.98861956344 11.57506273205 7.04797217698 15.39520753457 15.545502354 8.10757441383 11.60761237091 6.77967403525 6.51370229449 8.70506043436 10.48507803238 12.61243136264 122.22139129398 8.29854239695 9.00273953293 10.41099168825 11.49759775348 7.92795506622 8.01059038586 8.78797487319 7.58644182036 9.86880518196 7.97161735947 12.35000960296 8.41382871849 8.34854446374 7.61825393205 7.54262854008 7.67677790196 8.66161080816 11.52570124608 9.52286339579 9.35409086745 8.59478300093 10.80653980169 7.61736864812 9.44664028018 7.4177650065 7.21103735463 8.65239562603 7.37581936709 8.92320740441 7.80689874583 6.93580300043 7.20041879473 7.16399093842 8.92316922171 8.09639439961 10.35950425185 16.28391083817 7.23202323189 11.24538975907 7.85846032015 10.22507428628 7.72292464641 7.14658370346 8.97236864129 8.27591503757 27.18714704027 7.3732317588 8.75634342411 6.52461252788 7.09742630643 7.65079564585 7.67807564674 7.80689978343 13.6957697841 45.47380209872 8.3828163887 9.9634685582 7.06802581969 7.6837873793 8.35275659383 8.68235340934 
cpa        9.04379000764 8.32302060473 8.83627815938 7.83387256606 7.85983875744 7.76076964295 12.27627704836 7.1333502769 7.19783192638 7.43460599983 10.87640772763 7.85729504703 7.63270466381 29.53245530567 6.70246073903 7.21928857653 7.55912748684 6.63447918428 8.73524744419999 7.87329556012 7.46659474052 12.28864565888 7.48233460138 6.20451695985 12.21388774052 0.35553374874 10.10272957978 9.04536750521 12.18199413981 7.74873322804 8.99725592791 1.54190159263 0.00047201299 0 7.41379169932 0 0 1.53910802504 8.61726874205 7.64571560541 12.6882545073 7.01933072111 7.11002433522 7.38854834675 7.28698680742 8.71897706286 7.11890365517 9.84336685421 7.7773871497 7.05962585303 7.10418230392 6.34680103308 6.62936189943 10.92057378401 7.0439420537 9.50559733486 6.97812847354 8.76822874171 9.44004738076 9.1280254164 60.97027652991 6.7710830299 7.28932748432 46.06752889903 6.61157977954 6.80176745625 8.79845697234 9.70590583299 7.32391555412 7.11031175802 12.32397447265 7.16997913791 12.0415039275 11.7729259869 7.91368007135 8.69349060573 6.86837437918 6.70399251986 8.42951530555 9.77857819774 10.95907202496 11.85276468214 9.20640112638999 9.84578347109 10.28884510798 10.36237769574 7.47896064368 8.04752819631 8.27057495861 7.51173532533 8.62685133838 7.98414808727 10.97573633658 8.26797179109 7.72779086444 7.60282234681 7.76276354383 7.35961346666 8.23428600163 9.06688641661 8.77367203368 9.95728581723 9.23986872449 12.80385968218 7.54870521045 9.44289912816001 7.40445113414 7.23858127237 8.25399990788 7.46834634152 8.88322643919 7.94360078715 6.62237480103 7.60720933408 7.16059715788 8.54808480624 7.81997592713 9.09707121713 9.75568701994 7.42618603016 9.00657633457 7.84958583212 11.33736318463 7.79428309243 7.33710488452 7.97899033579 8.4797911245 19.2259498369 7.12332053474 9.12104006739 6.46233374455 7.26166327951 7.48479335036 7.51674139212 7.65716487425 11.69053869203 10.22636230971 8.27643930789 11.6606788988 6.82243638388 7.6401098522 8.47034143897 8.84793457405 
cpe        8.60296977238 8.25061220754 83.29653661834 7.26295428912 7.58165576625 5.70369926803 4.82696253429 5.60991333576 5.81378032691 6.43742848032 4.72799161672 4.72787623391 7.47414554305 7.22985380289 7.45210978818 6.60966863868 6.72273243839 7.44363415559 4.84724776998 7.32274801875 5.86099390383 3.59450339772 6.97556708724 7.18711621645 8.19360886436 7.64595661555 5.26610815003 5.55763307382 5.64131650898 7.102451702 4.1741364292 9.54390473584 7.57252661499 7.41379169932 0 7.83867510752 7.57966481525 7.53343968191 6.72314605159 6.36642713846 10.60434816023 7.76027377624 7.97942501582 8.00433033486 7.78843886898 6.49276401964 8.65088560562 8.99447567916 6.5071284704 8.68001672662 7.30637961382 8.05186864632 7.17486427436 14.65732608029 7.38808246951 5.05140878212 7.05423404528 4.88340139781 4.99252684154 8.71083059209 5.95690872434 5.09008589449 6.28047630608 8.51929549925 8.12187454418 8.25618344782 5.94338730725 8.16445884002 6.12080000431 6.1966258094 6.49121142662 7.67573560995 6.00880234907 5.98185591055 7.36084423853 10.37608391974 6.71909975545 7.35493601096 9.3037864846 4.622462358 11.80576146641 7.77448276475 8.52925442324 7.63020361988999 7.78407690459 14.41185811328 7.15881526037 7.38742156234 7.24203293638 7.46911868442 6.82352944919 7.07570787432 6.25698179412 7.20919248537 6.71075439597 6.78001152781 6.68266116435 8.11350727534 7.83463307203 4.8209447263 4.81346010389 5.90308111416 4.75733223656 6.20704249813 6.81137227633 4.65650413586 6.80273414917 7.16948275034 8.2607149675 7.03850943083 7.65177672371 7.03649813747 6.7075862694 6.7241188865 7.11256249227 7.2628930373 7.19594013634 8.57415021307 6.49090196395 6.6530351955 7.68130125731 8.27941586706 9.4363748185 6.78360620842 6.11005565425 6.07921220254 4.08986093009 11.82568325113 5.64035586884 5.46340334638 5.88936997613 7.22528617863 6.77122777641 7.23519349374 7.28181339206 5.2432969827 9.97244093692 7.37927876118 7.03167087267 7.91726500486 7.68888232599 7.14801297247 7.01861429088 
cpj        8.43875537043 8.54162133869999 10.12686467481 7.63383157422 7.3125848752 7.51540027963 14.42027260824 6.72553213992 7.27376161183 8.08166908127 10.41067223126 8.49851427532 7.47255362492 11.63123363968 6.45614057076 7.36620771387 7.92108946599 6.66336881671 9.85072487969 7.75510909045 7.07707827709 9.60816444114 7.55424464581 6.1788048722 10.80711028853 0.34208256025 10.64779233288 9.22373856003 11.87070668824 7.59940574344 8.07675998892 1.54220774722 0.00046200868 0 7.83867510752 0 0 1.52840547512 9.3957374526 7.56128895171 10.06898437589 7.01536881428 7.17463795814 7.35726610508 7.18354773719 9.49422701087 6.96282013179 10.46258989013 7.91541163484999 6.85404286029 7.25525309596 6.52138563574 6.42315945519 14.80648682271 7.19241631945 9.83703351645 7.1287838172 8.86032404239 10.60149817036 8.91344075015 11.68666932343 6.80894037322 7.17334345781 13.06955104358 6.68922578664 6.89444097593 8.92074456298 8.88419627112 7.56031896481 7.1953002529 9.43327028294 7.1558238267 12.14937806753 13.78910893601 7.78850491217 14.55196860191 6.7084913167 6.49817572967 8.27771832873 11.17113249676 14.57193363644 31.38870429986 8.23011395941 19.56801849998 10.97498625859 11.33551211424 7.93250748646 8.16596888928 10.12522176309 7.59397672269 9.36680222485999 8.18404991831 11.33180843973 8.90283483492 8.34028355234 7.76278454976 7.8487394875 7.59831364143001 8.68291537806 12.56260634234 20.12659430564 11.69124792781 8.6190667868 11.8421799559 7.96021388592 11.6973181713 7.81100966007 7.38939311874 9.0297654296 7.23467051448 9.68489845544 8.41933635691 6.89896380417 7.42504616865 7.14376019265001 8.66458410776 8.21987643085 10.10381740838 17.68863557207 7.45498956881 8.1682190891 8.01879157367 12.27468719056 7.82748159805 7.29290648631 8.21473689645 8.58253646663 17.90698713242 7.51386464916 9.00291233595 6.58227739207 6.97733534562 7.96219962759 7.76259018764 7.87096843666 14.35124990636 9.39107130107 8.46617323832 11.02115885103 6.88873249391 7.48841318812 8.18240732988 8.38538697511 
cpt        9.25089909503 8.12155485942 8.54633272868 8.45401838229 7.8481788609 7.58681543651 12.98633713928 6.68927787318 7.47154405549 7.55477929306 11.34798007694 8.53288859146 7.78326277773 37.51057645858 6.5643414316 7.27639357358 7.94358002261 6.60957169349 9.58113111607 7.87531224713 7.05132854236 10.19404382996 7.47102794943 6.11788115064 10.4113303325 0.36102800903 11.22203291246 10.44890454574 10.5615781209 7.55645400711 10.07689369586 1.54131812627 0.00049122243 0 7.57966481525 0 0 1.53172921777 9.05698306822999 7.7157408565 13.76221345243 7.27079540364 7.08706266877 7.55989478105 7.34178793628 9.68726889009999 6.94317518982 10.23619712064 7.78043639195 6.84627687699 7.26712501009 6.58064005816 6.51259360058 12.44164165114 7.21632161649 10.33830388549 7.01687796757 8.4372021063 13.35301341159 8.53010428383 19.51764058648 6.68285028403 7.05202710621 16.95731975701 6.60935481374 6.95384318914 8.95992689109 9.02368044683 7.13914862471 7.07973819090001 9.87015739167 7.0915569273 12.20099236678 15.97619643792 12.51142823754 19.4893592124 6.83476286445 6.78307618293 8.05025015784 11.95355275198 12.03494049673 14.28177118657 8.97563199176 8.66741428185 10.62287839596 10.90662883479 7.88183614962 7.92524068443 8.73397867694 7.44855876449 9.07336408722 8.44963353145 11.68296454565 9.01824557783 8.1249447242 7.57418688303 8.39584739675 7.44322431027 8.89495353887 9.25318391252 8.96427521856 9.58135594169 7.93343272293 10.84547458084 7.70840648119 9.60171181177 7.58645300642 7.07270684604 8.49062408054 7.54306292371 9.41829028545 8.22778233796 7.05861350255 7.47147904192 7.32507468863 8.70671327204999 8.04657893617 8.83913246371 9.84515913043 7.31339708097 8.30464920486 7.85546472806 13.50980980012 7.86437160395 7.54191116031 8.62548158852 8.05511813229 28.65231728591 7.75155182317 27.73498423963 6.47673521853 7.10613503881 7.88141758641 7.68495012949 7.7541509954 12.45951017702 10.29439521838 10.03673043557 9.93578576564 7.12200564022 7.54392886115 7.87178874256 8.41135413496 
ct         7.98945865498 6.79786411283 8.01259106608 7.1955701275 7.22988628783 7.74761845839 8.40964874282 7.22713760959 8.91238722354 6.42936100071 8.90723308811 8.86625443456 7.74781232404 7.78362309915 6.66149003856 7.1838217134 7.72254439867 6.97857493967 8.42084483617 7.63618604968 7.06458829677 9.57634047318 7.14860614629 6.44228159419 10.77232921038 1.3128186541 7.3688690293 7.57055569071 7.30577341637 7.13451743505 7.04706674866 0 1.52699884489 1.53910802504 7.53343968191 1.52840547512 1.53172921777 0 11.79125467103 8.56654701576 8.92919231986 7.77093413012 7.10738751421 7.39954747921001 7.27147823868 8.33707861653 6.92373315181 12.06793800301 7.29725884033 7.75379408862 6.9206012334 6.77983314533 6.7229624088 28.54574993397 7.66227400043 7.99978894424 6.55951265602 9.11482858757 9.06910704582 11.29000620924 7.91811889089 6.70372224316 7.62137274789 14.1577481695 10.0690521137 9.249177958 21.45030143394 9.70712401195 7.02939752973 7.26776350233 6.638870731 7.01874806251 7.6530258312 7.71733506466 7.5400301472 7.94972721414 6.83999760357 6.16171071635 8.29382866461 15.4558475139 12.75993459973 13.71705600062 8.00384148895 8.24220688523 7.9671726751 8.69305019973 8.11932570136 6.95259626337 7.87448790963 8.53431045819 7.83448427954 11.82245746564 8.57254770809 6.98560265795 9.53472320579 10.63420716026 7.04494760242 7.49382142626 7.50220261445 8.43735889757 7.69109020564 7.64818990002 8.25924651189 11.8043263988 7.54493261298001 8.72460965905 7.87866082712 8.81506117692 7.01726788727 7.01372168909 7.74384683753 7.15625354338 6.84299562754 7.1103401433 6.86216668525 8.17666356979 7.38825751154 9.59543832279 10.546255099 8.62709921018 9.09924447541 7.67886945805 14.00393444837 6.78642784545 7.04773258681 6.72973779739 8.10954809191 56.81466807736 6.06791650731 9.06529584654 6.45460710331 8.15690386928 7.72078866542 7.4731136375 7.19700212993 6.51686777332 9.26246233031 9.06450783239 21.32070385574 6.44264002747 7.15535434722 7.23216275473 7.53087186295 
cte        7.58783571084 10.44931457984 10.89609872103 8.20724649457001 7.88229334634 6.376380419 7.54280054646 5.69597976305 6.4984334944 7.40108229761 7.94544871906 8.25999322429 9.92264188824 8.49183577673 7.55327418625 8.49156200996 7.11153782355 7.81201219027 7.79482491135 7.91952102578 6.00244954737 7.56113019833 7.02117164814 6.6195568362 8.95602683512 8.5867350139 9.29505920261 8.35221463847 7.83942432994 8.19729011791 7.36601627231 8.77129468942 8.84714081762 8.61726874205 6.72314605159 9.3957374526 9.05698306822999 11.79125467103 0 7.10862799009 8.99808738481 7.38511885458 8.28584527395 7.61834861992 7.5398159291 8.27816042931 7.45317389237 8.07431009221 7.98957485954 8.28824671303 7.52082311439 7.5246595175 7.34175970278 10.65502507029 9.15560161609 7.16656035395 7.76943296989 7.28146764413 8.04979262355 8.15707308891 9.61247556201 5.75097483607 10.43819099201 8.42153420837 9.59693991731 8.20953707057 8.00532054912 8.57183105923 6.78821919973 5.59786288096 6.60862701159 11.35707129727 19.39261332274 9.13567511522 8.85553292328 10.73285180592 6.32461927499 6.35805487604 7.40586123684 7.57061971573 8.41164581672 9.06605579392 10.35293430427 7.60864372509 7.23146994979 8.75240543201 7.97609229898 7.5186533609 6.91822256487 7.19073922423 7.08666919429 7.44833701239 8.14063883261 8.59451223724 8.09512088096 6.75685417676 7.40101261962 8.13623186587 8.29804495319 8.07069116452 7.98750647776 8.8777490536 7.80621215727 10.08465546036 7.99798943085 8.61101807592 7.79385898204 7.60845473164 8.06491968925 7.67722525219 7.52256148024 8.19629175386 7.80870391975001 8.54897299313 7.8438512324 6.94003457439 6.79251569111 8.70162996206 9.67557754097 8.36358648916 7.43123740697 7.80688001005 9.67556502112 7.86258306896 7.50247518571 8.96528918785 7.85684071372 7.58344874725 6.78393256388 6.83655833551 7.21165950111 7.12791173072 9.81591218973 10.66602940773 9.2367850913 6.22717926201 11.07754779132 8.41524099348 6.96733951283 7.83222269382 7.61739953785 7.12974743658 7.27478332865 
cv         9.4543466054 7.40028090323 9.21530245667 7.72449933719 7.69955393641 5.52471274971 6.99468367702 5.4179526647 6.18039363241 5.77596046161 6.90185515634 7.62521601292 8.28335726859 8.11659094377 7.98069408255 5.9272440458 5.89484791208 7.49424295812 7.48450549344 7.65364764944 5.60289564387 7.16093645029 5.58166376246 6.42028090453 9.18351836478 13.22802715414 8.37049996526 8.3783434671 8.55607721542 7.72902962121 7.64407646641999 8.22052676887 7.36023079294 7.64571560541 6.36642713846 7.56128895171 7.7157408565 8.56654701576 7.10862799009 0 8.58396534152 7.39433005356 7.35848071463 8.16943492085 8.40780436335 8.036429285 8.41799790757 16.49714723178 7.09157413564 8.57317972869 8.32163276016 7.38870497861 7.33044901087 8.5270906338 8.15343588978 9.13042782211 8.41488095914 9.71176346577 8.04778301749 9.12209922702 8.63762076225 9.21400077285 9.78941090024 11.07941663187 12.28003463888 10.7623647046 9.84673838654 7.72193636815 8.15732294505 6.91475419798 5.91948487403 8.14988533704 8.90052182971 8.9745036952 10.33686201409 13.91316959851 6.13384697516 6.43948730273 9.16950567906 8.33708885231 11.75121945266 9.38562880466 7.5613481728 8.36390149732 7.06691080644 9.68384186011 7.15005085461 6.62860559628 8.04397001643 7.53068953077 9.88012184825 6.5039624957 6.53698712466 6.58650697132 9.52789530823 7.82838960967 6.06799681148 8.1285500126 8.42015904073001 9.56596684297 8.97830645017 7.24708570062001 9.03899544272 8.01036415248 6.71110629176 20.36677728748 6.84197642012 7.44606090697 25.32251821662 10.65600169195 6.36988934022 8.02750930619 8.77061905555 8.11675237096 8.02874273178 7.85009650274 7.99343426124 8.03284003943 8.87997518004 7.33252476063 7.41825539055001 12.68831325608 8.99146986369 11.91830573694 7.6573381876 6.72827273284 7.97912780683 8.92018078849 8.0831308445 8.7701611048 7.27749477389 6.77204795239 6.32145951955 6.37577143732 6.28849137367 11.92789831317 8.60243333719 6.67888745977 6.74741189255 9.04480164306 8.57180457845 7.48702241665 7.31197183501 
dr         8.35737460808 7.45458738276 8.63028384242 8.39252774484 8.59398997527 7.12384764655 9.25219816325 6.56222891098 8.12386051344 7.89622396777 9.50732456378 9.31191832915 10.17755641278 10.90532433852 8.14222151784 8.71042560657 8.13107776719 7.840594168 11.02022492773 9.01803583869 6.76702189179 9.24289720504001 9.63960646804 7.33817315014 8.30364441758 9.17814202116 8.8231803875 8.57184575578 9.52638643623 12.33062475115 9.49238538686 9.38050916992 10.31395133332 12.6882545073 10.60434816023 10.06898437589 13.76221345243 8.92919231986 8.99808738481 8.58396534152 0 9.44895692976 9.4840253126 9.78972466367 10.21260473869 7.4241830001 10.89697228494 8.80025483281 9.05593672632 10.17873403189 10.5414566403 10.2395339287 8.24475642248 12.46663293019 9.15553472453 11.57076528278 13.56764962969 9.40841390142 9.66036340221001 8.60828545848 9.14281997208 10.48247820651 8.96901713687 9.28577600989 9.19495262146 8.57737281229 7.00809602584 9.18530012783 10.17081595201 10.85482717345 12.93169843095 8.94434599 9.05721658767 9.4093932977 7.19117701506 8.54361715717 8.30587420221 8.33177675348 9.25922806892 8.27293150075 9.87024101133 9.22321562099 8.60960683494999 12.07850957023 7.83275740201 9.27407465598 7.67281917805 8.52775480066 9.2977120514 10.22394968595 9.75966666516 8.74201489213 8.25624965566 7.69351572709 11.51065642008 10.57337583333 8.58801552997 16.40075426715 56.95330784956 7.72231247064 7.56187337574 8.13099192597 8.11426496088 7.11009083538 11.68553580899 8.34730890224 9.13276967236 10.2221497061 8.57357858981 9.54345583723 7.87301235818 10.52203720244 9.44692509439 10.09928720687 9.01212719512 9.36111264027 8.33923026864 10.41955899087 9.76529288486 10.34191681955 8.57954110912 8.16313922277 11.29003084902 7.9289475439 9.25187500992 8.83607673661999 10.32298127685 9.45893040804 11.06701881701 12.81615188591 21.31362680826 15.97923099071 13.39149890492 31.00138086832 10.39414159257 15.57679608454 9.18482673543 8.3953412535 7.58280146584 9.40542171846 8.7061109766 11.55029970151 12.24990541012 
ec         7.85524361384 9.93659700645 11.70245463149 9.03280332198 8.56422491633 3.70511355576 6.68753075276 3.64499915233 7.23635908087 7.11837419021 6.85469921515 8.30418441879 10.41510460222 7.42498459026 7.53307348661 6.67298653368 7.30200983709 7.76251132548 8.23010723264 7.41027952172 3.65987660388 8.27536047965 5.46238611938 2.15025910865 7.6707998218 7.08262771763 8.8195928977 9.13277948888 9.00292443848 9.25445770426 7.257448505 8.42561396293 6.92054300723 7.01933072111 7.76027377624 7.01536881428 7.27079540364 7.77093413012 7.38511885458 7.39433005356 9.44895692976 0 0.12865387674 0.13464523375 0.09370863598 8.1318914762 10.96698788128 8.92891709474 6.16648351196 9.18579037663 5.45583911252 8.10917722918 7.79566577963 7.31417812581 8.95450711552999 7.59691983643 7.75442988334 8.39701507123 7.83737103914 10.4629609832 9.76457992545 7.41848962166 7.71599431913 8.39721918454 8.98036009194 9.75702262746 8.60015111002 8.29552921834 7.24322599581 6.81487838219 5.72915141185 8.22926269399 11.46851534722 10.24770734613 7.8109346628 7.8926581619 6.49795183188 6.98262341284 8.34245806021 8.51147249443 10.45352878583 11.68261612604 9.18375580749 7.27705955024 8.33814475673 8.84688747412 3.0549028912 5.33546980717 8.75414324252 8.08634332011 8.35781487446999 5.94582247864 5.97213722245 5.74820880587 8.66387234962 7.68191849189 6.8279585412 9.84134014244999 9.92139491135 8.60361878282 8.67654580826 8.10354579052 8.76801310843001 7.83723958089 0.67331800749 15.32997255775 1.91105768999 0.23873138823 8.99388785186 10.72321963854 4.57094246616 9.03539799417999 9.01702056048 9.93910254636 8.69907733975 7.61827088582 7.82512908787 7.98224916546 8.30265391869 0.49361973786 7.99013773082 8.96485317498 8.93257631912 9.16117185097 6.91639048241 6.85212489167 7.94256044576 7.64336289381 7.141567035 7.16174133508 6.00079438437 3.55336814459 3.61990666479 3.55826783514 3.62167907416 5.66736587713 11.97758777992 6.80742982977 7.17065866534 9.17113584372 7.86223590732 2.91301626768 2.86487569883 
ecc        8.30519328199 10.67526549185 15.4057757418 9.16051668221 8.40319900828 3.73790608573 6.98761054593 3.6784467264 8.00225435728 7.00379903157 7.76917177041001 7.80481985047 10.49295250094 7.46140515229 7.36120552564001 6.61131161836 7.13635171151 8.00157117468 7.82712753903 7.48288170046 3.6935094751 8.59930076792 5.57495122627 2.2093075454 7.73351685516 7.42406205123 7.99974317936 9.40436387235 9.08117312175 9.64517578459999 7.40423205074 8.08141701844001 7.11989446887 7.11002433522 7.97942501582 7.17463795814 7.08706266877 7.10738751421 8.28584527395 7.35848071463 9.4840253126 0.12865387674 0 0.29705866404 0.27791446806 8.79696151747 9.56706441598 9.55674884897 6.09446658085 8.91218717373 5.50405638459 10.15696671027 8.16187331014 7.9412073541 9.4239258477 8.19544624393 7.70406433801 8.56672638273 7.67660985773 11.04444248014 13.12564934024 7.74547557044 7.77788900915 7.73360907788 8.22265891921 10.1955961268 11.95405382642 8.90007475242 6.49351878099 7.24784962496 5.9531259707 7.71152477093 9.22736321827 11.45732089186 8.04449070024 14.96223481011 6.74596803086 7.11791042939 8.2188636947 7.97559613544 14.42395034651 13.57988289257 8.6588603705 7.06194563445 8.96265155391 8.60563828782 3.14209871173 5.30688808448 8.49264548935 7.96490635279 8.95009918536999 5.99381755002 6.07513584397 5.94466753418 8.57355500329 8.20200731107 6.90573683715 12.48212753821 11.12241802143 9.08828259948 9.93038172508 8.24415700031 10.19104503625 9.01562491248 0.80908446665 8.66808359875 2.0134083689 0.31963483037 9.81135115624 9.66954979553 4.76777703125 8.90021324 9.87546763297 9.82461654375 10.02749374636 7.29353792197 8.05662956566 7.45763472918 8.96313989958 0.62347630956 7.8290247744 9.67514665792 9.1235739085 8.86602213301 7.76680055856 6.95806051635 8.97258423432 8.37769253605 7.57099007169 7.46649192671 6.33574646398 3.60800196507 3.67786534922 3.64217975706 3.68076954403 5.68390169845 10.80823279918 7.0558946828 7.13926958843 8.47066834221 7.83187888787 2.9467832944 2.90675465246 
ece        8.30264050937 8.98604175602 13.12181134141 9.47419371387 9.24490128886 3.72635437881 7.00877238699 3.67021551314 7.51348363465 6.99489524864 6.88352261792 8.63345393832 9.32719923347 7.51329191043 7.45913830476 6.79394491085 7.30125540769 7.70777735743 8.03580905857 7.90917217595 3.63815672348 8.09677386085 5.58876914255 2.20969940983 7.74736521647 7.51545296012 8.68913000527 9.57215768632 10.05003411113 8.39153565015 7.41696432325 7.79489026352 7.63356758489 7.38854834675 8.00433033486 7.35726610508 7.55989478105 7.39954747921001 7.61834861992 8.16943492085 9.78972466367 0.13464523375 0.29705866404 0 0.1132787795 8.14401186719 10.20156092765 8.62828186224 6.26283873959 9.47686002741 5.54676546401 7.8078336097 7.64508176047 7.70290188714 8.73905613296 7.90248245977 8.0696942925 9.87542955815 7.43772152173 9.08069401464 8.85900086061 7.94986892347 6.91961682936 9.70812613639 8.80222130821 8.90350985824 9.31301608408 8.29529376757 6.89304295463 6.63738373596 5.8884338716 7.76523334039 9.17246813812 9.01800340849 8.11163118524 17.51855239542 6.53499509652 7.02074633374 8.74657348956 8.2676295516 22.95330623357 19.54545553325 8.60001020491 7.08746045906 7.12651629465 8.1987681467 3.15234455784 5.5574674309 7.76091324226 8.39268665603 8.18492758159 5.92960828914 6.00401266739 5.73700731953 7.94814122811 7.8354734982 6.80683860562 9.35446185516 16.42551488977 8.73935867337 9.00931620284 7.99105214627 9.43682543808 7.92999514096 0.76112222035 9.36275175868 2.00431525531 0.29405495624 8.8618924265 9.97935010648 4.62260051813 8.29229736349 10.40880838734 8.39229256709 10.79425890635 7.84247911535 7.62219873109 7.73499013712 7.82563472823 0.5599989882 7.83607218261 8.48783613411 9.00282415994 9.53475226674 7.19132050427 6.73373666228 7.93334641309 10.36781066853 7.12847347447999 6.54748726744 5.97687905516 3.60390089076 3.74267482685 3.65744581495 3.71995906573 5.67355104607 14.21770785504 6.76969477838 6.83213496142 8.05149549608 7.57235191583 2.95474817729 2.96165887053 
ech        8.17177934515 9.39186661347 16.17315344885 8.96088481255 9.47299191398 3.72896631832 7.19091307527 3.66719704943 7.34361134263 7.28827305003 6.98421973852 8.27732806494 9.00862127871 8.29945924779 7.45775318234 6.83018132217 7.30820802247 7.23731684775 8.17285105734 7.91151406877 3.66190425886 8.25059584748 5.61719474876 2.20725455619 7.31504497672 7.12010991105 7.92283863874 8.73394495207 9.26110405326 8.23354461992 7.30409375801 8.01113407787 7.3571961094 7.28698680742 7.78843886898 7.18354773719 7.34178793628 7.27147823868 7.5398159291 8.40780436335 10.21260473869 0.09370863598 0.27791446806 0.1132787795 0 8.12335238568 10.51219680031 11.23274760125 6.15277996455 8.76655827723 5.76998863499 7.93262192841 7.66281384542 8.98629564792 8.75809515627 7.91643863583 7.96575031112 8.584145412 7.25378398719 11.02842962216 10.17920560439 7.66528301327 6.86727146271 9.56562273095 8.22780547715 9.47358940205 8.65754008858 8.81935762758 6.91628967871 6.49342774894 5.97668479092 7.5815203136 9.47958579049 9.39623567195 7.67813005913 15.11321934124 6.73416777663 7.22544002276 9.46581380903 8.82798913227 9.21862466002 11.41032212195 9.02054892607 7.34839864315 7.4194523061 8.45752851628 3.17229847411 5.57187765808 8.20424799638 8.87442511541 8.12780491675001 5.96748753618 6.0214423468 5.76104860534 7.96074421063 8.15855383998 6.86661292141 9.95945656631 13.50465023526 8.80888201861 8.49307333741 8.07776543882 8.25614863923 7.78379605107 0.75675642756 10.03604474003 1.99303246077 0.30071629961 9.40849856681 10.53152784442 4.6745949466 8.21844044662 9.34234042719 8.8650255938 9.97075470509 7.5554930308 7.69034875312 7.58879869187 7.98226240617 0.57680394093 8.1232428966 8.48612510474 10.54432161438 9.78703111784 7.19333657647 6.96198968136 7.94505608847 12.60916241962 7.24086556848 6.67067427343 5.84547053568 3.6068169667 3.73576886819 3.64529271055 3.72936502623 5.66335796498 9.49617692732 6.64225561315 6.88469904535 8.29046228917 7.52375837716 2.97005825383 2.97711151174 
ef         10.26025707676 8.49641488137 9.55797345069 18.11676640666 10.35893942506 5.51403512137 6.83286870949 5.09790286743 6.26213684894 8.07487894352 6.77389943397 6.1279321397 9.3845774027 7.81225555026 8.2087972213 7.54531841558 8.06053970213 7.82732267772 6.28869704274 13.39274749372 5.28545314301 6.12118690394 7.96959542477 8.09648801703 7.44146758723 8.49004354989 6.66549676208 7.13584333661 6.97468596885 7.86693731902 6.42870381251 8.64657796248 8.57319428944 8.71897706286 6.49276401964 9.49422701087 9.68726889009999 8.33707861653 8.27816042931 8.036429285 7.4241830001 8.1318914762 8.79696151747 8.14401186719 8.12335238568 0 6.8903011334 9.93076682907 8.43632019445 7.75704582401 6.36669298788 8.85200729209999 8.66151247566 10.64435047746 6.99142829236 5.70183071799 7.14519711792 5.74320602384 6.21650077011 8.41479198567 6.70936395495 4.88619280741 5.86869006788 8.74039934672 15.27692837423 11.60783193783 6.82834048071 6.7970718477 5.8893919302 6.58447549357 6.13077781598 7.53403202908 6.70686967859 6.77841773547 6.61525948584 8.472462619 7.57302451929 7.23395900571 8.20470227258 5.77131790042 10.52709978698 8.37236562668 8.7427723848 7.30952870969 7.50108952776 9.40724303317 7.55558106832 8.11386554263 8.10804754226 8.05252541382 7.45583678017 8.09741970138 8.05163267189 7.55424892634 6.14134569875 6.48064411234 7.23354550033 6.39675551077 6.4115049625 5.97732158337 5.8432858255 7.42193042112 5.89439872458 7.49005672015 8.21041878452 5.86655237869 8.42148707783 8.21310971436 9.00354618228 6.81661385602 7.67122427226 6.35480158473 6.60137331389 6.54422318388 6.4717039233 6.6430357074 6.37678760418 7.29404291013 9.21772351193 8.12904425641 9.88392751791 8.48215313799 8.64789425604 8.62103326446 7.42377399839 6.6820021002 6.17803072933 7.99905015875 8.05323546168 7.24729600152 5.75642739637 7.7937679675 7.55878204638 7.60803246364001 7.04609154114 5.95586370508 9.76677464027 6.96498542235 7.72851243057 9.17409728501 8.23506986266 7.794341305 9.50929252938 
fn         8.26590929916 8.56650578863 8.53985096244 7.0738142669 7.15545583395 6.58563442649 7.7582710931 6.8789271494 7.88592911325 8.16683985059 8.78276251103 8.52089804878 8.25555611779 8.61177989373 7.06837494625 7.16183006802 7.85952959493 6.98582141018 8.0267836135 10.29476591557 7.40135468153 6.74137606684 7.9353548785 5.51890093038 8.63132823351 6.99996744274 7.44871580691 12.01045774895 8.62349937106 7.35850703701 7.8412195293 8.40938690941 7.15097042285 7.11890365517 8.65088560562 6.96282013179 6.94317518982 6.92373315181 7.45317389237 8.41799790757 10.89697228494 10.96698788128 9.56706441598 10.20156092765 10.51219680031 6.8903011334 0 9.99064168681 9.04093946738 10.11409242674 7.31434318417 22.0552272604 10.77332263639 8.21239471837001 10.28117241099 7.20912019609 7.54136744177 7.01742901848 9.79477896127 7.34821783983 9.5918646371 6.70256043675 5.99943576637 8.40689996739 14.01963819482 10.70038760462 7.6109834771 9.56403219551 6.38737891461 7.12837337885 6.85215279246 8.84011871305 8.93233076307 10.9374999002 8.66885159397 8.19235919582 7.40740679118 8.12921496694 7.45632663546 9.40674684567 8.3806234178 9.07439984248 7.35833685274 10.49525879386 7.55205013764 8.57686012307 7.36392702341 8.12458192458 7.78111272002 7.49173551502 6.99067960217 7.80460379536 8.05486198322 8.12255470379 7.36923296243 8.58646486291 7.98330011771 7.85647045211 7.48476346932 12.8702144754 9.80621061675 7.91984780554 9.45387527713 8.13127802807 9.24885648979 8.57136895153 9.29664361646 12.05872295888 7.09347604816 9.37901146511999 9.33363985551 7.16227633891 7.49960348497 7.46456088854 7.17215353637 8.49282946515 10.76351195775 15.31463591002 8.5724361312 8.45113147053 8.22592327023 9.5063396619 11.95021538354 8.2230545857 9.71113887877 7.37341755817 7.13011680976 16.65937836331 7.35169862183 7.58536094031 7.22170544463 8.14018137425 6.52415224628 6.75900790393 6.92657122072 7.38805383298 7.60814948377 8.00199382924 9.99174656705 7.77330878678 8.48980200779 8.22279408313 9.73540262139 
gv         9.94231136367 8.36892503157 9.26557518136 8.69138453167 8.80267756728 8.00337120955 9.78246012972 9.02362096476 8.94683760897 9.99681663416 11.10365357551 9.09820743292 8.86446222653 13.65569575609 12.40655799164 12.95950985556 9.02484684692 10.34329001526 9.9683666439 8.12039781191 8.39134424257 7.75381363213 8.52373158903999 7.55320393832 8.14774397483 9.11135510678 7.90882868003 10.32341413375 8.86765701501 7.96322555655 10.69490836956 9.74169611635 10.94971865917 9.84336685421 8.99447567916 10.46258989013 10.23619712064 12.06793800301 8.07431009221 16.49714723178 8.80025483281 8.92891709474 9.55674884897 8.62828186224 11.23274760125 9.93076682907 9.99064168681 0 13.43636742382 9.91387258165 9.57330863856 9.29407568824 11.07552712583 9.81496626571 10.30769770092 9.56289714619 7.97079440629001 11.09567976381 11.19640905707 9.81033014423 9.12097428541 6.80872107727 13.75628051487 11.40046683872 9.51501657748 11.4960048259 8.80834997171 10.21109171939 6.68664525012 7.86736634874 8.92544426703 9.02534552043 11.18964879191 10.82649262952 8.29428400252 10.28172423009 10.68350460329 10.50698864824 8.23166703572 9.12936835509 9.08145550562 10.94281514972 10.68692683512 8.10185023068 11.05468191731 10.19062834543 8.98461504398 10.28584786062 9.162229395 22.34515961727 17.16600499742 9.33790128718 10.43956067695 8.84356125297 7.11553573586 6.70181940307 9.94163660207 8.57410433737 8.19353021461 11.13867194577 7.85960373599 9.63619639697 8.485265407 8.88460427145 10.82314717523 9.04347486669 10.05049485074 9.74876323069001 8.59934329055 9.71023346793 13.27746942438 10.06428055703 11.44747371818 10.73931833105 10.16072996063 11.06380099083 11.43576754809 8.5913162525 8.80941272658 7.92338103691 14.11510869728 9.51608085525 11.14835661932 8.59496745092 8.0376560538 7.62713886608 8.0298968891 9.93565763424 9.73612001776 15.23446808501 6.71615325906 9.30698125358 8.27284523674 9.17176455786 7.96778233071 6.78174029028 7.70165387179 9.99506402712 10.41272889891 10.21055849559 10.94011131776 9.66488636026 9.60008377237 
hd         7.99690020877 9.7098371633 8.05084340515 7.07684842772 7.25342075577 6.32712638381 9.02244646344001 6.18415014504 6.90970478962 6.81525729519 8.53781079369 7.27996166786 8.05445805084 7.50808455154 7.43480439085 7.84426473847 6.82325610837 7.15748408441 7.54980191612 8.22726685844 6.19959294252 7.96544433204 7.04308992889 6.10067583431 8.24254376552 8.02895565647 8.15593885428 9.57897722986 8.87640946876 8.12293658803 8.10539543292 7.15298254083 8.25874718495 7.7773871497 6.5071284704 7.91541163484999 7.78043639195 7.29725884033 7.98957485954 7.09157413564 9.05593672632 6.16648351196 6.09446658085 6.26283873959 6.15277996455 8.43632019445 9.04093946738 13.43636742382 0 9.81646063267 6.88420743142 8.1935813248 7.56271017419 9.46335675045 8.83067780747 7.90240599788 7.99859158359 10.80529210601 9.83547028952 8.77676206862 7.97329509058 7.8890204939 6.8182788511 8.54579740802 12.43977801292 9.14954950404 7.43938748331 7.91590485116 6.77227620103 6.85371035666001 7.36965825214 7.23583229285 7.64852623916 7.66656467371 7.72042807049 10.3964562542 8.68624018916 9.38996007596 13.51476436993 8.07554672794 12.10428129737 6.51413591509 8.5229192056 9.74724412014 6.73908430105 7.94330993081 6.02599939449 6.20094470035 7.84071623592 7.38880760457 6.77497710392 7.92229887338 8.35448207352 7.42759707548 7.60753973725 7.08969939656 6.57689984509 8.46953398318 7.92112985774001 7.96426321174 7.89192166731 7.9751062649 7.70560638135 7.89045091711 6.12103275331 7.36700814885 6.12819571856 6.20573688522 8.94258861116 7.42949574826 6.72771082944 7.43238452411 7.33360267464 7.11780081349 7.16296186497 8.04158953303 8.51661172733 8.38333224009 14.50022839542 6.13466362262 7.80674877413 11.03250231196 9.39241477165 7.52550896134 8.37712211387 7.0974625638 7.61020528809 7.38169979718 6.84968753444 6.86300295862 6.89765431975 6.43852437762 6.1600151086 6.47179312145 6.31518615086 6.52976495948 9.64835361845 6.76653891466 6.92357906118 7.13273235168 7.80145444043 6.14441221564 6.20471381959 
hh         13.61610305794 11.2206841679 10.3132217618 7.30654663199 7.59627772427 8.24505579867 7.42937187882 8.07957076022 7.41765440782 7.65652000021 8.13668556141 7.85795063347 8.24980117822 8.87307823514 6.98879229466 7.42754286441 7.66162943461 7.34287628107 9.24699117527 9.46085458135 8.30632775801999 9.082879828 12.85131385198 6.61295836358 7.20333760189 7.17410357707 10.40585548458 11.15933901401 11.9950472133 9.0680444342 8.82000314492 7.21877433084 6.7386647963 7.05962585303 8.68001672662 6.85404286029 6.84627687699 7.75379408862 8.28824671303 8.57317972869 10.17873403189 9.18579037663 8.91218717373 9.47686002741 8.76655827723 7.75704582401 10.11409242674 9.91387258165 9.81646063267 0 8.3634755399 7.2554620438 7.62107776941 9.43051259496 8.3975610484 8.57889487983 8.65023581298 8.78886860952 9.41994812122 7.79548995829 9.84117326679 6.3598423837 6.18998330974 8.33341937928 8.08373928478 7.01610404187 8.70252088309 7.17875073212 6.58958353331 7.07881466059 6.31683734816 9.40975926422 9.12694578367 10.81041771327 8.90769280139 7.57933226582 8.12073694669 9.4585413579 6.98619099617 9.20855634066 11.59153061292 8.87250327708 12.60872243279 7.83101873705 10.09703935294 9.23646941890999 9.43741172172 7.89269324476 7.56818567164 8.56459161201 13.50436676306 7.47287669274 7.28115648216 7.64094707226 7.64062111278 6.8052926537 7.64840863177 7.24798823034 7.90172011528 8.82586721956 10.6718411681 7.77666093243 8.62895048658 7.9036594692 9.52788363938999 8.92389983307 8.60832173435 8.99257521311 7.83872391032 8.46452081255 11.59730828144 9.0204921257 8.33687195766 7.65180593855 7.87414908305 8.10826224573 7.74943898241 9.19117265709 8.01099829428 8.63747139493 9.40929404212 8.6237777679 7.50216106857 8.17447055516 6.89562604816 7.24682575566 9.07991188009 8.83992074857 7.4573256867 7.76601763746 6.7452799476 8.0020007115 9.54444720969 8.52957163401 7.88592472295 8.51360283568 5.21955730322 9.2046168724 9.9039182121 7.60014733614 7.41088509582 9.35321681199 9.33109978791 
hi         9.95835787674 7.44604299439 8.593208371 8.19032370637 8.51448546428 4.78310956864 7.56947938024 4.82375454207 6.51672846691 7.16182496953 7.58358903203 7.54551050217 8.20067183971 6.67156029359 7.2388692609 7.25328382477 7.15652310793 7.4935468672 7.02485093084 7.36377742713 4.87345377697 8.27729436981 6.51741245976 5.62870666876 10.40793464025 7.06575370805 7.7238560576 7.30142321903 7.49223920751 9.23807910498999 8.31045035749 6.52037392343 7.20770240107 7.10418230392 7.30637961382 7.25525309596 7.26712501009 6.9206012334 7.52082311439 8.32163276016 10.5414566403 5.45583911252 5.50405638459 5.54676546401 5.76998863499 6.36669298788 7.31434318417 9.57330863856 6.88420743142 8.3634755399 0 8.273237639 8.47656572135 9.56924080328 7.80857039779 7.15897139612 10.20157846098 6.95567979032 6.90959559177 11.048282317 8.85153157601 6.09955623418 6.95130816746 14.78773490079 8.15062408853 7.88480509911 6.82936434982999 9.0889931219 7.67283439258 6.26090283197 6.19500465286001 6.99929454421 9.19371317446 8.66241201097 7.0882786244 20.17294136153 5.84749063271 5.88052662126 8.36361047211 8.6681857471 11.27733808751 11.19098417012 7.70234193427 7.44434957362 7.27091757147 7.10658654821 5.34950139754 3.91308960134 9.2184134895 8.33380484565 9.00081115373 7.81166325095 7.16202705941 6.75890015209 10.29505287196 8.31897127946 6.68021842064 7.89143830594 7.09657627924 7.39766133647 7.78746549083 7.41931700037 7.54197027525 7.68257574963 5.23962696436 7.1812043513 5.26673251034 5.45989928128 8.57234764004 8.69244652009 5.84754766133 6.53370790844 7.03950410862 6.64146793226 6.83947225943 6.94385567146 6.94492241365 9.96100441841 7.26463096636 5.31947353004 8.30217016347 8.41297401058 9.90570044131 7.91490053499 6.63987253619 6.34679913794 7.65480732228 7.61881665665 6.53872771077 7.21364348232 15.25257342075 5.07725776213 5.16100987616 5.16328119048 5.19449256289 5.72732369065 10.00265808 7.25918768981 7.54722164541 8.65055663618 8.22540819998 5.47320379699 5.37037055663 
hp         8.59588961253001 6.39430501328 17.04448620916 6.81834713948 7.05120514689 7.03908090772 7.2638451548 7.28675118402 7.8602054281 7.86586598118 8.14603424876 7.18996844638999 6.85280176972 7.55784694888 7.15509443542 7.65211297528 7.75254967394 6.95419825354 7.80901178002 7.94870824533999 6.66662486299 8.15843469595 8.6287790488 7.17881920835 8.23094855808 7.64886165533 7.39765284056999 7.0831019647 7.36448413273 7.15169324152 7.34923218453 6.40125252381 6.66733994678 6.34680103308 8.05186864632 6.52138563574 6.58064005816 6.77983314533 7.5246595175 7.38870497861 10.2395339287 8.10917722918 10.15696671027 7.8078336097 7.93262192841 8.85200729209999 22.0552272604 9.29407568824 8.1935813248 7.2554620438 8.273237639 0 0.70180834188 8.2441931004 6.8804674306 7.80195122343 6.52615464164 8.24347411173 9.14341493979 8.38628137983 7.74823149569 6.78860785356 7.0114335966 7.94910366135999 50.85443858173 8.44079221668 7.47492624327 7.46274905098 5.75096663234 6.58867889567 6.11130498201 7.58460294254 7.76908712796 7.25225357642 7.09305649891 8.04031493905 6.99957045687 6.73084337626 7.02460430824 7.11415063143 8.94305608767 7.14179339359 7.56053802437 8.0432700171 8.4131025942 9.69098703649 7.94619021607 6.78395714831 7.84149473554 6.92241247722 6.91354812767 10.06896627814 7.30514352633 7.33832097848 7.79899690985 7.088157927 7.18868202222 8.38049093096 8.60741249639 9.46803342078 8.99780850939 6.61538379229 11.12364000301 7.40603747874 7.58937054073 10.59604778691 7.74768225506 9.11982997218 7.49723937948 7.53883469574 7.13209121011 8.669102259 7.05765224213 7.34858561039 6.92360754784 7.10480446133 7.0674096793 7.72289350569 10.09573351687 7.54018520114 8.44540668147 7.45160867642 7.32004128068 7.86421559236 7.14134960881 6.79709516692 8.68673370603 7.81554750254 6.59701887512 6.69725366906 6.47410921204 9.70861761337 7.4357097911 7.13789059178 7.27461790517 6.59638229713 8.75544912631 8.79070115703 7.16367959188 10.1236008913 6.45250794093 7.96235855713 7.7474491531 
hpj        7.97971866301 6.89561589425 10.06609339412 7.65673030374 7.82524349184 7.09123327698999 6.97423526194 6.82864130727 15.93688347535 7.77577949151 7.78942030989 7.39142856018 7.13733855979 7.26165646887 7.35826076553 7.43100963817 7.58155154468 7.40413925521 7.9265739114 7.5690525718 6.79004759423001 7.07535098697 10.54635125012 7.6954894265 8.13347561702 7.07448729107 7.5148738063 7.20018998901 7.25558537795001 7.30876321062 6.89712236057 6.51443130148 6.48494394345 6.62936189943 7.17486427436 6.42315945519 6.51259360058 6.7229624088 7.34175970278 7.33044901087 8.24475642248 7.79566577963 8.16187331014 7.64508176047 7.66281384542 8.66151247566 10.77332263639 11.07552712583 7.56271017419 7.62107776941 8.47656572135 0.70180834188 0 9.87890755339 6.74782552129 6.74629738218 6.68606420498 7.56396852802 8.71966363325 14.1938898264 6.9703125178 5.96093026911 7.70664856371 8.09114759122 20.90472487851 8.26290204559 6.22935475291 8.11308745693 5.54284925181 6.28662324198 6.22586720737 7.77984222148 7.18771829914 6.98682596504 7.10963606389 11.92425913562 6.9397851801 6.8470749999 6.97379272104 6.72565396828 8.29262065749 8.21962099475 6.52081215995 7.9965660578 7.13265256847 9.4443019838 8.71777454165 7.3254119468 7.4248260565 7.18014276712 7.02469854456 9.84291988179 7.33556557559 7.33968367327 7.93958686786 7.68260690052 8.23352060889 8.55075368856 8.96098941861 8.80310015112 9.19098776595 6.46544509413 9.17940905191 6.95666746434 8.29222743797 8.80227668776 7.95053290543 8.52069031037 7.21608271759 7.31917433562 7.55402441487 8.92095558005 8.26758770461 8.32765830892 7.46184988972 7.27327367246 7.38813666763001 7.83109577058 7.84710065756 7.50075755599 8.99631659515 7.50188363107 8.89480453929 7.64008211396 6.85266383383 6.45448384165 8.65856671149 8.77803614312 6.95473545564 6.65620838003 6.93995843244 8.34672906981 7.04621934021 7.25293029034 7.30837290453 6.05892825362 12.51481780563 8.5350104686 7.13908720334 13.56216325111 6.60832505122 8.03244413554 8.64747557202 
hsp        13.65557833838 7.99273458318 11.79461819777 9.59439612549 12.71397915798 13.35111453612 11.57888106442 24.56879532813 10.45813664306 9.45178869238 14.2164539358 8.37972586799 13.48212367863 8.54738150838 6.69237921179 9.98027976752999 9.21705737084 6.99495435357 9.72564771139 9.37844801222 9.23962810277 8.21502564801001 15.64650381953 8.23230866949 8.12652085986 8.36408191724 9.98059818363 9.46734321167 8.00844450174 6.90368707118 12.71854947741 26.13834229585 11.46273783009 10.92057378401 14.65732608029 14.80648682271 12.44164165114 28.54574993397 10.65502507029 8.5270906338 12.46663293019 7.31417812581 7.9412073541 7.70290188714 8.98629564792 10.64435047746 8.21239471837001 9.81496626571 9.46335675045 9.43051259496 9.56924080328 8.2441931004 9.87890755339 0 8.48889253323 10.70282388236 10.08008245878 11.24263031507 10.75153320021 8.70828797998 8.60066751277 57.22233292562 8.66115970749 8.34009273926 15.86379341089 9.07176468742 8.20497837034 8.13216380333 7.28801892736 8.63219808589 8.00822541603 6.68243906654 9.04628070211 9.11936406495 8.26179298833 13.68318953169 9.95325830476 11.21549204416 9.33666243671 11.97379449946 10.21995073418 6.96161378171 6.96457310573 7.45602748406 7.67679763581 9.11990126097 8.87989394725 9.26481712376 10.69786859757 8.50427681389 7.65401485889 13.9229382188 10.33947168682 9.73308590966 7.33023495994 8.80673391489 11.89611450016 12.52799982647 11.23022783881 8.62340253404 9.28606420011 13.00619334527 8.79405525785 9.19669505141 10.17814316143 7.86611666799 9.61729580388 9.44414408431 8.99233538828 14.47401191478 8.78100360152 38.35126824297 11.82015744623 11.0092756882 15.19745763046 28.5615417529 19.6889873061 8.11958548309 9.55410224354 8.77546580689 8.62304188609 13.50866907654 6.82836134661 8.06630126901 8.07526491891 7.75350533105 8.44178743923 6.74668458756 7.04808326695 22.31935236397 10.09668270463 7.08741537194 8.85338985091 11.95927710057 8.7941588124 7.24172398362 9.61096344516 8.78221483198 8.60394522439 7.91447757578 8.88976273314 7.91878370777 7.79291007913 
li         8.07693160579 9.36235484441 7.49923641525 8.54809381683 9.09880509471 6.52247038177 7.90755752394 6.70977144076 6.59819082045 8.75465915482 7.29244093784 7.7750011067 8.41913175544 9.25996582381 10.41386327748 8.69232392165 8.76413949073 10.11245560045 7.51394944046 9.55288839058 7.29830014819 7.81267292293 7.56610157038 8.63944976531 8.33335838441 7.72228074697 7.88636336156 8.82845431111 7.77329095712 7.93943089279 8.40331632583 7.45503818857 6.98391768772 7.0439420537 7.38808246951 7.19241631945 7.21632161649 7.66227400043 9.15560161609 8.15343588978 9.15553472453 8.95450711552999 9.4239258477 8.73905613296 8.75809515627 6.99142829236 10.28117241099 10.30769770092 8.83067780747 8.3975610484 7.80857039779 6.8804674306 6.74782552129 8.48889253323 0 7.50932886094 8.57210261853 7.81399133638 7.15734122489 8.27946997951 8.2473732631 5.84484657131 6.22578885607 9.84686796268 15.70169584548 8.28853983234 7.62937426362 7.82481490149 6.10836777703 7.51675641575001 7.1078242889 8.57430787431 8.02976738274 8.24749856097 8.2250660533 10.41323973012 10.65295889107 9.48442038097 9.18459326263 7.18492877966 14.06166278476 7.29407445237 6.58487852929 9.72436635355 6.59220600336 8.56622092434 8.62800432689 8.52346479843 10.30550478201 8.97154806865 8.327094253 8.87661866248 9.67964706864 8.84666768994 8.9268527857 7.80976395795 8.45619394195 8.27708165604 8.2415424617 7.59708547216 7.19147586438 8.3212998412 7.1170875062 9.32210947821 11.12429214261 6.79677194898 11.20250211585 10.0930980288 8.52434981613 8.59073349581 9.36481425248 7.66377478416 8.0518890572 7.39851983491 8.33606992867 8.05770742729 7.43420036393 7.6935717451 9.22496149703 8.74980896995 8.04753434174 8.06161595614 7.4457320344 7.59364452781 7.18767196354 6.7451633689 7.23524593315 16.55803965849 7.21372752488 7.61520217375 5.68624737879 8.02185821940001 8.9356795556 7.8446121613 9.44953203311 6.87874975601 8.48672879699 9.75506384093 17.69649116915 8.77589854552 8.88451532489 9.03276525098 9.41835411314 
lin        7.35745722387 12.58147555696 10.50615031414 8.44768033507 8.15996054233 5.77029105899 4.23201190696 5.63812501422 6.24164978202 6.6548727576 4.32952787252 4.4096715488 8.08864332776 9.02257484859 9.4433901207 6.58379020839 6.59860903356 9.53911810167 3.96612962001 8.70609253679 5.66009944987 5.37920598477 6.61423544251 12.37382939462 7.99847347704 9.06902051627 5.69767354781 5.95816142574 5.99500134794 7.78169296018 5.42573234948 8.44679181891 33.11983850684 9.50559733486 5.05140878212 9.83703351645 10.33830388549 7.99978894424 7.16656035395 9.13042782211 11.57076528278 7.59691983643 8.19544624393 7.90248245977 7.91643863583 5.70183071799 7.20912019609 9.56289714619 7.90240599788 8.57889487983 7.15897139612 7.80195122343 6.74629738218 10.70282388236 7.50932886094 0 6.97064528653 0.08585275825 4.78039624091 7.09483935808 5.8315873044 6.04865534445 6.09823317129 10.30592189745 9.98033926751 9.13101877612 7.31211273123 7.19702976191 5.78465536618 6.0058156962 6.78091154903 9.53889502819 5.82674208878 5.9088793363 7.84982830928 10.70644577977 7.8724103224 7.89771265146 7.79977521316 3.99918198967 8.6221680231 9.72719425863001 9.51871745381 7.50429365133 8.39893087998 8.39781843691 7.48062960041 7.0083530252 7.07061814321 7.32610948936 7.22541898993 7.82179931591 7.17385315042 7.39226625275 6.70363536722 7.12676351551 7.95073692752 8.06121050801 8.41781462312 3.78782023831 3.77593537411 6.56362996091 3.84383820893 6.55610167189 7.16626439164 3.77357377819 7.24038499865 7.59641989833 8.39994305416 8.16439130847 7.42784807852 7.36448859319 7.06925960737 7.53693478436 7.01736201749 7.75218109893 7.65858283359 11.77384482017 7.92447082761 6.97325971645 7.4685839194 8.98100269051 8.7851233562 9.00371460992 7.29352771688 6.92601579652 4.63856472657 8.04798664261 6.00930347158 6.51660618849 5.3294067488 7.82389887783 9.00722487475 8.99943585425 8.37945759808 6.20648278908 10.34953947453 7.07355507031 6.75212499411 8.34762779675 8.21610135012 8.25787352659 9.09180807647001 
ll         7.75908827294 7.89940753233 7.14746733812 7.47074808204 7.51197461547 7.2202758299 6.90443118409 6.75887825964 6.45865205082 8.20491820687 6.66619871089 6.97407469109 7.53457010362 7.43967880156 7.01319866744 9.2636055196 8.14032360967 7.03321156072 7.95141905758 8.25361925061 7.12545743414 6.6982966904 6.90317267117 7.53824519262 9.14251652522 6.56415929682 8.58411997446 7.01859601787 7.04224687421 10.14768458797 9.19186266279 6.51018551424 6.96817485391 6.97812847354 7.05423404528 7.1287838172 7.01687796757 6.55951265602 7.76943296989 8.41488095914 13.56764962969 7.75442988334 7.70406433801 8.0696942925 7.96575031112 7.14519711792 7.54136744177 7.97079440629001 7.99859158359 8.65023581298 10.20157846098 6.52615464164 6.68606420498 10.08008245878 8.57210261853 6.97064528653 0 6.52879229923 9.56377388827999 7.83523876004 7.72044255662 6.57660163409 6.10021997385 7.54463764389 12.0677324404 8.42562314361 7.66895754821 6.97328321311 7.04086524077 6.06866036619 6.25475059376 7.49754767695 8.12280767958 7.91094675655 7.52094322838 13.31931089035 6.08023933443 6.70566057619 7.66864287827 8.88973787455 8.96180821447 15.59538861032 11.11945972977 8.48795416501 10.66082188498 12.07692947377 7.21327234319 7.59656594725 8.57058394612 7.64483219895 7.7611002221 8.95217297619 7.86026779915 7.22847657734 8.86706805703 9.40907750276 8.01760797757 5.77565421222 5.4595803258 9.269597957 8.32877133631 9.25691975586 8.69597031394 8.38012561343 7.40689844256001 7.48124341846 7.08250540894 7.870130238 7.23388167841 5.36122439569 7.59554893393 5.33796773155 5.32890877506 5.25560775841 5.22035336071 6.19189307937 6.43652804562 8.2165539254 11.36825169943 8.12370969654 8.40697814507 8.06406694166 11.39285033842 6.93159996023 7.57456914402 6.80197915218 8.04162610704 9.74996886201 6.14315338554 6.21448876882 7.32705098056 7.10456167365 7.39192597595 8.04519698996 8.16871589551 6.77632477886 7.69640943076 8.12916712989 8.13418470888 7.36215780689 9.16194890588 7.40002156492 7.45647748376001 
lm         7.28807033739 10.76834672069 33.54786307042 8.48697117652001 8.48778366448 5.66531483985 4.20241382827 5.60938456197 5.80681938196 6.6372228904 4.2696796609 4.46374768156 7.56279315698 11.962611871 8.44072260718 6.64846428273 6.49071223303 9.22575288222 3.95481676396 8.56000379315 5.25860229943 5.35149517063 6.74883853817 14.31805279581 8.26788656471 8.18496969569 5.77043480193 5.87315152003 6.1935266314 7.7093728326 5.41288928811 8.36608863258 8.63901283688 8.76822874171 4.88340139781 8.86032404239 8.4372021063 9.11482858757 7.28146764413 9.71176346577 9.40841390142 8.39701507123 8.56672638273 9.87542955815 8.584145412 5.74320602384 7.01742901848 11.09567976381 10.80529210601 8.78886860952 6.95567979032 8.24347411173 7.56396852802 11.24263031507 7.81399133638 0.08585275825 6.52879229923 0 4.74971108516 7.56295452574 5.77293016573 6.17110133693 5.97220659907 8.00092091628999 9.73486580408 9.16207216531 7.36312133476 7.02494358202 5.88055588779 5.92603712696 7.24775881563 7.90889997973001 5.77713369139 5.85035536375 8.08512922671 11.22074685523 7.70832794054 7.42629328431 9.04654079361 3.98164114797 8.87904425862 8.99953724199 55.85662170351 7.53605906262 7.50939329122 8.75755591901 8.00958367161 7.43894456176 6.93751771806 7.01836658789 6.95091167669 8.54658765872001 7.37641037847 7.58473335292 6.72613559397 6.87457438963 7.77093465167 7.58147940702 7.8250515128 3.7725324772 3.75056256901 6.52471305892 3.80424650743 6.62273320931 6.86133837812 3.76467333331 6.99317345964 8.56927831811 9.21470475209 8.01090707652 7.612157259 7.12947632035 6.81691087033 7.35972998891 6.74427478402 7.90719163402 7.59325950233 9.83697988159 7.34686901294 6.90138725219 7.63547715157 9.25923569426 9.32011181187 8.55316425574 7.37799305417 6.66726301413 4.65258158699 7.58218244254 6.34138159747 6.60251813776 5.42756904657 8.35185117525 8.76144444289 7.76525990569 7.85924194614 6.25121466325 9.19931164175999 7.44248759533 7.41914362174 7.84234583411 8.78580873733 8.03229738689 7.93276756799 
lp         9.06890144265 7.62612828418 9.87940722747999 7.9544067797 7.93258057964 5.10558863545 5.22979365739 5.11415280858 6.16504824362 7.44108446799 5.17609657287 5.03125273432 8.44723063519 6.96423429879 8.03474595884 7.60620299192 7.80195276398 7.99922875241 4.70263470633 8.04389433232 5.31888290337 5.38875808503 7.52577855403 7.53190385064 7.00487917833 11.95444987924 5.8008086378 5.95523506103 6.07490733191 7.53703246459 5.52668641201 9.47167317589 10.77258019401 9.44004738076 4.99252684154 10.60149817036 13.35301341159 9.06910704582 8.04979262355 8.04778301749 9.66036340221001 7.83737103914 7.67660985773 7.43772152173 7.25378398719 6.21650077011 9.79477896127 11.19640905707 9.83547028952 9.41994812122 6.90959559177 9.14341493979 8.71966363325 10.75153320021 7.15734122489 4.78039624091 9.56377388827999 4.74971108516 0 7.87663367741 5.94507950958 4.6526028828 5.54032855324 8.56408275117 7.74175736952 8.83888771592 6.17395025801 8.03456755573 5.22101505865 7.48171053915 6.70892582619 7.81048790982 6.04437763745 6.02010589041 8.37097559123 13.52822165831 7.98104651761 8.17671919366 7.57732852228 4.47533871047 8.69506813961 7.61606897056 8.15407233334 7.63527856291 6.95515044495 7.60552126327 7.7771781159 10.81087472382 8.02463141618 6.85487179435 7.10431248021 7.01226503668 7.69990589717 7.6312309393 9.89610718815 7.52593769687 8.42501170983 7.25650067205 7.29000576138 4.39526464183 4.33499034077 6.71279476773 4.36871175741 6.53654888692 8.14901992462 4.48470571577 7.87410326328 7.57740824492 7.01990244199 8.91560513872 7.66989374291 7.16033898613 7.15092776955 7.02634795437 7.10423236255 7.45345518265 7.35632632168 8.17799752433 7.40382115108 7.86237800442 9.2068397215 8.18125011725 15.51087135317 7.46900267752 7.26543863875 6.55710307555 4.83695796349 8.47923303886001 6.47030480833 6.63694266556 5.03059028352 8.91792129986 7.52697525349 7.45506321732 7.97501983412 6.71437600161 9.04624563597 9.69641404214 7.91109000785 7.74128212347 7.94470267397 8.59225277321 8.07834973498 
ma         8.82524240601 7.00184289349 10.63119947623 7.94053913763 8.30952834357 6.67571572569 9.17537381163 10.94710870181 7.12296118017 7.73502918104 8.68080810705 8.30896619491 9.12469728753 7.81029471076001 9.36372893086 9.54995556673 7.55608546531 9.05801621021999 7.96367726953 8.84689152183 7.13478193795 8.67594129681 9.00818113039 8.03879506578 8.32533659523 9.91804834983 6.81046026391 7.17458137191 7.75545686357 10.24748009958 9.45552204001 9.98193638877 13.57159076294 9.1280254164 8.71083059209 8.91344075015 8.53010428383 11.29000620924 8.15707308891 9.12209922702 8.60828545848 10.4629609832 11.04444248014 9.08069401464 11.02842962216 8.41479198567 7.34821783983 9.81033014423 8.77676206862 7.79548995829 11.048282317 8.38628137983 14.1938898264 8.70828797998 8.27946997951 7.09483935808 7.83523876004 7.56295452574 7.87663367741 0 7.9825277982 8.1040708206 7.26123412575 8.47905498499001 9.55274868241 10.04878772078 7.96323125433 1.03411147311 8.22781799338 6.90261555578 6.52266349239 7.11687880758 7.97947705636 8.46045270432 8.97625882731 17.98379705058 8.94851173334 8.92039195985 9.38175165736 8.71392245936 10.45218924299 8.13454487607 7.81411511247 8.54230977207 7.67723096218 7.99177975962 8.44222487501 9.16849463191 7.10755210935 8.41424915065 10.13848475599 8.63112357721 9.382591823 9.23293267884 9.53007547585 7.58053565174 11.22968758822 6.57461386578 7.08603684079 20.92468735892 14.05724854726 8.44824429931 12.26856627856 9.41806480387 9.23293341145 10.42341520597 8.62731775161 9.41012415327 7.79615114353 8.99521816197 7.64477831612 7.98621105775 8.44099159757 8.1299242706 7.51079736967 8.43387113178 8.56962008601 8.71689091544 8.72304596583 9.08565011782 9.23408804782 8.18163955286 7.93356705165 8.74738678884 7.53943047869 6.70924339109 9.79084938687 9.1401970252 8.21501363108 8.09303989065 6.40025899232 7.8676400977 9.91467950832 12.8607938697 10.45880669319 8.96612554135 8.575335181 8.21394027583 8.4925414421 9.39736023543 8.77839301556 8.87864621143 11.1508674344 
mb         8.68549319684 9.26179375033 8.22762959547001 8.71890050032 8.44427473738 6.35482018256 6.40325449556 6.42533484007 6.09499136844 8.45341350703 6.72545448018 6.44303898831 9.8953108173 7.58789187828 9.40209563346 7.45269046259 8.53758851218 10.18789763343 5.97060127945 8.5579108882 6.50988356317 5.92915126174 6.62995943838 10.42538493885 8.17798926544 15.14465573608 3.26353778446 3.54897417058 3.63017435523 7.78698817213 6.18719376819 8.62876440715 12.08078463892 60.97027652991 5.95690872434 11.68666932343 19.51764058648 7.91811889089 9.61247556201 8.63762076225 9.14281997208 9.76457992545 13.12564934024 8.85900086061 10.17920560439 6.70936395495 9.5918646371 9.12097428541 7.97329509058 9.84117326679 8.85153157601 7.74823149569 6.9703125178 8.60066751277 8.2473732631 5.8315873044 7.72044255662 5.77293016573 5.94507950958 7.9825277982 0 6.79739750325 5.78969982254 14.56353577346 11.6784530261 8.54898291421 2.86352231713 8.25943354923 7.27381166006 7.05849365775 8.16232775037 7.81235292046 0.00875172789 0.02876182996 7.88961801561 26.35268219736 7.91387742107 7.26447223648 8.19709797444 5.8655418402 10.20940447468 9.52980406765 15.63182449521 9.30482642785 9.21193017609 8.15790704146 7.66837521916 14.63141538378 8.3217827234 9.05001166435 10.12264038529 10.11833867135 10.45694846997 8.52048573241 6.74005211732 6.71662358484 7.42393013317 9.38447658911 9.86933222949 6.00674917541 5.93200193296 4.68290409322 5.9081629898 4.80730289365 8.46595501784 5.80041712496 8.32061783618 8.4940059992 8.83853660399 7.68512664400001 8.30423937305 6.97268156265001 6.88863951845 7.58290147391 7.57931240812 8.12250008838 7.64632327251 9.42483743404 7.99138559568 8.41631692665 9.24816344589 9.77814551987999 10.52261622242 8.82167287339 8.66577353631 5.80130360119 5.80885439639 7.42761932795 4.31625438344 4.20628225891 6.67816932122 27.66816812005 11.88460892124 8.73965660575 10.05148185367 6.48673454608 10.93865711974 7.09330717003 7.26030017527 9.28540221049 10.3341148546 8.72200382174 9.51229659382 
mg         7.6250635106 6.1939087288 6.67529348164 7.93716712426 8.35906907079 5.56759465865 5.48804510556 5.1364135774 5.58045914228 7.06004701281 5.61129627721 5.15871933196 6.5820886366 5.70995331219 6.64240289433 7.23153061977 7.14677300114 6.41315580331 5.30753655738 5.98162618335 5.75353854529 5.77455227745 6.64589005442 5.21732978527 6.90092942889 6.29861426471 5.66482173703 6.22369743678 5.99780836824 6.68249520465 5.32402300394 7.20995571516 6.75070414334 6.7710830299 5.09008589449 6.80894037322 6.68285028403 6.70372224316 5.75097483607 9.21400077285 10.48247820651 7.41848962166 7.74547557044 7.94986892347 7.66528301327 4.88619280741 6.70256043675 6.80872107727 7.8890204939 6.3598423837 6.09955623418 6.78860785356 5.96093026911 57.22233292562 5.84484657131 6.04865534445 6.57660163409 6.17110133693 4.6526028828 8.1040708206 6.79739750325 0 4.71126647575 5.42925398727 7.84700081839 6.39586102877 6.08078349634 10.13162328849 0.57741639757 6.30117538532 5.49888366375 7.32030597434 6.76726662582 6.54660551762 5.66686947047 7.1824500176 6.25593880178 5.67248782228 6.06933902556 5.01701398305 8.40785507964 7.63134361042 6.58198612189 5.82256243611 7.39446975445 9.85702216819 6.18501965509 221.62138688725 6.66299741395 7.10537721407 6.49348105754 5.98137118229 7.98997204713 6.57669591955 5.31542750421 4.96292503891 6.21925583217 6.71586482123 6.51483318622 4.92689257772 4.91880595133 5.31267258704 5.14515240449 6.78555007455 7.6751778873 4.75353672063 7.9017384131 8.01768034062 6.41518188644 8.47913032613 6.20668852906 6.52590797708 7.04468074857 6.88428020538 6.43662588533 6.42858878778 6.2839937062 16.69346268385 6.84987643903 7.10993262656001 6.74193307206 6.02960525541 19.88868425967 5.92262636354 6.74402768603 6.02974833169 5.56163835045 8.20483923234 4.69035634391 5.22885023968 4.47806029124 6.32376697131 6.08559135694 6.62466502558 7.2463419587 5.86231674133 5.9457690869 5.9609894975 6.61563596281 6.0492784663 5.78358972313 7.03205198911 6.88951246088 
mga        12.09485262936 8.15795703888 8.07497242036 8.404014447 8.8462208301 20.35482324494 6.16110276395 9.90002542636 7.82478721417 7.2733766925 5.76118027638 5.88016426319 8.11168308201 6.12178822491 6.56967424613 7.03309213539 7.49875352209 6.64980027169 5.52877772689 7.12256990058 10.53644394309 6.06250756739 11.33351550446 7.08613036513 7.48563699434 9.00142903405 6.38904519076 6.48573459528 6.37980799707 6.48002937511 6.1943360449 14.46008965491 7.03434011182 7.28932748432 6.28047630608 7.17334345781 7.05202710621 7.62137274789 10.43819099201 9.78941090024 8.96901713687 7.71599431913 7.77788900915 6.91961682936 6.86727146271 5.86869006788 5.99943576637 13.75628051487 6.8182788511 6.18998330974 6.95130816746 7.0114335966 7.70664856371 8.66115970749 6.22578885607 6.09823317129 6.10021997385 5.97220659907 5.54032855324 7.26123412575 5.78969982254 4.71126647575 0 7.73674322539 3909.33301174532 6.52574661326 5.46916713831 6.58478009616 4.97624973564 5.9528374343 5.83149673239 6.10194468992 5.68366530975 5.51381876972 6.98747917092 6.66958573066 8.00870026264 6.86654279344 6.84928079121 5.46489534699 7.5194665772 7.0739513219 7.03275394838 9.17496949804 7.2716289796 7.14552770474 5.88369137592 8.38356650798 7.32853192786 6.8546801206 7.53750408371 7.62411247373 9.01871771707 8.53573518405 6.47267222999 6.99121462747 8.15655441551 6.31211090313 6.50210575988 5.56294393411 5.46528181446 6.13398206289 5.87109842888 6.2353761811 6.96104697553 5.1204274916 6.67950248526 6.91658591453 9.13806300757 11.0560524761 12.25969402013 6.39928078038 6.00559270801 6.40334313372 6.32435678142 6.48357333486 6.49720983786 7.6635346438 6.90644618276 7.31455352554 8.06291274496 6.59726690991 6.66648503691 10.51686938411 6.38727338567 6.2254958401 6.04566972012 7.39199261651 6.17976201844 7.31668185342 4.57736748027 18.99460856325 8.10731199638 9.99946660673 9.28074517524 10.08982333688 8.32274016774 6.90859619999 8.74989521657 7.50724171024 6.50331499068 8.85519746628 10.90046120533 
mj         7.11112648319 10.38867586589 8.74940118109 9.43883034761 9.68357872321 6.64236450913 8.43518100355 7.45105773143 10.50278002312 9.19128345635 9.15670034987 8.98853359575 10.11879054995 7.33141490407 10.37592939976 7.68100689551 12.75957291532 8.7955124329 9.92467998803 6.56816139849 7.1185399796 7.94687990075 12.62299676713 26.32758511638 8.77533231487 557.72699709676 7.88051684992 7.1682290267 7.05543306783 12.83472873704 9.75979201179 17.10970668403 16.29411461391 46.06752889903 8.51929549925 13.06955104358 16.95731975701 14.1577481695 8.42153420837 11.07941663187 9.28577600989 8.39721918454 7.73360907788 9.70812613639 9.56562273095 8.74039934672 8.40689996739 11.40046683872 8.54579740802 8.33341937928 14.78773490079 7.94910366135999 8.09114759122 8.34009273926 9.84686796268 10.30592189745 7.54463764389 8.00092091628999 8.56408275117 8.47905498499001 14.56353577346 5.42925398727 7.73674322539 0 10.34455401532 8.60941545728 7.50814941919 9.27936257126 11.68892908288 8.42983891652 6.7912890154 8.00056475182 9.11158914781 10.09352271476 7.30660777315 13.70658515742 7.43651836897 7.84851811887 9.87638394898 11.17709982943 9.91675314556 7.69248794978 7.65021070193 7.1371134464 6.91726034262 9.55477993058 10.48876331086 8.0632900038 8.1567914823 9.50010916509 7.84227527548 7.86064844014 9.3276928098 8.47622749967 6.80717629568 9.04740214335 7.13598067539 12.79262520176 14.0010480568 7.41770025177 7.52896609376 8.33888618388 7.51129040739 9.05478794196 13.40250438331 7.50010249495 9.31353166736 8.30822148335 8.03066595339 9.08722933313999 10.43767936321 8.95953230354 8.48635266157 14.83313667771 8.79624038228 9.27340235383 8.95002862721 8.308390244 9.00609179387 7.93929959006 7.70182334941 7.17060492162 7.63556936964 10.74142735336 8.31886415617 7.51439140527 9.03369312739 8.74164643544 98.68947092495 16.99717062196 7.98294048461 7.14271610406 9.40913657657 8.13708317439 8.90891010645 9.86826641068 11.07013659311 10.04462659643 8.85833988429 7.88342056987 10.50598302478 13.86254298723 11.34563549333 
mk         15.44145026881 11.74121024774 7.89651437672 10.49211212708 15.63484167131 39.89209055876 11.61147564995 11.70677104452 332.95849547741 9.16575901247 16.99416265503 10.43827704194 25.10656672843 8.38506022933 10.87203570153 8.40256757983 7.8906027857 16.32969288645 7.89071023001 8.36459882155 2049.82137501936 11.86733754184 8.56835476205 7.63166236012 8.01826196078 11.58465842926 11.85864841527 7.96515038053 11.37480067806 7.8515580892 16.5082384734 8.80981643001 6.5929533712 6.61157977954 8.12187454418 6.68922578664 6.60935481374 10.0690521137 9.59693991731 12.28003463888 9.19495262146 8.98036009194 8.22265891921 8.80222130821 8.22780547715 15.27692837423 14.01963819482 9.51501657748 12.43977801292 8.08373928478 8.15062408853 50.85443858173 20.90472487851 15.86379341089 15.70169584548 9.98033926751 12.0677324404 9.73486580408 7.74175736952 9.55274868241 11.6784530261 7.84700081839 3909.33301174532 10.34455401532 0 10.96449690034 12.20292868521 10.04269306916 17.03066689974 7.59533394898 7.85794372954 9.20537003372 9.26672556578 9.39064403383 8.64408510524 7.82963118612 16.34616895839 7.80284043254 11.44556560953 10.6810660053 13.53199583102 9.31156659654 7.84612959773 24.18296415983 8.26487551529 9.01035577532 12.53829548684 8.68230887394 8.74121065107 29.71483251657 13.60174978231 9.13600894793 10.3917958994 10.17269718095 7.46136628767 9.37687022791 11.44001089938 307.36864853572 9.76697870496 8.31392079423 8.15044078617 10.54140744256 7.29210594488 8.9513902397 9.35564768822 9.32239744117 10.69230720432 8.61604880939 11.95786257447 12.13995914893 8.64950836721 8.96148831573 10.21470559446 9.365004959 11.47957499088 14.11492335178 13.54879402918 9.37992893641 8.42713019974 7.82312764054 10.77368508405 11.41866357091 8.14923006383 13.04748067418 8.89258860758 11.12309538305 19.13848476936 8.6336281302 60.72579346529 44.36450027222 14.04397255221 7.67474042387 9.69303460945 10.46728944707 10.83329851993 8.91971773193 27.27206744436 9.39453419912 9.6436756127 10.65775264426 8.46248623971 10.39060622797 12.23634755655 
ml         8.68963437307 7.81259267906 7.87289642431 3.11136666416 3.07869815214 6.75728947365 7.87123066997 6.47909086574 6.29093255855 10.10606400055 8.24583922563 9.04932921508001 4.54532076787 7.53223552482 2.11744700135 8.73526523977 9.42731778276 2.10327551165 7.96285804525 8.35837069756 6.73633210727 8.33140206021 7.24569690334 7.90149418423 4.96788324218 9.97433431185 8.45299671487 9.3279600037 8.88949497376 7.79119154001 8.72781016117 7.88282142993 6.87553698928 6.80176745625 8.25618344782 6.89444097593 6.95384318914 9.249177958 8.20953707057 10.7623647046 8.57737281229 9.75702262746 10.1955961268 8.90350985824 9.47358940205 11.60783193783 10.70038760462 11.4960048259 9.14954950404 7.01610404187 7.88480509911 8.44079221668 8.26290204559 9.07176468742 8.28853983234 9.13101877612 8.42562314361 9.16207216531 8.83888771592 10.04878772078 8.54898291421 6.39586102877 6.52574661326 8.60941545728 10.96449690034 0 7.61930534316 8.6498401251 7.76336124518 8.41654258692 6.33659483902 8.43278688621 8.07851095187 8.02882389934 9.08028545558 6.60529583444 7.537744187 7.22383326353 10.60305994307 7.8638516485 8.9632522379 8.15692662993 7.78531592139 7.7645155685 7.3429320464 8.23563389936 7.69301689925 9.93748783818001 8.48684692149 7.65766080459 7.74441250801 7.94218883265001 8.19511752941 7.82127512303 8.01348576751 8.4243515884 10.53338037164 7.66990071153 8.02428732232 9.26770459922 9.44065144484 7.98581883268 9.4104817073 8.09004474976 9.69083812053 10.46795538912 7.74442488067 9.15487783804 2.91582431724 7.90905584562 15.97934448873 8.22228475846 7.28783265777 7.76995867718 7.43508827905 7.72260703933 7.53254711172 7.79596550836 7.8069903634 12.16757424025 9.17618149391 8.84609843865 11.14444724698 9.08903001328 8.59095225037 8.12770005382 8.23556020883 9.54743611617 7.93173808894 7.97134137732 7.57082598936 8.07410685561 7.87958649691 7.95709884449 8.87818553757 7.43959516451 8.64909981303 7.77289171866 7.45878691812 8.5202848362 7.58781914213 8.64792841002 10.2653416605 
mle        9.72473256114 7.51868929263 27.40758953203 7.30990462041 7.66095577302001 6.17749445389 6.65080212561 6.21944808394 6.33446741936 7.1758732022 6.58750225777 6.36464102142 8.33821873618 5.93688942719 6.54785543254 7.68157849319 7.79190586087 6.54655549667 6.54317142316 7.15032919936 6.29765045093 6.17909072948 6.49499226494 9.10504895957 7.98011273377 10.73478379587 4.00642235 4.05016383178 4.10478096559 7.09434040492 6.14596482261 9.72863688494 8.61414939463 8.79845697234 5.94338730725 8.92074456298 8.95992689109 21.45030143394 8.00532054912 9.84673838654 7.00809602584 8.60015111002 11.95405382642 9.31301608408 8.65754008858 6.82834048071 7.6109834771 8.80834997171 7.43938748331 8.70252088309 6.82936434982999 7.47492624327 6.22935475291 8.20497837034 7.62937426362 7.31211273123 7.66895754821 7.36312133476 6.17395025801 7.96323125433 2.86352231713 6.08078349634 5.46916713831 7.50814941919 12.20292868521 7.61930534316 0 9.40570766633 6.77263935852 6.71236848044 6.6205275708 8.52776472114 2.89232496812 2.9081461828 10.07799448467 8.5597138371 6.56771935554 6.54448414718 7.15661623282 6.45676161898 15.27438970996 8.3624103345 6.58869133073 6.90064570963 8.05600661698 9.55292678959 10.5185347064 7.53350802287 7.90803710069 7.56005525983 7.6386621488 7.05575081492 7.94799133036 7.88334961518 7.58441817173 7.43350828794 6.84259645319 6.1484002768 6.33186783606 6.1589766493 6.02110063927 4.72600023594 6.12066328835 4.45190976074 11.58584335594 6.18734894323 11.12750758024 8.34284958022 6.99456691967 6.4903493153 8.04636840215 7.51224517715 6.4783741494 6.85562861338 6.77121562507 7.19285293673 6.85946396197 17.85571511133 14.19762540937 9.15054079456 6.88850365924999 8.60865437738 9.79292947226 8.79067893866 7.17817133049 5.71649426461 6.10369091767 9.77554444337 4.61790034235 4.84915472718 8.45922750006999 7.84820309544 8.28689742698 9.04807874648 8.55439339079 5.77286248542 8.48286592959 6.01049961154 6.40760422118 7.02067715887 7.65792182172 10.1784484132 8.34004357725 
mma        8.29115696735 6.75563948999 13.72575754042 9.69470000699 10.19731104835 6.86795105311 7.63272522003 7.3191841825 6.90413416558 8.81824707249 7.98555289740001 8.67158607018 10.2704283561 7.35509930724 10.74252755098 8.62362888054 7.82501508426 11.47521834785 10.25857699871 8.28494726655 6.92380801329 9.11943970248 8.06360768093 8.43779489604 8.73270516986 19.92437647606 6.65620888993 7.23647163035 6.80462735518 10.09963890093 8.85192371736999 8.47756719802 9.5658945238 9.70590583299 8.16445884002 8.88419627112 9.02368044683 9.70712401195 8.57183105923 7.72193636815 9.18530012783 8.29552921834 8.90007475242 8.29529376757 8.81935762758 6.7970718477 9.56403219551 10.21109171939 7.91590485116 7.17875073212 9.0889931219 7.46274905098 8.11308745693 8.13216380333 7.82481490149 7.19702976191 6.97328321311 7.02494358202 8.03456755573 1.03411147311 8.25943354923 10.13162328849 6.58478009616 9.27936257126 10.04269306916 8.6498401251 9.40570766633 0 6.98787907902 6.66896141762 7.45706880656 7.3443787851 8.54025998385 12.71247146607 7.72582059472 14.47594803051 7.66365110225 9.07554903757 7.73589496137 7.94106273893 11.2406428969 7.9132920717 7.57854099407 9.08691409037 7.06458830545 10.02209449958 7.35094288567 7.67914140648 7.73288399459 8.62421493015001 10.08359372454 8.52851199796 8.55423586572 8.02359431622 8.26952189602 7.02272369734 7.94110024488 8.5642893789 7.57099103828 10.95863326047 9.92619829478 8.6968377053 9.66954238223 8.4055919269 8.11395933599 13.62958481107 8.37768760159 8.86348786098 7.25842888893 8.02429128821 7.48524445883 8.38399083169 8.19650139027 7.86891735125 8.68567123543 7.89925489068 8.90685497976 7.83390131493 10.96776378899 7.99554373263 8.84272605955 8.2817482921 7.16803758633 8.33950156774 6.85788674851 6.86381390211 8.6799809861 8.39552860033 8.98691389351 9.3034261702 6.3630782344 8.98086867509 7.38366051503 7.97773325633 8.00670794984 7.24244884552 7.59219142294 11.81417401446 9.46255933477 8.62766272306 7.15564773978 8.87510241969 9.71202943621 
mp         7.02487769278 6.98166057202 56.75642345181 7.844426849 8.34234247124 6.8753635407 6.17184935627 6.97162981474 5.95175675078 8.57736150916 5.88619318526 5.83478120243 7.16920759611 6.08750942224 6.53188384528 6.71398609786 8.3412533538 6.62798387384 5.85587623383 6.87736386198 6.49888503493 6.69255701442 7.65107987033 6.55044048269 6.40469035388 6.59532622004 5.60338160941 5.98743665545 6.34773008906 6.80551786048 6.35168247557 8.54125351304 7.35855703323 7.32391555412 6.12080000431 7.56031896481 7.13914862471 7.02939752973 6.78821919973 8.15732294505 10.17081595201 7.24322599581 6.49351878099 6.89304295463 6.91628967871 5.8893919302 6.38737891461 6.68664525012 6.77227620103 6.58958353331 7.67283439258 5.75096663234 5.54284925181 7.28801892736 6.10836777703 5.78465536618 7.04086524077 5.88055588779 5.22101505865 8.22781799338 7.27381166006 0.57741639757 4.97624973564 11.68892908288 17.03066689974 7.76336124518 6.77263935852 6.98787907902 0 5.47221927088 9.6870580857 6.40925881344 7.35666876748 7.58638113973 7.7415913243 7.38453621236 6.82887533019 6.11107916377 6.09810531186 5.72091618619 15.35283140621 7.33714543472 6.75652535146 7.82312450778 8.00174136736 7.73268063608 7.10823322332 7.68296754294 6.83853125317 7.57180373567 7.07352407454 6.72534473155 7.232310624 6.64830464755 5.93317882783 6.11449230591 6.86673688346 6.61116272798 6.59192554712 6.20629106885 6.22854811611 7.05007806169 6.02233321973 6.69529341014 6.74905027647 6.10322186716 6.77663113863 7.05543494923 7.03738409797 7.61669005306 6.65964779369 6.60417327984 8.12251421351 7.71497197377 7.57303845077 6.60935131304 6.13512938659 8.33204397921 16.31212306011 7.02152089614 8.52175583794 6.01932366817 7.79708271681 7.88209795042999 7.41305486931 5.72251534768 5.95691453734 6.85629146106 5.32551251752 5.80045021556 6.31930957459 8.0159795275 7.94123068039 9.42485725456 10.01647486104 6.74108967037 6.32655150043 7.4484320402 8.07861928321 7.91308278786 6.53232176059 7.37172980511 7.21957170527 
mpe        12.53019465528 7.94648487822 7.130901859 7.12322135729 7.23264880345 5.57147177811 5.4238233273 5.74533832685 5.22033270914 7.041071734 5.34926345407 6.00055144106 9.77058967945 7.21337641965 6.84248036129 7.61758624887 6.79280295427 6.9897408195 5.60531223238 7.75457996844 6.40651091677 6.2765722803 5.64387754368 5.32072793198 7.16670416007 7.52417935042 6.43424416567 6.90480299965 6.90514707017 6.65813092018 6.88660256487 6.87163677999 6.98861956344 7.11031175802 6.1966258094 7.1953002529 7.07973819090001 7.26776350233 5.59786288096 6.91475419798 10.85482717345 6.81487838219 7.24784962496 6.63738373596 6.49342774894 6.58447549357 7.12837337885 7.86736634874 6.85371035666001 7.07881466059 6.26090283197 6.58867889567 6.28662324198 8.63219808589 7.51675641575001 6.0058156962 6.06866036619 5.92603712696 7.48171053915 6.90261555578 7.05849365775 6.30117538532 5.9528374343 8.42983891652 7.59533394898 8.41654258692 6.71236848044 6.66896141762 5.47221927088 0 8.06733844404 7.25596059489 6.93457996036 7.24866334248 8.43749507701 19.31995481777 5.52632438522 5.75665389423 6.9307550121 5.63782315753 13.27787265775 6.85908409641 7.29767948288 6.39659821141 6.42376834156 7.22387482571 6.00386713097 7.72275204347 7.626099721 7.03668242528 6.76884835391 6.38738338952 6.21814744321 6.26819306165 7.07243659449 5.95549342797 6.4398838967 6.85346541315 6.77029710834 6.19308686456 6.04553783501 6.24534817601 6.0769987446 6.02746175759 6.30008189608 5.71755653034 6.48495686712 7.1373911266 6.53057611158 7.86860644247 6.62508863113 6.79339248485 7.42218390671001 7.12042977441 7.76400661636 7.39453007288 7.71125574362 7.02407012933 7.65701712236 6.68211603006 8.98805399395 6.45220326687 6.91501850151 7.74474809221 6.23976353066 6.39154789135 5.6844505176 7.57940155334 7.30168321464 6.08937805349 104.90802863771 6.41736286084 6.57235616442 6.49864561562 6.47952106825 5.96524861135 7.93928483815 6.20225634826 5.75559974101 7.09305278125 6.76456624732 6.27659194226 6.34536630966 
mpu        7.62003452671 6.98581993988 11.41328441504 6.19544914953 6.5601433521 4.83166452435 8.19767341828 5.45693230585 9.2898934883 7.2242305841 7.9510299002 6.77812513584 6.50683041843 6.59165508112 6.35509914468 7.02543614215 7.39920097713 6.09596784965 7.87189092453 6.76188997952 5.39232235615 6.503653574 7.91783142232 5.54650489073 7.13136989692 6.62123711348 7.24529925572 6.88817145752 7.18173431672 7.28616623942 5.80195508884 6.5568794319 11.57506273205 12.32397447265 6.49121142662 9.43327028294 9.87015739167 6.638870731 6.60862701159 5.91948487403 12.93169843095 5.72915141185 5.9531259707 5.8884338716 5.97668479092 6.13077781598 6.85215279246 8.92544426703 7.36965825214 6.31683734816 6.19500465286001 6.11130498201 6.22586720737 8.00822541603 7.1078242889 6.78091154903 6.25475059376 7.24775881563 6.70892582619 6.52266349239 8.16232775037 5.49888366375 5.83149673239 6.7912890154 7.85794372954 6.33659483902 6.6205275708 7.45706880656 9.6870580857 8.06733844404 0 6.20754517479 8.21470406733 7.65631620314 8.88058290218 7686.60212061088 6.24273051211 8.0305407688 8.65790706378 7.08989751326 7.5925176971 8.49566139205 6.41620631463 6.96645567286 6.31100136635 7.01360361553 7.43493005784 6.74030791798 6.4420713652 6.23096319946 6.38267959015 6.81604887562 7.22047524479 7.13218041587 6.80072073378 6.03392297209 6.63277738739 6.86736012723 7.03791204745999 6.84701627699 6.82573611836 7.6019219832 6.58927745753 6.87275562366 5.95216136456 6.44833585606 6.30993911031 6.0143652685 6.23234922518 6.75768351801 6.95974297057 6.18040347791 5.68742978228 5.94096055871 5.90460691071 6.77540934802 7.65379102127 6.92624344686 8.40368438242 5.92802466219 6.56643483984 6.95059082902 6.71594512661 6.97103532684 6.84035566983 6.79635702567 6.36203770662 7.09815280719 6.13709384158 5.85075788602 6.41656283641 6.54428760526 6.55049721149 6.90008087426 6.727849597 6.15711445676 6.67869578549 8.33776170267 6.90565518075 6.24909923366 5.81083509571 6.79600040564 8.20105986246 
mt         8.82261497167 12.45496752601 17.49298829504 7.48124731209 7.50146719786 5.68521882472 8.03360205971 7.26924632369999 8.75651777964 7.53279783077 9.71357751181 8.97875327093 8.07118967175 8.90385262453 8.26692724529 10.54701282028 8.25809228048 8.14323857681 8.36149165652 10.90178345395 6.16172986932 9.14646354315 6.97875822268 6.16472574209 7.98220359893 7.42418376447 7.43753808961 7.55306789612 7.7127472206 8.55529434422 9.64899918074 7.20004608097999 7.04797217698 7.16997913791 7.67573560995 7.1558238267 7.0915569273 7.01874806251 11.35707129727 8.14988533704 8.94434599 8.22926269399 7.71152477093 7.76523334039 7.5815203136 7.53403202908 8.84011871305 9.02534552043 7.23583229285 9.40975926422 6.99929454421 7.58460294254 7.77984222148 6.68243906654 8.57430787431 9.53889502819 7.49754767695 7.90889997973001 7.81048790982 7.11687880758 7.81235292046 7.32030597434 6.10194468992 8.00056475182 9.20537003372 8.43278688621 8.52776472114 7.3443787851 6.40925881344 7.25596059489 6.20754517479 0 8.28196836109 8.25164818546 8.46946339306 9.10904692853 9.25933553162 8.46354042052 7.89852170075 8.41884651735 8.34942600343 8.31250539035 8.41609339777 7.35887442081 7.41527840258 7.79318708331 7.17226455446 9.32367931803 10.0862816712 8.38859607276 8.95620836539 7.31330889101 7.55320730007 8.66603026483 8.06267891451 6.91586613074 8.92281014611 8.90060594663 11.19758536113 8.66582862142 9.42892614191 8.07277538414 8.00521410841 8.69681264238 8.42524216601 8.96141486653 8.39686951045999 7.27727231548 8.33521383879 9.45324345236 8.56613860782 8.77514303023 10.82161082885 9.28470707848 8.48811651933 7.61902309314 7.12504234923 8.95587476426 7.65768946913 7.7454766833 8.03667389259 10.30068251651 8.58609401698 6.75361924481 9.8046139575 19.60594839128 8.99752443432 7.40776253176 12.91150029482 9.00318923114 7.1334912728 7.38283007185 7.43909557271 7.509858202 7.32963681333 6.63994587437 10.24924743857 24.7162394068 8.47095541661 11.94868605111 9.32216846934 7.45551477403 7.42792993109 
mtb        9.53701171042 8.7754524065 9.19434382651 8.83216154231 8.54419669128 6.40165703953 6.45830766115 6.41883901213999 6.22892039414 8.13134340074 6.61309758334 6.44845997646 9.83536246859 7.53350498824 9.18571218803 7.67431153327 8.53098503023 8.87814871984 5.89264819991 8.21128514046 6.26760588901 5.84770948837 6.67582236356 10.57456314665 8.13839880583 20.19219309799 3.26783709668 3.58199841392 3.65588658533 7.85577146733 6.16884991646 13.6657068392 15.39520753457 12.0415039275 6.00880234907 12.14937806753 12.20099236678 7.6530258312 19.39261332274 8.90052182971 9.05721658767 11.46851534722 9.22736321827 9.17246813812 9.47958579049 6.70686967859 8.93233076307 11.18964879191 7.64852623916 9.12694578367 9.19371317446 7.76908712796 7.18771829914 9.04628070211 8.02976738274 5.82674208878 8.12280767958 5.77713369139 6.04437763745 7.97947705636 0.00875172789 6.76726662582 5.68366530975 9.11158914781 9.26672556578 8.07851095187 2.89232496812 8.54025998385 7.35666876748 6.93457996036 8.21470406733 8.28196836109 0 0.02487168389 8.77161070341 15.60153704399 7.35357754235 7.16798600512 8.50962625759 5.86379098791 11.00487740704 10.53306111899 9.80755302485 9.60812834831999 12.17230447649 7.99042029078 7.74631690576 9.09919009294 8.0915426394 9.45644687211 11.27638560965 10.51875873529 10.04498632536 8.3877060827 6.91935008698 6.70988443233 7.40959189794 10.28210777219 18.85086807168 6.03278896973 5.95188654585 4.72173466912 5.86108338944 4.8302150552 8.95446917668 5.7963552049 9.333316543 8.8665247076 8.9345615447 7.79790472387 8.02804839128 7.18839417657 7.0104906573 7.80905879933 7.58587683487 8.92391664641999 7.33588544335 8.27910588358 7.72855117775 8.4023922878 8.27800785903 9.87004888321 8.35462510066 8.79118677183 8.03964776642 5.81871093374 5.88292534762 7.90478970593 4.27280327763 4.16621802988 7.07051491289 9.76898324075 9.31005327076 8.82029804853 10.17838383707 6.36368120759 12.04205292748 7.21078381532 7.26320483338 10.41238657844 9.39624512077 9.95559597847001 8.71922753527 
mtc        8.14913289318 8.9945248139 8.88637022136 8.370971281 8.47047425266 6.41924826474 6.4038819813 6.51657427697 6.04427214457 8.33918211887 6.69367239791 6.2751815166 10.66099763095 7.62413863976 8.8583135933 7.54928196134 8.46897954079 9.42787526999 5.87428786364 8.36681795579 6.49549927398 5.86398631642 6.64953040118 13.5832694549 8.47513833961 16.66763200382 3.24707676654 3.56494702026 3.64769019139 8.55948761885 6.1122539672 8.25669113906 15.545502354 11.7729259869 5.98185591055 13.78910893601 15.97619643792 7.71733506466 9.13567511522 8.9745036952 9.4093932977 10.24770734613 11.45732089186 9.01800340849 9.39623567195 6.77841773547 10.9374999002 10.82649262952 7.66656467371 10.81041771327 8.66241201097 7.25225357642 6.98682596504 9.11936406495 8.24749856097 5.9088793363 7.91094675655 5.85035536375 6.02010589041 8.46045270432 0.02876182996 6.54660551762 5.51381876972 10.09352271476 9.39064403383 8.02882389934 2.9081461828 12.71247146607 7.58638113973 7.24866334248 7.65631620314 8.25164818546 0.02487168389 0 8.23377740544 12.030825049 7.42702152212 7.1620500865 7.8652192702 5.86556494515 11.78373161057 10.33214388529 9.59644788033 9.77531941597 8.94615659452999 8.18274525968 7.84069128019 11.040206284 8.02867764222 10.53362131043 9.34052867186999 11.25471814883 9.00114743097 8.03379459787 6.91573789936 7.11639165722 7.38752265396 8.87034546022 8.91923445591 5.99930631419 5.91224299756 4.71255511165 5.89485331561 4.76805299384 8.93399586094 5.78534205518 8.96551674714 8.29125618717 8.57972781183999 7.53789161258 8.43401723213 7.12454729865 7.04298662289 7.71462695108 7.37026054491 8.53302844685 7.77633267301999 9.62799185491 7.77890500755 9.02894847811 8.4146355563 9.01872167578 9.90255635099 9.51563065284 8.13525870499 5.86811354283 5.78368653411 7.80836392193 4.31757405682 4.18763792609 7.04255639063 9.10194275123 10.97422282373 9.15736952103 9.02819917193 6.55480666205 18.78795681378 7.0976019184 7.16389910605 9.59428734755 11.12634835969 9.62371803517 10.56742804906 
ne         7.8342937053 7.06335274828 7.95303075108 9.33508536771999 9.44596473993 6.90157201912 7.24299212505 6.71849906309 8.6852838959 8.55561485769 7.27934734681 7.04509722812 9.49789380781 8.76289568436 11.93853404721 7.95951851091 8.22165109555 11.87975977753 8.64582218487 8.86614162477 6.6953901131 7.53832447273 8.38566240422 6.23479951103 8.05878723392 7.42300671504 9.24936916629 7.35369997408 8.80565034628 7.36126691192 8.10629783803 7.66145107121 8.10757441383 7.91368007135 7.36084423853 7.78850491217 12.51142823754 7.5400301472 8.85553292328 10.33686201409 7.19117701506 7.8109346628 8.04449070024 8.11163118524 7.67813005913 6.61525948584 8.66885159397 8.29428400252 7.72042807049 8.90769280139 7.0882786244 7.09305649891 7.10963606389 8.26179298833 8.2250660533 7.84982830928 7.52094322838 8.08512922671 8.37097559123 8.97625882731 7.88961801561 5.66686947047 6.98747917092 7.30660777315 8.64408510524 9.08028545558 10.07799448467 7.72582059472 7.7415913243 8.43749507701 8.88058290218 8.46946339306 8.77161070341 8.23377740544 0 8.5341028611 9.73893116461 9.55852015443 8.14700883537 7.5224330078 8.2649173667 9.67297504719 7.3590967914 8.19618777698 7.81751172802 8.91881541306999 8.75889977387001 8.37088628211 8.59967117650999 7.72016472543 7.73454275723001 9.8089759871 10.55565693834 13.3389379134 7.14587991075 7.20731361198 8.05755407997 8.32979600981 8.78387032289 7.62678127601 7.47374911975 8.00463086798 7.0249805123 7.50193679702 7.99817599541 7.0543634137 7.87819740247 7.38131255248 9.20144105612 8.31606236881 8.18753988581 8.27094915889 8.38886732055 8.34768984243 8.43765353986 8.43830421136 8.30017868286 8.92474349691 9.37658200498 8.21376445123 10.71443254348 11.16693385533 7.73082551215 7.83217171056 7.87734680702 12.06842289565 8.08346412742 7.80245117874 6.89717147749 6.9390097683 5.92445250155 8.63678948564 10.2571810585 11.01951123541 8.87679938033 6.12916003733 7.70102621206 23.47998815798 11.6208889135 8.82320469441 10.77686372025 12.8771632857 8.71393501294 
neq        83.98930954628 16.90560929994 7.75255508926 8.3592201846 8.24096310682 5.66987615165 7.06822520155 7.92154468039 1446.05528907159 15.13746407974 19.72185148345 21.41825373722 12.11933701815 9.11492788316 11.7388863167 16.06144694703 7.95886338535 8.75262268137 57.20268853914 8.94697102435 6.80835564145 15.91842416579 68.4627007259001 9.59655705418 8.83396103272 7.42922836167 6.42526884473 8.26597670142 9.28165307 24.8324955688 14.82437421981 8.83391142341 11.60761237091 8.69349060573 10.37608391974 14.55196860191 19.4893592124 7.94972721414 10.73285180592 13.91316959851 8.54361715717 7.8926581619 14.96223481011 17.51855239542 15.11321934124 8.472462619 8.19235919582 10.28172423009 10.3964562542 7.57933226582 20.17294136153 8.04031493905 11.92425913562 13.68318953169 10.41323973012 10.70644577977 13.31931089035 11.22074685523 13.52822165831 17.98379705058 26.35268219736 7.1824500176 6.66958573066 13.70658515742 7.82963118612 6.60529583444 8.5597138371 14.47594803051 7.38453621236 19.31995481777 7686.60212061088 9.10904692853 15.60153704399 12.030825049 8.5341028611 0 8.42722276262 7.3344211876 19.40922572452 10.75623128672 13.79792063038 12.35908510825 9.57853930591 25.00496596636 35.15862911032 17.99141290187 14.53902469167 9.60909641463 11.69266864521 9.26233928748 11.64654167714 7.90982242161 9.93809990197 12.5282194378 101.3270583468 7.16950025638 10.20928399054 13.36016044476 7.47459536389 16.70966516005 12.69526652364 7.70845478758 16.1885460327 8.61567950441 20.69127141145 8.95080695452 11.84396475053 12.50392896381 10.81344412343 15.21865075259 8.61588542794 11.88771281505 22.42537173259 9.66618555507 10.43370355122 23.2167805938 27.42274447512 7.5119230889 8.2837753565 10.41705760776 93.96735423526 8.16546749078 12.04785928559 21.42100799102 13.91826255922 11.88208294913 11.48962267358 9.10645050449 13.04657500757 21.54263747894 13.11002813465 6.26861652741 12.33602188378 7.37594744979 7.92507364566 8.83593437921 8.12629233558 39.38267657273 20.93473509683 9.85320676978 12.85331815843 13.10031711933 20.45386760357 
nmm        8.30616227677 8.09171121717 9.43873962183999 7.43065168003 7.64953762513 6.63811559285 7.05872606512 6.76275933424 6.29318986257 6.39031851491 7.2583689018 7.83987310803 7.38895018714 7.69708601519 7.43511237189 6.78276134267 6.31240762189 7.27434661696 6.65505221384 7.72842238589 6.92696485338 8.28048849805 6.03254918386 12.66821080246 9.11824378369 6.78456976988 7.48991573572 6.98784453724 7.13033238127 7.20803975854 7.91685742853 7.19267197984 6.77967403525 6.86837437918 6.71909975545 6.7084913167 6.83476286445 6.83999760357 6.32461927499 6.13384697516 8.30587420221 6.49795183188 6.74596803086 6.53499509652 6.73416777663 7.57302451929 7.40740679118 10.68350460329 8.68624018916 8.12073694669 5.84749063271 6.99957045687 6.9397851801 9.95325830476 10.65295889107 7.8724103224 6.08023933443 7.70832794054 7.98104651761 8.94851173334 7.91387742107 6.25593880178 8.00870026264 7.43651836897 16.34616895839 7.537744187 6.56771935554 7.66365110225 6.82887533019 5.52632438522 6.24273051211 9.25933553162 7.35357754235 7.42702152212 9.73893116461 8.42722276262 0 1.64073523039 8.83473222121 7.61140352771 10.21078694195 16.94583999594 8.68698506594 6.82974778751 8.77515642714 8.81405822444 7.00321386429 8.0321693896 6.90007202135 8.02315592683 7.4315605903 7.62636118363 7.2414443262 7.18673341902 11.35478863022 10.50090982346 5.9130324369 7.59409960223 7.46645408463 8.57482348812 8.15972008971 7.13788691024 9.02045913164 7.5847879297 6.20300503405 22.33076403625 6.37230945615 6.77851567444 7.63781971428 8.42730004427 6.16919490297 7.00644662635 6.83389934951 6.89135713597 6.92613976762 7.26872835257 7.63862853282 7.6985255195 13.3229962668 6.53367236693 8.60294846251 7.59167050235 8.83999236411 7.8465107359 7.78008632255 6.45891714586 7.73659900994 7.959170887 7.39200676815 7.08621980651 7.00544553096 6.89474720797 6.86575402145 6.53391210078 6.57381849286 6.20388253302 7.77854079834 6.87515663514 7.01920838454 8.66563490143 8.52793085201 6.59422193061 6.40954128664 
nmz        8.06805757476 8.47986004582 8.48531200943 7.37003183618 7.4212198979 6.80483886702 6.90794424041 6.85373358227 6.21505921517 6.63278988296 7.2001876867 7.65108398258 6.94117281293 6.99893322995 7.2785496261 6.7642428421 6.61396110205 7.20191806958 6.84003040538 7.60820781639 6.44409507064 7.44349309986 6.16970714002 35.72985078328 8.14120684761 6.46772663536 7.33890010841 6.86167677636 7.13565992927 6.73903029054 8.70910474289001 6.74221090801 6.51370229449 6.70399251986 7.35493601096 6.49817572967 6.78307618293 6.16171071635 6.35805487604 6.43948730273 8.33177675348 6.98262341284 7.11791042939 7.02074633374 7.22544002276 7.23395900571 8.12921496694 10.50698864824 9.38996007596 9.4585413579 5.88052662126 6.73084337626 6.8470749999 11.21549204416 9.48442038097 7.89771265146 6.70566057619 7.42629328431 8.17671919366 8.92039195985 7.26447223648 5.67248782228 6.86654279344 7.84851811887 7.80284043254 7.22383326353 6.54448414718 9.07554903757 6.11107916377 5.75665389423 8.0305407688 8.46354042052 7.16798600512 7.1620500865 9.55852015443 7.3344211876 1.64073523039 0 9.88145477348 7.69568309159 9.99845052019 9.38349635721 8.49740173592 6.56953384836 8.63575759244 10.69901812975 6.84149499156 7.85722489297 7.16489361634 8.71833111279 7.51005060971 7.57663791784 7.10798495186 7.32268242319 14.81941155158 21.76403991644 6.14799530057 7.47004405512 7.3271020944 8.12078971038 7.98093422514 7.10937580112 8.35820026258 7.45130443462 6.37236084666 9.71192278198 6.41756143542 7.45032849046 7.45157322495 8.41956736301 6.5190784105 6.78063148553 6.72138681212 6.44646407277 7.01184963946 7.78087633498 7.92106795375 7.84661309542 21.50022413672 6.59733407828 7.74606662007 7.38054098689 9.55134385516 7.79880021479 7.23520629625 7.13531812933 8.75010280311 7.89945979907 7.08540097794 6.76573886572 6.20170402201 6.52745106166 6.68991366477 6.64181495328 6.64328137124 6.31672635102 10.96496915734 7.06256014959 7.39202173399 8.53394091482 8.44145619259 6.7494799104 6.50245092424 
ns         8.64982588682 9.95862900035 13.51395846239 9.10991277193 9.15216303874 6.06986264799 7.24578633782 6.26673706303 7.91071156609 8.44028531811 7.61641020041 7.96217362339 8.49260005019 7.7248804484 9.58550148715 7.75630280081 8.47013407902 8.99323134072 8.56584555841 8.60387237122 6.63134634238 8.28362612256 8.03598234513 7.40272996798 8.1617931044 8.42577518709 8.55642443188 9.1459286425 10.26144305211 9.00691658877 9.01513650153 8.91304734267 8.70506043436 8.42951530555 9.3037864846 8.27771832873 8.05025015784 8.29382866461 7.40586123684 9.16950567906 9.25922806892 8.34245806021 8.2188636947 8.74657348956 9.46581380903 8.20470227258 7.45632663546 8.23166703572 13.51476436993 6.98619099617 8.36361047211 7.02460430824 6.97379272104 9.33666243671 9.18459326263 7.79977521316 7.66864287827 9.04654079361 7.57732852228 9.38175165736 8.19709797444 6.06933902556 6.84928079121 9.87638394898 11.44556560953 10.60305994307 7.15661623282 7.73589496137 6.09810531186 6.9307550121 8.65790706378 7.89852170075 8.50962625759 7.8652192702 8.14700883537 19.40922572452 8.83473222121 9.88145477348 0 7.01215986977 9.37563453811 8.91742315411 9.5482539249 8.17836187081999 7.93690447985 8.76164113236 8.28602759049 8.05368572011 8.81968244495 9.28224318996 8.49538929472 13.21815797513 9.03117569624 8.59051820213 9.25713165257999 7.65241588436 9.38609856661 12.87633669674 8.61637872738 9.65533120693 9.72816206536 8.07719157241 9.7301261693 8.11584931924 8.85471522145 8.8985174617 8.60092037197 8.63075224223 7.63553332317 8.13239150972 10.10452919432 8.237960143 11.45609594864 9.42627787727 9.87819992272 7.71939831521 8.44180303337 8.67749120089 9.62497529746 8.24213513954 9.88114673217 8.95200695131 9.22291085584 18.48188168036 9.5444426562 8.34140244095 7.7783554354 7.63990996049 7.76855962022001 7.55359612924 7.75649943032 8.7360631357 8.77093026581 9.86555671212 8.40585687153 7.30596680875 9.04449245072 8.35463806948 7.71892775543 8.31852488465 8.8557215032 8.67638900397 8.60277741772 
oi         8.44204294141 7.45694660678 10.42535711722 7.47615906537 7.35997870682 6.33241185186 3.2031717078 6.08433972473 5.9816819021 7.01832630241 3.17308023438 3.24225224267 7.86335316932 9.19527707384 7.79129562418 6.90595018266 7.69251212653 7.65895087574 2.24868411428 7.62339633137 6.59127782544 4.86202561229 6.62756376126 8.01854765084 7.86087366617 10.52357416361 5.54559521944 5.61062840131 5.56286040733 7.32058255822 4.69207084403 8.44514509223 10.48507803238 9.77857819774 4.622462358 11.17113249676 11.95355275198 15.4558475139 7.57061971573 8.33708885231 8.27293150075 8.51147249443 7.97559613544 8.2676295516 8.82798913227 5.77131790042 9.40674684567 9.12936835509 8.07554672794 9.20855634066 8.6681857471 7.11415063143 6.72565396828 11.97379449946 7.18492877966 3.99918198967 8.88973787455 3.98164114797 4.47533871047 8.71392245936 5.8655418402 5.01701398305 5.46489534699 11.17709982943 10.6810660053 7.8638516485 6.45676161898 7.94106273893 5.72091618619 5.63782315753 7.08989751326 8.41884651735 5.86379098791 5.86556494515 7.5224330078 10.75623128672 7.61140352771 7.69568309159 7.01215986977 0 9.06220259186 7.98323987414 8.30524800149 8.11603033603 10.03971830092 8.523239794 11.50883917949 7.37020802468 8.70959515976 7.45979008866 7.67299833775 8.78818636478 7.79969103966 8.07999220562 6.68345148955 6.479275284 7.54709811251 7.96822332508 7.74489766245 3.29126221735 3.28295177417 6.29910815744 3.27841897579 6.41764706025 8.99272122399 3.1327753844 9.89744158901 9.54541943654 8.24232355626 7.21410556212999 7.97998591507 6.97515385953 6.58677360462 6.70178303532 6.49919458276 8.10190405706 7.45128972367 7.66335490073 8.4795311273 8.49778250455 7.872238979 8.18227919635 10.48023570498 7.91373085917 9.94457562476999 5.52657905949 3.62576969415 9.35152081106 5.88416663545 5.87481126914 5.10453856548 8.05380656597 8.03101395681 8.08842620316 9.27126824638999 6.29776863817 9.84761071143 6.61223272239 6.8156640011 10.61467025322 8.43047397452 8.63231895176 9.86378455499 
pa         8.74987138644 8.99898699043 11.87752156691 9.94578967344 9.89174193532 15.30339588623 10.49789980269 46.44168998982 8.12052722587 10.43122579132 11.1694444396 9.32794413268 9.88530667655 10.29411662425 13.65002526479 7.94662250571 9.06790257136 9.31511324938 11.04281464661 20.25762257241 9.99749930694 9.3418050503 9.80686714407 13.25933464425 11.31306648128 27.14022905314 8.93542853922 9.4546242983 9.14532410233 8.53751342697 11.59432515488 16.08704769778 12.61243136264 10.95907202496 11.80576146641 14.57193363644 12.03494049673 12.75993459973 8.41164581672 11.75121945266 9.87024101133 10.45352878583 14.42395034651 22.95330623357 9.21862466002 10.52709978698 8.3806234178 9.08145550562 12.10428129737 11.59153061292 11.27733808751 8.94305608767 8.29262065749 10.21995073418 14.06166278476 8.6221680231 8.96180821447 8.87904425862 8.69506813961 10.45218924299 10.20940447468 8.40785507964 7.5194665772 9.91675314556 13.53199583102 8.9632522379 15.27438970996 11.2406428969 15.35283140621 13.27787265775 7.5925176971 8.34942600343 11.00487740704 11.78373161057 8.2649173667 13.79792063038 10.21078694195 9.99845052019 9.37563453811 9.06220259186 0 9.33215817663999 12.01412943605 8.99229691818 9.04482472028 8.51166425209 10.00204853261 18.43067433671 8.45353370967 10.85253420359 10.51214240381 11.78206920147 13.46500052413 9.20218299246 10.51459283397 7.38889856586 10.40075074182 14.14013938361 9.41229840908 9.41828348679 10.89560425844 8.53413789861 11.09906914526 9.27329938172 11.86640075861 7.83030728957 9.55609335706 9.32647934706 9.67850613367 10.99695975044 12.4665126724 32.97393930551 27.68265825801 12.6031423409 11.42525822907 8.73299393109 9.93915578324999 7.12147320444 8.16798254352 11.09743814257 9.42547183601 13.21745876014 8.30562924762 8.77356268328 7.22224878526 13.28308557241 9.92719740479 7.84680383176 7.13038324431 8.52406676827 9.84289104923 8.16766428491 10.62832047798 9.49846153364 9.48434800559 290.63386032986 9.97741143298 9.11055111275 8.69722565906 8.05418560643 8.63620142966 10.0718810355 9.70471103981 
pab        7.55887337812 8.4847673198 8.52641755186 7.16905906017 7.03912158316 12.51573405912 7.49487008632 8.65167334928 7.97417431361 7.45067904225 7.50906198251 9.63737626157 8.44367854463 8.05623053609 7.66995770483 7.38157502829 7.9368438216 7.57517255872 8.39072113703 9.38560981853 7.49015622049 7.91916259647 8.94220161084 7.01070367065 8.88587744738 11.87994461202 10.2863236802 7.81622924676 10.50538911596 8.18006306711 10.32301948889 18.74378856611 122.22139129398 11.85276468214 7.77448276475 31.38870429986 14.28177118657 13.71705600062 9.06605579392 9.38562880466 9.22321562099 11.68261612604 13.57988289257 19.54545553325 11.41032212195 8.37236562668 9.07439984248 10.94281514972 6.51413591509 8.87250327708 11.19098417012 7.14179339359 8.21962099475 6.96161378171 7.29407445237 9.72719425863001 15.59538861032 8.99953724199 7.61606897056 8.13454487607 9.52980406765 7.63134361042 7.0739513219 7.69248794978 9.31156659654 8.15692662993 8.3624103345 7.9132920717 7.33714543472 6.85908409641 8.49566139205 8.31250539035 10.53306111899 10.33214388529 9.67297504719 12.35908510825 16.94583999594 9.38349635721 8.91742315411 7.98323987414 9.33215817663999 0 1.67480968538 8.44065203834 1.1064876172 8.20858933288 8.31746024282 8.75433994085 7.70162804647 8.29826166227 7.81020493818 11.72402566793 7.48020626316 7.01846307597 8.00040446232 7.88274529160001 7.61700917196 7.44354293531 7.69976046188 11.8621048258 9.18209462132 9.54061614553 8.66140764562 8.14027985578 12.71833638904 9.14675327281 9.53695479963 10.66990631014 8.05092253268 9.64594945275 9.45946297322 7.66385197047 6.99282278334 7.55828833322 6.71702281487 9.06415903594 8.8274120296 7.6637142747 7.81794105287 10.14266522676 9.01077563429 6.7557004165 7.86810737405 8.74555282956 8.04862876736 5.98842156754 8.36135987296 7.12772297287 6.6668110746 6.42238513099 7.08432104149 12.25554623823 8.66945748744 8.12973721619 8.53968136862 8.00010989573 9.19607147421 8.64339191688 8.50932457166 7.49689582932 7.30721817464 8.61959206479 8.04748289961999 
pf         9.3823014837 7.98214791776 9.90597600752 7.4559600268 7.65553236253 134.17039991551 7.20320332583 10.8200710424 7.36691647647 7.34005728522 8.22690604382 10.68665561575 9.32244751856 7.35914589737 7.64802595491 6.45319542706 6.88638003733 7.36158598412 9.22577371365999 9.12098412636 14.28988616376 9.01032042438 11.5374029907 7.62230775442 10.45171736368 9.09300811845 12.25782434086 8.10341224807 9.36113941741 7.39947638798 13.65416081456 7.64789058512001 8.29854239695 9.20640112638999 8.52925442324 8.23011395941 8.97563199176 8.00384148895 10.35293430427 7.5613481728 8.60960683494999 9.18375580749 8.6588603705 8.60001020491 9.02054892607 8.7427723848 7.35833685274 10.68692683512 8.5229192056 12.60872243279 7.70234193427 7.56053802437 6.52081215995 6.96457310573 6.58487852929 9.51871745381 11.11945972977 55.85662170351 8.15407233334 7.81411511247 15.63182449521 6.58198612189 7.03275394838 7.65021070193 7.84612959773 7.78531592139 6.58869133073 7.57854099407 6.75652535146 7.29767948288 6.41620631463 8.41609339777 9.80755302485 9.59644788033 7.3590967914 9.57853930591 8.68698506594 8.49740173592 9.5482539249 8.30524800149 12.01412943605 1.67480968538 0 9.96546072646 1.52593929385 7.79338975892 9.10381818617001 7.77350820464 9.08413011737 8.68401846254 8.52098205007 8.19014810746 7.29888428311 7.24447639951 8.48734741097 7.56607556698 8.21200592074 7.80173027575 8.57105197217 9.80221303445 9.81930066783 8.0134308119 8.87705048688 8.28684499289 9.93134189098 11.04208028052 12.59420944897 10.43508132117 7.90956311251 9.05271370551 9.62385778067999 8.81801643866 7.06090323172 7.90428004266 7.34631657251 6.41538651296 7.23911921214 6.86204651417 7.28505227212 8.57537160799 7.34334883858 6.95480815765 10.0750337729 8.77023337733 7.50765228574 6.32206613925 7.83669355901 7.96635272211 6.2834719236 7.05545626078 7.86507993146 11.74957367461 10.82444922571 8.55418324372 9.19575621426 7.65969369845 8.03725775913 8.45109142913 7.81021849296 7.81888382914 7.05619294047 12.46280021199 17.19458198259 
pg         8.66848860781 7.01055331909 6.83194994573 8.37947079834 8.09693907973 6.50310350525 8.40503103082 6.34647072268 6.88081892994 7.77121359958 7.97326026578 7.09533701618 10.04524277289 7.58558190778 8.42846261001 7.97179382852 7.97056911782 8.05033700456 7.33813502157 8.76942872588 6.51546968435 7.72656335098 7.62782353473 6.25975815613 9.11804253794 8.22283268315 7.88278977095 7.85597715551 7.69069781835 7.36878492784 8.45240487807 7.84969642665 9.00273953293 9.84578347109 7.63020361988999 19.56801849998 8.66741428185 8.24220688523 7.60864372509 8.36390149732 12.07850957023 7.27705955024 7.06194563445 7.08746045906 7.34839864315 7.30952870969 10.49525879386 8.10185023068 9.74724412014 7.83101873705 7.44434957362 8.0432700171 7.9965660578 7.45602748406 9.72436635355 7.50429365133 8.48795416501 7.53605906262 7.63527856291 8.54230977207 9.30482642785 5.82256243611 9.17496949804 7.1371134464 24.18296415983 7.7645155685 6.90064570963 9.08691409037 7.82312450778 6.39659821141 6.96645567286 7.35887442081 9.60812834831999 9.77531941597 8.19618777698 25.00496596636 6.82974778751 6.56953384836 8.17836187081999 8.11603033603 8.99229691818 8.44065203834 9.96546072646 0 6.95758140869 9.91634252435 7.97228791852 7.40172033062 8.47133537425 7.57252661516 7.70937463498 9.02437691512 8.28611759785 7.21100378515 7.33760000415 7.79600916803 7.62949349292 6.2516786152 6.34535030111 7.80702545776 7.76468272303 7.89224480854 8.16073606255 7.47379332222 7.32145508342 8.61171926953 7.53783780201001 7.34099768935 7.7171786279 6.5904421013 7.9401997227 6.99606971705 6.99399922043 7.00272636306 6.59580987799 7.05526159917 7.67852499853 8.85541874936 9.66775233947 7.12034666121 8.54525304895 8.45054266138999 8.65614347197 11.07679061149 6.85374490378 7.38697443434 6.92096480812 8.46142609822 7.76082348884001 8.15902150063 6.82878908348 7.31092114554 7.2900160862 7.11062621316 8.10094612538 6.00418602229 7.79221521319 7.6125035892 7.75428879426 8.98514446052 7.89960153219 8.95743408759 8.93916527009 
ph         10.7123906623 7.58909816871 8.6470541415 7.25249882432 7.26564925968 6.68993407394 6.70711182974 7.44902433769 7.93523768394 7.72250638501 6.62417793328 11.43504033926 7.45791614605 13.8894826559 8.91494518342 7.20958884458 7.71731711664 8.21533159331 8.3182320111 8.47312317226 6.93691727373 8.27829012765 9.24235177193 5.79927135637 9.15558489452 8.13334801596 9.15922527033 10.18380398372 7.44908435619 6.7199466575 13.33307925395 9.36567026992 10.41099168825 10.28884510798 7.78407690459 10.97498625859 10.62287839596 7.9671726751 7.23146994979 7.06691080644 7.83275740201 8.33814475673 8.96265155391 7.12651629465 7.4194523061 7.50108952776 7.55205013764 11.05468191731 6.73908430105 10.09703935294 7.27091757147 8.4131025942 7.13265256847 7.67679763581 6.59220600336 8.39893087998 10.66082188498 7.50939329122 6.95515044495 7.67723096218 9.21193017609 7.39446975445 7.2716289796 6.91726034262 8.26487551529 7.3429320464 8.05600661698 7.06458830545 8.00174136736 6.42376834156 6.31100136635 7.41527840258 12.17230447649 8.94615659452999 7.81751172802 35.15862911032 8.77515642714 8.63575759244 7.93690447985 10.03971830092 9.04482472028 1.1064876172 1.52593929385 6.95758140869 0 9.97776987834 10.15457424007 7.62884868975 7.72986748985 7.99865320381 8.16376937081 7.92930458137 7.31589863529 6.6980623589 56.35269912106 8.92404795648 8.71943409637 9.04920226821 7.5873090041 8.7013253173 8.66796234745 7.88321453222 9.03847388268 7.58811028868 10.17143312264 9.02749577986 9.3479124704 7.57389677718 6.74011451309 8.17665215838 8.03976475177 7.33055495459 7.78805615987 7.92918445769 8.10018400797 9.7783261804 8.75454559743 6.59348124134 6.70706152732 7.76498586173 8.83476861247 7.80851598468 7.48532162213 11.84372563839 8.59623903992 8.18241515725 7.03406895448 6.97446038797 7.21188872892 9.03629111876 6.76294168796 6.75585667925 7.18711434671 6.55453198388 6.70186646659 10.39604547086 9.84042554649 11.45607052351 8.68495133055 10.23304521704 7.3060741766 8.45411810586999 8.05976014593 
pi         9.27256477876 12.41438404127 9.5566176173 8.87070651338 8.4239984887 7.43431873648 7.7263347928 6.95282665892 6.61993101293 9.29936111461 8.02196448735999 9.72141219915 9.91715630465 10.29854299665 8.51081729803 8.61026816900999 8.70567738019 8.46313237041 8.8884712614 8.2307558672 7.289223402 9.21336783369 8.52559871772 14.52174325945 8.70532192999 9.5291256625 9.53965370597 9.33362370847 9.54061351208 8.36516493514 12.17044921483 9.95780937911 11.49759775348 10.36237769574 14.41185811328 11.33551211424 10.90662883479 8.69305019973 8.75240543201 9.68384186011 9.27407465598 8.84688747412 8.60563828782 8.1987681467 8.45752851628 9.40724303317 8.57686012307 10.19062834543 7.94330993081 9.23646941890999 7.10658654821 9.69098703649 9.4443019838 9.11990126097 8.56622092434 8.39781843691 12.07692947377 8.75755591901 7.60552126327 7.99177975962 8.15790704146 9.85702216819 7.14552770474 9.55477993058 9.01035577532 8.23563389936 9.55292678959 10.02209449958 7.73268063608 7.22387482571 7.01360361553 7.79318708331 7.99042029078 8.18274525968 8.91881541306999 17.99141290187 8.81405822444 10.69901812975 8.76164113236 8.523239794 8.51166425209 8.20858933288 7.79338975892 9.91634252435 9.97776987834 0 8.21870982775 8.65868286809 9.36840199454 8.28333320141 8.91978701165 7.86870714736 7.85297013248 9.04654821042 7.63598468864 7.08162908486 8.66845224116 8.56617674013 9.50168097332 8.82365918573 9.85218543026 8.2765367605 9.28623260586 8.76479629153 8.05984747915 9.05641035918 8.24388879525 8.79637928681 9.46131546301 8.88024155769 9.2021759547 11.24616780855 9.48617870212 9.4624388739 8.96474457477 9.64558300446 10.13970639286 8.83672679358 7.79972734382 8.46515371424 10.85640316279 8.52054109541 9.88081420023 9.86676914181 8.48576203827 7.50511530226 9.35458025253 8.47812782094 8.98786847987 7.44717237447 7.24493516591 9.20874349 9.21342557364 7.69940534761 7.68543361763 7.2242369542 8.85573157157 8.7299988599 8.62739551284 8.98643870935 9.4617531243 7.89381037931 7.88768112995 
pl         7.19145007607 8.94309546283 10.43741040388 8.0498749465 8.12460505096 4.27531114458 6.92206930234 4.29568831816 8.14210720924 6.46240515845 7.42638183661 7.92393612269 7.91037513312 7.49765497188 7.65327657037 7.1535238883 6.91794429727 7.74976554884 7.41506511418 7.4125376528 4.28998976143 8.34881985075 6.49272123566 3.27039851334 8.0053405623 7.5257520011 9.39064456432999 7.79002281107 7.6957318272 11.305630492 6.93147862648 7.33696383489 7.92795506622 7.47896064368 7.15881526037 7.93250748646 7.88183614962 8.11932570136 7.97609229898 7.15005085461 7.67281917805 3.0549028912 3.14209871173 3.15234455784 3.17229847411 7.55558106832 7.36392702341 8.98461504398 6.02599939449 9.43741172172 5.34950139754 7.94619021607 8.71777454165 8.87989394725 8.62800432689 7.48062960041 7.21327234319 8.00958367161 7.7771781159 8.44222487501 7.66837521916 6.18501965509 5.88369137592 10.48876331086 12.53829548684 7.69301689925 10.5185347064 7.35094288567 7.10823322332 6.00386713097 7.43493005784 7.17226455446 7.74631690576 7.84069128019 8.75889977387001 14.53902469167 7.00321386429 6.84149499156 8.28602759049 11.50883917949 10.00204853261 8.31746024282 9.10381818617001 7.97228791852 10.15457424007 8.21870982775 0 5.38165374252 8.68691911621 11.6807642005 7.93340993533 5.95360909024 5.87449347236 5.28447669457 8.92532705604001 7.10244776556 7.4921133082 8.80690290388 8.2405277007 9.42850081721 9.3144115336 9.11738179124 10.89594168544 7.74714464895 3.04552852866 8.80363747354 3.20185662096 3.08546923185 8.12079915677 13.78847698199 4.69178893544 9.71168784993 13.78692656785 8.49098139067 10.29415665055 7.99368181304 8.26292072307 8.31710195708 7.94432534884 3.18371068478 11.69174287962 9.36106013098 13.82536088343 9.1154337974 8.6928956988 6.83966733684 8.88381477628 9.40197847772 7.2827846643 6.180391171 6.47907859156 3.7867063271 4.11086639108 3.86377671734 3.85058285305 5.37758691384 9.15350520176 6.32233734308 6.50747033718 7.77253078746 7.82669460661 2.99173096559 2.77859048723 
pm         8.72945722945 13.81172122298 9.37906375908 7.39529120093 7.17692848683 4.97946965844 7.9846906992 4.99630254506 7.69044005801 7.31001632111 7.89545483843 9.45213956067 8.07826143076 11.25319549135 7.23435587671 6.59615579389 7.611320126 7.27163594797 7.02356262384 7.83265175413 5.03806481262 8.45815882091 6.09457714369 5.90099382394 8.17327659615 7.28803325048 9.61457026044 9.1959129336 9.39573780645999 8.4456549465 11.33584651755 7.08687240845 8.01059038586 8.04752819631 7.38742156234 8.16596888928 7.92524068443 6.95259626337 7.5186533609 6.62860559628 8.52775480066 5.33546980717 5.30688808448 5.5574674309 5.57187765808 8.11386554263 8.12458192458 10.28584786062 6.20094470035 7.89269324476 3.91308960134 6.78395714831 7.3254119468 9.26481712376 8.52346479843 7.0083530252 7.59656594725 7.43894456176 10.81087472382 9.16849463191 14.63141538378 221.62138688725 8.38356650798 8.0632900038 8.68230887394 9.93748783818001 7.53350802287 7.67914140648 7.68296754294 7.72275204347 6.74030791798 9.32367931803 9.09919009294 11.040206284 8.37088628211 9.60909641463 8.0321693896 7.85722489297 8.05368572011 7.37020802468 18.43067433671 8.75433994085 7.77350820464 7.40172033062 7.62884868975 8.65868286809 5.38165374252 0 9.950883389 8.08535647999 7.16536716588 7.45423712062 6.72209154508 6.55669538334 8.08302781771 7.30385187759 6.36146412826 9.08215623773999 9.12400818708 6.77560237741 6.84652730854 8.34532753375 6.72015802844 9.00336987273 5.44062529735 7.35969249585 5.43706213763 5.33277498768 7.53024539474 9.42613654504 5.41255087615 6.88549936677 7.60917191347 8.21871376298 8.32019415015 7.33652936328 7.08246564067 8.27353304305 12.24806687585 5.23424060248 9.26455101027 7.65770365998 9.89755616753 8.24761082218 7.80058982297 7.19968811031 8.853861207 8.32350572715 6.4617976165 7.1574637343 6.72382002055 5.2902058589 5.3442823702 5.17916129454 5.33622495776 5.54021321539 11.28983729297 7.36049334933 7.69476154945 9.88381214818 9.3086118744 5.44136386063 5.4596406452 
pma        7.50661612924 7.60451334179001 7.59486474907 7.91132070052 8.08225319903 6.90636141274 7.33320669135 7.35671729931 8.31307307734 8.71418098176 7.35093367858 7.66219585313 8.31959975627 7.38126100456 7.38148616354001 11.07825585893 8.53864667915 7.5451712966 7.86000778421 8.60224242708 7.21875623139 7.29592079442 9.85989812031 7.04766303174 8.72959220361 7.7602137474 8.50103919883 8.24504870497 8.1204590706 6.17962179214 8.33043612409 9.3218681093 8.78797487319 8.27057495861 7.24203293638 10.12522176309 8.73397867694 7.87448790963 6.91822256487 8.04397001643 9.2977120514 8.75414324252 8.49264548935 7.76091324226 8.20424799638 8.10804754226 7.78111272002 9.162229395 7.84071623592 7.56818567164 9.2184134895 7.84149473554 7.4248260565 10.69786859757 10.30550478201 7.07061814321 8.57058394612 6.93751771806 8.02463141618 7.10755210935 8.3217827234 6.66299741395 7.32853192786 8.1567914823 8.74121065107 8.48684692149 7.90803710069 7.73288399459 6.83853125317 7.626099721 6.4420713652 10.0862816712 8.0915426394 8.02867764222 8.59967117650999 11.69266864521 6.90007202135 7.16489361634 8.81968244495 8.70959515976 8.45353370967 7.70162804647 9.08413011737 8.47133537425 7.72986748985 9.36840199454 8.68691911621 9.950883389 0 2.92313727819 3.04894222567 9.47083564248 7.75216004194 7.94832868153 8.70218269819 8.75864358822 8.65520868613 8.64008812111 8.91784225091 8.12394678401 8.05612350511 7.70423603461 7.94237912802 7.37189981773 9.29968372684 7.49351118224 9.07636889951 11.54795704074 6.63898946199 9.00847395034 9.14958081399 8.59396707568 8.79466520974 8.91201068965 8.71542309617 7.67181194479999 9.18316810873 7.30062519054 8.13114670532 8.56182091856 9.14381850797 2.54463756183 16.92738820666 7.81799592346 7.28093729834 6.96908158644 8.94812978012 10.60443209652 7.85307266166 8.12361848705 5.93907810516 8.8602030996 10.31305001871 8.21709518121 8.56673847275 6.55906548704 13.15904224414 8.17622165011999 7.924737607 8.95448344193 8.08488677058 9.53960013267 9.20095822467 
pmc        8.23020068002 8.667344256 9.53155219723001 7.64062820139 7.87796113232 6.10052034731 7.08471547145 6.37675098709 7.14510685361 8.70828262862 7.57967900229 7.53056669589 7.6052471293 7.43165790352 8.7939579761 8.44802598062 8.06949782925 8.40379731416 7.6481091578 11.37676833002 7.04684972125 7.89605255286 7.43265715083 8.36964331128 7.42501977444 7.97352666818 8.58055273763 8.82942311845 8.39382375071 8.10076850832 7.27818856152 7.96463077549 7.58644182036 7.51173532533 7.46911868442 7.59397672269 7.44855876449 8.53431045819 7.19073922423 7.53068953077 10.22394968595 8.08634332011 7.96490635279 8.39268665603 8.87442511541 8.05252541382 7.49173551502 22.34515961727 7.38880760457 8.56459161201 8.33380484565 6.92241247722 7.18014276712 8.50427681389 8.97154806865 7.32610948936 7.64483219895 7.01836658789 6.85487179435 8.41424915065 9.05001166435 7.10537721407 6.8546801206 9.50010916509 29.71483251657 7.65766080459 7.56005525983 8.62421493015001 7.57180373567 7.03668242528 6.23096319946 8.38859607276 9.45644687211 10.53362131043 7.72016472543 9.26233928748 8.02315592683 8.71833111279 9.28224318996 7.45979008866 10.85253420359 8.29826166227 8.68401846254 7.57252661516 7.99865320381 8.28333320141 11.6807642005 8.08535647999 2.92313727819 0 0.7193553037 8.8881534322 7.90071626686 8.10195092463 7.31177757962 7.29364793658 7.55080024797 7.47067863559 7.56378321372 7.71891844633 7.37256679917 7.35616702129 7.29735579696 7.87747909869 8.77694040414 7.25680174095 8.65583273409 8.67697841136 7.74733558464 7.02769145152 8.24085483888 7.53404651368 7.27378917631 7.41774497887 7.01257769289 7.17023739877 7.08667025945 9.20620798364 7.80825920487 9.15441404076 8.83212286105 2.76866245785 8.06375328349 7.62118764681 7.14812205683 6.66230918137 8.81852574972 7.98754385293 6.03908311046 6.07684049423 6.90644557385 9.97865667011 9.44657634450001 9.1118539592 9.08658134087 6.38491625149 8.53547245353 9.10809893349 7.3484083779 8.09750018884 9.44417832669 9.01810228221 8.38904665481 
pmm        9.90468357307 9.72851801522 8.17541497865 7.9563377731 8.15655435082 6.42264768403 7.19309066558 6.18528170443 6.68055782794 8.72463836834 7.40992875822 8.45186271118 7.86905384547 7.43217142987 7.97655576202 9.45944111954 9.0096105721 7.56619255934 7.59076843771 9.5772747141 6.40617828341 7.62325987754 7.08095289541 7.4600885592 7.38108021477 7.53415524813 8.0945671399 8.75719438354 8.48398708033 8.67697168419 8.43244551898 8.33054975891 9.86880518196 8.62685133838 6.82352944919 9.36680222485999 9.07336408722 7.83448427954 7.08666919429 9.88012184825 9.75966666516 8.35781487446999 8.95009918536999 8.18492758159 8.12780491675001 7.45583678017 6.99067960217 17.16600499742 6.77497710392 13.50436676306 9.00081115373 6.91354812767 7.02469854456 7.65401485889 8.327094253 7.22541898993 7.7611002221 6.95091167669 7.10431248021 10.13848475599 10.12264038529 6.49348105754 7.53750408371 7.84227527548 13.60174978231 7.74441250801 7.6386621488 10.08359372454 7.07352407454 6.76884835391 6.38267959015 8.95620836539 11.27638560965 9.34052867186999 7.73454275723001 11.64654167714 7.4315605903 7.51005060971 8.49538929472 7.67299833775 10.51214240381 7.81020493818 8.52098205007 7.70937463498 8.16376937081 8.91978701165 7.93340993533 7.16536716588 3.04894222567 0.7193553037 0 8.86023138416 7.93412024047 8.05778198215 8.22259124803 8.26438998267 7.41958534415 7.28908310375 7.19097994258 6.84498584585 6.84729551359 7.43074716565 6.9363107983 7.38118943403 9.4420511117 6.88505072829 9.46598537168 8.03977734399 7.42817128586 9.07145100978 7.95497599631 7.69563711698 8.2204966703 7.98844230261 8.02843295106 7.41475397141 7.54433157938 7.92061944449 9.37447351857 8.39954786785 8.23803499011 2.79021298037 9.06226433054 7.62516578712 6.91107748405 6.68995379608 8.71555419531 10.62479244472 6.02336887972 5.87711919778 6.61970989955 8.94889737306 11.55911510467 12.04206417091 9.13308073541 6.57689352745 9.36587555824 8.75616896322 7.78392941039 9.50998714886 8.07887902713 9.91429385708 8.40690488621 
psa        8.73590384392 8.15597907129 9.45712435332999 7.13178619175 7.26884011088 5.89092118504 7.57836714964001 5.44473179371 6.59687019222 6.74746199433 7.23414143288 7.6896532344 7.34335364781 6.14709675379 6.32902501664 6.94616671095 7.13259695256 6.29674366081 8.2753522408 7.13544853675 5.43688064123 8.45046845149 5.16342442609 3.91979009771 7.64814278304 9.41246221573 10.27174496766 8.83346100733 8.41548988563 8.94082034863999 8.34044187204 9.0597571039 7.97161735947 7.98414808727 7.07570787432 8.18404991831 8.44963353145 11.82245746564 7.44833701239 6.5039624957 8.74201489213 5.94582247864 5.99381755002 5.92960828914 5.96748753618 8.09741970138 7.80460379536 9.33790128718 7.92229887338 7.47287669274 7.81166325095 10.06896627814 9.84291988179 13.9229382188 8.87661866248 7.82179931591 8.95217297619 8.54658765872001 7.01226503668 8.63112357721 10.11833867135 5.98137118229 7.62411247373 7.86064844014 9.13600894793 7.94218883265001 7.05575081492 8.52851199796 6.72534473155 6.38738338952 6.81604887562 7.31330889101 10.51875873529 11.25471814883 9.8089759871 7.90982242161 7.62636118363 7.57663791784 13.21815797513 8.78818636478 11.78206920147 11.72402566793 8.19014810746 9.02437691512 7.92930458137 7.86870714736 5.95360909024 7.45423712062 9.47083564248 8.8881534322 8.86023138416 0 3.6142743529 3.51537346542 8.65746697444 7.885291604 6.55211573022 8.82471052611 8.68601000838 8.46291675891 8.96469987106 7.89546830681 9.62833117747 7.93127021743 5.85144384822 9.11529753986 5.82644278472 5.71893854114 7.662989708 7.42833639308 5.39984534729 9.14434020902 8.38249713706 9.73309807436 9.66270989084 7.97950388301 7.79035381379 7.67376075869 7.87135447179 5.7622238364 9.04455625385999 9.57131090042 9.29860973101 7.87184059012 8.94167942342 8.38669990693 7.37784173316 9.51864692234 7.66793511169 6.65170418287 7.42370004033 4.89331045913 4.89467636428 4.9640997157 4.98716983766 6.45682772449 8.71575377991 6.95469759726 7.02164982348 7.30813848051 7.16546645918 5.98498490592 5.81563041705 
psp        8.54553933585 13.65269325671 7.59731747989 8.05111769599 7.94171577595 5.03730678803 7.05183269924 5.01459325068 6.11889308362 6.59832558926 7.27977305479 8.25016178654 8.18089073297 8.00702769158 7.13972220554 6.59416377247 6.71517148497 6.99006337056 7.79462098864 9.63734845415 4.82725579515 7.61045645793 5.61410133294 4.85531842972 7.84529308511 8.35797085503 7.75591960876 8.13745229835 8.58548890221 10.05423477693 7.64448731425 8.12349412193 12.35000960296 10.97573633658 6.25698179412 11.33180843973 11.68296454565 8.57254770809 8.14063883261 6.53698712466 8.25624965566 5.97213722245 6.07513584397 6.00401266739 6.0214423468 8.05163267189 8.05486198322 10.43956067695 8.35448207352 7.28115648216 7.16202705941 7.30514352633 7.33556557559 10.33947168682 9.67964706864 7.17385315042 7.86026779915 7.37641037847 7.69990589717 9.382591823 10.45694846997 7.98997204713 9.01871771707 9.3276928098 10.3917958994 8.19511752941 7.94799133036 8.55423586572 7.232310624 6.21814744321 7.22047524479 7.55320730007 10.04498632536 9.00114743097 10.55565693834 9.93809990197 7.2414443262 7.10798495186 9.03117569624 7.79969103966 13.46500052413 7.48020626316 7.29888428311 8.28611759785 7.31589863529 7.85297013248 5.87449347236 6.72209154508 7.75216004194 7.90071626686 7.93412024047 3.6142743529 0 2.72197962516 8.02960893078 7.6034159955 6.10737453033 8.33580874104 8.32263644914 7.96411197693 7.77708177581 7.02536902168 8.16972512198 6.521128967 6.17591152178 8.50451489329 5.97558405534 5.98247636399 7.76553993541 8.04737326626 5.63570778452 8.16566169206 8.06973265064 8.13355773358 8.49807404287 7.98125990494 8.21501261756 6.80937792484 8.38312045409 5.97243513287 8.12647057587 9.31347874498 17.97162712702 7.30378780597 7.23393034903 7.13149685872 7.2804554322 9.62641095864 7.36792891036 9.03663305124 6.70226835872 5.06244003142 4.88469259964 4.92700399149 4.94732178383 5.79546869629 10.04053123739 6.95555644988 6.73437172282 7.64800228479 9.14340042002 5.98428132791 6.06637077771 
pss        7.73485547779 47.31934000655 8.55255316867 8.37112738072 8.04259418719 5.01045447713 6.9969395966 5.11634510893 6.06832624505 6.17607180942 7.34642318938 7.51545884436 8.67852101683 7.86307386766 7.11221658861 6.67851914424 6.22737036531 6.94373463757 8.43710827303 7.85208467182 5.03584319521 7.57384201849 5.50372259049 4.67437167854 7.29554111629 8.43064275053 7.71828616725 9.01501785700999 8.10615128332 8.75764592575 7.2679005745 7.54494908251 8.41382871849 8.26797179109 7.20919248537 8.90283483492 9.01824557783 6.98560265795 8.59451223724 6.58650697132 7.69351572709 5.74820880587 5.94466753418 5.73700731953 5.76104860534 7.55424892634 8.12255470379 8.84356125297 7.42759707548 7.64094707226 6.75890015209 7.33832097848 7.33968367327 9.73308590966 8.84666768994 7.39226625275 7.22847657734 7.58473335292 7.6312309393 9.23293267884 8.52048573241 6.57669591955 8.53573518405 8.47622749967 10.17269718095 7.82127512303 7.88334961518 8.02359431622 6.64830464755 6.26819306165 7.13218041587 8.66603026483 8.3877060827 8.03379459787 13.3389379134 12.5282194378 7.18673341902 7.32268242319 8.59051820213 8.07999220562 9.20218299246 7.01846307597 7.24447639951 7.21100378515 6.6980623589 9.04654821042 5.28447669457 6.55669538334 7.94832868153 8.10195092463 8.05778198215 3.51537346542 2.72197962516 0 8.51222422636 8.30716344525 6.18575937077 9.46023060617 9.14680472947 9.05243197323 8.422797041 7.21923499853 8.91004810726 8.00471497286 5.56251972054 9.2284880594 5.40164248673 5.79394982201 7.62100356642 13.23478458491 5.42171362189 9.14641149433 8.67823874933 8.83800798998 8.56159552778 10.58715143383 8.87877097617 8.34462134878 9.04718371993 5.57587950941 8.82970520384 9.76820325295 9.00388653097 7.26513582416 7.05239173221 7.20942401147 7.82831789135 8.30989834551 6.91939090382 7.22443271568 7.0534700034 4.9099841726 5.0133358998 5.02255593469 5.14114646798 5.2682381885 8.34129535984 6.88812505447 6.5295900251 10.67570166315 7.20923811309999 5.52574820012 5.54465327584 
rc         23.36999557591 12.25496571091 8.41301318512 7.79238028585 7.62682222572 23.73051665232 7.5404446347 30.02028966412 7.23641735698 9.13729730643 6.68691967085 7.10434719452 9.49593571918 7.38611443156 11.08497822027 7.82830894248 12.1740909474 10.06052166936 6.83133010754 8.59684263056 25.38787314143 7.14111374126 7.74817356522 10.94674460162 7.81512230925 9.16656227878 6.29163994788 6.61243923077 7.05667448882 6.52244122302 6.90880509086 11.14328700072 8.34854446374 7.72779086444 6.71075439597 8.34028355234 8.1249447242 9.53472320579 8.09512088096 9.52789530823 11.51065642008 8.66387234962 8.57355500329 7.94814122811 7.96074421063 6.14134569875 7.36923296243 7.11553573586 7.60753973725 7.64062111278 10.29505287196 7.79899690985 7.93958686786 7.33023495994 8.9268527857 6.70363536722 8.86706805703 6.72613559397 9.89610718815 9.53007547585 6.74005211732 5.31542750421 6.47267222999 6.80717629568 7.46136628767 8.01348576751 7.58441817173 8.26952189602 5.93317882783 7.07243659449 6.80072073378 8.06267891451 6.91935008698 6.91573789936 7.14587991075 101.3270583468 11.35478863022 14.81941155158 9.25713165257999 6.68345148955 10.51459283397 8.00040446232 8.48734741097 7.33760000415 56.35269912106 7.63598468864 8.92532705604001 8.08302781771 8.70218269819 7.31177757962 8.22259124803 8.65746697444 8.02960893078 8.51222422636 0 0.0624102635 8.00709991007 6.61993870453 6.57827358236 6.49953358663 6.4862344425 6.46472082669 6.04036486196 7.23165637878 9.54197929457 7.27854279745 8.20361970655 7.88453799024 8.52312858255 7.89885795506 8.18068095521 6.94640021742 7.20622858417 7.45210982383 8.67359986687 7.02752724459 7.16338325444 9.46479609885 8.49505015364 8.97662128451 8.27595912272 8.94627335692 7.00751706425 8.86503103555 7.49500027523 7.5437974428 7.80279571404 7.8409963949 6.72340308626 7.81813039225 4.97303053326 6.90086441299 7.58715175478 7.18165349769 7.25113574232 8.72883399948 7.50229660297 7.70534389775 7.71285783193001 7.32798776135 7.83929547736 7.55564913711 8.22718929559 
rp         14.19462809472 9.11992904807 10.83039270559 10.74550031694 13.58635434037 21.68639982205 6.66665510624 88.53997952689 6.96154401984 10.39802460427 6.50378953455 6.88062709973 11.97005683728 6.93286236943 10.36803286845 7.30690968252 17.58303521312 11.11173243229 6.55188816662 8.82622493972 43.92094832839 6.31783933537 7.38402709843 8.87590867553 7.25888376194 8.17763826473 6.01422899562 6.68672635901 6.30500549894 6.57261519469 7.32670037412 8.63282514308 7.61825393205 7.60282234681 6.78001152781 7.76278454976 7.57418688303 10.63420716026 6.75685417676 7.82838960967 10.57337583333 7.68191849189 8.20200731107 7.8354734982 8.15855383998 6.48064411234 8.58646486291 6.70181940307 7.08969939656 6.8052926537 8.31897127946 7.088157927 7.68260690052 8.80673391489 7.80976395795 7.12676351551 9.40907750276 6.87457438963 7.52593769687 7.58053565174 6.71662358484 4.96292503891 6.99121462747 9.04740214335 9.37687022791 8.4243515884 7.43350828794 7.02272369734 6.11449230591 5.95549342797 6.03392297209 6.91586613074 6.70988443233 7.11639165722 7.20731361198 7.16950025638 10.50090982346 21.76403991644 7.65241588436 6.479275284 7.38889856586 7.88274529160001 7.56607556698 7.79600916803 8.92404795648 7.08162908486 7.10244776556 7.30385187759 8.75864358822 7.29364793658 8.26438998267 7.885291604 7.6034159955 8.30716344525 0.0624102635 0 9.78175461446001 6.52861089338 6.60724133459 6.98411102359 7.1004794043 6.68964921198 6.83750557517 6.83095876383 8.20698269396 6.62553804823 7.92511183757 7.92232912699 8.55946100006 7.88916415091 9.06496694504 6.89518071713 7.62110245243 7.09360143332 7.37996945557 6.81504896238 7.1175864973 7.38842670736 7.40693708872 7.85073185988 10.72284817926 8.78359890164 8.20959940415 8.03040177147 6.48330489795 7.15104915434 7.81406487981 7.76998201229 6.52079729905 6.96613476803 5.06377492911 6.70193192534 8.15736304863 7.08394739476 7.28752766203 6.88911934561 6.9466306306 7.99684491621 7.83055181394 7.24068486292 7.32230616173 8.95767643996 8.73832365457 
rs         7.97520347464 8.855587103 21.34179005241 7.05423563309 7.38222886589 5.51201405278 8.20669691951 5.47054220008 5.41530162893 4.8659955543 8.29618031063 6.93753106343 9.55962591913999 9.80401172427 7.55290942273 5.07934877021 4.82726977599 7.50249570444 7.89659270205 8.50727365813 5.42703930046 6.78550847618 5.61860715901 10.43813697712 7.98643044217 8.81062354162 7.41640184452 7.2225567403 7.18857718971 8.63937459364 7.30006711861 6.71787507135 7.54262854008 7.76276354383 6.68266116435 7.8487394875 8.39584739675 7.04494760242 7.40101261962 6.06799681148 8.58801552997 6.8279585412 6.90573683715 6.80683860562 6.86661292141 7.23354550033 7.98330011771 9.94163660207 6.57689984509 7.64840863177 6.68021842064 7.18868202222 8.23352060889 11.89611450016 8.45619394195 7.95073692752 8.01760797757 7.77093465167 8.42501170983 11.22968758822 7.42393013317 6.21925583217 8.15655441551 7.13598067539 11.44001089938 10.53338037164 6.84259645319 7.94110024488 6.86673688346 6.4398838967 6.63277738739 8.92281014611 7.40959189794 7.38752265396 8.05755407997 10.20928399054 5.9130324369 6.14799530057 9.38609856661 7.54709811251 10.40075074182 7.61700917196 8.21200592074 7.62949349292 8.71943409637 8.66845224116 7.4921133082 6.36146412826 8.65520868613 7.55080024797 7.41958534415 6.55211573022 6.10737453033 6.18575937077 8.00709991007 9.78175461446001 0 9.16705606119 9.97775473354 7.28906634217 7.91511141895 6.84570716166 7.70988085146 8.29163111954 7.11826789287 8.01688944155 7.20122393252 6.78626152732 8.06190785552 8.18527570861 5.57872831103 7.85991373854 8.69238720209001 8.19489015931 8.00538655841 7.5117707744 7.56724622366 8.07329409228 9.52904841966 6.8673927796 8.59540510363 10.8659216262 8.3836289775 8.09712735063 8.1718064502 5.77416011632 7.54278580599 18.00379496898 7.16243880035 40.46006348993 6.60656899006 6.13983030515 6.23368543208 6.14551025491 6.20003610172 6.36820962597 7.76051290161 6.19011244195 6.29244282991 11.81176068435 7.65250883277 7.01265775693 6.6213589983 
sa         8.24135851732 10.54585141598 12.44099600199 8.05193347635 8.77804604225 6.68611305647 7.5673641596 6.30706678123 6.31639459454 13.06500289139 7.53600688514 7.06266801601 7.78821530141 8.5876719055 10.06222075178 6.98933734012 10.76971234678 10.37783456289 7.19443311524 8.10163597461 7.02670759943 8.84864539434 9.07863264634 33.44962306577 10.83387433105 7.29976748247 7.30458861535 7.61576454977 8.13690591557 13.85529717863 8.84556044819 6.97949359194 7.67677790196 7.35961346666 8.11350727534 7.59831364143001 7.44322431027 7.49382142626 8.13623186587 8.1285500126 16.40075426715 9.84134014244999 12.48212753821 9.35446185516 9.95945656631 6.39675551077 7.85647045211 8.57410433737 8.46953398318 7.24798823034 7.89143830594 8.38049093096 8.55075368856 12.52799982647 8.27708165604 8.06121050801 5.77565421222 7.58147940702 7.25650067205 6.57461386578 9.38447658911 6.71586482123 6.31211090313 12.79262520176 307.36864853572 7.66990071153 6.1484002768 8.5642893789 6.61116272798 6.85346541315 6.86736012723 8.90060594663 10.28210777219 8.87034546022 8.32979600981 13.36016044476 7.59409960223 7.47004405512 12.87633669674 7.96822332508 14.14013938361 7.44354293531 7.80173027575 6.2516786152 9.04920226821 8.56617674013 8.80690290388 9.08215623773999 8.64008812111 7.47067863559 7.28908310375 8.82471052611 8.33580874104 9.46023060617 6.61993870453 6.52861089338 9.16705606119 0 0.06019540658 7.7882762042 7.7096862243 7.69932203913 7.81917911841 7.62392798806 8.73710258359 7.84958892479 9.13011534115 8.7540339557 8.10115784976 2.80890940521 8.36171847831999 2.59173923952 2.68896196941 2.68809536802 2.63664849651 4.13039108399 4.13951978831 8.4776883838 8.62387446397 9.7652591402 7.77203520349 8.86493193601 8.11085051598 7.90649109726 8.29310876984 6.93025694968 8.00924399872 10.42558991693 8.25071213322 7.62091527035 6.43877461731 9.67063583965 10.33903848761 8.40231375018 8.77684275102 6.85286845423 11.80024388903 8.13396532827 10.30093859792 7.7740214996 7.86111984438 10.6219401239 8.62513754452 
sag        8.07789302893 8.8821083198 12.18256633354 7.87953811971 8.03239810849 6.62673827914 7.37216398154 6.28141722494001 6.0601329678 10.44714669428 7.48732917527 7.05425956215 7.7304661037 8.15964546558 8.94953754887 7.78755715701 30.96068048894 17.61710817658 7.10733658243 7.59828345191 6.84301622951 8.04546515909 8.13784861731 25.6878833299 9.77861789926 7.43856506337 7.42903411209 8.73516391773 8.37416289061 9.58167832078 8.03366984354 7.16654923369 8.66161080816 8.23428600163 7.83463307203 8.68291537806 8.89495353887 7.50220261445 8.29804495319 8.42015904073001 56.95330784956 9.92139491135 11.12241802143 16.42551488977 13.50465023526 6.4115049625 7.48476346932 8.19353021461 7.92112985774001 7.90172011528 7.09657627924 8.60741249639 8.96098941861 11.23022783881 8.2415424617 8.41781462312 5.4595803258 7.8250515128 7.29000576138 7.08603684079 9.86933222949 6.51483318622 6.50210575988 14.0010480568 9.76697870496 8.02428732232 6.33186783606 7.57099103828 6.59192554712 6.77029710834 7.03791204745999 11.19758536113 18.85086807168 8.91923445591 8.78387032289 7.47459536389 7.46645408463 7.3271020944 8.61637872738 7.74489766245 9.41229840908 7.69976046188 8.57105197217 6.34535030111 7.5873090041 9.50168097332 8.2405277007 9.12400818708 8.91784225091 7.56378321372 7.19097994258 8.68601000838 8.32263644914 9.14680472947 6.57827358236 6.60724133459 9.97775473354 0.06019540658 0 8.50908766897 8.36759400139 7.38467369706 7.60674180397 7.32022097766 9.52671171675 7.64105421915 8.4924836431 9.24711522895 8.22706683918 2.76208022142 9.05062331009 2.57899281816 2.6904743248 2.68706940365 2.6620160952 4.09093700271 4.11411545775 8.52635262702 9.29701761041 11.96844681377 8.61689697588 8.41781529086 10.24589193597 8.02702056947999 9.35673567894 6.68946423083 8.99431170512 9.4764064961 7.69981592285 7.14647980077 6.49436934338 8.61964527732 11.68625303163 8.31671706665 8.50150187786 7.29120711458 13.80917599003 8.18876783332 11.1722145744 9.66540284382 7.99904828164 9.10607462204 8.86784735656 
sam        9.25152691368 7.64201803234 8.13854270952 11.48006190706 9.67832835899 6.54108692852 4.26783525602 5.85703757659 6.50798368149 7.45040656077 4.25123810324 3.54883266907 7.81540283152 7.38601268912 8.77155491354 7.54063362046 7.81282067191 8.76179762326 3.19382486641 8.59246051977 5.65510890043 4.97768727906 7.52155801346 15.77234607159 8.38842062657 9.33302027772 5.28781086702 5.43948762698 5.58193470538 6.53639998346 5.18799468768 8.17809904262 11.52570124608 9.06688641661 4.8209447263 12.56260634234 9.25318391252 8.43735889757 8.07069116452 9.56596684297 7.72231247064 8.60361878282 9.08828259948 8.73935867337 8.80888201861 5.97732158337 12.8702144754 11.13867194577 7.96426321174 8.82586721956 7.39766133647 9.46803342078 8.80310015112 8.62340253404 7.59708547216 3.78782023831 9.269597957 3.7725324772 4.39526464183 20.92468735892 6.00674917541 4.92689257772 5.56294393411 7.41770025177 8.31392079423 9.26770459922 6.1589766493 10.95863326047 6.20629106885 6.19308686456 6.84701627699 8.66582862142 6.03278896973 5.99930631419 7.62678127601 16.70966516005 8.57482348812 8.12078971038 9.65533120693 3.29126221735 9.41828348679 11.8621048258 9.80221303445 7.80702545776 8.7013253173 8.82365918573 9.42850081721 6.77560237741 8.12394678401 7.71891844633 6.84498584585 8.46291675891 7.96411197693 9.05243197323 6.49953358663 6.98411102359 7.28906634217 7.7882762042 8.50908766897 0 0.0301808794 7.06727917821 0.08185822109 6.77958842651 9.28186390665 0.38649565536 10.26580495488 9.9411198208 9.11614962783 6.66938456732 7.7132408807 7.46264255312 7.3735814619 7.87660297232 7.13171783838 7.63020740724 7.67017046677 7.93423528748 9.35940481768 9.09590461942 7.79782325808 8.70937178649 16.03225038008 7.24455273182 17.35029270475 5.94797989232 4.19865369184 9.8997780614 5.89521897619 5.98561264366 5.13283849934 7.7854924688 8.54398169324 8.9397762788 9.07196363067 6.87981258904 10.77618922967 8.34141552424 7.97007412359 8.10012812978 9.07294409493 7.79052386665 7.94596748638 
san        8.85185714426 7.70063904537 7.95159755794 9.56583315042 9.08099499196 6.49739079709 4.26766261338 5.94327926837 6.68035875219 7.16760741692 4.26308958182 3.57282858273 8.02499179552 7.31381662678 8.53669165344 7.36508158832 7.54379196567 9.19842526004 3.16549451609 8.87550851205999 5.59712971748 4.91389788475 8.8351831448 14.89154811179 8.42141438521 9.12262742802 5.32401707183 5.429137466 5.54492788721 6.47390692018 5.19862931128 8.08242947703 9.52286339579 8.77367203368 4.81346010389 20.12659430564 8.96427521856 7.69109020564 7.98750647776 8.97830645017 7.56187337574 8.67654580826 9.93038172508 9.00931620284 8.49307333741 5.8432858255 9.80621061675 7.85960373599 7.89192166731 10.6718411681 7.78746549083 8.99780850939 9.19098776595 9.28606420011 7.19147586438 3.77593537411 8.32877133631 3.75056256901 4.33499034077 14.05724854726 5.93200193296 4.91880595133 5.46528181446 7.52896609376 8.15044078617 9.44065144484 6.02110063927 9.92619829478 6.22854811611 6.04553783501 6.82573611836 9.42892614191 5.95188654585 5.91224299756 7.47374911975 12.69526652364 8.15972008971 7.98093422514 9.72816206536 3.28295177417 10.89560425844 9.18209462132 9.81930066783 7.76468272303 8.66796234745 9.85218543026 9.3144115336 6.84652730854 8.05612350511 7.37256679917 6.84729551359 8.96469987106 7.77708177581 8.422797041 6.4862344425 7.1004794043 7.91511141895 7.7096862243 8.36759400139 0.0301808794 0 7.04087528095 0.06388245966 6.65909404809 9.88915835058 0.37979864917 9.47907251005 9.52308926841 9.43128248407 6.64462732474 7.86065255263 7.52857623589 7.58990313522 7.83959096361 7.33587541378 7.73908647491 7.66448802215 7.8008742364 12.35863846601 9.22029318396 8.17568991194 8.54820299078 11.71710865211 7.48849598039 9.35687967065 6.14145983121 4.17291979865 9.97391069476 5.94094992611 5.98683210681 5.03294260662 8.01349605981 8.28047349308 9.77465241199 8.79598313063 6.74785926023 10.10851716836 8.33706198809 8.0021759481 8.19231337184 9.22578681569 7.48416363665 7.86813092093 
sav        8.37085959139 8.86922357807999 9.41667689611 7.48025167282 7.3457908879 6.01232739531 6.24599847554 5.88170882708 6.06230246017 8.42103679765 6.23465601483 6.25171745882 8.0969420748 7.18414092025001 7.5136451019 7.98506470471 7.95474522878 7.90732261872 6.59274728964 7.83705312943 5.97003744714 6.7433581028 7.55821495345 9.01117333363 8.36822158822 9.06260090963 4.318577498 4.68941816462 4.80773925436 8.78337639424 5.61799897322 7.64706401752 9.35409086745 9.95728581723 5.90308111416 11.69124792781 9.58135594169 7.64818990002 8.8777490536 7.24708570062001 8.13099192597 8.10354579052 8.24415700031 7.99105214627 8.07776543882 7.42193042112 7.91984780554 9.63619639697 7.9751062649 7.77666093243 7.41931700037 6.61538379229 6.46544509413 13.00619334527 8.3212998412 6.56362996091 9.25691975586 6.52471305892 6.71279476773 8.44824429931 4.68290409322 5.31267258704 6.13398206289 8.33888618388 10.54140744256 7.98581883268 4.72600023594 8.6968377053 7.05007806169 6.24534817601 7.6019219832 8.07277538414 4.72173466912 4.71255511165 8.00463086798 7.70845478758 7.13788691024 7.10937580112 8.07719157241 6.29910815744 8.53413789861 9.54061614553 8.0134308119 7.89224480854 7.88321453222 8.2765367605 9.11738179124 8.34532753375 7.70423603461 7.35616702129 7.43074716565 7.89546830681 7.02536902168 7.21923499853 6.46472082669 6.68964921198 6.84570716166 7.69932203913 7.38467369706 7.06727917821 7.04087528095 0 6.98393024236 0.94807910246 8.88414764476 6.93893789863 9.18491096715 8.45702232807 6.58965068864 7.15206464173 8.27330369284 6.97166172377 7.58353178065 7.42220782991 7.10506009454001 7.98574450038 7.51997446087 6.90204817416 8.75316093234 8.88766261484 7.96488685012 8.1155444945 8.02537196802 7.87795378216 9.76409263287 6.39397950069 6.11757011018 7.6834849434 4.2669509203 4.38292143283 5.11380249735 8.03957822248 7.4816548912 7.50744050021 7.92398358871 6.09001774531 10.96246900244 8.77151050844 8.07231403508 9.31109964584 8.20250467152 8.83119427624 10.14626278724 
saw        12.22610068118 7.83789646906 8.01395180931 8.85459063765 8.88270627134 6.57627747545 4.26991130755 5.73360355188 6.62499037606 7.15574469753 4.28421665718 3.55981842053 7.76792192178 7.12877315493 8.54908882047999 7.32459451939 7.33756420971 8.71563397242 3.1654131299 9.2287939467 5.76609351367 4.8584086064 7.50827777265 16.79256001252 8.25193766843999 8.17936156376 5.31275780872 5.38804253736 5.64594691678 6.69465040726 5.23401544605 8.03527756162 8.59478300093 9.23986872449 4.75733223656 8.6190667868 7.93343272293 8.25924651189 7.80621215727 9.03899544272 8.11426496088 8.76801310843001 10.19104503625 9.43682543808 8.25614863923 5.89439872458 9.45387527713 8.485265407 7.70560638135 8.62895048658 7.54197027525 11.12364000301 9.17940905191 8.79405525785 7.1170875062 3.84383820893 8.69597031394 3.80424650743 4.36871175741 12.26856627856 5.9081629898 5.14515240449 5.87109842888 7.51129040739 7.29210594488 9.4104817073 6.12066328835 9.66954238223 6.02233321973 6.0769987446 6.58927745753 8.00521410841 5.86108338944 5.89485331561 7.0249805123 16.1885460327 9.02045913164 8.35820026258 9.7301261693 3.27841897579 11.09906914526 8.66140764562 8.87705048688 8.16073606255 9.03847388268 9.28623260586 10.89594168544 6.72015802844 7.94237912802 7.29735579696 6.9363107983 9.62833117747 8.16972512198 8.91004810726 6.04036486196 6.83750557517 7.70988085146 7.81917911841 7.60674180397 0.08185822109 0.06388245966 6.98393024236 0 6.73235520265 9.71955039645 0.36824155777 9.1550636688 9.35450506436 10.11904535614 6.64064471154 7.53956365646 7.11410904526 7.4653412628 7.27842427764 7.37928205183 7.70750611863 7.45648415027 7.7083292401 8.9064808149 9.14080591218 7.87521242573 8.37284388135 14.7663547839 7.30603620308 13.3177019524 6.37605330509 4.17278891367 9.30060536417 5.77437197859 5.85402578213 5.00047754158 7.89906485471 8.19955956782 8.83502536175 8.67789445008 6.92527264127 9.30538072218 9.09430900467 8.08120764555 7.72554392592 8.17069272548 7.77139092804 7.85049999139 
sco        8.75741770891 8.09741289409 9.72894652127 9.62464121314 9.21672976471 6.24774278413 6.02918908264 6.65943531229 6.46947771849 8.74048686929 6.02547112482 6.19781273969 7.65648430798 6.49459817614 12.22501709047 8.48835840522 9.0019643943 9.14785997339 6.47078055514 7.37519987056 6.21547714704 6.39378561108 9.86806920573 60.20256234241 9.31645462929 12.17259186937 4.23485693028 4.7144809335 4.91176020795 9.88241800502 5.91751150651 9.2893732652 10.80653980169 12.80385968218 6.20704249813 11.8421799559 10.84547458084 11.8043263988 10.08465546036 8.01036415248 7.11009083538 7.83723958089 9.01562491248 7.92999514096 7.78379605107 7.49005672015 8.13127802807 8.88460427145 7.89045091711 7.9036594692 7.68257574963 7.40603747874 6.95666746434 9.19669505141 9.32210947821 6.55610167189 8.38012561343 6.62273320931 6.53654888692 9.41806480387 4.80730289365 6.78555007455 6.2353761811 9.05478794196 8.9513902397 8.09004474976 4.45190976074 8.4055919269 6.69529341014 6.02746175759 6.87275562366 8.69681264238 4.8302150552 4.76805299384 7.50193679702 8.61567950441 7.5847879297 7.45130443462 8.11584931924 6.41764706025 9.27329938172 8.14027985578 8.28684499289 7.47379332222 7.58811028868 8.76479629153 7.74714464895 9.00336987273 7.37189981773 7.87747909869 7.38118943403 7.93127021743 6.521128967 8.00471497286 7.23165637878 6.83095876383 8.29163111954 7.62392798806 7.32022097766 6.77958842651 6.65909404809 0.94807910246 6.73235520265 0 8.71067109114 6.39092208983 8.29174091045 9.02107805094 6.81273230841 7.88737030883 7.97549869777 7.11611810883 7.33764709816 7.31504287277 7.35259548122 7.47945976732 7.75781131186 7.52188086736 9.23553686434 8.39426679854 8.65676833881 7.9186961483 8.118066897 9.89584719987 7.75134687659 6.09615640851 6.22884350706 7.57042428004 4.16687677486 4.15402314744 5.76718696829 8.8890496386 7.23332103574 7.35008659178 7.90436895393 6.33657278262 8.02264513861 9.41402061307 8.60130889882 8.92354381981 8.28598594038 8.6756742106 8.44589221237 
se         8.40355275284 8.82726921534 9.04948275366 9.02694487187 8.08901719723 3.75225277856 7.65656918815 3.77148700274 7.11326289208 7.37150795881 7.71661923814 7.85888499404 9.09102910152 8.22279828494 8.15948915456 6.85148534346 7.1846739976 7.78623589405 8.59891336085 7.06037811330999 3.82543303041 7.47747330409 5.47590739024 1.98676530198 7.7787806165 7.0014633776 8.28677905305 8.11413456725 9.0021412793 10.02705119455 6.98573496236 7.18620691403 7.61736864812 7.54870521045 6.81137227633 7.96021388592 7.70840648119 7.54493261298001 7.99798943085 6.71110629176 11.68553580899 0.67331800749 0.80908446665 0.76112222035 0.75675642756 8.21041878452 9.24885648979 10.82314717523 6.12103275331 9.52788363938999 5.23962696436 7.58937054073 8.29222743797 10.17814316143 11.12429214261 7.16626439164 7.40689844256001 6.86133837812 8.14901992462 9.23293341145 8.46595501784 7.6751778873 6.96104697553 13.40250438331 9.35564768822 9.69083812053 11.58584335594 8.11395933599 6.74905027647 6.30008189608 5.95216136456 8.42524216601 8.95446917668 8.93399586094 7.99817599541 20.69127141145 6.20300503405 6.37236084666 8.85471522145 8.99272122399 11.86640075861 12.71833638904 9.93134189098 7.32145508342 10.17143312264 8.05984747915 3.04552852866 5.44062529735 9.29968372684 8.77694040414 9.4420511117 5.85144384822 6.17591152178 5.56251972054 9.54197929457 8.20698269396 7.11826789287 8.73710258359 9.52671171675 9.28186390665 9.88915835058 8.88414764476 9.71955039645 8.71067109114 0 9.99748476911 1.59198034555 0.8725813123 10.02923764157 9.78165444153 4.50633472575 7.8610501458 8.5907146153 9.34917071017 8.84862151349 8.28727000566 7.66306850878 7.55891118097 10.10457271297 0.65508843265 9.0924057742 10.12377410472 8.17035286193 12.4006886522 7.72553653607 6.66123637271 7.84552304537 8.37395900861 7.97503626604 7.88869267854 6.39304682308 3.55351864628 3.6959220102 3.70008096196 3.78181972988 6.02876018277 9.54373879576 8.1114948234 7.28092311747 8.69081764691 9.36155374527 2.81086023321 2.94593966215 
sep        9.39441488497 7.99512734576 10.48070762747 10.07613032938 10.21247498757 5.71832268801 4.09608266266 5.95462135762 6.4153422433 6.98384116331 4.05491757882 3.40194992833 8.11183273185 7.26998537067 7.91849055762 6.92500887412 6.88583812169 7.83964729697 3.1185119222 9.22504207462 6.27106730758 4.8256322867 8.47205079711 7.58525989089 7.72409845031 8.22131926387 5.03093465234 5.2813088533 5.479410513 7.30438681844 4.93466588667 8.490823619 9.44664028018 9.44289912816001 4.65650413586 11.6973181713 9.60171181177 8.72460965905 8.61101807592 20.36677728748 8.34730890224 15.32997255775 8.66808359875 9.36275175868 10.03604474003 5.86655237869 8.57136895153 9.04347486669 7.36700814885 8.92389983307 7.1812043513 10.59604778691 8.80227668776 7.86611666799 6.79677194898 3.77357377819 7.48124341846 3.76467333331 4.48470571577 10.42341520597 5.80041712496 4.75353672063 5.1204274916 7.50010249495 9.32239744117 10.46795538912 6.18734894323 13.62958481107 6.10322186716 5.71755653034 6.44833585606 8.96141486653 5.7963552049 5.78534205518 7.0543634137 8.95080695452 22.33076403625 9.71192278198 8.8985174617 3.1327753844 7.83030728957 9.14675327281 11.04208028052 8.61171926953 9.02749577986 9.05641035918 8.80363747354 7.35969249585 7.49351118224 7.25680174095 6.88505072829 9.11529753986 8.50451489329 9.2284880594 7.27854279745 6.62553804823 8.01688944155 7.84958892479 7.64105421915 0.38649565536 0.37979864917 6.93893789863 0.36824155777 6.39092208983 9.99748476911 0 10.75551915772 12.14851261997 10.36053637615 6.88113822157 7.68999731394 7.31750002578 7.5201346217 7.52534284197 7.26472413938 8.22901247523 8.41822812979 9.92361122242 7.76199854729 10.77737401059 8.97125878653 7.87757972454 8.29595090625 7.90596990257 7.91528329197 6.37112104294 4.04355221988 9.06488897896 5.56941558767 5.59533704471 5.23549794304 10.49008072868 9.44901437911999 11.45484742305 12.90468460425 7.11305087293 11.34393124016 8.34517875405 7.80716664642 7.57495004322001 8.09087283792 8.76895995595 9.0728088029 
set        8.56452323103 9.89361150219 9.63015939473 8.23404991533 8.02171745337 3.76526715647 7.64609952114 3.71591055986 7.02724965598 6.98691677365 7.57863619536 8.02745770391 7.71970553639 7.81095753917 7.3769757652 7.29685679534 7.20259042671 7.04116757567 8.87463517081 7.63958169824 3.69893301402 8.50933317346 5.71999180046 2.53491931516 7.0751745045 7.30101253434 8.27043080983 8.56694739605 8.38368286446 8.73402506943 6.72619624837 9.61171192646 7.4177650065 7.40445113414 6.80273414917 7.81100966007 7.58645300642 7.87866082712 7.79385898204 6.84197642012 9.13276967236 1.91105768999 2.0134083689 2.00431525531 1.99303246077 8.42148707783 9.29664361646 10.05049485074 6.12819571856 8.60832173435 5.26673251034 7.74768225506 7.95053290543 9.61729580388 11.20250211585 7.24038499865 7.08250540894 6.99317345964 7.87410326328 8.62731775161 8.32061783618 7.9017384131 6.67950248526 9.31353166736 10.69230720432 7.74442488067 11.12750758024 8.37768760159 6.77663113863 6.48495686712 6.30993911031 8.39686951045999 9.333316543 8.96551674714 7.87819740247 11.84396475053 6.37230945615 6.41756143542 8.60092037197 9.89744158901 9.55609335706 9.53695479963 12.59420944897 7.53783780201001 9.3479124704 8.24388879525 3.20185662096 5.43706213763 9.07636889951 8.65583273409 9.46598537168 5.82644278472 5.97558405534 5.40164248673 8.20361970655 7.92511183757 7.20122393252 9.13011534115 8.4924836431 10.26580495488 9.47907251005 9.18491096715 9.1550636688 8.29174091045 1.59198034555 10.75551915772 0 2.14010367207 7.88923890446999 8.09905948415 4.59743500713 8.08813373705 9.09821083815 9.36227235611 9.16978876768 7.27378759446 7.31561253384 8.34436818887 8.6827367053 1.88479787169 8.69998785351 9.58925055833 10.11977132696 11.4106928887 7.39492398175 6.85835375911 8.30776603096 9.29549299852 7.48224214216 7.76702102189 6.25494198163 3.52784076529 3.73042476694 3.68437390428 3.75683798446 5.60195271072 9.57604225549 8.05954409055 7.3088425268 11.72822558848 7.89083647019 2.92703446691 2.96082751177 
sf         7.6646906136 8.21938226201 18.85238371273 8.35331378017 8.54965896243 3.72390589036 6.75712340161 3.64601992044 8.27378139711 6.85429933781 7.08653309372 7.75570828041 9.85272108853 8.13650074154 7.41998886341 6.48268628449 7.05177657631 7.61395852341 8.27040479764 7.26945681648 3.66548591422 9.38423413816 5.68015628906 2.30879288903 7.91955718461 7.08377251278 8.74023483281 9.22139587827 9.76582661851 8.01473423442 7.49394474874 10.20276812532 7.21103735463 7.23858127237 7.16948275034 7.38939311874 7.07270684604 8.81506117692 7.60845473164 7.44606090697 10.2221497061 0.23873138823 0.31963483037 0.29405495624 0.30071629961 8.21310971436 12.05872295888 9.74876323069001 6.20573688522 8.99257521311 5.45989928128 9.11982997218 8.52069031037 9.44414408431 10.0930980288 7.59641989833 7.870130238 8.56927831811 7.57740824492 9.41012415327 8.4940059992 8.01768034062 6.91658591453 8.30822148335 8.61604880939 9.15487783804 8.34284958022 8.86348786098 7.05543494923 7.1373911266 6.0143652685 7.27727231548 8.8665247076 8.29125618717 7.38131255248 12.50392896381 6.77851567444 7.45032849046 8.63075224223 9.54541943654 9.32647934706 10.66990631014 10.43508132117 7.34099768935 7.57389677718 8.79637928681 3.08546923185 5.33277498768 11.54795704074 8.67697841136 8.03977734399 5.71893854114 5.98247636399 5.79394982201 7.88453799024 7.92232912699 6.78626152732 8.7540339557 9.24711522895 9.9411198208 9.52308926841 8.45702232807 9.35450506436 9.02107805094 0.8725813123 12.14851261997 2.14010367207 0 9.95706071832 8.80892517614 4.58617979095 11.06426903627 10.02291202499 9.23158738316 9.32999932517 7.86835580016 8.7475306791 8.14713467982 8.43347695011 0.53755280736 7.63697823468 8.96837448585 8.86961965986 9.48942204783 6.999432834 7.40192653299 7.95914322323 10.68566976716 7.28336880589 7.16630951517 6.23893816774 3.54189055412 3.63602087247 3.61203309214 3.67419601094 5.57745556042 15.17389936677 6.9095957862 7.14152342889 7.76495039923 7.79426537105 2.87541564901 2.89954136799 
sm         12.67226134023 9.30677002142 10.05275912515 1.2317196268 1.22243820969 7.37793084682 7.18864826687 7.53127537404 5.77539819431 8.08895011168 7.12126136113 8.60951065884 4.0293343622 9.43126800285 2.0912060521 7.75647162431 8.06278797631 2.08764224424 9.21828169017 7.48788907016 7.27099160029 7.40142475502 8.61285361937 8.4967723472 4.35863343543 8.81988752767 9.81398790462 8.76850212891999 8.79368376465 8.39453456642 7.21005740003 8.21445253147 8.65239562603 8.25399990788 8.2607149675 9.0297654296 8.49062408054 7.01726788727 8.06491968925 25.32251821662 8.57357858981 8.99388785186 9.81135115624 8.8618924265 9.40849856681 9.00354618228 7.09347604816 8.59934329055 8.94258861116 7.83872391032 8.57234764004 7.49723937948 7.21608271759 8.99233538828 8.52434981613 8.39994305416 7.23388167841 9.21470475209 7.01990244199 7.79615114353 8.83853660399 6.41518188644 9.13806300757 8.03066595339 11.95786257447 2.91582431724 6.99456691967 7.25842888893 7.03738409797 6.53057611158 6.23234922518 8.33521383879 8.9345615447 8.57972781183999 9.20144105612 10.81344412343 7.63781971428 7.45157322495 7.63553332317 8.24232355626 9.67850613367 8.05092253268 7.90956311251 7.7171786279 6.74011451309 9.46131546301 8.12079915677 7.53024539474 6.63898946199 7.74733558464 7.42817128586 7.662989708 7.76553993541 7.62100356642 8.52312858255 8.55946100006 8.06190785552 8.10115784976 8.22706683918 9.11614962783 9.43128248407 6.58965068864 10.11904535614 6.81273230841 10.02923764157 10.36053637615 7.88923890446999 9.95706071832 0 6.33905613085 11.89605071883 7.09965736273 7.17000576666 7.10655878947 7.16107388151 7.17428602116 7.37343385099 7.13520196315 8.20763855963 9.5913666584 8.72065371931 7.52371110687 8.701331308 11.22137409469 8.55097939404 7.63641921686 6.84073717583 7.26089154521 8.14443833251 9.87985369612 6.88344127762 10.94694459822 9.20057450537 10.43066620782 9.54268590712 6.40346496284 7.99794798469 7.35239775091 7.23915096713 7.64168254531 7.19781178935 10.59740632363 8.89193940277 
smu        10.29911220208 11.27829426148 10.54107497023 7.97595976663 8.08262727373 9.41949901956 6.6764861437 8.39708592561 6.90126384768 9.16853257196 6.7074049453 6.89900508772 7.34709469314 10.60324499577 7.00573158166 7.98648366475 2285.96665251497 7.25612255517 6.93507941783 7.35824830398 9.13462321459 8.34501545605 7.71051822588 7.3861931004 7.08305168025 7.32313436197 8.08175403724 7.42284413099 7.60703153344 9.16853772888 6.83436705619 7.25242672365 7.37581936709 7.46834634152 7.03850943083 7.23467051448 7.54306292371 7.01372168909 7.67722525219 10.65600169195 9.54345583723 10.72321963854 9.66954979553 9.97935010648 10.53152784442 6.81661385602 9.37901146511999 9.71023346793 7.42949574826 8.46452081255 8.69244652009 7.53883469574 7.31917433562 14.47401191478 8.59073349581 8.16439130847 5.36122439569 8.01090707652 8.91560513872 8.99521816197 7.68512664400001 8.47913032613 11.0560524761 9.08722933313999 12.13995914893 7.90905584562 6.4903493153 8.02429128821 7.61669005306 7.86860644247 6.75768351801 9.45324345236 7.79790472387 7.53789161258 8.31606236881 15.21865075259 8.42730004427 8.41956736301 8.13239150972 7.21410556212999 10.99695975044 9.64594945275 9.05271370551 6.5904421013 8.17665215838 8.88024155769 13.78847698199 9.42613654504 9.00847395034 7.02769145152 9.07145100978 7.42833639308 8.04737326626 13.23478458491 7.89885795506 7.88916415091 8.18527570861 2.80890940521 2.76208022142 6.66938456732 6.64462732474 7.15206464173 6.64064471154 7.88737030883 9.78165444153 6.88113822157 8.09905948415 8.80892517614 6.33905613085 0 8.09595027887 2.44102422066 2.7615771174 2.77933435769 2.7771201933 4.11185121236 4.10380380125 9.08283494787 9.62012067457 9.58939542176 8.9693398021 8.4512149505 11.37781598726 7.71011852526 7.46002763832 7.63517565846 8.0341580594 17.45753766967 6.88622210611 6.67758596044 7.05125672762 7.05463452725 8.63859624501 9.67283643579 8.56791386128 7.84946537134 8.1048422803 8.48642038219 8.30544741558 8.22125350659 16.00369369705 9.70203129402 11.54270556743 
so         8.136047757 8.33044114607 18.6489640278 8.32691276878 8.29484353096 4.89495822351 7.79327497036 4.97663444479 6.1072246371 6.56923014805 8.46698040054 7.36579020078999 12.08412610325 10.41783982153 8.44357634588 6.33580942574 6.53637647788 9.69633700638 7.87473853586 7.65764517949 5.07258593749 6.9791747407 5.39319786467 4.25795774178 7.60737840423 7.71514256836 8.99610537508 7.35716634466 7.59229155944 9.61153326851 7.05004717336 7.45712341926 8.92320740441 8.88322643919 7.65177672371 9.68489845544 9.41829028545 7.74384683753 7.52256148024 6.36988934022 7.87301235818 4.57094246616 4.76777703125 4.62260051813 4.6745949466 7.67122427226 9.33363985551 13.27746942438 6.72771082944 11.59730828144 5.84754766133 7.13209121011 7.55402441487 8.78100360152 9.36481425248 7.42784807852 7.59554893393 7.612157259 7.66989374291 7.64477831612 8.30423937305 6.20668852906 12.25969402013 10.43767936321 8.64950836721 15.97934448873 8.04636840215 7.48524445883 6.65964779369 6.62508863113 6.95974297057 8.56613860782 8.02804839128 8.43401723213 8.18753988581 8.61588542794 6.16919490297 6.5190784105 10.10452919432 7.97998591507 12.4665126724 9.45946297322 9.62385778067999 7.9401997227 8.03976475177 9.2021759547 4.69178893544 5.41255087615 9.14958081399 8.24085483888 7.95497599631 5.39984534729 5.63570778452 5.42171362189 8.18068095521 9.06496694504 5.57872831103 8.36171847831999 9.05062331009 7.7132408807 7.86065255263 8.27330369284 7.53956365646 7.97549869777 4.50633472575 7.68999731394 4.59743500713 4.58617979095 11.89605071883 8.09595027887 0 8.02627788532 7.9481737131 7.71579844903 7.54829482739 7.46469783084 7.29268350471 8.15945177071 7.48784187897 4.58051320606 9.77045460574 8.87929945516 7.67199880735 9.56792174073 9.50053417332 6.03411098498 7.47814537415 10.56182832045 7.20706639521 6.93653429645 7.05247421154 4.13125633224 4.34474545154 4.30496811644 4.28906616493 5.89755722841 9.68066005323 6.18478139831 6.08075053803 8.41437936154 7.85371558192 4.51540032036 4.5741041308 
sp         8.23787529106 9.08429698794 9.1827329164 8.15488159467 8.71428022158 6.3278800995 6.25615833376 6.47544295318 6.50518867066 7.99746607667 6.15686029405 6.99042472664 6.75728025835 8.37970941959 7.52296631617 7.60981708429 7.81618976411 8.84673597569 6.3596893119 7.37110557755 6.29500451982 6.59987077918 7.73658900425 16.04061210365 9.54658354677 7.63518205256 7.02998750641 7.36080067884 7.34841798067 6.68051462 8.0860767137 7.79082464569 7.80689874583 7.94360078715 7.03649813747 8.41933635691 8.22778233796 7.15625354338 8.19629175386 8.02750930619 10.52203720244 9.03539799417999 8.90021324 8.29229736349 8.21844044662 6.35480158473 7.16227633891 10.06428055703 7.43238452411 9.0204921257 6.53370790844 8.669102259 8.92095558005 38.35126824297 7.66377478416 7.36448859319 5.33796773155 7.12947632035 7.16033898613 7.98621105775 6.97268156265001 6.52590797708 6.39928078038 8.95953230354 8.96148831573 8.22228475846 7.51224517715 8.38399083169 6.60417327984 6.79339248485 6.18040347791 8.77514303023 7.18839417657 7.12454729865 8.27094915889 11.88771281505 7.00644662635 6.78063148553 8.237960143 6.97515385953 32.97393930551 7.66385197047 8.81801643866 6.99606971705 7.33055495459 11.24616780855 9.71168784993 6.88549936677 8.59396707568 7.53404651368 7.69563711698 9.14434020902 8.16566169206 9.14641149433 6.94640021742 6.89518071713 7.85991373854 2.59173923952 2.57899281816 7.46264255312 7.52857623589 6.97166172377 7.11410904526 7.11611810883 7.8610501458 7.31750002578 8.08813373705 11.06426903627 7.09965736273 2.44102422066 8.02627788532 0 1.33227304851 0.78703548187 1.18284009893 4.2908890446 4.32973359638 8.22560547002 8.24173572568 9.92461678349 7.74080138543 7.99393570464 7.70931450737 7.43779661242 7.87042326146 7.49938502298 8.23480614705 9.97861141302 7.56101896631 6.96233035988 6.82297362059 7.57225403082 8.11720431208 9.05413886659 10.78831082847 6.46954898413 8.18061181004 8.19009613819 10.01720523026 17.77941218115 9.54267746742 10.22257215946 13.06355295545 
spa        7.56941752506 8.97680991906999 8.81116143567 7.72400788815 8.29228828069 6.14772973758 6.30724304999 5.81096779393 6.66701104113 7.50090743895 6.25805163474 6.41442881758 7.15970980496 7.70865446213 7.62573514109 7.07316197345 7.51426823966 7.34731749114 6.47968782493 7.41728045401 5.89802967252 7.09930586204 7.49431036959 34.40439944381 9.68231359765 7.26388968778 7.41319116695 7.9921540149 7.96912655425 7.22485595088 7.79703063149 7.12309027271 6.93580300043 6.62237480103 6.7075862694 6.89896380417 7.05861350255 6.84299562754 7.80870391975001 8.77061905555 9.44692509439 9.01702056048 9.87546763297 10.40880838734 9.34234042719 6.60137331389 7.49960348497 11.44747371818 7.33360267464 8.33687195766 7.03950410862 7.05765224213 8.26758770461 11.82015744623 8.0518890572 7.06925960737 5.32890877506 6.81691087033 7.15092776955 8.44099159757 6.88863951845 7.04468074857 6.00559270801 8.48635266157 10.21470559446 7.28783265777 6.4783741494 8.19650139027 8.12251421351 7.42218390671001 5.68742978228 10.82161082885 7.0104906573 7.04298662289 8.38886732055 22.42537173259 6.83389934951 6.72138681212 11.45609594864 6.58677360462 27.68265825801 6.99282278334 7.06090323172 6.99399922043 7.78805615987 9.48617870212 13.78692656785 7.60917191347 8.79466520974 7.27378917631 8.2204966703 8.38249713706 8.06973265064 8.67823874933 7.20622858417 7.62110245243 8.69238720209001 2.68896196941 2.6904743248 7.3735814619 7.58990313522 7.58353178065 7.4653412628 7.33764709816 8.5907146153 7.5201346217 9.09821083815 10.02291202499 7.17000576666 2.7615771174 7.9481737131 1.33227304851 0 0.33924182119 0.22688042577 4.23783939492 4.25122255154 7.68769089028 7.59236058223 10.98840349679 7.42554056661 8.48720188124 19.05080208874 7.17275602471 7.14716556247 7.05854145646999 7.39556863027 9.20773113916 6.92248992687 6.57589800765 7.40529984678 8.44704465339999 9.21866812607 9.1383175655 10.15721414803 6.28696507517 7.95755598131 9.67050580801 8.48685277248 11.64400479785 12.08879536495 8.70481607477 14.57450766791 
spg        7.99873916497 9.61584905853 8.32569041632 7.55317876096 8.49641355944 6.36281985638 6.20455306435 6.17328307455 6.60286418243 7.69288032725 6.03978670463 6.72546236971 6.83911018346 8.07112650695 7.25200466288 7.3672711052 7.93465462996 7.56922668383 6.40213752748 7.18441189568 6.26482259252 6.56522784444 7.3952851454 82.26957044417 18.06296960673 7.04217612237 6.80917121636 8.11122606994 7.67134147597 6.80163845326 7.97398747576 6.90021245105 7.20041879473 7.60720933408 6.7241188865 7.42504616865 7.47147904192 7.1103401433 8.54897299313 8.11675237096 10.09928720687 9.93910254636 9.82461654375 8.39229256709 8.8650255938 6.54422318388 7.46456088854 10.73931833105 7.11780081349 7.65180593855 6.64146793226 7.34858561039 8.32765830892 11.0092756882 7.39851983491 7.53693478436 5.25560775841 7.35972998891 7.02634795437 8.1299242706 7.58290147391 6.88428020538 6.40334313372 14.83313667771 9.365004959 7.76995867718 6.85562861338 7.86891735125 7.71497197377 7.12042977441 5.94096055871 9.28470707848 7.80905879933 7.71462695108 8.34768984243 9.66618555507 6.89135713597 6.44646407277 9.42627787727 6.70178303532 12.6031423409 7.55828833322 7.90428004266 7.00272636306 7.92918445769 9.4624388739 8.49098139067 8.21871376298 8.91201068965 7.41774497887 7.98844230261 9.73309807436 8.13355773358 8.83800798998 7.45210982383 7.09360143332 8.19489015931 2.68809536802 2.68706940365 7.87660297232 7.83959096361 7.42220782991 7.27842427764 7.31504287277 9.34917071017 7.52534284197 9.36227235611 9.23158738316 7.10655878947 2.77933435769 7.71579844903 0.78703548187 0.33924182119 0 0.20408021042 4.20941545942 4.25389589176 7.74164246279 11.62904145237 17.64508179206 7.78939608877 8.14955150489 7.82002717914 6.93773255247 6.8418529983 7.41676015436 7.86427021545 9.36111794357 7.02574150423 6.98429898693 7.13094153 8.13319951141 8.16435755311 8.53184656217 9.70405690372001 6.10029993951 7.79579228948 8.08243285721 9.08521087899 22.09559968693 9.87852260586 8.66968052648 12.02385746996 
spm        8.05204581213 14.20908188144 9.03480278906999 7.31697914949 7.61143926385 6.14609531111 6.22378993652 5.51159438877 6.2531411821 7.49672991028 6.19397145378 6.43033308358 7.14328572481 8.17073672846 7.41220902088 6.84314473648 7.2253033763 8.28895639057 6.57837293161 7.4050927988 5.83901024177 6.90628885134 7.47818207815 39.01240114109 9.57584776106 7.95999448926 7.54775731663 8.29513935735 7.35859526963 7.08338718909 8.38755424754 6.83251840568 7.16399093842 7.16059715788 7.11256249227 7.14376019265001 7.32507468863 6.86216668525 7.8438512324 8.02874273178 9.01212719512 8.69907733975 10.02749374636 10.79425890635 9.97075470509 6.4717039233 7.17215353637 10.16072996063 7.16296186497 7.87414908305 6.83947225943 6.92360754784 7.46184988972 15.19745763046 8.33606992867 7.01736201749 5.22035336071 6.74427478402 7.10423236255 7.51079736967 7.57931240812 6.43662588533 6.32435678142 8.79624038228 11.47957499088 7.43508827905 6.77121562507 8.68567123543 7.57303845077 7.76400661636 5.90460691071 8.48811651933 7.58587683487 7.37026054491 8.43765353986 10.43370355122 6.92613976762 7.01184963946 9.87819992272 6.49919458276 11.42525822907 6.71702281487 7.34631657251 6.59580987799 8.10018400797 8.96474457477 10.29415665055 8.32019415015 8.71542309617 7.01257769289 8.02843295106 9.66270989084 8.49807404287 8.56159552778 8.67359986687 7.37996945557 8.00538655841 2.63664849651 2.6620160952 7.13171783838 7.33587541378 7.10506009454001 7.37928205183 7.35259548122 8.84862151349 7.26472413938 9.16978876768 9.32999932517 7.16107388151 2.7771201933 7.54829482739 1.18284009893 0.22688042577 0.20408021042 0 4.20187972679 4.26457821162 7.40045982544 7.23433234624 10.83428515951 8.15755410652 9.18239676498 9.04753691597 7.30580854911 6.99284898708 7.0405289927 7.78885862053 9.50951253322 7.11135351824 6.79637315544 7.9342875982 8.39641690872 8.99013443959 8.04224353243001 9.99329029424 6.13249108092 9.40739399398 9.60121047918 10.53907828661 36.23855260904 10.9470970028 9.56636417049 14.58957709068 
spn        7.06993741522 7.66350477187 8.79334187001 6.94283488998 6.98950597811 6.01060539556 8.06995827146 6.34958019233 6.34192763538 7.22696573677 7.45074800386 7.12119011252 6.88092676884 7.14780046132 7.64459371487 7.26146563335 7.40102471293 7.73216034995 7.80654050962 9.00158292979 5.88052825918 8.99785935481 8.44009807961 6.92208149952 8.75121719238 8.73519043448 7.47219727977 6.72723561395 7.25280225168 10.02631954814 6.9458582414 7.53421594477 8.92316922171 8.54808480624 7.2628930373 8.66458410776 8.70671327204999 8.17666356979 6.94003457439 7.85009650274 9.36111264027 7.61827088582 7.29353792197 7.84247911535 7.5554930308 6.6430357074 8.49282946515 11.06380099083 8.04158953303 8.10826224573 6.94385567146 7.10480446133 7.27327367246 28.5615417529 8.05770742729 7.75218109893 6.19189307937 7.90719163402 7.45345518265 8.43387113178 8.12250008838 6.42858878778 6.48357333486 9.27340235383 14.11492335178 7.72260703933 7.19285293673 7.89925489068 6.60935131304 7.39453007288 6.77540934802 7.61902309314 8.92391664641999 8.53302844685 8.43830421136 23.2167805938 7.26872835257 7.78087633498 7.71939831521 8.10190405706 8.73299393109 9.06415903594 6.41538651296 7.05526159917 9.7783261804 9.64558300446 7.99368181304 7.33652936328 7.67181194479999 7.17023739877 7.41475397141 7.97950388301 7.98125990494 10.58715143383 7.02752724459 6.81504896238 7.5117707744 4.13039108399 4.09093700271 7.63020740724 7.73908647491 7.98574450038 7.70750611863 7.47945976732 8.28727000566 8.22901247523 7.27378759446 7.86835580016 7.17428602116 4.11185121236 7.46469783084 4.2908890446 4.23783939492 4.20941545942 4.20187972679 0 0.04741904827 9.16320021329 12.18729517644 7.97941933295 7.91926666307 7.88204814119 8.06832128153 8.84881182868 8.61737051618 6.49486578061 7.59930873458 7.14276888373 6.45610985884 6.61858823836 6.33010073168 7.1293972551 7.13212699596 8.29180920197 7.7456259609 6.58656490551 8.28513530163 7.80665785745 7.33895472501 10.7235330343 12.93965328554 8.56521687243 9.88292139441 
spt        7.15235743139 7.93222955023 14.74744080332 7.02697254349 7.17651353385 6.07813801339 7.63218637538 6.15488985235 6.46557279535 7.29171021469001 7.25164274332 7.27165680464 7.0860389028 7.10558449404 7.27620215406 7.08536334548 7.62609721471 7.78355962874 7.50437908277 8.27262416576 5.95873377979 7.6746699879 9.78354966225 7.4492428368 8.11823358063 7.58938163637 7.38795936834 6.64768246618 7.00667037763 8.06018512683 7.16260581976 7.76273470015 8.09639439961 7.81997592713 7.19594013634 8.21987643085 8.04657893617 7.38825751154 6.79251569111 7.99343426124 8.33923026864 7.82512908787 8.05662956566 7.62219873109 7.69034875312 6.37678760418 10.76351195775 11.43576754809 8.51661172733 7.74943898241 6.94492241365 7.0674096793 7.38813666763001 19.6889873061 7.43420036393 7.65858283359 6.43652804562 7.59325950233 7.35632632168 8.56962008601 7.64632327251 6.2839937062 6.49720983786 8.95002862721 13.54879402918 7.53254711172 6.85946396197 8.90685497976 6.13512938659 7.71125574362 7.65379102127 7.12504234923 7.33588544335 7.77633267301999 8.30017868286 27.42274447512 7.63862853282 7.92106795375 8.44180303337 7.45128972367 9.93915578324999 8.8274120296 7.23911921214 7.67852499853 8.75454559743 10.13970639286 8.26292072307 7.08246564067 9.18316810873 7.08667025945 7.54433157938 7.79035381379 8.21501261756 8.87877097617 7.16338325444 7.1175864973 7.56724622366 4.13951978831 4.11411545775 7.67017046677 7.66448802215 7.51997446087 7.45648415027 7.75781131186 7.66306850878 8.41822812979 7.31561253384 8.7475306791 7.37343385099 4.10380380125 7.29268350471 4.32973359638 4.25122255154 4.25389589176 4.26457821162 0.04741904827 0 8.06168133466 8.24876942812 7.4317203277 8.28239423246 7.97028006256 10.84892595141 8.52938810102 9.38408014545 6.3902660197 7.28669198597 7.25667651733 6.21597622822 6.52443768634 6.31242832123 7.47737143984 7.31370962412 7.62797827032 7.88064003144 6.71947233715 7.84591692488 7.39203538671 7.20247600363 9.62744633002999 12.25704107956 9.29286516127 9.23447509902 
ss         9.60678538205 8.61128953172 9.08137038554 7.39621354074 7.57158021569 7.86516525784 6.86654677381 8.67113597261 8.38781941491 16.71199976428 6.57871043828 10.76007406672 7.31649062251 7.66351731359 7.89926623905 7.51830644855 8.66324606946 8.081867307 9.34651699363 9.53001770332 8.02800512824 8.41850504094 8.19728748599 8.3844342977 11.23275757501 8.23120732244 8.35834710326 8.57056773634 12.88614431965 12.40771827176 7.54283977711 7.59277420518 10.35950425185 9.09707121713 8.57415021307 10.10381740838 8.83913246371 9.59543832279 8.70162996206 8.03284003943 10.41955899087 7.98224916546 7.45763472918 7.73499013712 7.58879869187 7.29404291013 15.31463591002 8.5913162525 8.38333224009 9.19117265709 9.96100441841 7.72289350569 7.83109577058 8.11958548309 7.6935717451 11.77384482017 8.2165539254 9.83697988159 8.17799752433 8.71689091544 9.42483743404 16.69346268385 7.6635346438 8.308390244 9.37992893641 7.79596550836 17.85571511133 7.83390131493 8.33204397921 7.02407012933 6.92624344686 8.95587476426 8.27910588358 9.62799185491 8.92474349691 7.5119230889 7.6985255195 7.84661309542 8.67749120089 7.66335490073 7.12147320444 7.6637142747 6.86204651417 8.85541874936 6.59348124134 8.83672679358 8.31710195708 8.27353304305 7.30062519054 9.20620798364 7.92061944449 7.67376075869 6.80937792484 8.34462134878 9.46479609885 7.38842670736 8.07329409228 8.4776883838 8.52635262702 7.93423528748 7.8008742364 6.90204817416 7.7083292401 7.52188086736 7.55891118097 9.92361122242 8.34436818887 8.14713467982 7.13520196315 9.08283494787 8.15945177071 8.22560547002 7.68769089028 7.74164246279 7.40045982544 9.16320021329 8.06168133466 0 4.63387404586 7.00383767625 9.00608782737 10.90137073944 6.40011211865 10.48811592649 9.94332067276 8.31966037217 8.39723045469001 6.79820583894 16.69389129503 17.05011243289 8.37794043381 7.85921874747 7.71278580276 8.07791920946 8.46198030042 7.63085974436 12.06536267826 9.2767682969 9.38511240515 9.54721844263 10.65268635595 9.68666779682 7.89403847869 
st         9.51110205482 9.39511973844 9.04394073407 10.53243735731 9.5680788901 5.82098905707 14.35411995933 7.11157399238 6.33995384089 10.39251446242 9.66575692393 9.36996557581 9.00554054774 8.03943820797 7.08984111064 9.76826406073 9.72557285097 7.81434307165 9.24098980188 7.23510078369 7.0157719945 8.90702916558 8.95791527089 5.84066897909 9.56476421654 10.09176212861 18.48732004438 11.00910394333 8.47022098501 7.44147116454 7.78961832836 8.82376317888 16.28391083817 9.75568701994 6.49090196395 17.68863557207 9.84515913043 10.546255099 9.67557754097 8.87997518004 9.76529288486 8.30265391869 8.96313989958 7.82563472823 7.98226240617 9.21772351193 8.5724361312 8.80941272658 14.50022839542 8.01099829428 7.26463096636 10.09573351687 7.84710065756 9.55410224354 9.22496149703 7.92447082761 11.36825169943 7.34686901294 7.40382115108 8.72304596583 7.99138559568 6.84987643903 6.90644618276 9.00609179387 8.42713019974 7.8069903634 14.19762540937 10.96776378899 16.31212306011 7.65701712236 8.40368438242 7.65768946913 7.72855117775 7.77890500755 9.37658200498 8.2837753565 13.3229962668 21.50022413672 9.62497529746 8.4795311273 8.16798254352 7.81794105287 7.28505227212 9.66775233947 6.70706152732 7.79972734382 7.94432534884 12.24806687585 8.13114670532 7.80825920487 9.37447351857 7.87135447179 8.38312045409 9.04718371993 8.49505015364 7.40693708872 9.52904841966 8.62387446397 9.29701761041 9.35940481768 12.35863846601 8.75316093234 8.9064808149 9.23553686434 10.10457271297 7.76199854729 8.6827367053 8.43347695011 8.20763855963 9.62012067457 7.48784187897 8.24173572568 7.59236058223 11.62904145237 7.23433234624 12.18729517644 8.24876942812 4.63387404586 0 8.61829955705 7.55416843769 8.34456823974 7.69104477618 11.91251739348 8.10202137691 7.45916711011 7.21649202132 7.09320886242 7.97403979964 8.93416527098 11.57974751025 7.22249673354 7.48125354856 7.36528949689 7.22569976204 8.61197241827 9.72629679533 10.30304728196 10.88394306175 18.02199066191 18.87868409517 8.76179271475 8.05390417771 
sty        7.89550785065 11.27964040694 10.25645363639 8.30087847101 7.76926849173 3.74010706467 7.19180278398 3.71490368371 6.85024899149 7.51317903571 7.23086718742 7.63246701157 10.29166673761 7.72796656043 8.16346331876 6.76731392592 7.41220383768 8.03526698712 7.84561560422 7.09642643396 3.699003407 8.58144687022 5.5396552149 2.14104318763 8.4725994005 7.11554479208 8.8614547081 9.96119816423 9.57818575372 9.57111390376 7.17652778406 7.83430622205 7.23202323189 7.42618603016 6.6530351955 7.45498956881 7.31339708097 8.62709921018 8.36358648916 7.33252476063 10.34191681955 0.49361973786 0.62347630956 0.5599989882 0.57680394093 8.12904425641 8.45113147053 7.92338103691 6.13466362262 8.63747139493 5.31947353004 7.54018520114 7.50075755599 8.77546580689 8.74980896995 6.97325971645 8.12370969654 6.90138725219 7.86237800442 9.08565011782 8.41631692665 7.10993262656001 7.31455352554 7.93929959006 7.82312764054 12.16757424025 9.15054079456 7.99554373263 7.02152089614 6.68211603006 5.92802466219 7.7454766833 8.4023922878 9.02894847811 8.21376445123 10.41705760776 6.53367236693 6.59733407828 8.24213513954 8.49778250455 11.09743814257 10.14266522676 8.57537160799 7.12034666121 7.76498586173 8.46515371424 3.18371068478 5.23424060248 8.56182091856 9.15441404076 8.39954786785 5.7622238364 5.97243513287 5.57587950941 8.97662128451 7.85073185988 6.8673927796 9.7652591402 11.96844681377 9.09590461942 9.22029318396 8.88766261484 9.14080591218 8.39426679854 0.65508843265 10.77737401059 1.88479787169 0.53755280736 9.5913666584 9.58939542176 4.58051320606 9.92461678349 10.98840349679 17.64508179206 10.83428515951 7.97941933295 7.4317203277 7.00383767625 8.61829955705 0 8.26859231017 8.91165118639 8.28308243224 9.33121063378 6.70087983553 6.477621475 8.58538273847 8.93849055576 6.74460868085 6.76305845854 6.09436712024 3.61905114933 3.68086034864 3.65977556947 3.71845521132 5.8304905301 12.90534287062 7.45564199952 7.19662567128 9.21136777352 10.80803113836 2.98118008263 2.90607881186 
sy         8.45432125016 9.85417642744 9.33221588511 9.18966161016 9.43499179981 6.65028065075 11.17687536191 6.38875887796 6.99050271735 7.70956258593 8.20785213218 7.31634905415 9.20067166012 7.8064457133 9.52432846698 8.20895921241 7.44369229145 10.322863611 7.16402923824 8.14203570577 6.25960261235 8.14674584834 7.33265352766 9.38622533511 7.86163340368 8.25641091763 7.59589846227 9.85370834568 8.39423037816 8.80213858096 7.72903371793 9.27039442161 11.24538975907 9.00657633457 7.68130125731 8.1682190891 8.30464920486 9.09924447541 7.43123740697 7.41825539055001 8.57954110912 7.99013773082 7.8290247744 7.83607218261 8.1232428966 9.88392751791 8.22592327023 14.11510869728 7.80674877413 9.40929404212 8.30217016347 8.44540668147 8.99631659515 8.62304188609 8.04753434174 7.4685839194 8.40697814507 7.63547715157 9.2068397215 9.23408804782 9.24816344589 6.74193307206 8.06291274496 7.70182334941 10.77368508405 9.17618149391 6.88850365924999 8.84272605955 8.52175583794 8.98805399395 6.56643483984 8.03667389259 8.27800785903 8.4146355563 10.71443254348 93.96735423526 8.60294846251 7.74606662007 9.88114673217 7.872238979 9.42547183601 9.01077563429 7.34334883858 8.54525304895 8.83476861247 10.85640316279 11.69174287962 9.26455101027 9.14381850797 8.83212286105 8.23803499011 9.04455625385999 8.12647057587 8.82970520384 8.27595912272 10.72284817926 8.59540510363 7.77203520349 8.61689697588 7.79782325808 8.17568991194 7.96488685012 7.87521242573 8.65676833881 9.0924057742 8.97125878653 8.69998785351 7.63697823468 8.72065371931 8.9693398021 9.77045460574 7.74080138543 7.42554056661 7.78939608877 8.15755410652 7.91926666307 8.28239423246 9.00608782737 7.55416843769 8.26859231017 0 9.5483233471 11.03018913733 9.6597607348 8.79193854099 6.83384534229 7.79463378219 7.49281858119 6.85384083074 6.84013102025 8.26865163435 8.63664720519 8.05590882638 7.9499636927 8.33107418227 6.44212745523 8.56054419524 7.53834071957 8.50615731978 9.38912004623 8.74593297633 9.18424379042 12.95964877963 
syo        9.17632068 8.81822249198 11.20440032404 8.06434484003 8.42033071957 6.83323525041 9.1012352771 7.26300579464 7.03051308705 10.00056288789 7.8307565718 8.19826722713 7.7187642619 8.21862095636 9.40465621944 9.41722511178 8.60880414123 8.33103005148001 7.40294550863 8.66118870087 6.91338432435 7.3577725114 7.64847179909 8.31435007769 8.66023521521999 8.49678314607 7.59377659859 7.1125801185 7.91265194004 6.79503848985 8.64124724471 7.65687246783 7.85846032015 7.84958583212 8.27941586706 8.01879157367 7.85546472806 7.67886945805 7.80688001005 12.68831325608 8.16313922277 8.96485317498 9.67514665792 8.48783613411 8.48612510474 8.48215313799 9.5063396619 9.51608085525 11.03250231196 8.6237777679 8.41297401058 7.45160867642 7.50188363107 13.50866907654 8.06161595614 8.98100269051 8.06406694166 9.25923569426 8.18125011725 8.18163955286 9.77814551987999 6.02960525541 6.59726690991 7.17060492162 11.41866357091 8.84609843865 8.60865437738 8.2817482921 6.01932366817 6.45220326687 6.95059082902 10.30068251651 9.87004888321 9.01872167578 11.16693385533 8.16546749078 7.59167050235 7.38054098689 8.95200695131 8.18227919635 13.21745876014 6.7557004165 6.95480815765 8.45054266138999 7.80851598468 8.52054109541 9.36106013098 7.65770365998 2.54463756183 2.76866245785 2.79021298037 9.57131090042 9.31347874498 9.76820325295 8.94627335692 8.78359890164 10.8659216262 8.86493193601 8.41781529086 8.70937178649 8.54820299078 8.1155444945 8.37284388135 7.9186961483 10.12377410472 7.87757972454 9.58925055833 8.96837448585 7.52371110687 8.4512149505 8.87929945516 7.99393570464 8.48720188124 8.14955150489 9.18239676498 7.88204814119 7.97028006256 10.90137073944 8.34456823974 8.91165118639 9.5483233471 0 11.42300145924 8.50538214952 7.48172774377 7.1441142216 7.49809401661 10.10008082239 6.91725555142 7.3058411449 9.21807856597 9.52863190517 9.5804399782 8.9285506919 9.28025114207 6.2417497493 6.9677195688 7.94057261305 8.27756332696 8.84532304136 8.67730342165 22.19937924458 9.10730864245 
ta         8.92811991029 8.58856215205 7.26703239262 8.96103336983 15.64226353158 6.48972931765 8.38636187215 7.72040989706 7.85218252642 10.44200008757 8.53136235119 8.87241501825 8.90577530011 10.78508531348 32.29513199787 10.38623749646 9.21223865306999 11.23707285047 8.21673060113 12.0600899373 6.8505796801 10.47035110663 8.59803118475 6.7054915802 7.91229031961 7.54960793358 8.58213482071 8.65140488326 8.48852497167 9.16417065527999 10.00801821322 15.99135951517 10.22507428628 11.33736318463 9.4363748185 12.27468719056 13.50980980012 14.00393444837 9.67556502112 8.99146986369 11.29003084902 8.93257631912 9.1235739085 9.00282415994 10.54432161438 8.64789425604 11.95021538354 11.14835661932 9.39241477165 7.50216106857 9.90570044131 7.32004128068 8.89480453929 6.82836134661 7.4457320344 8.7851233562 11.39285033842 9.32011181187 15.51087135317 7.93356705165 10.52261622242 19.88868425967 6.66648503691 7.63556936964 8.14923006383 11.14444724698 9.79292947226 7.16803758633 7.79708271681 6.91501850151 6.71594512661 8.58609401698 8.35462510066 9.90255635099 7.73082551215 12.04785928559 8.83999236411 9.55134385516 9.22291085584 10.48023570498 8.30562924762 7.86810737405 10.0750337729 8.65614347197 7.48532162213 9.88081420023 13.82536088343 9.89755616753 16.92738820666 8.06375328349 9.06226433054 9.29860973101 17.97162712702 9.00388653097 7.00751706425 8.20959940415 8.3836289775 8.11085051598 10.24589193597 16.03225038008 11.71710865211 8.02537196802 14.7663547839 8.118066897 8.17035286193 8.29595090625 10.11977132696 8.86961965986 8.701331308 11.37781598726 7.67199880735 7.70931450737 19.05080208874 7.82002717914 9.04753691597 8.06832128153 10.84892595141 6.40011211865 7.69104477618 8.28308243224 11.03018913733 11.42300145924 0 13.07429963005 9.28193632414 6.893396977 8.16341127942 2.39535845776 8.82512035907999 7.52211439178 6.50280907764 7.46327373636 8.63715581447 10.34940716039 10.95696524795 6.90490178671 12.91313785015 9.13770755237 10.58886181086 8.830638709 9.02497456365 12.00551974352 12.62239663113 
te         8.92342242512 9.56977063537 9.61728418036 9.9634401891 9.83652717557 6.70438135712 7.54069916496 6.21553224723 6.23561200121 8.85420454619 8.32017599908 7.59307003418 8.1954190151 6.68922728411 7.81449904278 9.91063890178 8.44505424317 8.07762668781 8.39867672727 9.04694118039 6.43158209887 6.93826123736 8.05208175967 6.64867237672 8.44983181404 9.2293816429 7.64936354427 7.26598901668 7.38787706032 8.20670889985 8.08832277874 6.81205810518 7.72292464641 7.79428309243 6.78360620842 7.82748159805 7.86437160395 6.78642784545 7.86258306896 11.91830573694 7.9289475439 9.16117185097 8.86602213301 9.53475226674 9.78703111784 8.62103326446 8.2230545857 8.59496745092 7.52550896134 8.17447055516 7.91490053499 7.86421559236 7.64008211396 8.06630126901 7.59364452781 9.00371460992 6.93159996023 8.55316425574 7.46900267752 8.74738678884 8.82167287339 5.92262636354 10.51686938411 10.74142735336 13.04748067418 9.08903001328 8.79067893866 8.33950156774 7.88209795042999 7.74474809221 6.97103532684 6.75361924481 8.79118677183 9.51563065284 7.83217171056 21.42100799102 7.8465107359 7.79880021479 18.48188168036 7.91373085917 8.77356268328 8.74555282956 8.77023337733 11.07679061149 11.84372563839 9.86676914181 9.1154337974 8.24761082218 7.81799592346 7.62118764681 7.62516578712 7.87184059012 7.30378780597 7.26513582416 8.86503103555 8.03040177147 8.09712735063 7.90649109726 8.02702056947999 7.24455273182 7.48849598039 7.87795378216 7.30603620308 9.89584719987 12.4006886522 7.90596990257 11.4106928887 9.48942204783 11.22137409469 7.71011852526 9.56792174073 7.43779661242 7.17275602471 6.93773255247 7.30580854911 8.84881182868 8.52938810102 10.48811592649 11.91251739348 9.33121063378 9.6597607348 8.50538214952 13.07429963005 0 7.41617616914 7.18845081741 8.57258390624 11.0450665386 7.39791552985 7.06224493052 8.81690543808 8.43828903089 7.52312548482 9.12374322539 10.0162507791 6.69797609569 7.57513814384 8.73313000209 8.89448223252 9.11750509508 7.96122788614 9.33688396684 8.82002730922 
tm         8.59192065507 7.54560882728 10.32150099225 7.94952985085 7.99014816249 5.63792600967 7.05206237121 5.59607514495 7.5172433078 7.86252898281 6.82841402744 7.12829048151 8.72477366856 8.54066679295 8.00832233634 7.56249055538 8.60830837711 8.00709968359 9.67250982681 8.88922576722 5.69142220426 8.22706191474 8.31387037926 6.55149129387 9.68074989964 6.97029415415 8.34037829416 7.27742795198 7.97175138374 7.21618429127 9.08251124939 7.5656804637 7.14658370346 7.33710488452 6.11005565425 7.29290648631 7.54191116031 7.04773258681 7.50247518571 7.6573381876 9.25187500992 6.91639048241 7.76680055856 7.19132050427 7.19333657647 7.42377399839 9.71113887877 8.0376560538 8.37712211387 6.89562604816 6.63987253619 7.14134960881 6.85266383383 8.07526491891 7.18767196354 7.29352771688 7.57456914402 7.37799305417 7.26543863875 7.53943047869 8.66577353631 6.74402768603 6.38727338567 8.31886415617 8.89258860758 8.59095225037 7.17817133049 6.85788674851 7.41305486931 6.23976353066 6.84035566983 9.8046139575 8.03964776642 8.13525870499 7.87734680702 13.91826255922 7.78008632255 7.23520629625 9.5444426562 9.94457562476999 7.22224878526 8.04862876736 7.50765228574 6.85374490378 8.59623903992 8.48576203827 8.6928956988 7.80058982297 7.28093729834 7.14812205683 6.91107748405 8.94167942342 7.23393034903 7.05239173221 7.49500027523 6.48330489795 8.1718064502 8.29310876984 9.35673567894 17.35029270475 9.35687967065 9.76409263287 13.3177019524 7.75134687659 7.72553653607 7.91528329197 7.39492398175 6.999432834 8.55097939404 7.46002763832 9.50053417332 7.87042326146 7.14716556247 6.8418529983 6.99284898708 8.61737051618 9.38408014545 9.94332067276 8.10202137691 6.70087983553 8.79193854099 7.48172774377 9.28193632414 7.41617616914 0 7.64705533851 10.65107422881 9.37358838464 6.42320922713 6.52188080969 6.26682834862 7.45723515596 7.35661961627 7.50997500257 7.7274005375 6.98386902534 8.60688992404 9.51044046354 8.31309277336 7.02418947493 6.54236275982 8.29199315369 8.1567822422 
tp         8.73519234075 6.93832323066 8.18534353226 7.09833122397 7.21662973397 6.54477254851 6.71713940556 6.07828296007 5.65438578834 6.23865091439 7.11974191397 5.95941313405 7.27204932498 7.16237965082 6.58504862066 5.76799527909 6.75247692855 6.32327897904 6.24339232397 7.36647658196 6.55726247624 6.3689087851 6.50492520592 6.02364217305 6.85818090106 7.00555374828 5.7976933313 5.81309260354 5.84838877389 10.7087883464 6.95898903301 6.7501157762 8.97236864129 7.97899033579 6.07921220254 8.21473689645 8.62548158852 6.72973779739 8.96528918785 6.72827273284 8.83607673661999 6.85212489167 6.95806051635 6.73373666228 6.96198968136 6.6820021002 7.37341755817 7.62713886608 7.0974625638 7.24682575566 6.34679913794 6.79709516692 6.45448384165 7.75350533105 6.7451633689 6.92601579652 6.80197915218 6.66726301413 6.55710307555 6.70924339109 5.80130360119 6.02974833169 6.2254958401 7.51439140527 11.12309538305 8.12770005382 5.71649426461 6.86381390211 5.72251534768 6.39154789135 6.79635702567 19.60594839128 5.81871093374 5.86811354283 12.06842289565 11.88208294913 6.45891714586 7.13531812933 8.34140244095 5.52657905949 13.28308557241 5.98842156754 6.32206613925 7.38697443434 8.18241515725 7.50511530226 6.83966733684 7.19968811031 6.96908158644 6.66230918137 6.68995379608 8.38669990693 7.13149685872 7.20942401147 7.5437974428 7.15104915434 5.77416011632 6.93025694968 6.68946423083 5.94797989232 6.14145983121 6.39397950069 6.37605330509 6.09615640851 6.66123637271 6.37112104294 6.85835375911 7.40192653299 7.63641921686 7.63517565846 6.03411098498 7.49938502298 7.05854145646999 7.41676015436 7.0405289927 6.49486578061 6.3902660197 8.31966037217 7.45916711011 6.477621475 6.83384534229 7.1441142216 6.893396977 7.18845081741 7.64705533851 0 5.67512664411 5.96506141509 6.83742397961 6.6531482212 5.91495669779 7.89134837189 6.86512616937 7.20144752834 7.48353103961 6.85340797272 9.23656794804 6.43784455613 6.66555606889 7.50866590938 8.06727196748 5.98286473696 6.25803403125 
tt         13.43747361633 7.15097478033999 11.34002653101 6.57211174375 6.61756776048 5.84825893779 4.57904387184 5.94899939896 6.12092567492 6.55509156443 4.57550896602 4.21527037903 7.88053670064 8.16317490811999 6.94729199293 6.55756931256 7.01093414161 7.15448722245 3.80239618058 8.14222468578 5.99263066242 4.07869228871 6.99517729795 10.24679020067 9.17513414625 8.19030357229 5.23400151366 5.63027087396 5.46518048179 6.93751005755 3.97275631552 7.74439349362 8.27591503757 8.4797911245 4.08986093009 8.58253646663 8.05511813229 8.10954809191 7.85684071372 7.97912780683 10.32298127685 7.94256044576 8.97258423432 7.93334641309 7.94505608847 6.17803072933 7.13011680976 8.0298968891 7.61020528809 9.07991188009 7.65480732228 8.68673370603 8.65856671149 8.44178743923 7.23524593315 4.63856472657 8.04162610704 4.65258158699 4.83695796349 9.79084938687 5.80885439639 5.56163835045 6.04566972012 9.03369312739 19.13848476936 8.23556020883 6.10369091767 8.6799809861 5.95691453734 5.6844505176 6.36203770662 8.99752443432 5.88292534762 5.78368653411 8.08346412742 11.48962267358 7.73659900994 8.75010280311 7.7783554354 3.62576969415 9.92719740479 8.36135987296 7.83669355901 6.92096480812 7.03406895448 9.35458025253 8.88381477628 8.853861207 8.94812978012 8.81852574972 8.71555419531 7.37784173316 7.2804554322 7.82831789135 7.80279571404 7.81406487981 7.54278580599 8.00924399872 8.99431170512 4.19865369184 4.17291979865 6.11757011018 4.17278891367 6.22884350706 7.84552304537 4.04355221988 8.30776603096 7.95914322323 6.84073717583 8.0341580594 7.47814537415 8.23480614705 7.39556863027 7.86427021545 7.78885862053 7.59930873458 7.28669198597 8.39723045469001 7.21649202132 8.58538273847 7.79463378219 7.49809401661 8.16341127942 8.57258390624 10.65107422881 5.67512664411 0 7.48319388286 6.4192943473 6.18994153477 6.00117524242 8.60912242481 8.3810246995 10.3292296241 9.03529159895 6.05006368455 8.83742900031 6.97289718701 7.28985364257 8.05033198998 7.4284916896 7.89466816399 8.02887149947 
tv         14.18656396608 9.48000106948 8.30110198868 7.78685532062 8.07361584064 12.05240557162 7.80706216338 24.72636101482 8.2166360105 8.4504689565 8.55622336658 7.32075407302 8.85561480379 8.39385788151 8.18992345709 8.89119470569 8.53108818435 8.30813571653 9.9317155782 8.56787416421 8.95877640362 8.99258547919 16.08164121472 6.91733304497 7.61866150691 19.82374748116 8.79232905776 11.53518345111 13.22807838144 10.79105289963 8.63611907759 19.62128951928 27.18714704027 19.2259498369 11.82568325113 17.90698713242 28.65231728591 56.81466807736 7.58344874725 8.92018078849 9.45893040804 7.64336289381 8.37769253605 10.36781066853 12.60916241962 7.99905015875 16.65937836331 9.93565763424 7.38169979718 8.83992074857 7.61881665665 7.81554750254 8.77803614312 6.74668458756 16.55803965849 8.04798664261 9.74996886201 7.58218244254 8.47923303886001 9.1401970252 7.42761932795 8.20483923234 7.39199261651 8.74164643544 8.6336281302 9.54743611617 9.77554444337 8.39552860033 6.85629146106 7.57940155334 7.09815280719 7.40776253176 7.90478970593 7.80836392193 7.80245117874 9.10645050449 7.959170887 7.89945979907 7.63990996049 9.35152081106 7.84680383176 7.12772297287 7.96635272211 8.46142609822 6.97446038797 8.47812782094 9.40197847772 8.32350572715 10.60443209652 7.98754385293 10.62479244472 9.51864692234 9.62641095864 8.30989834551 7.8409963949 7.76998201229 18.00379496898 10.42558991693 9.4764064961 9.8997780614 9.97391069476 7.6834849434 9.30060536417 7.57042428004 8.37395900861 9.06488897896 9.29549299852 10.68566976716 7.26089154521 17.45753766967 10.56182832045 9.97861141302 9.20773113916 9.36111794357 9.50951253322 7.14276888373 7.25667651733 6.79820583894 7.09320886242 8.93849055576 7.49281858119 10.10008082239 2.39535845776 11.0450665386 9.37358838464 5.96506141509 7.48319388286 0 6.70751340952 8.91594464308 6.70566070988 6.9245317038 8.57262873027 10.12987903127 8.44118775331 8.72030745952 18.52743745815 6.79773879002 8.25722709723 9.64940184447 9.32880246663 13.76399915682 11.30457437172 
tw         9.19274473211 7.75640862119 9.40896743421 8.20326068067 8.16558776679 5.59860765905 7.65229825785 5.59645535848 5.94090068959 7.21015602447 7.48069565599 6.63614398113 6.69907327466 5.96790103148 8.02631173894 8.45414288682 7.12856476644 7.49728567507 6.79999200476 7.07472876984 5.70596275038 6.09023809039 7.1296553727 6.27670630161 6.62419242142 6.52180779069 4.59524439681 4.78900501627 4.67844018485 8.56183239158 6.62122373668 6.07791920489 7.3732317588 7.12332053474 5.64035586884 7.51386464916 7.75155182317 6.06791650731 6.78393256388 8.0831308445 11.06701881701 7.141567035 7.57099007169 7.12847347447999 7.24086556848 8.05323546168 7.35169862183 9.73612001776 6.84968753444 7.4573256867 6.53872771077 6.59701887512 6.95473545564 7.04808326695 7.21372752488 6.00930347158 6.14315338554 6.34138159747 6.47030480833 8.21501363108 4.31625438344 4.69035634391 6.17976201844 98.68947092495 60.72579346529 7.93173808894 4.61790034235 8.98691389351 5.32551251752 7.30168321464 6.13709384158 12.91150029482 4.27280327763 4.31757405682 6.89717147749 13.04657500757 7.39200676815 7.08540097794 7.76855962022001 5.88416663545 7.13038324431 6.6668110746 6.2834719236 7.76082348884001 7.21188872892 8.98786847987 7.2827846643 6.4617976165 7.85307266166 6.03908311046 6.02336887972 7.66793511169 7.36792891036 6.91939090382 6.72340308626 6.52079729905 7.16243880035 8.25071213322 7.69981592285 5.89521897619 5.94094992611 4.2669509203 5.77437197859 4.16687677486 7.97503626604 5.56941558767 7.48224214216 7.28336880589 8.14443833251 6.88622210611 7.20706639521 7.56101896631 6.92248992687 7.02574150423 7.11135351824 6.45610985884 6.21597622822 16.69389129503 7.97403979964 6.74460868085 6.85384083074 6.91725555142 8.82512035907999 7.39791552985 6.42320922713 6.83742397961 6.4192943473 6.70751340952 0 1.49725798608 6.07936614355 7.29422771115 11.08065479251 6.94633407115 7.97307036303 6.95375447925 7.79625868097 6.9376585514 7.01689320669 6.35506319795 6.58363797722 8.09064488634 8.21666167611 
twt        9.06669891856 10.62073612378 8.26448114478 8.88666632544 9.03702104822 5.16164707609 6.37997884709 5.31084854504 5.96310692757 7.48181417604 6.18846351426 6.28003244193 7.94831647216 5.80075121503 7.15535859143 7.88895867433 7.40502218222 7.44462483244 6.38716456699 6.75775921035 5.40719049067 5.77645777007 8.0554375074 5.76988418166 7.27096199982 8.19243910223 4.6010580849 4.69683611621 4.64059090307 8.27898924709 6.94183876773 8.52773454987 8.75634342411 9.12104006739 5.46340334638 9.00291233595 27.73498423963 9.06529584654 6.83655833551 8.7701611048 12.81615188591 7.16174133508 7.46649192671 6.54748726744 6.67067427343 7.24729600152 7.58536094031 15.23446808501 6.86300295862 7.76601763746 7.21364348232 6.69725366906 6.65620838003 22.31935236397 7.61520217375 6.51660618849 6.21448876882 6.60251813776 6.63694266556 8.09303989065 4.20628225891 5.22885023968 7.31668185342 16.99717062196 44.36450027222 7.97134137732 4.84915472718 9.3034261702 5.80045021556 6.08937805349 5.85075788602 9.00318923114 4.16621802988 4.18763792609 6.9390097683 21.54263747894 7.08621980651 6.76573886572 7.55359612924 5.87481126914 8.52406676827 6.42238513099 7.05545626078 8.15902150063 9.03629111876 7.44717237447 6.180391171 7.1574637343 8.12361848705 6.07684049423 5.87711919778 6.65170418287 9.03663305124 7.22443271568 7.81813039225 6.96613476803 40.46006348993 7.62091527035 7.14647980077 5.98561264366 5.98683210681 4.38292143283 5.85402578213 4.15402314744 7.88869267854 5.59533704471 7.76702102189 7.16630951517 9.87985369612 6.67758596044 6.93653429645 6.96233035988 6.57589800765 6.98429898693 6.79637315544 6.61858823836 6.52443768634 17.05011243289 8.93416527098 6.76305845854 6.84013102025 7.3058411449 7.52211439178 7.06224493052 6.52188080969 6.6531482212 6.18994153477 8.91594464308 1.49725798608 0 5.93521846662 6.7561376524 7.05880558669 6.52560738217 6.39023598362 6.08118388706 9.11171006469 6.87865894917 6.80913428538 6.3010285421 5.91793162331 7.1524838542 8.04892584306 
uu         8.21253823957 7.55958028487 9.47328269049 7.47679961472 8.03997281938 5.63506722377 5.37172200645 4.93450757411 6.38124883975 7.01464448251 5.46467315919 4.9927905694 6.97047318216 6.45291712822 6.54457550483 6.58164403228 6.7200661896 6.56279129323 5.20846348923 6.56973961012 5.41266109538 5.76900848323 6.58830388017 6.20336447221 5.86357259566 6.62028845081 6.38681544113 7.23271062237 6.45650440099 6.60505345906 5.53410670929 7.90798714635 6.52461252788 6.46233374455 5.88936997613 6.58227739207 6.47673521853 6.45460710331 7.21165950111 7.27749477389 21.31362680826 6.00079438437 6.33574646398 5.97687905516 5.84547053568 5.75642739637 7.22170544463 6.71615325906 6.89765431975 6.7452799476 15.25257342075 6.47410921204 6.93995843244 10.09668270463 5.68624737879 5.3294067488 7.32705098056 5.42756904657 5.03059028352 6.40025899232 6.67816932122 4.47806029124 4.57736748027 7.98294048461 14.04397255221 7.57082598936 8.45922750006999 6.3630782344 6.31930957459 104.90802863771 6.41656283641 7.1334912728 7.07051491289 7.04255639063 5.92445250155 13.11002813465 7.00544553096 6.20170402201 7.75649943032 5.10453856548 9.84289104923 7.08432104149 7.86507993146 6.82878908348 6.76294168796 7.24493516591 6.47907859156 6.72382002055 5.93907810516 6.90644557385 6.61970989955 7.42370004033 6.70226835872 7.0534700034 4.97303053326 5.06377492911 6.60656899006 6.43877461731 6.49436934338 5.13283849934 5.03294260662 5.11380249735 5.00047754158 5.76718696829 6.39304682308 5.23549794304 6.25494198163 6.23893816774 6.88344127762 7.05125672762 7.05247421154 6.82297362059 7.40529984678 7.13094153 7.9342875982 6.33010073168 6.31242832123 8.37794043381 11.57974751025 6.09436712024 8.26865163435 9.21807856597 6.50280907764 8.81690543808 6.26682834862 5.91495669779 6.00117524242 6.70566070988 6.07936614355 5.93521846662 0 5.77981283294 6.20724876781 6.53615553652 6.48165725191 5.48878510845 6.16932906981 8.43295096238 6.50142414882 6.43726243378 7.06757051004 6.08440044755 7.10769844624 
vc         7.49293709563 9.0357007211 8.27487727186999 9.51211587501 10.26340382816 4.33311600906 6.80391825812 4.26260081864 6.956429841 6.22423131468 7.0157755988 7.40190086276 8.0458379377 16.17071534598 8.38168918363 6.48949116637 6.52677319864 7.90344564501 7.23752298289 7.92396478274 4.2431929447 8.13432538597001 5.64848268262 3.60426490929 8.01607475194 7.23224856054 9.44156571722 8.95363807108 8.33463689535 11.4173859818 7.38717316985 7.96317870867 7.09742630643 7.26166327951 7.22528617863 6.97733534562 7.10613503881 8.15690386928 7.12791173072 6.77204795239 15.97923099071 3.55336814459 3.60800196507 3.60390089076 3.6068169667 7.7937679675 8.14018137425 9.30698125358 6.43852437762 8.0020007115 5.07725776213 9.70861761337 8.34672906981 7.08741537194 8.02185821940001 7.82389887783 7.10456167365 8.35185117525 8.91792129986 7.8676400977 27.66816812005 6.32376697131 18.99460856325 7.14271610406 7.67474042387 8.07410685561 7.84820309544 8.98086867509 8.0159795275 6.41736286084 6.54428760526 7.38283007185 9.76898324075 9.10194275123 8.63678948564 6.26861652741 6.89474720797 6.52745106166 8.7360631357 8.05380656597 8.16766428491 12.25554623823 11.74957367461 7.31092114554 6.75585667925 9.20874349 3.7867063271 5.2902058589 8.8602030996 9.97865667011 8.94889737306 4.89331045913 5.06244003142 4.9099841726 6.90086441299 6.70193192534 6.13983030515 9.67063583965 8.61964527732 7.7854924688 8.01349605981 8.03957822248 7.89906485471 8.8890496386 3.55351864628 10.49008072868 3.52784076529 3.54189055412 10.94694459822 7.05463452725 4.13125633224 7.57225403082 8.44704465339999 8.13319951141 8.39641690872 7.1293972551 7.47737143984 7.85921874747 7.22249673354 3.61905114933 8.63664720519 9.52863190517 7.46327373636 8.43828903089 7.45723515596 7.89134837189 8.60912242481 6.9245317038 7.29422771115 6.7561376524 5.77981283294 0 2.40166945038 2.41658361887 2.40101651994 5.96723823799 7.56081923691 6.16285707506 6.24467519376 6.69480988506 6.77470617251 3.52227766653 3.6738512191 
vp         7.73341841493 12.09957064955 10.49469456277 8.61392468020001 8.17210279824 4.37592257826 6.49249021686 4.39694001266 7.05210550079 6.174643516 6.67056098266 8.06865143212 8.54030489096 10.02008364287 8.33942389674 6.01026708477 6.23108518445 8.16769472707 7.65293955552 9.67366760256 4.34785266307 7.7429224015 5.86655799824 3.70165145131 8.39986101575 7.82176619903 11.65427396164 9.07170682546 8.39529361915 9.4471981959 7.76077457108 16.29956391649 7.65079564585 7.48479335036 6.77122777641 7.96219962759 7.88141758641 7.72078866542 9.81591218973 6.32145951955 13.39149890492 3.61990666479 3.67786534922 3.74267482685 3.73576886819 7.55878204638 6.52415224628 8.27284523674 6.1600151086 9.54444720969 5.16100987616 7.4357097911 7.04621934021 8.85338985091 8.9356795556 9.00722487475 7.39192597595 8.76144444289 7.52697525349 9.91467950832 11.88460892124 6.08559135694 8.10731199638 9.40913657657 9.69303460945 7.87958649691 8.28689742698 7.38366051503 7.94123068039 6.57235616442 6.55049721149 7.43909557271 9.31005327076 10.97422282373 10.2571810585 12.33602188378 6.86575402145 6.68991366477 8.77093026581 8.03101395681 10.62832047798 8.66945748744 10.82444922571 7.2900160862 7.18711434671 9.21342557364 4.11086639108 5.3442823702 10.31305001871 9.44657634450001 11.55911510467 4.89467636428 4.88469259964 5.0133358998 7.58715175478 8.15736304863 6.23368543208 10.33903848761 11.68625303163 8.54398169324 8.28047349308 7.4816548912 8.19955956782 7.23332103574 3.6959220102 9.44901437911999 3.73042476694 3.63602087247 9.20057450537 8.63859624501 4.34474545154 8.11720431208 9.21866812607 8.16435755311 8.99013443959 7.13212699596 7.31370962412 7.71278580276 7.48125354856 3.68086034864 8.05590882638 9.5804399782 8.63715581447 7.52312548482 7.35661961627 6.86512616937 8.3810246995 8.57262873027 11.08065479251 7.05880558669 6.20724876781 2.40166945038 0 0.8742661041 0.86151729217 5.8257949933 9.53767880863 6.58228194877 6.64306447355 8.07724511037 7.83715708803 3.84737561011 3.85178503549 
vv         7.30159183329 8.73177314807 8.64328637176 8.67145502278 8.354918726 4.48314158337 6.61839827471 4.42124347501 7.09182873374 5.95280957581 7.05474919398 8.37596532762 7.87218012978 9.04959746518 8.23337787688 6.19419137916 6.10177063347 8.19220809793 7.92865919222 7.56287766195 4.39281441931 7.2309647781 5.66743797001 3.66640400485 8.86294067559 7.3599699973 11.66015225364 8.6570423594 8.16709348824 9.3890007018 9.12874276913 7.71289742862 7.67807564674 7.51674139212 7.23519349374 7.76259018764 7.68495012949 7.4731136375 10.66602940773 6.37577143732 31.00138086832 3.55826783514 3.64217975706 3.65744581495 3.64529271055 7.60803246364001 6.75900790393 9.17176455786 6.47179312145 8.52957163401 5.16328119048 7.13789059178 7.25293029034 11.95927710057 7.8446121613 8.99943585425 8.04519698996 7.76525990569 7.45506321732 12.8607938697 8.73965660575 6.62466502558 9.99946660673 8.13708317439 10.46728944707 7.95709884449 9.04807874648 7.97773325633 9.42485725456 6.49864561562 6.90008087426 7.509858202 8.82029804853 9.15736952103 11.01951123541 7.37594744979 6.53391210078 6.64181495328 9.86555671212 8.08842620316 9.49846153364 8.12973721619 8.55418324372 7.11062621316 6.55453198388 7.69940534761 3.86377671734 5.17916129454 8.21709518121 9.1118539592 12.04206417091 4.9640997157 4.92700399149 5.02255593469 7.18165349769 7.08394739476 6.14551025491 8.40231375018 8.31671706665 8.9397762788 9.77465241199 7.50744050021 8.83502536175 7.35008659178 3.70008096196 11.45484742305 3.68437390428 3.61203309214 10.43066620782 9.67283643579 4.30496811644 9.05413886659 9.1383175655 8.53184656217 8.04224353243001 8.29180920197 7.62797827032 8.07791920946 7.36528949689 3.65977556947 7.9499636927 8.9285506919 10.34940716039 9.12374322539 7.50997500257 7.20144752834 10.3292296241 10.12987903127 6.94633407115 6.52560738217 6.53615553652 2.41658361887 0.8742661041 0 0.12238981649 6.00030263036 8.90243811647 6.38587742258 6.41679614696 8.11560310404 7.43609089056 3.73140123688 3.6911894681 
vvy        7.95418562125 10.3858736768 13.17995893757 9.45485115277 8.7780855606 4.52894878115 6.76140942514 4.43873106308 7.01480416398 5.83679472704 6.93529807644 8.62862591461 7.69685250065 8.48599231204 11.64730763435 6.20536452944 5.8968610801 8.75803123092 8.11200158103 8.64877259265 4.42237070051 7.73430697795 5.99619728807 3.75390630141 8.39005202967 6.98897183416 9.06570482965 8.52507950749 7.5987114476 8.7211615579 8.1953484572 8.19153412056 7.80689978343 7.65716487425 7.28181339206 7.87096843666 7.7541509954 7.19700212993 9.2367850913 6.28849137367 10.39414159257 3.62167907416 3.68076954403 3.71995906573 3.72936502623 7.04609154114 6.92657122072 7.96778233071 6.31518615086 7.88592472295 5.19449256289 7.27461790517 7.30837290453 8.7941588124 9.44953203311 8.37945759808 8.16871589551 7.85924194614 7.97501983412 10.45880669319 10.05148185367 7.2463419587 9.28074517524 8.90891010645 10.83329851993 8.87818553757 8.55439339079 8.00670794984 10.01647486104 6.47952106825 6.727849597 7.32963681333 10.17838383707 9.02819917193 8.87679938033 7.92507364566 6.57381849286 6.64328137124 8.40585687153 9.27126824638999 9.48434800559 8.53968136862 9.19575621426 8.10094612538 6.70186646659 7.68543361763 3.85058285305 5.33622495776 8.56673847275 9.08658134087 9.13308073541 4.98716983766 4.94732178383 5.14114646798 7.25113574232 7.28752766203 6.20003610172 8.77684275102 8.50150187786 9.07196363067 8.79598313063 7.92398358871 8.67789445008 7.90436895393 3.78181972988 12.90468460425 3.75683798446 3.67419601094 9.54268590712 8.56791386128 4.28906616493 10.78831082847 10.15721414803 9.70405690372001 9.99329029424 7.7456259609 7.88064003144 8.46198030042 7.22569976204 3.71845521132 8.33107418227 9.28025114207 10.95696524795 10.0162507791 7.7274005375 7.48353103961 9.03529159895 8.44118775331 7.97307036303 6.39023598362 6.48165725191 2.40101651994 0.86151729217 0.12238981649 0 6.02427559826 9.35505966476 6.37563466018 6.43707634148 7.8002504505 7.27616380246 3.74902392333 3.72999653481 
wb         7.85088421462 7.91177112125 9.51348013865 7.46168316639 7.90888772066 5.6041243668 6.13098095563 5.76797626477 5.4731996257 6.2616870033 6.30923306457 6.09442296795 7.21446668273 7.29892459741 7.30035515948 6.21767378024 5.79949917462 7.60241761412 7.17103211804 6.80841787774 6.091032342 5.77274538069 6.38084562141 5.94331974274 7.05993126585 10.63393540865 5.92856166101 5.72351992876 5.89104264815 6.51235408599 5.92825034754 6.80705601204 13.6957697841 11.69053869203 5.2432969827 14.35124990636 12.45951017702 6.51686777332 6.22717926201 11.92789831317 15.57679608454 5.66736587713 5.68390169845 5.67355104607 5.66335796498 5.95586370508 7.38805383298 6.78174029028 6.52976495948 8.51360283568 5.72732369065 6.59638229713 6.05892825362 7.24172398362 6.87874975601 6.20648278908 6.77632477886 6.25121466325 6.71437600161 8.96612554135 6.48673454608 5.86231674133 10.08982333688 9.86826641068 8.91971773193 7.43959516451 5.77286248542 7.24244884552 6.74108967037 5.96524861135 6.15711445676 6.63994587437 6.36368120759 6.55480666205 6.12916003733 8.83593437921 6.20388253302 6.31672635102 7.30596680875 6.29776863817 290.63386032986 8.00010989573 7.65969369845 6.00418602229 10.39604547086 7.2242369542 5.37758691384 5.54021321539 6.55906548704 6.38491625149 6.57689352745 6.45682772449 5.79546869629 5.2682381885 8.72883399948 6.88911934561 6.36820962597 6.85286845423 7.29120711458 6.87981258904 6.74785926023 6.09001774531 6.92527264127 6.33657278262 6.02876018277 7.11305087293 5.60195271072 5.57745556042 6.40346496284 7.84946537134 5.89755722841 6.46954898413 6.28696507517 6.10029993951 6.13249108092 6.58656490551 6.71947233715 7.63085974436 8.61197241827 5.8304905301 6.44212745523 6.2417497493 6.90490178671 6.69797609569 6.98386902534 6.85340797272 6.05006368455 8.72030745952 6.95375447925 6.08118388706 5.48878510845 5.96723823799 5.8257949933 6.00030263036 6.02427559826 0 7.04220411651 9.07816392203 7.65563987154 7.62555193181 8.00237254952 5.82843951606 5.39953685212 
ws         9.15373764916 10.02341516786 8.29619243324 8.21586670176 7.90585738656 8.17900415319 8.52330376482 8.55276801683 9.34217926824 9.84442289348 8.62261871657 8.60731682378 8.17143134587 16.90013931848 7.93084188749 9.72308583692 7.94431831343 8.52399135682 9.55878686445 8.56528176563 7.44344225375 8.26050231806 7.96473399841 7.2656465666 8.26026958729 12.6125561534 6.97357809229 6.87446885457 7.03080306515 7.19582612174 8.44988481281 7.62606655297 45.47380209872 10.22636230971 9.97244093692 9.39107130107 10.29439521838 9.26246233031 11.07754779132 8.60243333719 9.18482673543 11.97758777992 10.80823279918 14.21770785504 9.49617692732 9.76677464027 7.60814948377 7.70165387179 9.64835361845 5.21955730322 10.00265808 8.75544912631 12.51481780563 9.61096344516 8.48672879699 10.34953947453 7.69640943076 9.19931164175999 9.04624563597 8.575335181 10.93865711974 5.9457690869 8.32274016774 11.07013659311 27.27206744436 8.64909981303 8.48286592959 7.59219142294 6.32655150043 7.93928483815 6.67869578549 10.24924743857 12.04205292748 18.78795681378 7.70102621206 8.12629233558 7.77854079834 10.96496915734 9.04449245072 9.84761071143 9.97741143298 9.19607147421 8.03725775913 7.79221521319 9.84042554649 8.85573157157 9.15350520176 11.28983729297 13.15904224414 8.53547245353 9.36587555824 8.71575377991 10.04053123739 8.34129535984 7.50229660297 6.9466306306 7.76051290161 11.80024388903 13.80917599003 10.77618922967 10.10851716836 10.96246900244 9.30538072218 8.02264513861 9.54373879576 11.34393124016 9.57604225549 15.17389936677 7.99794798469 8.1048422803 9.68066005323 8.18061181004 7.95755598131 7.79579228948 9.40739399398 8.28513530163 7.84591692488 12.06536267826 9.72629679533 12.90534287062 8.56054419524 6.9677195688 12.91313785015 7.57513814384 8.60688992404 9.23656794804 8.83742900031 18.52743745815 7.79625868097 9.11171006469 6.16932906981 7.56081923691 9.53767880863 8.90243811647 9.35505966476 7.04220411651 0 7.39309068181 8.63018877894999 7.18437072033 9.81038932433 10.44558608111 8.91615070714 
xa         8.50031132165 8.42003585999 8.15629118543 6.56235264875 6.66003136405 6.53109249719 7.80103644967 6.45364343549 5.84739833755 6.45042563276 8.11035759664 7.11909917696 7.67785422322 8.36394557512 7.58540588373 6.26144547389 6.59626584169 7.5621220887 8.37000516675 8.02208308756 6.50549850783 7.12821130819 5.43913444198 5.56609349083 7.76501683056 9.64459694303 7.60609108475 7.16796900427 7.87081326706 8.36192849316 6.8560390584 12.13559536077 8.3828163887 8.27643930789 7.37927876118 8.46617323832 10.03673043557 9.06450783239 8.41524099348 6.67888745977 8.3953412535 6.80742982977 7.0558946828 6.76969477838 6.64225561315 6.96498542235 8.00199382924 9.99506402712 6.76653891466 9.2046168724 7.25918768981 8.79070115703 8.5350104686 8.78221483198 9.75506384093 7.07355507031 8.12916712989 7.44248759533 9.69641404214 8.21394027583 7.09330717003 5.9609894975 6.90859619999 10.04462659643 9.39453419912 7.77289171866 6.01049961154 11.81417401446 7.4484320402 6.20225634826 8.33776170267 24.7162394068 7.21078381532 7.0976019184 23.47998815798 39.38267657273 6.87515663514 7.06256014959 8.35463806948 6.61223272239 9.11055111275 8.64339191688 8.45109142913 7.6125035892 11.45607052351 8.7299988599 6.32233734308 7.36049334933 8.17622165011999 9.10809893349 8.75616896322 6.95469759726 6.95555644988 6.88812505447 7.70534389775 7.99684491621 6.19011244195 8.13396532827 8.18876783332 8.34141552424 8.33706198809 8.77151050844 9.09430900467 9.41402061307 8.1114948234 8.34517875405 8.05954409055 6.9095957862 7.35239775091 8.48642038219 6.18478139831 8.19009613819 9.67050580801 8.08243285721 9.60121047918 7.80665785745 7.39203538671 9.2767682969 10.30304728196 7.45564199952 7.53834071957 7.94057261305 9.13770755237 8.73313000209 9.51044046354 6.43784455613 6.97289718701 6.79773879002 6.9376585514 6.87865894917 8.43295096238 6.16285707506 6.58228194877 6.38587742258 6.37563466018 9.07816392203 7.39309068181 0 0.6597894838 6.68585914351 7.73873976232 6.46341153221 6.75253074646 
xc         23.44496448779 8.36556298689 12.4041320121 6.88353764142 6.86601425325 6.27493780019 7.81253871106 6.36625455093 6.18458227506 6.40305247587 7.48982379143 7.67212958783 8.7758244356 7.51000863042 7.27229392159 6.2829240704 6.43248663686 7.50465617665 7.95521348059 8.22635997198 6.4914955443 7.42046170627 5.29814127824 5.53948526466 7.27366525407 12.32039217622 7.8072577079 7.41975677891 7.47130131145 8.21871904908 6.8894147863 11.84062009506 9.9634685582 11.6606788988 7.03167087267 11.02115885103 9.93578576564 21.32070385574 6.96733951283 6.74741189255 7.58280146584 7.17065866534 7.13926958843 6.83213496142 6.88469904535 7.72851243057 9.99174656705 10.41272889891 6.92357906118 9.9039182121 7.54722164541 7.16367959188 7.13908720334 8.60394522439 17.69649116915 6.75212499411 8.13418470888 7.41914362174 7.91109000785 8.4925414421 7.26030017527 6.61563596281 8.74989521657 8.85833988429 9.6436756127 7.45878691812 6.40760422118 9.46255933477 8.07861928321 5.75559974101 6.90565518075 8.47095541661 7.26320483338 7.16389910605 11.6208889135 20.93473509683 7.01920838454 7.39202173399 7.71892775543 6.8156640011 8.69722565906 8.50932457166 7.81021849296 7.75428879426 8.68495133055 8.62739551284 6.50747033718 7.69476154945 7.924737607 7.3484083779 7.78392941039 7.02164982348 6.73437172282 6.5295900251 7.71285783193001 7.83055181394 6.29244282991 10.30093859792 11.1722145744 7.97007412359 8.0021759481 8.07231403508 8.08120764555 8.60130889882 7.28092311747 7.80716664642 7.3088425268 7.14152342889 7.23915096713 8.30544741558 6.08075053803 10.01720523026 8.48685277248 9.08521087899 10.53907828661 7.33895472501 7.20247600363 9.38511240515 10.88394306175 7.19662567128 8.50615731978 8.27756332696 10.58886181086 8.89448223252 8.31309277336 6.66555606889 7.28985364257 8.25722709723 7.01689320669 6.80913428538 6.50142414882 6.24467519376 6.64306447355 6.41679614696 6.43707634148 7.65563987154 8.63018877894999 0.6597894838 0 6.99256818163 8.0408035227 6.54333593599 6.75784486178 
xf         8.89021302313 21.24343790507 8.16637348437 8.80726973146 10.18680504931 6.76191425183 7.76798206639 6.04941678562 7.98486235927 11.43569119757 7.76523610147 9.01980300161 7.73906538636 9.12981162624 7.89732754098 9.4388805935 10.35424429833 8.31029329258 8.86749220771 7.30893107838 6.34119457108 7.08810501176 10.10855201837 5.5695271653 7.46211067767 6.62171280187 11.11488859895 9.00443309345 9.75675414235 8.38040627111 17.2124164224 7.16509947032 7.06802581969 6.82243638388 7.91726500486 6.88873249391 7.12200564022 6.44264002747 7.83222269382 9.04480164306 9.40542171846 9.17113584372 8.47066834221 8.05149549608 8.29046228917 9.17409728501 7.77330878678 10.21055849559 7.13273235168 7.60014733614 8.65055663618 10.1236008913 13.56216325111 7.91447757578 8.77589854552 8.34762779675 7.36215780689 7.84234583411 7.74128212347 9.39736023543 9.28540221049 6.0492784663 7.50724171024 7.88342056987 10.65775264426 8.5202848362 7.02067715887 8.62766272306 7.91308278786 7.09305278125 6.24909923366 11.94868605111 10.41238657844 9.59428734755 8.82320469441 9.85320676978 8.66563490143 8.53394091482 8.31852488465 10.61467025322 8.05418560643 7.49689582932 7.81888382914 8.98514446052 10.23304521704 8.98643870935 7.77253078746 9.88381214818 8.95448344193 8.09750018884 9.50998714886 7.30813848051 7.64800228479 10.67570166315 7.32798776135 7.24068486292 11.81176068435 7.7740214996 9.66540284382 8.10012812978 8.19231337184 9.31109964584 7.72554392592 8.92354381981 8.69081764691 7.57495004322001 11.72822558848 7.76495039923 7.64168254531 8.22125350659 8.41437936154 17.77941218115 11.64400479785 22.09559968693 36.23855260904 10.7235330343 9.62744633002999 9.54721844263 18.02199066191 9.21136777352 9.38912004623 8.84532304136 8.830638709 9.11750509508 7.02418947493 7.50866590938 8.05033198998 9.64940184447 6.35506319795 6.3010285421 6.43726243378 6.69480988506 8.07724511037 8.11560310404 7.8002504505 7.62555193181 7.18437072033 6.68585914351 6.99256818163 0 1.67131318591 7.93966643817 7.74231294346 
xft        10.5283165499 12.84328365738 9.79285913174 7.62326151853999 7.77194601012 6.28687407016 7.17279616851 6.6400924743 8.04970707698 8.26268076554 6.80678345185 7.90847664735 7.51979698585 8.42871628708 7.01013745574 10.1022094957 8.37203047757 7.07238043003 8.74004477089 7.79295297312 6.46745628372 7.12514248164 8.54752443573 8.83311704673999 7.41113653051 7.26156811029 9.02234651829 8.49687556295 8.78713127496 8.14515506832 8.94640923079 7.17739011692 7.6837873793 7.6401098522 7.68888232599 7.48841318812 7.54392886115 7.15535434722 7.61739953785 8.57180457845 8.7061109766 7.86223590732 7.83187888787 7.57235191583 7.52375837716 8.23506986266 8.48980200779 10.94011131776 7.80145444043 7.41088509582 8.22540819998 6.45250794093 6.60832505122 8.88976273314 8.88451532489 8.21610135012 9.16194890588 8.78580873733 7.94470267397 8.77839301556 10.3341148546 5.78358972313 6.50331499068 10.50598302478 8.46248623971 7.58781914213 7.65792182172 7.15564773978 6.53232176059 6.76456624732 5.81083509571 9.32216846934 9.39624512077 11.12634835969 10.77686372025 12.85331815843 8.52793085201 8.44145619259 8.8557215032 8.43047397452 8.63620142966 7.30721817464 7.05619294047 7.89960153219 7.3060741766 9.4617531243 7.82669460661 9.3086118744 8.08488677058 9.44417832669 8.07887902713 7.16546645918 9.14340042002 7.20923811309999 7.83929547736 7.32230616173 7.65250883277 7.86111984438 7.99904828164 9.07294409493 9.22578681569 8.20250467152 8.17069272548 8.28598594038 9.36155374527 8.09087283792 7.89083647019 7.79426537105 7.19781178935 16.00369369705 7.85371558192 9.54267746742 12.08879536495 9.87852260586 10.9470970028 12.93965328554 12.25704107956 10.65268635595 18.87868409517 10.80803113836 8.74593297633 8.67730342165 9.02497456365 7.96122788614 6.54236275982 8.06727196748 7.4284916896 9.32880246663 6.58363797722 5.91793162331 7.06757051004 6.77470617251 7.83715708803 7.43609089056 7.27616380246 8.00237254952 9.81038932433 7.73873976232 8.0408035227 1.67131318591 0 7.37204533692 7.74895793814 
yp         7.10476742961 13.66314637725 9.40181464398 8.02390017591 7.80433057501 4.49657351495 7.15198747322 4.56731122099 6.73007538405 6.98860659482 7.05174765409 7.42426695583 11.7982160248 7.72891485566 8.02888643861 7.57144150398 7.18235942111 7.28142450913 8.02617191309 7.60820212191 4.57348296639 9.21171691341 5.55169322688 2.96232092239 8.07498402149 7.73609540168 8.60063463213 9.19878895822 9.51866011661 14.72843540963 6.70535680381 7.12740014973 8.35275659383 8.47034143897 7.14801297247 8.18240732988 7.87178874256 7.23216275473 7.12974743658 7.48702241665 11.55029970151 2.91301626768 2.9467832944 2.95474817729 2.97005825383 7.794341305 8.22279408313 9.66488636026 6.14441221564 9.35321681199 5.47320379699 7.96235855713 8.03244413554 7.91878370777 9.03276525098 8.25787352659 7.40002156492 8.03229738689 8.59225277321 8.87864621143 8.72200382174 7.03205198911 8.85519746628 13.86254298723 10.39060622797 8.64792841002 10.1784484132 8.87510241969 7.37172980511 6.27659194226 6.79600040564 7.45551477403 9.95559597847001 9.62371803517 12.8771632857 13.10031711933 6.59422193061 6.7494799104 8.67638900397 8.63231895176 10.0718810355 8.61959206479 12.46280021199 8.95743408759 8.45411810586999 7.89381037931 2.99173096559 5.44136386063 9.53960013267 9.01810228221 9.91429385708 5.98498490592 5.98428132791 5.52574820012 7.55564913711 8.95767643996 7.01265775693 10.6219401239 9.10607462204 7.79052386665 7.48416363665 8.83119427624 7.77139092804 8.6756742106 2.81086023321 8.76895995595 2.92703446691 2.87541564901 10.59740632363 9.70203129402 4.51540032036 10.22257215946 8.70481607477 8.66968052648 9.56636417049 8.56521687243 9.29286516127 9.68666779682 8.76179271475 2.98118008263 9.18424379042 22.19937924458 12.00551974352 9.33688396684 8.29199315369 5.98286473696 7.89466816399 13.76399915682 8.09064488634 7.1524838542 6.08440044755 3.52227766653 3.84737561011 3.73140123688 3.74902392333 5.82843951606 10.44558608111 6.46341153221 6.54333593599 7.93966643817 7.37204533692 0 0.7241501495 
ypk        7.78373531823 8.83842924983 7.80615588636 7.73374306762 7.66206741783 4.57634257322 7.06052902629 4.70603318244 6.72567121832 6.74056774999 6.95025204215 7.52087927575 8.34757743643 7.80543051241 7.72740874107 7.05667662682 7.00060175509 7.31259367136 9.01023990643 8.34534657543 4.75274277732 8.35125338815999 5.45010771268 2.87729577457 7.663375532 7.74297498801 8.77592697837 8.67616660972 10.10097672623 9.93045632112 6.72661192507 7.24293889817 8.68235340934 8.84793457405 7.01861429088 8.38538697511 8.41135413496 7.53087186295 7.27478332865 7.31197183501 12.24990541012 2.86487569883 2.90675465246 2.96165887053 2.97711151174 9.50929252938 9.73540262139 9.60008377237 6.20471381959 9.33109978791 5.37037055663 7.7474491531 8.64747557202 7.79291007913 9.41835411314 9.09180807647001 7.45647748376001 7.93276756799 8.07834973498 11.1508674344 9.51229659382 6.88951246088 10.90046120533 11.34563549333 12.23634755655 10.2653416605 8.34004357725 9.71202943621 7.21957170527 6.34536630966 8.20105986246 7.42792993109 8.71922753527 10.56742804906 8.71393501294 20.45386760357 6.40954128664 6.50245092424 8.60277741772 9.86378455499 9.70471103981 8.04748289961999 17.19458198259 8.93916527009 8.05976014593 7.88768112995 2.77859048723 5.4596406452 9.20095822467 8.38904665481 8.40690488621 5.81563041705 6.06637077771 5.54465327584 8.22718929559 8.73832365457 6.6213589983 8.62513754452 8.86784735656 7.94596748638 7.86813092093 10.14626278724 7.85049999139 8.44589221237 2.94593966215 9.0728088029 2.96082751177 2.89954136799 8.89193940277 11.54270556743 4.5741041308 13.06355295545 14.57450766791 12.02385746996 14.58957709068 9.88292139441 9.23447509902 7.89403847869 8.05390417771 2.90607881186 12.95964877963 9.10730864245 12.62239663113 8.82002730922 8.1567822422 6.25803403125 8.02887149947 11.30457437172 8.21666167611 8.04892584306 7.10769844624 3.6738512191 3.85178503549 3.6911894681 3.72999653481 5.39953685212 8.91615070714 6.75253074646 6.75784486178 7.74231294346 7.74895793814 0.7241501495 0 
;
end;
