# Supplementary material for: Genome-wide gene order distances support clustering the gram-positive bacteria
Source: Front Microbiol. 2015 Jan 20;5:785. doi: 10.3389/fmicb.2014.00785 (PMC4299520; doi:10.3389/fmicb.2014.00785)
Supplement: Supplementary file 2 [file DataSheet1.ZIP › 172taxa_5gene_10M_tajima.nxs]

#NEXUS

BEGIN taxa;
         DIMENSIONS ntax=172;
TAXLABELS
ACIAD
ACIBS
ACIF5
ACIFD
ACIFV
ACIS3
AERHH
AERS4
ALCBS
ALIAD
ALTMD
AMYMU
ANAVT
ANOFW
ARCFU
ARCHD
ARCPA
ARCVS
AZOSB
AZOVD
BACA2
BACIE
BACP2
BEUC1
BIFA0
BIFAA
BIFAR
BURMA
BURTA
CAMJC
CAMLR
CATAD
CAUCR
CAUST
CELGA
CELJU
CENSY
CLONN
CLOPS
CLOTE
CORGP
CORJK
CORK4
CORU7
DECAR
DESK1
DESM0
DESVV
DICNV
ENT38
ENTCS
ENTFA
FRAAA
FRASC
GARV4
GEOKA
GEOSW
GEOTN
GLOVI
HAHCH
HALOH
HALSA
HELM1
HELP5
HYDTT
KINRD
KORCO
LACFC
LACH4
LACLA
LACLS
LACSC
LEGPH
LEGPL
LEUCK
LEUGT
LEUS2
LISMC
LISMO
LISW6
LYSSC
MAGSM
META3
METAC
METBF
METCA
METCG
METCZ
METFA
METFK
METH6
METIM
METKA
METMA
METSW
METTP
METV3
METVM
METVS
MICAI
MICAN
MICSL
MORCR
NANEQ
NATTJ
NAUPA
NEIMG
NEIML
NITEC
NITEU
NITGG
NITMS
NOCCG
NOCFA
NOCSJ
NOSA0
NOSP7
NOSS1
OCEIH
PARBH
PASMU
PROAC
PROM4
PROMP
PROPF
PSEF1
PSEU5
PSYA2
PSYWF
RHIEC
RHIME
RHOCB
RHOCS
RHORT
RHOS1
RICPR
RICTY
RUBXD
SACEN
SACVD
SPHWW
STACT
STAES
STALH
STRAW
STRCO
STRGG
STRPG
STRPZ
STRRD
STRTD
SULAC
SULIM
SULS9
THEAC
THEBD
THEIA
THEM3
THENV
THEON
THEP3
THES4
THESM
THETK
THEU7
THEVO
THICR
VEIPT
VIBCM
VIBF1
XANCP
XANOM

;
END;

BEGIN distances;
         DIMENSIONS ntax=172;
         FORMAT
                 triangle=BOTH
                 diagonal
                 labels
        ;
MATRIX
ACIAD      0 1.43038453498972 2.6109605383124 2.6494227474946 2.63388622911775 2.63045446257132 2.59773587438499 2.58711035697304 2.58358082924103 2.64258017822229 2.62421533551837 2.65041196997637 2.63108403426335 2.63038328589113 2.66694651516933 2.60592020605871 2.65700913022816 2.61973458195667 2.63115242533636 2.59961686255201 2.64132686365482 2.65706752896313 2.62839232086065 2.63335630917627 2.61478976282062 2.63128077719621 2.62617156163796 2.63471832151666 2.63596340262012 2.64558335290978 2.62202993644509 2.63070530672696 2.6108354371088 2.62940095577591 2.60713357741313 2.57679660290484 2.61032725847043 2.62976352178026 2.6344094456783 2.63656406320443 2.64550460924917 2.63793714717247 2.6561206280283 2.64645580023562 2.63644705164449 2.57776734649818 2.63609009618944 2.63683987168323 2.63226616128338 2.62016366244227 2.61821551845632 2.64037169240535 2.62710986586285 2.63937726832361 2.62571371165979 2.6400622186004 2.62890063611326 2.64027863298051 2.64681188318088 2.59414857787415 2.63064864270241 2.65084894672224 2.64494802422276 2.64115653957055 2.65459634642974 2.63799315671963 2.58603691338765 2.63601286300673 2.63716585348378 2.62593906591017 2.6325307076883 2.65310450884818 2.64232700448589 2.64964163300569 2.63351115858455 2.63956377890039 2.62763877021815 2.63252004710675 2.63440144468849 2.63490672099207 2.63742176599799 2.60994195297027 2.67314672275828 2.63824528837732 2.64046862918074 2.60821945292061 2.6683415488647 2.6463928239542 2.62901550242543 2.59533508017514 2.63934877497312 2.62157657030138 2.61467515581399 2.65049596980739 2.67093008032126 2.63487232763481 2.66949484620489 2.63940402696246 2.65436307420528 2.63676574436878 2.62123157775465 2.64333743577232 2.43779351301149 2.55588374910487 2.65118864422514 2.62737344223894 2.62434656433103 2.61912642051181 2.63111025865616 2.63280960231027 2.6647680205187 2.64610288141714 2.638609017232 2.60806833975463 2.64781039177394 2.63553711474488 2.64122302635656 2.61815918826924 2.64786352700917 2.61908663325068 2.60127445884475 2.61535904397472 2.63952478935848 2.64800773998679 2.62934745122513 2.60595161150841 2.57702623900079 2.41517091692361 2.42584539188382 2.64448717318833 2.64432618610845 2.63384665837103 2.6452500588777 2.64352947906052 2.636659724526 2.62733344570525 2.62674799509605 2.64489959184661 2.6091612506951 2.63912837539603 2.63571231996374 2.64463189056 2.64197739890648 2.64417509316028 2.64546643044803 2.6514073942014 2.6505591371186 2.64266178950911 2.63839533120382 2.63387961298317 2.62512307157831 2.65705148515262 2.61099476077802 2.60558655561593 2.66999067934346 2.62385322621514 2.64772067437461 2.64106745498235 2.63534943313023 2.61020327927403 2.65264358531352 2.61936057926614 2.63369708375584 2.63976267117352 2.66480216285998 2.64457550313564 2.62041749169454 2.62458789294608 2.62455901056792 2.619474919946 2.6364801420965 2.6345959621691 
ACIBS      1.43038453498972 0 2.61427674630547 2.66059204121345 2.63202275268709 2.69348949755672 2.58220586608149 2.55287118437363 2.59041784791687 2.64482254835849 2.62387656438208 2.65243312763534 2.64008529942846 2.64006900636505 2.66715341492444 2.64315057067005 2.59102142191689 2.66885849512801 2.61346907856286 2.60271505054059 2.64578218600875 2.65333823712955 2.64539677857372 2.64175145121505 2.57260898277424 2.62618794832833 2.62645623315499 2.63601645112447 2.64916222608481 2.63759170143504 2.63522174967998 2.62737230209784 2.63058403775512 2.64278042878585 2.61931066548676 2.58072803448932 2.64764268066143 2.64519211283317 2.65112404094031 2.64561090296883 2.65699278437151 2.6465459463182 2.64331356563914 2.63856030907349 2.61841203096899 2.62059674172096 2.56515196829197 2.62516380656087 2.62473088387594 2.60864753783319 2.61089178898328 2.65129781948019 2.64050864969688 2.63612904525974 2.64367404439051 2.63944381789015 2.63779326170604 2.63987020757865 2.64793722586756 2.59796050078976 2.66175280278367 2.65184333052308 2.65391624129734 2.64185070027675 2.64771281288738 2.65326047944277 2.66088382846841 2.65331274963141 2.63543310852263 2.59923148770121 2.60698404117984 2.64918254451316 2.63964414421597 2.64002873628736 2.64335011788182 2.63434536055509 2.62930635327101 2.63836846181503 2.63682083994538 2.63258776839459 2.62215657172708 2.61142388911254 2.67209138043309 2.64515537559223 2.65878132718169 2.61722100290337 2.6513898144243 2.6614279297817 2.66924482834687 2.58075763657178 2.63718714873763 2.60182898934989 2.65225831561743 2.65143735310031 2.6675089555922 2.60437476159895 2.63356569258818 2.66722442804329 2.62704670920201 2.64649087254043 2.63244229682729 2.65250763035098 2.41722172886728 2.74518431414611 2.64751731666393 2.62342176376068 2.64040338403717 2.63547032058929 2.6254312288537 2.65092019558908 2.67348353994118 2.65968081841756 2.63304434153609 2.62387431011446 2.63740668375961 2.64167146493554 2.64740852118664 2.6499448748241 2.6460383707071 2.62017429197476 2.63395024665226 2.63385715263826 2.65007596658203 2.64316987764302 2.64640965707869 2.60495217401454 2.59427927475302 2.41559339211079 2.40869520850139 2.64154485860455 2.64629376065193 2.6423224439246 2.65309561963415 2.64004241266758 2.64652103006824 2.62907172326114 2.63325000497522 2.62739532081847 2.6382496507754 2.64446838897161 2.63283654561574 2.64491254052117 2.64779443499874 2.64646501911968 2.65131437882044 2.64742249703403 2.63588209485788 2.65212009025355 2.64372540449182 2.63006159861271 2.6523321741596 2.66069696575453 2.62708389281345 2.65732937715415 2.66754663591275 2.62570793572761 2.64329587797603 2.64909140106969 2.63626539278429 2.64237579638944 2.64415673106888 2.66084514001685 2.65342352682239 2.66104499021668 2.63304056224422 2.61324419345892 2.6339987653763 2.63204980033923 2.63069103755185 2.5894991072333 2.62688252152995 2.64238705786357 
ACIF5      2.6109605383124 2.61427674630547 0 2.62415712010734 2.58053962322771 2.67365470639349 2.51413521013447 2.50699132869838 2.55573998739291 2.61318026844057 2.64358708237469 2.6164622016363 2.63283524393415 2.60621008930482 2.651931921659 2.58431588843296 2.60049295593441 2.62318102662838 2.57569026549285 2.57264959641277 2.59983125022493 2.63701359419266 2.58928930276744 2.62136813904589 2.60899173504752 2.55085954091122 2.54315675862949 2.51239244795787 2.5909863948683 2.6302416354521 2.64159947916954 2.63469812713862 2.6275003126111 2.592682027276 2.62416363352626 2.59801686046162 2.64109999389148 2.59697633289743 2.56141744938624 2.63833150470601 2.54670296664094 2.61298204077702 2.59640683179577 2.61478977014278 2.50945163395808 2.647489101745 2.62706758741276 2.63455510462569 2.6007422512599 2.59488862839772 2.58430120567871 2.61193786981528 2.61692928722347 2.61862749068432 2.61161342611618 2.60374741407354 2.56681357005632 2.5927408623828 2.64243585572475 2.50664196452112 2.61323309647143 2.62329535866771 2.63734608862722 2.62285320212691 2.62592790472906 2.60489667092446 2.60302748183511 2.68222011753405 2.59395263059606 2.6507926111012 2.642480911523 2.65208008065296 2.54619204957778 2.53850460419773 2.55969517402229 2.59769142093071 2.60039644907358 2.63987452881172 2.63898950421286 2.63428715943244 2.60201331297107 2.56060400755608 2.66467492363696 2.63838684902023 2.63404855483307 2.62528892465994 2.67123624773414 2.65124032062068 2.6708355560057 2.46529128037605 2.63276193918094 2.65008139168521 2.67645435008353 2.64292467491053 2.6369926195722 2.63847933664059 2.63174397281421 2.64742110002954 2.62255209962201 2.62453568164548 2.62255498342404 2.63624220396953 2.61282880536005 2.67113591781582 2.57802001828672 2.63113770446919 2.59294174433388 2.58712407814206 2.64072422852626 2.65038227580626 2.64236716500511 2.67695683928527 2.62807414612918 2.63177647812184 2.63660448625509 2.64237921709105 2.61346359019663 2.62361701197247 2.6122097182337 2.61540144465252 2.60887271130437 2.62834973622931 2.61891414714534 2.60835400453439 2.58501700723578 2.5383903887721 2.50598900380475 2.63659134684961 2.62687257764843 2.62682849891773 2.60865989611913 2.62214079201835 2.62358885522819 2.64005006578465 2.63893749941995 2.58437342752772 2.57351835226174 2.59835145662446 2.63180503506309 2.61576928507706 2.63140913108993 2.64961656789904 2.65014789293868 2.64204062426647 2.60976304631679 2.61309469050873 2.63392119845296 2.632385287604 2.63209816719584 2.58734733139259 2.61260529671191 2.66493290495516 2.65601789927791 2.63522620341733 2.66582719491115 2.60023607686382 2.60471931924406 2.6133380961987 2.63945421147058 2.60364139607771 2.59624522392557 2.63174470354464 2.67202509307616 2.64842921716087 2.65377016012089 2.64172092537441 2.55228158909963 2.58232143464423 2.61714491386914 2.54149576064644 2.54423302279863 2.58287970132619 
ACIFD      2.6494227474946 2.66059204121345 2.62415712010734 0 2.55380412629159 2.58771645922176 2.64496351199434 2.64359583943131 2.59659787062635 2.56214298077841 2.61455889033476 2.45417590960199 2.63145086767783 2.55355986675027 2.61074191976508 2.32065968708724 2.5784703037272 2.59837883683822 2.58873413425802 2.61124536016181 2.51423792037494 2.52452316056727 2.47531291325277 2.22819688004735 2.58708465161607 2.48039508812766 2.47768228660447 2.6170469078213 2.62333082489049 2.61142443753884 2.55604036518426 2.45725253483137 2.61290373601564 2.622008341324 2.24742740872716 2.59393716850244 2.65993100713252 2.52019071347192 2.47693137565423 2.50411611456925 2.31584787617141 2.24860837117755 2.38040682229898 2.27025079225725 2.5674854952128 2.64912150606243 2.58545827797927 2.61705799462935 2.57232047470192 2.62365163718035 2.64189992156912 2.59395684079142 2.28073495625631 2.25108562421703 2.53338270191387 2.46764895877361 2.42906913244397 2.45333219245463 2.65105076309784 2.61776212176106 2.36815133103876 2.63759672490659 2.64146247606645 2.59275365455468 2.5987083502275 2.39136113162066 2.56517144909187 2.64187103386171 2.4311932698212 2.54689455417268 2.55053319151661 2.60849238977166 2.61580907120499 2.61065554758941 2.53691120578021 2.52739427905511 2.5763552761979 2.457082234779 2.45682812241887 2.45217470991125 2.55197194886774 2.59292339103129 2.6578865653495 2.60859785670099 2.62994884672721 2.64749412014053 2.64334448266407 2.64276743408865 2.64702095265512 2.60471573592026 2.61937680652459 2.67391913287506 2.66786704563926 2.637181216461 2.61835244327046 2.60680333433903 2.66928599051693 2.64567557113762 2.61285962816135 2.37202248377164 2.63597831025269 2.49618125368447 2.64917098586152 2.43262052980915 2.43905386530523 2.58663188908394 2.52974107416173 2.53966349597474 2.62791054007248 2.61177530341158 2.62199040112124 2.65016627813506 2.50444331038406 2.48932857268061 2.39243894808537 2.63674223949226 2.6181403098354 2.62379029821075 2.52624717783306 2.60489432379741 2.64064833059705 2.3322726646848 2.61408537977437 2.61691689667784 2.36166613480206 2.59776926509692 2.61626492652454 2.65351827659123 2.64298474764096 2.57621355390328 2.60481825320735 2.59221846352504 2.58271716640077 2.61174702800946 2.62563644440716 2.63835401749785 2.63557816555734 2.59560492422669 2.40540178832922 2.25845494231467 2.63623205685571 2.54556932519361 2.53902638907904 2.55714526593745 2.36806623147966 2.39461134084956 2.42650248300502 2.52820496169529 2.52785790105728 2.37939405168811 2.54603907458138 2.63869699439898 2.5961919018706 2.59096895173642 2.67305200881488 2.27957162330274 2.50306824566763 2.54636792450659 2.62505161896131 2.65699850930533 2.51814822242329 2.62518843127051 2.6695408978093 2.56356068671717 2.64210864153365 2.65601166812897 2.6018314916542 2.47877166196594 2.65673424443939 2.6270493647701 2.63610028840043 2.59710039537189 
ACIFV      2.63388622911775 2.63202275268709 2.58053962322771 2.55380412629159 0 2.66651434971221 2.61269294435918 2.63190980744816 2.61486639964484 2.50417327989412 2.58692102058784 2.57296610978891 2.63981498611548 2.55814558328129 2.62514634029634 2.50996995074117 2.64438516853615 2.64056663805294 2.56160253872618 2.58798668335696 2.49963203233048 2.50069275334885 2.45765880201785 2.55810538506343 2.55122854665964 2.5244605810241 2.56680649870718 2.62120921618559 2.56891857913874 2.62264696881928 2.642283048762 2.56207253414933 2.59850257032162 2.61058765877997 2.56946378068695 2.60707795399902 2.61536966658469 2.52117246153607 2.51011327253673 2.55363758958346 2.58988249816513 2.53143142577825 2.5647007314049 2.51132900082473 2.53660480210699 2.66846215710767 2.69366091970394 2.63915200432333 2.61148947642192 2.6157508126267 2.60335040589935 2.50956342632724 2.51132920566247 2.50851214868229 2.55606874655327 2.5415483327854 2.56045243699405 2.57258945493342 2.62977834880658 2.59781755188848 2.51574157076777 2.65957031678299 2.63591328547247 2.57017093577948 2.61905408102857 2.50644934328452 2.62139679137108 2.61111699993982 2.51470731802405 2.61324927664391 2.61167661066789 2.54115868693721 2.56815163066202 2.57092796071525 2.49494399661367 2.52351473814604 2.56203063878583 2.54187013386321 2.53590747251937 2.53179972546969 2.56489342281702 2.5926336800014 2.63902097203544 2.64191752105971 2.64951387423103 2.62591940800919 2.6576680460393 2.64286092209492 2.62937717304664 2.59308402340063 2.63694971504586 2.6125390630816 2.68007132550983 2.61561413996388 2.6664575097168 2.60838139650117 2.60938093420517 2.67238028668367 2.54702030161166 2.53892577914841 2.61274207796813 2.59418888220091 2.63613954564379 2.60254008298848 2.43957417076723 2.63861534798347 2.63038937240384 2.61920752603017 2.63648446659555 2.59228274895653 2.62847285590626 2.61211309086873 2.5784184962277 2.60575537772461 2.52942094202902 2.61429623863574 2.63362336792397 2.63174981087013 2.49950840424768 2.62519940350811 2.60151268663489 2.55093571408557 2.61519403651931 2.60195668493258 2.58907479516431 2.58128832839588 2.58931113609441 2.61532222712897 2.64511616925373 2.61250202186586 2.6160921400817 2.58185135749386 2.63275954991829 2.63197633781421 2.54007607484192 2.50187925687689 2.54104656530429 2.56173496248323 2.55464116101055 2.549882091667 2.59113585707849 2.44134712328062 2.48643314595997 2.45768867349207 2.5774253916349 2.5765788034125 2.54681470485491 2.58462434510787 2.5895963309541 2.56334209377066 2.59018070047135 2.60400708638888 2.63670190429086 2.61956088887788 2.67877977485251 2.56521812817971 2.48197797525991 2.48621936189428 2.65870856736833 2.63782207972111 2.50162305780748 2.65680584491509 2.67348676145801 2.66695287053146 2.65292298816287 2.67178379645261 2.55447571664452 2.47028806626772 2.60941046262245 2.61800288903141 2.60515167714032 2.6144338126373 
ACIS3      2.63045446257132 2.69348949755672 2.67365470639349 2.58771645922176 2.66651434971221 0 2.62334623451176 2.67754694202443 2.62734300189793 2.63492986855297 2.68825717210737 2.6570357550757 2.63763228393007 2.69003083288981 2.64491710709915 2.56208403794202 2.61983804544887 2.62456499978129 2.61245186054719 2.55109443099255 2.67343360305406 2.6300068467492 2.66623768224917 2.64950436351241 2.67372056711078 2.65095168557281 2.62066417883378 2.62565154020262 2.64298381897537 2.71062816344695 2.64006054677074 2.68188985518386 2.62948411402016 2.65166845844684 2.65008276310062 2.66172326016168 2.65837506206908 2.66026172872408 2.66160135568675 2.65471527311554 2.60986424505779 2.60985997797834 2.65169453045557 2.64872368876825 2.63715390956596 2.64220725872368 2.63423463288474 2.6507524243292 2.58798003626529 2.67129388360199 2.67821811982549 2.66939562640937 2.65768851471386 2.62226821808096 2.6286251842372 2.65632601768487 2.66793765900356 2.67802897468349 2.64856610878492 2.59846804151788 2.66801881127562 2.66789112252734 2.70287802958047 2.6374045857563 2.66913477688898 2.6303257916768 2.60695517811494 2.68987074183189 2.63366203195224 2.525159713655 2.58250105663424 2.65017427294661 2.61127037618618 2.59134490893748 2.63337750815764 2.60348022960227 2.57732182977652 2.63540450338159 2.64250299253131 2.63223341883933 2.68898651537843 2.62763540948393 2.63814815611499 2.65301765584848 2.67173120058079 2.6137293000896 2.66781645418551 2.64254330527151 2.61559806592468 2.61187895874926 2.65131405015811 2.65932295954355 2.60570422022627 2.64475919369721 2.66156760483636 2.64811124503096 2.61448336079111 2.638857591227 2.65533396373251 2.67324114753214 2.62325569545954 2.66757205697781 2.57927219010871 2.65915782252789 2.67733281259687 2.66524014318585 2.6438017647546 2.66322851750624 2.64357452435446 2.62608745102997 2.66678593224571 2.66138847656903 2.61350477065525 2.62483121060315 2.67523254689763 2.60315117947335 2.64192365020327 2.65216663486889 2.59584721191546 2.65653767405572 2.58101770731895 2.65666308869364 2.63218764305306 2.66116998818428 2.6401571334361 2.62558781269371 2.60793101831111 2.64937803504634 2.60958388748006 2.61072732711465 2.63704474285817 2.62725976538613 2.62982540377314 2.66032921605306 2.5705515377614 2.60351515663009 2.62211554796147 2.61179502757163 2.65374862615382 2.64118350197267 2.64940066768375 2.63841356153551 2.66965587250104 2.61904260447432 2.66175686993239 2.65028399843751 2.6824030596563 2.67105737797803 2.60792051853518 2.63577126707875 2.62963812425982 2.60858540266368 2.63622967743579 2.63370470511209 2.64259763645174 2.66042715312991 2.6085007755459 2.65461787177312 2.64471382817138 2.64278065418613 2.59878168126175 2.64908506944768 2.64574586533245 2.644162803885 2.64668989596899 2.64528737084165 2.60764501736154 2.61197596823324 2.6409015938185 2.61794580201874 2.66243732357472 2.62329596382365 
AERHH      2.59773587438499 2.58220586608149 2.51413521013447 2.64496351199434 2.61269294435918 2.62334623451176 0 0.998662301030921 2.45509157735383 2.62894110620873 2.35631580645591 2.63482504825879 2.61732372374823 2.63584162749269 2.65127408100871 2.64440058975676 2.63741218269527 2.60078358250934 2.57300649350859 2.4691744180581 2.63006977644108 2.64801483880468 2.62651693015531 2.64502626074488 2.63052568798879 2.64127529587253 2.63303949202214 2.59613794687054 2.63098377879199 2.65245492844685 2.63065768362909 2.6297013149713 2.6474537929646 2.62101242465719 2.645998839037 2.4805246432393 2.53317950021193 2.62095002796599 2.65020368124662 2.62788191621828 2.64335119434009 2.63401059024097 2.64558199899219 2.62776788082157 2.56185647747618 2.57000966931268 2.61420881247915 2.63636049581859 2.63472491559481 2.35938380473593 2.36956353635777 2.61596843712026 2.64331238785327 2.64736880864321 2.58358739956465 2.63222440241561 2.64193228698997 2.63404300339052 2.65014507326039 2.53474771795217 2.64671799778626 2.64900847665494 2.62481182117474 2.61103237422252 2.64395553148585 2.63520853838478 2.60205350588567 2.64725737727335 2.65318008609945 2.62867226546966 2.62131543028203 2.64946364554392 2.58056162711223 2.57771968790675 2.56571434283331 2.58239623077517 2.60216103609325 2.60954603992814 2.60736095544267 2.59840394367646 2.63317176524925 2.6211324018667 2.64484309488958 2.64213810198385 2.65811709854601 2.61225780158792 2.64413796268803 2.65352680132292 2.63816506674965 2.48212039776294 2.65662196770415 2.67117690829864 2.66021498167627 2.65123448581299 2.65157680759021 2.62446729091832 2.65457748500994 2.61662490507047 2.63514097860221 2.61002623346892 2.64904957151821 2.59926294634122 2.59742956413278 2.61791288697874 2.62599466842779 2.62527040036932 2.59192587910833 2.61024663899005 2.64882212629855 2.65642892535092 2.67057843357635 2.60457325880562 2.6478423772824 2.64620075480118 2.6286475480663 2.64923027334391 2.63478757214925 2.64880450126781 2.63488217658587 2.65035075315365 2.48427497755099 2.62630173068682 2.64477553539485 2.64404905355933 2.63666308858498 2.47683361338542 2.46367393635572 2.59965282328666 2.62288613572164 2.64577959202673 2.6347140325217 2.62750343949653 2.63461023054823 2.64834039397648 2.62972437374065 2.62794341785905 2.61719714556272 2.63758340647999 2.60459697412082 2.62309049957607 2.63182148676121 2.6184707520964 2.6327485380288 2.60880280066237 2.6409086118915 2.63140431162252 2.64433050564036 2.63584181879477 2.64121312564274 2.61980936244005 2.60760871802622 2.65502723204742 2.66751696251885 2.64590991783226 2.6617442909944 2.60659753806641 2.62558916187826 2.63547225428479 2.59767964586224 2.65013314881305 2.62261732809972 2.63641487646007 2.64866469989585 2.6733122225146 2.64587663610849 2.64884585901134 2.54020957010109 2.628717308402 2.43798922177463 2.3670060528847 2.55294477946609 2.55359898937781 
AERS4      2.58711035697304 2.55287118437363 2.50699132869838 2.64359583943131 2.63190980744816 2.67754694202443 0.998662301030921 0 2.45421551594483 2.62061632381135 2.36260905941076 2.64384320722063 2.6238308035464 2.63411177084023 2.64451396789698 2.64232688697576 2.66195506757076 2.63776765688399 2.57250891634024 2.47607726522581 2.63149125909961 2.64079411786566 2.63995516029637 2.64285110342679 2.63767311111366 2.62982649347132 2.6347839086439 2.58886793686351 2.61912161173771 2.65431469897459 2.64811762980835 2.63854574519188 2.63124669219352 2.63111785504627 2.65141224635943 2.48644605309496 2.58219670287827 2.6100024737815 2.6492297734479 2.62593762448029 2.64157118272588 2.63052349268759 2.63119390896486 2.63475448836643 2.56655806242408 2.56659872892146 2.63410060359419 2.64174133402434 2.63355094529278 2.35042126225496 2.36082397255435 2.59670153762446 2.63445919944284 2.64254502728683 2.61385314984461 2.63173090377949 2.62449910762583 2.63345251129001 2.65658491389539 2.53446141664129 2.65002257283372 2.65714226884586 2.61870210793929 2.62338290787905 2.63496330074111 2.63268682402532 2.63824926251251 2.65391876219732 2.64130674130009 2.62267296219436 2.62152525995262 2.64992800911121 2.58721960679907 2.57643064332607 2.57563314980849 2.58490573676188 2.6005497681242 2.60797821703738 2.61312533431285 2.61384604065091 2.63431865570632 2.59024829985064 2.65130506343462 2.64892298678455 2.6520006876467 2.5981540850697 2.65582291061761 2.64339013085857 2.66372334541433 2.50844940841534 2.68662013937382 2.6552250872346 2.67085532203411 2.64191215604798 2.65189015717744 2.6139495449735 2.66275413116134 2.63038708729865 2.64331336344155 2.63081306796333 2.64288248764774 2.62011177235266 2.60988317131546 2.54763811370657 2.6249699098005 2.61668186713057 2.60249921044474 2.61066358738098 2.63872039512513 2.64999890788556 2.65101490401741 2.66154274107159 2.64811965530709 2.64241660315157 2.61299099521338 2.64651123964785 2.62946316167975 2.63655935634681 2.63041003399139 2.64629440938226 2.48816149080172 2.64706125237234 2.64606216943527 2.63889444663334 2.64096358128123 2.492165386449 2.46210697020256 2.603565457372 2.63622617678225 2.65175131396727 2.64235411162483 2.62903197811561 2.64094060373832 2.6459443320648 2.63643173466833 2.62013584988309 2.62438168096027 2.63810441254533 2.62616357584976 2.63503419760835 2.63361122584701 2.6238162011677 2.62391878448003 2.59011785548293 2.64807699320022 2.65119518505672 2.64921535901784 2.6138957245528 2.62060797301497 2.62562453966544 2.6098296319155 2.65993196589912 2.66716722203999 2.6727814802296 2.66343979904997 2.62051724212168 2.62839462520217 2.63354188585413 2.59046056351844 2.67070515404429 2.62840791039607 2.63201817338496 2.64497970156891 2.66744943205828 2.67440502527023 2.66689007755891 2.53248761712731 2.62517938845005 2.42954748411813 2.37948042676601 2.58058000740178 2.55420913681061 
ALCBS      2.58358082924103 2.59041784791687 2.55573998739291 2.59659787062635 2.61486639964484 2.62734300189793 2.45509157735383 2.45421551594483 0 2.61777607435883 2.53986031390401 2.61981654618794 2.64240550347084 2.58157979025358 2.62305850243569 2.61755872500141 2.60583297406687 2.62685338348099 2.49596688854767 2.12208425500653 2.60265002479812 2.62807715108923 2.58648039614091 2.618772898514 2.60568095173401 2.57039218601002 2.59034726814607 2.54969861494337 2.59876995272996 2.66124107849226 2.65148990499041 2.6312680923798 2.63103486826861 2.61920159037953 2.62929957566792 2.20845156240378 2.6248024962149 2.60365707280515 2.60372729107963 2.60119917417314 2.55622693510688 2.63464832407176 2.61203708282139 2.63525086411096 2.52709371973766 2.66189197419286 2.65553855378295 2.64998883115166 2.53967441047864 2.41451488528888 2.41550650799054 2.58847603236256 2.63047548046794 2.60925220771026 2.5902631034106 2.59357658838961 2.58096672241254 2.59281913923141 2.62395252127595 2.24543251601427 2.62099013237038 2.6642759189863 2.640186560907 2.64466747086043 2.63380852258725 2.62833900638527 2.64618858927081 2.63368721523251 2.60395609990888 2.62836912569822 2.62113507311676 2.629460517908 2.49006526600788 2.47939393943298 2.56522206435037 2.59819179642461 2.58728687325726 2.62627660546715 2.63137343395939 2.63521160046689 2.6418410278093 2.59928555021214 2.63871966869702 2.643008220365 2.64781585806903 2.58699335605457 2.65653454420831 2.65196210943964 2.67073769079503 2.47140156812239 2.6608928096311 2.63488370986557 2.65522212108782 2.62601060292986 2.63706757791961 2.6232020541002 2.60583071824565 2.65783920860637 2.67039525459241 2.60883198805326 2.62776034368628 2.63943385100845 2.60756767185267 2.37440220041362 2.61133543264351 2.63895454014511 2.60849537964889 2.58805330415251 2.61026192305376 2.63735599931158 2.66915283576585 2.66433437722047 2.63835638646186 2.64389438900828 2.63326459358843 2.6410642196279 2.63025682168248 2.62300656610576 2.61976232055343 2.61234271761176 2.5809120837415 2.63898149433593 2.6244424670202 2.6292980247717 2.60187428253445 2.16779092782344 2.18830507010486 2.59909464099045 2.60007151723244 2.62900077668657 2.6337273024527 2.6068979040875 2.62499330966959 2.63000602969875 2.61690006464666 2.58830197605371 2.59259435120734 2.61372250859026 2.6076450033665 2.63472024940061 2.64012080414068 2.64272944964528 2.64055228032746 2.64504559936549 2.62088948762747 2.63274379672193 2.63374969688766 2.63957897905576 2.65541455918833 2.61837235721954 2.61442802594997 2.64883092505306 2.61190887859462 2.61956508435488 2.67633616588061 2.62031546912317 2.6111771244016 2.6318210247944 2.61897646872248 2.61772019406908 2.60968566180882 2.63362543216246 2.63201190690405 2.67166821037018 2.66402140160125 2.63188870812741 2.43688481280784 2.60843585400785 2.43898849221355 2.4524309487445 2.53630773371454 2.59700520519354 
ALIAD      2.64258017822229 2.64482254835849 2.61318026844057 2.56214298077841 2.50417327989412 2.63492986855297 2.62894110620873 2.62061632381135 2.61777607435883 0 2.6278419493409 2.5642345832006 2.63718871996726 1.84136713472065 2.6210962585538 2.34527223187471 2.63223282051229 2.62816596067719 2.62227753842843 2.62945646107407 1.95483755135448 1.97373968812825 1.91354471613886 2.46440963838148 2.60007773586791 2.52146911958316 2.5331243106729 2.6228472028545 2.60494187621069 2.63951367254022 2.62144236567197 2.56445796823697 2.6418736312691 2.6379905129087 2.45155856260994 2.59345899155208 2.62710985938543 2.16803262502114 2.17008230364396 2.04718898890344 2.19365998423002 2.44101275211085 2.39995316797952 2.40070410512311 2.62405167539154 2.63649749199427 2.60732400426306 2.62904295758655 2.55521992844604 2.62877796779676 2.63058375500304 2.52272491699953 2.50071781463775 2.4892473779715 2.60632976366146 2.08987008416668 1.93484580811851 2.07965498888467 2.65003003293881 2.61664453678764 2.18986478595883 2.65765760077388 2.63182968535537 2.58612213024545 2.6278057120018 2.48174743298032 2.61767936953999 2.45749782035653 2.28573383114565 2.55857881962193 2.55248796142314 2.41855452174665 2.58596481492257 2.59249154392227 2.42068907557032 2.40775380395486 2.43892598952077 2.35360212216766 2.34909954453534 2.348814072523 1.98317064901458 2.63083494370483 2.63162282528854 2.65124897703798 2.63829117865206 2.64541865138472 2.61610171328354 2.6117900126049 2.64953324626394 2.59539488687764 2.65370065160407 2.64584717153564 2.64593147154449 2.63495994731861 2.65846579550571 2.65721997662595 2.67206230461863 2.61936467609159 2.62812977001019 2.49556063712273 2.6159652708497 2.55157935513052 2.65725469279087 2.58443082114352 1.91718791077995 2.63748178831048 2.59770430581788 2.6038273662984 2.63544548587098 2.5923144370565 2.66356262344273 2.64411532205052 2.52096237328307 2.52145048468271 2.56218376099974 2.63968326851319 2.63055632245142 2.62770805704895 1.88172593888947 2.61821340545309 2.60903188318315 2.53620245318718 2.61554170657396 2.57573891827951 2.45429950998502 2.58741472914988 2.62879549909316 2.64416690796584 2.63766451412917 2.63785044380561 2.63880860749974 2.63557906555057 2.63552916233232 2.64211286856837 2.62188905590778 2.51740690932931 2.54894117377528 2.52416919209114 2.54124047697215 2.52484932543196 2.62048258290636 1.9371711415674 1.92569228378411 1.88114965016392 2.56195283386776 2.54570922910499 2.55423638117204 2.56055013702254 2.56999343776172 2.55468027705653 2.57693743449318 2.59631190454972 2.6464950147898 2.64076746166055 2.65118267374291 2.51641882286094 2.05598201551288 2.05216545413172 2.65453093167032 2.64936700186199 2.1531819407801 2.66884376422979 2.61346137960568 2.65069244959507 2.62969539307912 2.66654156821279 2.56215406021322 2.44928263476776 2.62332766442517 2.62455513398247 2.59462216892153 2.60931214638584 
ALTMD      2.62421533551837 2.62387656438208 2.64358708237469 2.61455889033476 2.58692102058784 2.68825717210737 2.35631580645591 2.36260905941076 2.53986031390401 2.6278419493409 0 2.63563263209691 2.65031341754031 2.63438846429209 2.65260971857251 2.63195426299407 2.62521918740079 2.68339902929282 2.54041238647569 2.46697709511236 2.60524451512053 2.63940236376912 2.62008273729611 2.64354132882031 2.63502378427649 2.61815648816961 2.61993783947509 2.59738544459463 2.62509054102437 2.66046627830356 2.64129102823023 2.63716900663591 2.63626045313689 2.64637977296392 2.63406729122155 2.47038208058069 2.66043756667763 2.60201235355139 2.63685708955217 2.62433788990864 2.56351460620945 2.63690381048298 2.61141159296695 2.62376906277341 2.57021429529506 2.60644925998162 2.5948870663312 2.64815705929545 2.63754785129293 2.35540518078575 2.3360947869486 2.64628225527872 2.60473590379763 2.6040675467801 2.62546086716755 2.65021292138066 2.64998874053682 2.64093078316789 2.6490712807806 2.5478589453988 2.58827994412519 2.65544624459318 2.64688048169874 2.62542006090463 2.63433762544861 2.61949489789107 2.68812077627253 2.63648256398468 2.60493786516044 2.62734759742648 2.62230949181802 2.63253206614203 2.57303247978309 2.56761954288952 2.63777903608768 2.64385328435306 2.63545485533902 2.62332640013475 2.62807087248963 2.62784202464375 2.62169706438198 2.62035771695702 2.66840419085049 2.61442557079755 2.64683533017743 2.61538400596938 2.65888042291793 2.6307480611826 2.67167982698671 2.56238505639458 2.68041149142938 2.67316038871022 2.64909619926746 2.60356961429597 2.63991959218538 2.65170454431586 2.62765187769443 2.66511523321132 2.62344615342646 2.63730130958983 2.64599614219175 2.64574813283661 2.62483830080042 2.69789391141928 2.59144254290752 2.63223497935617 2.57550917930255 2.59860021115876 2.65333528233099 2.64311544498637 2.64857529367415 2.64457943226101 2.6375388033964 2.64615257514939 2.63293231634797 2.64329782076261 2.63397813923974 2.63803333593339 2.63540340148611 2.64662116870992 2.47583698412985 2.61620714428232 2.6363798887827 2.6252434836373 2.60941498133258 2.46920851118598 2.49162267579934 2.63774857360027 2.6321100504014 2.64265933053266 2.64472543777905 2.61905324725612 2.64198266852277 2.64645559484582 2.6446618937381 2.62455463233383 2.61331802533826 2.63837913705354 2.64658055097031 2.61699934059118 2.64722781152177 2.63618581367431 2.63494887270085 2.62304057727724 2.62397133885279 2.62145632826953 2.60950120043046 2.58932625332037 2.62625779454609 2.64487882180218 2.62026363763311 2.66255713882386 2.68043266033332 2.67445311875196 2.67490610892593 2.63616595845734 2.61171481627801 2.62716391368917 2.66574414777976 2.6389611409389 2.60784681743915 2.62688955703616 2.63522733678419 2.59700562397634 2.67059860617648 2.66316500628872 2.5074099584187 2.60398657038926 2.35044414095798 2.32625001269533 2.59200946413843 2.57852944370749 
AMYMU      2.65041196997637 2.65243312763534 2.6164622016363 2.45417590960199 2.57296610978891 2.6570357550757 2.63482504825879 2.64384320722063 2.61981654618794 2.5642345832006 2.63563263209691 0 2.64210356417044 2.45379249324766 2.64453158198787 2.10212901267954 2.61076275140647 2.65988320990938 2.64220386597515 2.62054629900688 2.5219496364661 2.51464120756155 2.48312937603912 2.40958760715651 2.56060249600257 2.42614811996976 2.48578530348639 2.63157157415274 2.64581283522411 2.65162274011346 2.61704239693908 2.50218813906396 2.63081354528396 2.64721429592077 2.25477803785013 2.60571385578125 2.64963443538875 2.4462706120561 2.45735447396672 2.50892237282 2.44297131919321 1.86579112940365 1.95867875777769 1.84119211177413 2.60996086872042 2.65126311643493 2.64138559057073 2.61258182412607 2.5783381763129 2.64515925381383 2.63254515778055 2.55880207896993 2.39689350763784 2.26971306898073 2.43540595162956 2.50059359274789 2.48830125426386 2.49915780766729 2.64523071130435 2.64452580913499 2.34105527161309 2.58972169570078 2.62159502933242 2.52997505275541 2.5775989882693 2.36823508296807 2.60756407124532 2.60880458411125 2.45541629504527 2.63257283746527 2.63455143554885 2.62268431677617 2.59036059399799 2.5827269681483 2.53757338791189 2.57172085706208 2.54525643997982 2.52408902841212 2.52569271977154 2.54365358832589 2.57899715798178 2.59745731755629 2.67792306490511 2.64510575842916 2.65383267461675 2.64035362265467 2.65762949360584 2.64663359466768 2.65995647482057 2.61193431814336 2.6480905903174 2.67855640818837 2.65985094250581 2.6433099019482 2.59984516437277 2.6293781520839 2.64737837683388 2.65438816078597 2.66298390849625 2.38585723523208 2.61896633157674 2.49428386025457 2.63106805343359 2.60248128809431 2.39839413818104 2.58460904857305 2.58586999206197 2.60770525000395 2.63730995472528 2.62327981582404 2.64655826202466 2.64979598775836 2.32349798611597 2.35689311940458 2.35958946727077 2.62916951185898 2.62747174608903 2.63702666752597 2.54725830914132 2.63221033279231 2.60249035660522 2.26096749162885 2.60552164656331 2.6190068686444 2.36088173910973 2.64107990237051 2.63897497207031 2.59367764552322 2.63501729450793 2.62805109974943 2.61564914733392 2.62220801273025 2.62232536998921 2.62435387182074 2.63346296350701 2.61521290493986 2.62643098026401 2.62732101833027 2.04013759866856 1.12168795582938 2.63671253384943 2.54659969456217 2.52716590265887 2.53253851218345 2.41532739665485 2.41761510922855 2.42591159531667 2.58305196734298 2.58738239955642 2.45075357990447 2.56659618025969 2.62694293512757 2.61066401763361 2.61714708569035 2.65522777988461 2.23575129217073 2.43433049032471 2.43762543783939 2.65774951591929 2.67081850311102 2.47661658028443 2.63497242469166 2.60906915013784 2.63708560684599 2.6427888065325 2.63999943558852 2.62631448670399 2.52488616863361 2.65537264638425 2.6379821853442 2.62228868129335 2.62356704849578 
ANAVT      2.63108403426335 2.64008529942846 2.63283524393415 2.63145086767783 2.63981498611548 2.63763228393007 2.61732372374823 2.6238308035464 2.64240550347084 2.63718871996726 2.65031341754031 2.64210356417044 0 2.62804216720546 2.62763801131515 2.6223157207022 2.63350851164936 2.6606309962885 2.64274892550634 2.643250358614 2.64033833919588 2.6428071098852 2.64684143937085 2.62072574113108 2.60850849035992 2.6214104909643 2.58672722050622 2.63352941304662 2.64759135196973 2.64650730423203 2.64037201296339 2.62584344735683 2.64926073627555 2.64393240979673 2.60963892526703 2.64128407719584 2.65691600085871 2.63430428858608 2.63769978339996 2.64993200171888 2.62342604324177 2.63096616545629 2.61067858074672 2.63103105369618 2.64786360772992 2.66507408216154 2.64457385198365 2.64059506996308 2.63811108498668 2.62240572041872 2.6294444578207 2.61869531472496 2.64068540474985 2.63998581185537 2.63874271638608 2.64340446886661 2.64667656638725 2.64608458670281 2.64407006336276 2.62508898074144 2.63320287475943 2.66785888095762 2.65012183105177 2.6410173690514 2.62615728208712 2.64245294535589 2.65567168036117 2.66220721916165 2.61916475432861 2.63466141072602 2.6325702327951 2.64653303489665 2.63443916443239 2.63536978029632 2.63203263826612 2.6452808224164 2.63392512958726 2.62238630055999 2.620678716927 2.62676951950035 2.64081362870721 2.62961684783013 2.65312668788576 2.64006269077503 2.656610219911 2.64081498911339 2.6435851337035 2.62908356378389 2.66396991708427 2.62779702886658 2.64442268537032 2.65976413292358 2.64575548382781 2.65305594175945 2.65167635009861 2.63292762237713 2.63419680150412 2.65707748886874 2.63760714456035 2.63685258347798 2.64755049287937 2.64168903009714 2.62473234639798 2.74277383237441 2.63486863643447 2.63246721725071 2.635238048349 2.63394578573888 2.63417644549271 2.65273757798602 2.65090062270592 2.66240147213191 2.63271472434603 2.63666495177638 2.64721369969191 2.63853308277864 2.64158671057296 2.01521071836903 2.63809419668521 2.63700853124323 2.64684281294918 2.62909916941132 2.62912112826571 2.62813780174685 2.62924503022441 2.65114487824483 2.64984569290705 2.64292994221255 2.62385544420426 2.64022175847156 2.63462364888802 2.64496408687104 2.63855766545912 2.64549579666962 2.64753008734893 2.63630026189587 2.63399810635508 2.63950113432645 2.6283767450557 2.63493358744193 2.62430971883864 2.6331171414688 2.63266237766322 2.6313497547195 2.63387863966111 2.63416443517789 2.63192272738669 2.55373277516022 2.55755236744837 2.62048519541452 2.61260112260277 2.65152614923919 2.65526621682353 2.66055399331955 2.67077444979391 2.60528995899882 2.64191962392578 2.63733447752626 2.65488738244907 2.63289860497525 2.64879171926418 2.64583090375097 2.58871493677858 2.66307273210369 2.64430050411591 2.64061345486283 2.64797754759566 2.63905572949348 2.63792474541494 2.63895135632023 2.65153309336129 2.64508630352611 
ANOFW      2.63038328589113 2.64006900636505 2.60621008930482 2.55355986675027 2.55814558328129 2.69003083288981 2.63584162749269 2.63411177084023 2.58157979025358 1.84136713472065 2.63438846429209 2.45379249324766 2.62804216720546 0 2.62925510637747 2.34788743160365 2.65052750081741 2.64309086946623 2.61992063568126 2.60249096452804 1.14092549625946 1.69546438407681 1.13554120654382 2.51888714650358 2.59938894309562 2.48817016589436 2.50699343574231 2.58954272367682 2.63052929805878 2.61939822501958 2.61472355292718 2.50627955169796 2.63756994437604 2.63287698097765 2.47852145855965 2.61572362204434 2.64153399637002 2.19434238086246 2.18913803726974 1.99592471952136 2.31030255134525 2.46290141620404 2.4832835035616 2.46306496782935 2.61826530407543 2.65418096709254 2.62559609019401 2.63458497099231 2.56492179326704 2.62541962193909 2.61902750280045 2.5122701236623 2.47310615432708 2.46190754273841 2.60446852493903 1.08091665132317 0.913372502829276 0.9945396386269 2.64333217281735 2.60454495312152 2.05803045017764 2.65704720104543 2.61614545796809 2.57193838852074 2.6362645537557 2.48822791959348 2.58716493832062 2.22225170168 2.20522634845036 2.61787571448129 2.60943805055042 2.34144128844833 2.61119837813961 2.60421595668038 2.40560230598478 2.42572596772165 2.42384691593807 1.96925370742162 1.98401182784391 1.9707347517682 1.21654747886098 2.60637183974675 2.64037900344427 2.62421921308594 2.64034096001957 2.64841153206779 2.64556572239176 2.636889971183 2.66850312825026 2.61087428938426 2.66216791418088 2.62154871616152 2.66978220763754 2.65558243718442 2.67005089378393 2.61087392646027 2.60367891827107 2.63747577440302 2.66152075225197 2.4690546416817 2.63306365285241 2.52457837233739 2.64250593009042 2.69496460285943 1.86006880223223 2.63768717527505 2.62170020929867 2.6165592229459 2.63793877083081 2.61399765732198 2.65902220629502 2.6552751186735 2.4592812640858 2.47394310060625 2.52705198904731 2.62482691269417 2.60741575088879 2.60354479732946 1.4811712976613 2.59531233469235 2.59917364752634 2.46814960321578 2.62222534596122 2.61522515978079 2.39034436122874 2.61015415029367 2.60206920790566 2.65906761209935 2.64372140341686 2.61801717716987 2.6234760114191 2.6277001472236 2.62471324139192 2.65042455181586 2.6028215141601 2.53530906558936 2.53817400783001 2.53878309356947 2.42064337595911 2.4415155194943 2.61771428137065 1.28522845291923 1.24583237445347 1.25006388776547 2.40834760686926 2.45467117568296 2.4477429936039 2.5615554623743 2.55577620975982 2.50436398896733 2.5754674593342 2.66504625391745 2.59251285005417 2.57699815629272 2.66974480420971 2.52015024936782 2.07780152608428 2.09769737891931 2.64298017589915 2.6564754643691 2.06736426058974 2.60440232369177 2.61717693013485 2.59720182463899 2.65121088451558 2.66282002996622 2.60404020033904 2.50976449191603 2.63305224280993 2.63145176104795 2.61514300491531 2.60008870845748 
ARCFU      2.66694651516933 2.66715341492444 2.651931921659 2.61074191976508 2.62514634029634 2.64491710709915 2.65127408100871 2.64451396789698 2.62305850243569 2.6210962585538 2.65260971857251 2.64453158198787 2.62763801131515 2.62925510637747 0 2.6128185561241 2.64164782845666 2.64605548805712 2.65286303353448 2.59493824686944 2.65362854232887 2.6290981016872 2.63908176395415 2.63147084003899 2.63399554960128 2.58512361666076 2.59805704026012 2.6579384422991 2.65546898258335 2.63670062998721 2.61073733374593 2.64827812313563 2.58182249253172 2.65118999444116 2.62132416346451 2.59843236480572 2.62969539233161 2.64268661589242 2.62976951810545 2.66805547683788 2.65679919971235 2.67081124763142 2.62003321518957 2.63430709323999 2.64152576035996 2.62700574601112 2.60415978677765 2.65626140474813 2.67985705682917 2.66897808913253 2.64254717583027 2.62030761133734 2.63106019523427 2.65171344344119 2.63373856322784 2.65512659747116 2.64573722244294 2.64844264258921 2.6416780421246 2.62952084474061 2.63636659438888 2.64689798556455 2.63306385660196 2.60004770612634 2.64168980738636 2.64615180081891 2.6349615759023 2.65346478968702 2.56659790417714 2.64630381084641 2.63466912964881 2.62674720435066 2.60586988432344 2.60656207820001 2.62329345427712 2.61098157133587 2.60449932331256 2.65868020392464 2.66435220422394 2.67095293344803 2.62784934366259 2.63926952546819 2.64071029573657 2.60613313894779 2.62396421609657 2.66120612452448 2.6426466474755 2.64767519940854 2.63634245479129 2.66098255799144 2.6311804117104 2.62485579880184 2.65343786156163 2.58602076283643 2.64810671041557 2.6317020669401 2.64151042777799 2.64497201073779 2.65563790692742 2.66134807556311 2.64619298932132 2.65648774381128 2.64824149595514 2.62984411338598 2.64978921196979 2.63871698985898 2.62506837380221 2.6455697744685 2.65679672779932 2.67161334537245 2.64989860877878 2.64945658552421 2.66470800606346 2.66583522613481 2.65683082245031 2.65258620832521 2.6500151419641 2.63487978590892 2.66841624637939 2.65340754092768 2.63327167077628 2.65942231468266 2.65948765817739 2.63902489129032 2.63384465684449 2.62085986258452 2.63741418678683 2.65272488033165 2.66282905964293 2.64350453217665 2.64999776652306 2.63930068701563 2.6774205027876 2.64152872313023 2.64560650179668 2.64810638456633 2.65968171766056 2.64462009672725 2.63367252175934 2.65677893496422 2.65631729851653 2.60235000342634 2.6042622656914 2.61121028557504 2.65768864459996 2.65778372266918 2.66092773004124 2.66133505979062 2.67502182283111 2.63443445050319 2.58732287806897 2.63393858026559 2.63855482027509 2.62971429424325 2.64561819378134 2.64926012552457 2.66628480618414 2.67018529300709 2.63268030967407 2.6520226378937 2.63976979770648 2.64544567378733 2.62949741301968 2.63972795719407 2.63474657137414 2.65305450073294 2.63649388125685 2.61956197460255 2.6681747444728 2.66058841346761 2.65351878716134 2.64818862753435 
ARCHD      2.60592020605871 2.64315057067005 2.58431588843296 2.32065968708724 2.50996995074117 2.56208403794202 2.64440058975676 2.64232688697576 2.61755872500141 2.34527223187471 2.63195426299407 2.10212901267954 2.6223157207022 2.34788743160365 2.6128185561241 0 2.59511767804097 2.68933294036836 2.55436846880671 2.59553021189853 2.33234590477849 2.33716689021769 2.35057705599277 1.64118751324181 2.42249538758845 2.20566192550726 2.262293167954 2.56956833236648 2.54634801915245 2.65587920781434 2.6011825497203 2.130094715482 2.57822485930324 2.63148607287286 1.55525047410848 2.57514240789025 2.63670165842396 2.32238913807822 2.22800825580289 2.40701621237285 2.2729891191293 2.01677267193071 2.02280337746657 2.01839033720147 2.53315930840893 2.62097851843803 2.60196720152701 2.6131055405314 2.54535278984507 2.61627910363765 2.6229029905331 2.54853831970637 1.88985420319792 1.83136070778792 2.41927243393249 2.40662159113635 2.38889353002841 2.41741760907321 2.63583969040889 2.59271762902695 2.17370771979621 2.63031419577697 2.63474219436909 2.59388130186831 2.60911788214284 1.9860187416775 2.61462838755574 2.53171590256546 2.37985770958482 2.62770217661387 2.63253106166514 2.54819843915488 2.56704839367321 2.56522188508931 2.41233111715405 2.35417554261143 2.48054953588362 2.39465166193607 2.39491449715144 2.38768806894914 2.4070194514809 2.52076959705551 2.66118586560514 2.62011263006087 2.68038658161795 2.63871325897242 2.64354756900197 2.62741282050427 2.67696253112276 2.58838784099109 2.70582956734377 2.65381384459522 2.6701738175042 2.63379161506054 2.63433082224442 2.6188077287904 2.71465044240281 2.66497265889497 2.66413401272658 2.11606271420547 2.64129221524684 2.35577771223998 2.63486311940341 2.76754936784796 2.20182967743734 2.59653747179474 2.59299010831672 2.57370130161889 2.62474814728477 2.62024413861852 2.65350816096521 2.66577062246357 2.08395267865382 2.07751296530777 2.02544270240938 2.63901038570249 2.63282834024102 2.60022122755415 2.32347404968014 2.52461499982233 2.61351294369627 2.21377408207638 2.57221999752343 2.57429057976426 2.30512221129583 2.564658848295 2.59450427581633 2.63079492803652 2.65015578660881 2.59388150652965 2.59367479706704 2.59327017377142 2.5922865807108 2.54722031465295 2.59117315719076 2.57021718395563 2.5801193806064 2.27169548202164 2.16384390513214 2.04020168738918 2.62556776594712 2.36829061765211 2.30971349400054 2.31666028099225 2.04885180790926 2.14572154905475 2.10858871332041 2.61123854383396 2.5988325299225 2.1271030429174 2.60540825083019 2.6694202082187 2.63899032366538 2.66078613554294 2.6134359679003 1.93338725912796 2.35525480211016 2.38594201557195 2.51423773356316 2.60360907933268 2.33432017702517 2.63009739728473 2.6115995879452 2.67024438423496 2.7054631946896 2.59724907344409 2.57575672086927 2.41039121148896 2.64674171286863 2.61886621068717 2.56608229493029 2.59242882429554 
ARCPA      2.65700913022816 2.59102142191689 2.60049295593441 2.5784703037272 2.64438516853615 2.61983804544887 2.63741218269527 2.66195506757076 2.60583297406687 2.63223282051229 2.62521918740079 2.61076275140647 2.63350851164936 2.65052750081741 2.64164782845666 2.59511767804097 0 2.63321052427405 2.64871435945281 2.64548252922631 2.6079558402475 2.67691170418709 2.62819952439966 2.63760676224795 2.65873293370852 2.62900561102507 2.60095893005568 2.59084850680107 2.63409001591702 2.64774151555148 2.66674347914311 2.66050255879046 2.6468184474792 2.65524632653645 2.60685294844555 2.66301744275506 2.64350261782795 2.63888355774632 2.6299329978327 2.60813384298388 2.60868589793546 2.60010128685438 2.57112236718521 2.58997708392066 2.63065675662438 2.61871921898622 2.61629315145745 2.63806854274917 2.65540429232649 2.65304248798482 2.63163257598193 2.62924173126946 2.55636834734334 2.5617513652074 2.63831955071774 2.65420818732006 2.6404824994909 2.61186102982334 2.62790448996052 2.64326602982097 2.6288861496948 2.63202214136161 2.65888031596026 2.66336702398318 2.63549961568956 2.60460354855351 2.63309803263336 2.65097997927292 2.62749568637588 2.65480644896208 2.61883222297863 2.62886896426659 2.62653021708732 2.61787768229106 2.64557101230551 2.64854396251168 2.66142678862401 2.63484421456397 2.62248464800884 2.63621091520174 2.58766215326817 2.61437140163503 2.63988617211332 2.63012095948904 2.64309261728235 2.65575762770093 2.63164420097195 2.62535548289309 2.63047277322464 2.64294076534792 2.58245375130844 2.6306828445315 2.65918229095074 2.62740288411946 2.64104549527917 2.63921395435124 2.60998751234686 2.63596746853747 2.59598797044244 2.63487485898448 2.63062633286514 2.59728593512796 2.61949521990507 2.6385070717137 2.65964379041499 2.64752881222636 2.63195312296035 2.61928967722624 2.62652584401441 2.66895154703717 2.63769887334954 2.65945781713689 2.58553192426053 2.58640162334324 2.63683778214975 2.67750944006058 2.66579151196702 2.64951340956223 2.65645341550793 2.6116778953755 2.56671523741679 2.59507626562874 2.59025916623854 2.57887487913582 2.64121237409013 2.64075982406145 2.65814665122438 2.65122769667437 2.63927403157269 2.62846112203272 2.63453784538288 2.63447099165614 2.64075863509566 2.64540502399789 2.65437970057728 2.67553035767644 2.65957041476236 2.667048067009 2.60682694273562 2.61982959371029 2.64603009541527 2.65002865410592 2.6449968215313 2.66266536436157 2.64161025170541 2.60214766509454 2.61767125003377 2.66583183542412 2.64273919731829 2.63752531670739 2.63973216865757 2.62956599507238 2.6533202422834 2.64876047173016 2.62341298554612 2.63715413733277 2.64661742649239 2.64307747054441 2.6506351657799 2.61746873984251 2.63718181902953 2.61146926176985 2.63943010556031 2.65021506511487 2.65188178257546 2.64678951819088 2.66365438388182 2.66826834271023 2.6296599683973 2.65998199925588 2.65937032230302 2.6371208323837 
ARCVS      2.61973458195667 2.66885849512801 2.62318102662838 2.59837883683822 2.64056663805294 2.62456499978129 2.60078358250934 2.63776765688399 2.62685338348099 2.62816596067719 2.68339902929282 2.65988320990938 2.6606309962885 2.64309086946623 2.64605548805712 2.68933294036836 2.63321052427405 0 2.64677594344599 2.64218928999411 2.6402485776874 2.66696934641227 2.63413063999052 2.64724810127664 2.59846866987749 2.45929508801131 2.46512161658426 2.66111676184565 2.66130852416866 2.6197860514914 2.64915243808175 2.59737666515407 2.62945542865756 2.64137930136642 2.66933543776113 2.64932927484736 2.66046752638404 2.63274614629584 2.66047763798114 2.66331008523214 2.59580051411151 2.63314556967763 2.63042839569553 2.65605471362825 2.64797322840313 2.56157086879627 2.55955409772586 2.63560362796029 2.56503317498501 2.65273080807376 2.61970369123109 2.67474663084286 2.64637842044822 2.63784282977893 2.59300293396866 2.64024232555198 2.59287778136244 2.62228323604278 2.65452542046087 2.6436250945599 2.57944195638779 2.64776519652659 2.66860935976108 2.64894003047181 2.66122447536332 2.64192812706117 2.62244327784775 2.66608666163436 2.65675369977483 2.62533190728696 2.60723723722589 2.61468833541071 2.61997942522694 2.63171564232238 2.64953082653677 2.61029097675652 2.6035545091159 2.67259385824604 2.67351564917244 2.67750978391674 2.65559027678349 2.60233551805537 2.6256084724656 2.6473505250437 2.63035923873851 2.66411112839532 2.63683966119146 2.62893524087225 2.63319137776166 2.62932127347718 2.61379763198791 2.64143058781422 2.6258488870858 2.64998549954245 2.62903883301747 2.6289657406757 2.64348156565331 2.65125966744654 2.64666427340792 2.66927701023596 2.63427365423665 2.65609025708592 2.58342083405313 2.6525269303826 2.63130249901616 2.57332989584498 2.63657346286023 2.67124578771734 2.6233496155687 2.65911737148679 2.6566057454421 2.63748733650024 2.63100098137264 2.61451599805235 2.60790063135189 2.62965508805584 2.62874931883656 2.62449015220463 2.62575864191796 2.63721061868628 2.66743617161119 2.66607417823581 2.53536975376941 2.60752256082185 2.67232391131504 2.63861026836246 2.64346526690484 2.64325326019605 2.56062632454874 2.6117984048777 2.63311825290872 2.62350525000138 2.62856982891538 2.65426336107431 2.59895493156545 2.66720908089054 2.66576801120619 2.66691555519084 2.60744113170881 2.62778356872674 2.63866293414641 2.66382336943965 2.66270186131974 2.67175560072652 2.63675931502307 2.63277113769613 2.65067773673761 2.61955306373149 2.64308437826149 2.63365193909107 2.60708247228837 2.55829197931441 2.62610358337688 2.62474340608887 2.61968716714586 2.62657072744991 2.65625332045375 2.65802525415971 2.65853550364659 2.61912313415967 2.64448206846122 2.62207269946985 2.63911224080322 2.66789121782493 2.65595888832674 2.61183764227553 2.61828717262779 2.65682687815259 2.62760888990988 2.61851749563716 2.63997987220787 2.65609576157057 
AZOSB      2.63115242533636 2.61346907856286 2.57569026549285 2.58873413425802 2.56160253872618 2.61245186054719 2.57300649350859 2.57250891634024 2.49596688854767 2.62227753842843 2.54041238647569 2.64220386597515 2.64274892550634 2.61992063568126 2.65286303353448 2.55436846880671 2.64871435945281 2.64677594344599 0 2.53455678270468 2.60924924663407 2.61045837814429 2.61447085785766 2.6150745088158 2.63928439061617 2.60596332823256 2.58798346595136 2.51864991812116 2.55087557758421 2.64494874283301 2.63107360249082 2.63980971447502 2.61897896176577 2.60388215511252 2.62808423942516 2.49870861865032 2.66931250246778 2.60321414802784 2.59645912031836 2.6168575448761 2.56580636860057 2.60922576265719 2.6211078024935 2.62160318813298 2.32062924247332 2.64928076881226 2.67204022742582 2.63276516844722 2.62395934873889 2.60083116230789 2.61246748586097 2.57602537300873 2.63605292668536 2.63349135120032 2.60653132950709 2.6322097224144 2.62671478398761 2.63021111504449 2.64470299585579 2.57702093558256 2.61316942571053 2.64218805990447 2.64522391905534 2.57213724209388 2.6146841248877 2.63669604886459 2.61585476217314 2.60569066443501 2.58528907806522 2.58821004113776 2.59124192535311 2.64983995130384 2.61983922502566 2.61875806102578 2.54535203553882 2.59549147310842 2.57599639816358 2.62739861453836 2.62632661307975 2.62762759689272 2.61865323940654 2.63283027433145 2.67265189896983 2.63795071224427 2.65248647071209 2.63103505415719 2.65262998979964 2.65756190661236 2.62808209392263 2.44086746119446 2.63332876124869 2.68859723860157 2.65427404711419 2.64891478962912 2.64077962333303 2.61656716122803 2.67427711462171 2.64688641480207 2.64692648312235 2.61727096761893 2.64855742463111 2.62850278968734 2.63266931800752 2.51544089900424 2.59027231991173 2.61452586801907 2.60813503832154 2.60958484117365 2.63839526458705 2.62355590017586 2.65554068726351 2.63644503363458 2.63565723200596 2.65161545156389 2.64218187185023 2.64946312056749 2.65220977715273 2.64543028495085 2.60195137772262 2.6319952009178 2.56969281997421 2.63316333503203 2.65255888008075 2.63854056666749 2.61770017599564 2.47677763778415 2.56894764512003 2.64010529634133 2.62278560251799 2.64091309512285 2.63966568715519 2.59859037527641 2.63950550900458 2.60751032924747 2.63633757008999 2.63380078195083 2.61965589402017 2.63067842735524 2.62274243449628 2.62752155842252 2.64955161567355 2.60282989414085 2.60949543306494 2.59424680526689 2.60829808157755 2.6346807056845 2.62947602311502 2.59421017048991 2.58746676592066 2.64579495374317 2.60908818183395 2.62433931427115 2.61199956263438 2.62608916550784 2.61455569741471 2.63309238493455 2.62064951185131 2.64265029970071 2.64095945237053 2.63505817085901 2.61317916096763 2.64961121461486 2.61903204029668 2.66495000983679 2.63702358178607 2.64904931899999 2.44468048014734 2.54464655541889 2.58785804802721 2.59011838537958 2.56084882482039 2.58709026711862 
AZOVD      2.59961686255201 2.60271505054059 2.57264959641277 2.61124536016181 2.58798668335696 2.55109443099255 2.4691744180581 2.47607726522581 2.12208425500653 2.62945646107407 2.46697709511236 2.62054629900688 2.643250358614 2.60249096452804 2.59493824686944 2.59553021189853 2.64548252922631 2.64218928999411 2.53455678270468 0 2.60435393428882 2.58919544422067 2.57561651630177 2.63926994566553 2.6289206102078 2.63834239934455 2.63527714530054 2.59864182549447 2.63495981246563 2.6350574367571 2.62227372371914 2.63475563052457 2.62079442348955 2.59528115664058 2.62682806048672 2.25896810842002 2.62558874114804 2.50721067557254 2.55687219268177 2.59262503150926 2.59065082068611 2.628215733428 2.61218856576739 2.62736220427732 2.56098916252722 2.66890841123229 2.65647081123006 2.64637396861392 2.63765430898943 2.42906870135216 2.45111410575095 2.58582762294753 2.6163225130751 2.59362273089324 2.5838962509246 2.62481856470181 2.61009385906475 2.61294813002417 2.6108470415595 2.30234049999889 2.58762461013314 2.62807614827341 2.64645558595689 2.62198505481289 2.62342409123423 2.62873785333756 2.66206567834899 2.63621715493985 2.53745924449667 2.60532560910219 2.58522394908386 2.64238555402217 2.4998765739419 2.50188675875419 2.58609302635376 2.56686311237251 2.55857717475011 2.60836803242576 2.60251457500545 2.60188485477675 2.60954943721216 2.601036675928 2.6392860095994 2.62705971481301 2.64718994434789 2.58725861405077 2.6515747394652 2.62749794023042 2.62861058594834 2.51588398007979 2.63841069867274 2.6529985256738 2.65478554410331 2.64781695815247 2.62736928014601 2.63141942334899 2.6669608610434 2.66636709741975 2.61411284377556 2.62004088418271 2.62384747369021 2.60162583945303 2.61147078813986 2.48846426760717 2.57465220455897 2.63651297882331 2.62035203666044 2.6123133018951 2.64271655958581 2.64888476277807 2.59499298520639 2.65945269372708 2.64090465658584 2.63717234753088 2.64529220823293 2.61399810881901 2.63762724916449 2.63611181412015 2.59212708054393 2.61795623361235 2.56760449399252 2.61735205260978 2.62576404197223 2.62918575250082 2.61697549509079 2.00880042896756 2.04996187670785 2.60551253000163 2.61838809550331 2.64377158181469 2.6468193789185 2.62120277884844 2.63843915083496 2.63548092927155 2.61069386674379 2.62963635793829 2.64119860108471 2.62226198352908 2.64109538340412 2.59755134916194 2.63933099890739 2.61308501428236 2.63160863198228 2.62997710434482 2.58923357756383 2.63405261045912 2.63640296830393 2.61315876549409 2.61954167868743 2.61974064599779 2.61227635168804 2.6531493097518 2.60871436066943 2.63366169106856 2.67679189990688 2.59262421572098 2.60997673711423 2.61805570277531 2.64850437546427 2.66458127168717 2.61669492304841 2.66616717137302 2.65142169757245 2.66177144465109 2.64612090153778 2.60345860483057 2.38803494791105 2.6102142198848 2.43188332692507 2.42675306153062 2.57093885854447 2.57648387163608 
BACA2      2.64132686365482 2.64578218600875 2.59983125022493 2.51423792037494 2.49963203233048 2.67343360305406 2.63006977644108 2.63149125909961 2.60265002479812 1.95483755135448 2.60524451512053 2.5219496364661 2.64033833919588 1.14092549625946 2.65362854232887 2.33234590477849 2.6079558402475 2.6402485776874 2.60924924663407 2.60435393428882 0 1.69068348372476 0.337634176573372 2.50805451456587 2.55718889950504 2.50439488197909 2.47330664522402 2.624326194921 2.61602887575275 2.61910148055129 2.61086656825711 2.56886240280229 2.62516741528473 2.61691281138069 2.47477022617518 2.59133879996741 2.68176148688165 2.17844593636058 2.26212648380391 2.21977693061889 2.27149015449114 2.42509475339522 2.45909151315204 2.4334983315453 2.62181026083217 2.60239061187956 2.65983286227309 2.64199835542258 2.55035464914202 2.6410539436104 2.63887780133117 2.52085209228029 2.50068902377843 2.49528429741289 2.56978608482137 0.758798897612287 0.646759035961341 0.818084011860614 2.63909088143696 2.62320921674911 2.06583757591928 2.65075476256644 2.63537041324421 2.62380454733446 2.65649781565744 2.50898982025723 2.63379266474262 2.29557238558347 2.21688897076495 2.62379520180842 2.6213895259633 2.32782685847452 2.60698216814632 2.61113588100794 2.44239898577022 2.46537561128786 2.49466316091689 2.08634388952844 2.07555163249232 2.09993223457113 1.85052646930265 2.62325579297152 2.61221465894501 2.6450468171971 2.63613022954968 2.64423487865967 2.65822620022933 2.59599993743091 2.66701051545328 2.61161085574173 2.65786160425104 2.67516512166245 2.63674958867967 2.65052974110155 2.64611631399072 2.61235471892616 2.63490010443786 2.66246030300799 2.65973467899041 2.51314971488351 2.61838449126201 2.54509221673138 2.65198722488734 2.5605106216753 1.69856167427886 2.63091574124146 2.57830960097194 2.58080347722295 2.62613155245885 2.63639449620569 2.65248112070399 2.66685540368457 2.48839682541588 2.4931879994684 2.50769110671719 2.62932139241635 2.6266162838229 2.62877337796668 1.16287640522792 2.5989082610819 2.60539610787233 2.49837210487421 2.61848518478898 2.61824658488013 2.4165414850044 2.61120978156683 2.61516198779722 2.64527549304072 2.64682300619991 2.62324519162612 2.63786395233811 2.6249010646343 2.63933985011776 2.65039975608462 2.61248476598864 2.53906008336714 2.55372414243493 2.53007433995796 2.56483938829596 2.50045778383377 2.63380034088903 1.7375387073604 1.75159404693231 1.72929934279719 2.51877420523212 2.51143731619793 2.49759589594792 2.57806686344309 2.57078554278944 2.57911497220939 2.6315689428815 2.63207513417109 2.64609361615915 2.63197459699909 2.56311083420513 2.52061739671768 1.93878684501516 1.99599945492699 2.67559073612895 2.65320372032459 2.10626438974639 2.64677581179708 2.64632203898352 2.63874209228207 2.65536793404882 2.65385444836497 2.56934791239126 2.45803012376067 2.61440908540978 2.6313417287564 2.60823907618582 2.62086850328004 
BACIE      2.65706752896313 2.65333823712955 2.63701359419266 2.52452316056727 2.50069275334885 2.6300068467492 2.64801483880468 2.64079411786566 2.62807715108923 1.97373968812825 2.63940236376912 2.51464120756155 2.6428071098852 1.69546438407681 2.6290981016872 2.33716689021769 2.67691170418709 2.66696934641227 2.61045837814429 2.58919544422067 1.69068348372476 0 1.65743495382761 2.3755026821268 2.56361098907365 2.47018857207893 2.48750558577576 2.63765024668727 2.59579962409195 2.60391348592979 2.60368482552603 2.505532980131 2.6429356290404 2.61227420741463 2.45261335052249 2.61581530686907 2.63772247898603 2.19683417592866 2.22469272510537 2.21079253041027 2.31047416676845 2.42008468767411 2.4787259530335 2.37376351031478 2.61744517240693 2.63462145642583 2.62353284841697 2.63223453360202 2.59825814162121 2.6414518917779 2.63935363956044 2.5210742818714 2.43983189790561 2.42081585336221 2.60968904512636 1.73704916367781 1.65560116826427 1.77645635393441 2.64695159133322 2.64067239749966 2.19621195650536 2.65583143374757 2.63361351094069 2.60310246130832 2.6496406300142 2.45865074673144 2.62971834161171 2.27265490330371 2.22494488737309 2.62673952455995 2.62808001472482 2.42224988069829 2.59830604523862 2.59411567183948 2.41781971813248 2.41587144621766 2.47416761259284 2.25062269528992 2.25554188286944 2.24816624616755 1.97780153774468 2.64187490949553 2.64512735641877 2.6014843123724 2.62358595468712 2.63581038320948 2.59389428459152 2.60793093455165 2.65076986808211 2.60312998504838 2.66419262676084 2.65736550398765 2.66423507253703 2.6595447863704 2.63961677667409 2.64146177506227 2.61792729421226 2.66200581939653 2.67755321579967 2.48834259652208 2.61900326812388 2.50633349267575 2.61395165373338 2.73295550340066 2.04973537546263 2.61495727081814 2.61299338668923 2.60949079160677 2.64261082692841 2.59600219962598 2.68969417023938 2.6381327037367 2.48882936316272 2.52664083953239 2.47323223149741 2.61536201256035 2.63237810434767 2.63137925566547 1.79695908465981 2.59672871715401 2.59615608231856 2.47959726630581 2.62585493079466 2.6223387895529 2.4808419134054 2.62337554861404 2.63599297989019 2.61729422018277 2.62744909339324 2.63301421066364 2.63272366488088 2.6388773108686 2.63685083662743 2.63387546809799 2.62258061501818 2.53458371402341 2.55661065773789 2.45352047186298 2.52180916794557 2.49309409412194 2.63556237891645 1.73665112796539 1.69958704516352 1.72884903139501 2.48328796257743 2.49061650220248 2.47227087131164 2.5565393709338 2.55489469018982 2.49786286641052 2.61210713552518 2.66012216477899 2.64691922223043 2.64565858937517 2.66793173621941 2.45542532224351 1.94283354271648 1.97909994274812 2.68721625222481 2.61982041183027 2.0916227921418 2.61805334794316 2.60833013420299 2.67475381721691 2.64363338688968 2.64198965030511 2.57779441215552 2.50703322286099 2.64551766091699 2.61210340310211 2.61430411653871 2.61071927043662 
BACP2      2.62839232086065 2.64539677857372 2.58928930276744 2.47531291325277 2.45765880201785 2.66623768224917 2.62651693015531 2.63995516029637 2.58648039614091 1.91354471613886 2.62008273729611 2.48312937603912 2.64684143937085 1.13554120654382 2.63908176395415 2.35057705599277 2.62819952439966 2.63413063999052 2.61447085785766 2.57561651630177 0.337634176573372 1.65743495382761 0 2.49306900543408 2.55894998987503 2.50071429872703 2.5011741517101 2.61049958826208 2.58338472218449 2.61104503935938 2.61766381567854 2.54233722302741 2.63098924040244 2.62007416822763 2.50208033532449 2.56958242840304 2.63448232784133 2.1660760324427 2.24520360118077 2.20650765785485 2.33926004118156 2.46242562321831 2.46583916432116 2.43799880480686 2.6133779086259 2.57185383978994 2.62329982774327 2.64001525009285 2.55421850887195 2.64486794404032 2.64856394969179 2.53753221758949 2.51419851684079 2.499972651975 2.56985055894267 0.658452893691075 0.579451392020232 0.710747897379268 2.65334513757428 2.60959878948335 2.06756934610979 2.65853887612538 2.64315068155575 2.61675312313007 2.64513140356097 2.50689955265634 2.64183071768458 2.31812076922484 2.26667409195484 2.61643499395822 2.61962114501431 2.35162733376616 2.59826881512458 2.60839718349133 2.46632268478375 2.48824659993042 2.49077867825292 2.10807135663951 2.10976332077753 2.11719304418804 1.87913883975729 2.61726899447041 2.63607710716949 2.64260670095512 2.60841100244032 2.64861485965617 2.62900859985113 2.64265293007136 2.66109744835402 2.6024432547684 2.64002282706643 2.66369533546584 2.61120807354565 2.65528137529472 2.65635186176213 2.60874143309214 2.63930563961144 2.59520226884874 2.65766239518352 2.51624591033622 2.6192145239481 2.54714087084641 2.64070518278438 2.64626331278521 1.71233509159571 2.63084452092671 2.59914642260384 2.58224184560834 2.62977588660811 2.62768099201263 2.65623044792113 2.65590115079852 2.49432532308668 2.53578725478355 2.50318914546852 2.62309825832697 2.62609450797029 2.63196138851321 1.20542464078697 2.60115624918632 2.60322766595305 2.51211421093501 2.61921496228839 2.61361921483395 2.44416183750332 2.61011457866355 2.61908206965085 2.64268866975256 2.63488496431069 2.6364895023557 2.63298586340795 2.63108166194811 2.63157784427077 2.65299872182389 2.59632972538701 2.55872724193163 2.54767566313891 2.51337273828819 2.54802993240063 2.47961930003254 2.62807147614221 1.75894628960324 1.74813883323854 1.73895095485295 2.51977466023853 2.53052856256763 2.50797775399303 2.58034485456357 2.56179268470151 2.5614699221959 2.61500736006918 2.62122806955227 2.62361634560478 2.6204862028581 2.65247973876449 2.51308661916269 1.9633060726432 1.99985959741324 2.62656306377417 2.65214135266526 2.12027521663179 2.6513464127704 2.63922406530942 2.63438490573345 2.65681293806724 2.66849392386419 2.55406080272437 2.48740738474458 2.62271750036765 2.62302844448367 2.59582556203394 2.61594836549681 
BEUC1      2.63335630917627 2.64175145121505 2.62136813904589 2.22819688004735 2.55810538506343 2.64950436351241 2.64502626074488 2.64285110342679 2.618772898514 2.46440963838148 2.64354132882031 2.40958760715651 2.62072574113108 2.51888714650358 2.63147084003899 1.64118751324181 2.63760676224795 2.64724810127664 2.6150745088158 2.63926994566553 2.50805451456587 2.3755026821268 2.49306900543408 0 2.51684952087523 2.38490103916149 2.41571607239941 2.61544770058273 2.61543218199927 2.63400043023921 2.63315837352718 2.48381659068827 2.62964824603005 2.62322505441945 1.56798679493395 2.63757355060911 2.68039071005851 2.35785323004733 2.36442401720228 2.48007310630674 2.35005207964609 2.00089913441348 2.05548106802163 1.99472345299813 2.61795615235176 2.62749031156111 2.65407343196645 2.63442904359441 2.61402742690063 2.62313988405223 2.63368131113209 2.56164412193542 2.27708456267027 2.08227956178171 2.40970612887605 2.49553986242195 2.51686656349589 2.51958181992042 2.6301608129403 2.61722006052592 2.31884933055015 2.62920337130929 2.62873124028395 2.54368108450948 2.57731641346785 2.17413375296582 2.58493882707579 2.6093744236707 2.47241923652599 2.6165750523467 2.63190310434704 2.59575621674482 2.59922727424991 2.6007040371986 2.54228680213076 2.51962910884951 2.5857126857211 2.51563184044261 2.50639226548819 2.53015130453594 2.57578603038811 2.63295981873391 2.63456613571307 2.62571082683053 2.65290322436097 2.64757778008141 2.61475723002025 2.64995471648906 2.62625466747181 2.59308868048457 2.66065670986235 2.65905817088771 2.68566858028839 2.63360279028959 2.66379775215299 2.6625159557491 2.62279522769964 2.65631763618281 2.6567759926192 2.39862721857717 2.62716371699421 2.48370719368393 2.627886583925 2.70807317350203 2.35865523348753 2.62849102949657 2.59160604797328 2.59724951779629 2.64609959968996 2.63685112504644 2.67630273988632 2.66030011484184 2.34593429808392 2.36656462634557 2.11217935594941 2.63823769743137 2.62635016947663 2.62449643695776 2.45514012114525 2.59209995037752 2.62841289026225 1.87626432334631 2.60925872529084 2.6078680958511 2.22808060594697 2.61527554286125 2.60148000409074 2.62093854004311 2.62127021875016 2.61623160872202 2.57488600907344 2.60926088007819 2.61883028145042 2.64195155786122 2.62916020698374 2.59628118233511 2.62973572833238 2.51202644562436 2.28922223563981 2.1056688943041 2.62304346235459 2.43780131064673 2.49051434755591 2.44437311958422 2.29531171743207 2.36091423547794 2.33960048017615 2.5978568749104 2.60132358981775 2.37906498048437 2.60849197279748 2.62281300936935 2.62895314544463 2.57445074662224 2.68274883829568 1.96758292364814 2.41568495258905 2.43263612028088 2.62883893089704 2.60300961319718 2.43351303913462 2.58439488306808 2.64683887704939 2.6278681995246 2.66670847317483 2.66031844256785 2.6099382520346 2.43312766366181 2.63419978283535 2.61778717564802 2.6152078850695 2.60813773641264 
BIFA0      2.61478976282062 2.57260898277424 2.60899173504752 2.58708465161607 2.55122854665964 2.67372056711078 2.63052568798879 2.63767311111366 2.60568095173401 2.60007773586791 2.63502378427649 2.56060249600257 2.60850849035992 2.59938894309562 2.63399554960128 2.42249538758845 2.65873293370852 2.59846866987749 2.63928439061617 2.6289206102078 2.55718889950504 2.56361098907365 2.55894998987503 2.51684952087523 0 1.85362810733173 1.52242643534882 2.62840260088606 2.61683635182195 2.65264292289151 2.61271347690555 2.50205445995105 2.6031765884996 2.65154295156813 2.49690444333935 2.60127440770592 2.55931723361157 2.53443758406567 2.5881798747213 2.6116713639957 2.6000266949869 2.48087035654606 2.48668298009056 2.50756492090088 2.62936032950244 2.71071522278877 2.6700744933932 2.63388093023058 2.61363727081233 2.59142646403338 2.58733953540312 2.58185638523089 2.51422772074093 2.5006655506761 2.05192184642272 2.58351528545125 2.58372577687791 2.58824801823964 2.65260000034382 2.59332585690415 2.58999650257557 2.68115768920502 2.61703422345404 2.58289121123049 2.6555483683844 2.45957007274029 2.70713599537014 2.64499101474662 2.54619003218386 2.60883508404975 2.6171664626486 2.63518139758189 2.58821855034051 2.58403373820949 2.57577054871669 2.63257887084006 2.58169291322325 2.55223509439025 2.56362017714024 2.55509948924625 2.61850995729504 2.60023824503557 2.68102133894769 2.57720878893131 2.64444441487947 2.64013070564166 2.68990157367818 2.66042292032692 2.62197419902691 2.62147053646888 2.67267388115256 2.62830158728658 2.62838964637477 2.63004649313596 2.66106413458132 2.64436402817512 2.62872828445985 2.63733569573592 2.63874105676916 2.49009786706707 2.62112150523126 2.56725665305344 2.59002428540542 2.71608273566445 2.56491845379067 2.58081185984435 2.59178625341624 2.54117292524389 2.60068089494671 2.64266653409519 2.63420673185387 2.62009048619531 2.52394976555312 2.52973669785471 2.48311279185166 2.56296802847365 2.6326205287945 2.57749845671254 2.58700233157229 2.63174211928087 2.63404182473978 2.54196839021831 2.62287283640897 2.61553330648887 2.5670913444212 2.57728854612464 2.6071398723147 2.62738215108536 2.6390437347374 2.62893816450113 2.62488505867707 2.61911477899043 2.59588536913206 2.64913477754818 2.6106335024867 2.51979220027426 2.52390327719275 2.52818129629583 2.48375692984198 2.52727275286794 2.62502500721551 2.53324591552246 2.56952277335412 2.52521985492454 2.53085267217953 2.4788476089815 2.46698924037582 2.63085225092418 2.64025557765804 2.54730758557905 2.64328536588162 2.68539321843691 2.70102610431737 2.68846089505589 2.66521021131551 2.47253404935998 2.60246721955089 2.61098071846544 2.53743964570174 2.54462640095233 2.56770557738123 2.66750774569351 2.68726755480716 2.62788079670175 2.62985751591034 2.64027935168528 2.6370403180875 2.60180643511437 2.62333467543548 2.62379358120886 2.59799700419568 2.64331893707318 
BIFAA      2.63128077719621 2.62618794832833 2.55085954091122 2.48039508812766 2.5244605810241 2.65095168557281 2.64127529587253 2.62982649347132 2.57039218601002 2.52146911958316 2.61815648816961 2.42614811996976 2.6214104909643 2.48817016589436 2.58512361666076 2.20566192550726 2.62900561102507 2.45929508801131 2.60596332823256 2.63834239934455 2.50439488197909 2.47018857207893 2.50071429872703 2.38490103916149 1.85362810733173 0 0.678230630085846 2.62862412350577 2.60304332316598 2.6392397533276 2.6385695155395 2.46381097591283 2.6128521262636 2.65131002045206 2.30891182480095 2.52862103315632 2.64311585242247 2.57225385719828 2.55072932694448 2.57304186693185 2.62163503966378 2.34335106402436 2.3548848530923 2.36685516560968 2.61366671483576 2.68207327396392 2.69393073166636 2.61279113941492 2.60310040682887 2.57234225000939 2.56904443268309 2.58085119839819 2.32423886225979 2.27903584540931 1.82745909300075 2.55202108169898 2.52793192566467 2.56360333394845 2.6511959061552 2.62619975437831 2.54726561844398 2.67422171389955 2.62503207226621 2.54745842475212 2.66147468010298 2.4121845083267 2.65039771856684 2.60384524464687 2.52314093590261 2.61124772625726 2.62138395307795 2.6643304535075 2.59819576355533 2.58878418204797 2.57542853641263 2.61163082018555 2.60105251141595 2.50626393340688 2.5222931942614 2.52980692596231 2.58159112386433 2.55796322499403 2.66724450978349 2.63647498889959 2.64626540635525 2.64063738686807 2.68150288182819 2.64521137944995 2.68072161019636 2.57270089799984 2.63052945107924 2.66488555386796 2.69424918127274 2.64002580862408 2.65958789925625 2.66077949100345 2.68824155290094 2.65861349585554 2.64317951559043 2.41684289974227 2.59564018711842 2.56111740239977 2.58905990472262 2.3277384566249 2.49322635920858 2.54118441491304 2.5964129587531 2.58947644689501 2.6258081921548 2.63327741686122 2.63798256926211 2.61758116297336 2.43475293064986 2.41007626104916 2.38578276522463 2.61793768774925 2.62347187801774 2.57855825121996 2.50429865898788 2.60864218957376 2.62469497191433 2.43205835523039 2.60807225948569 2.60543805695515 2.50554934723683 2.58030832919458 2.64108985396879 2.62828482426996 2.61413760453881 2.55397537572877 2.60346665563493 2.59404829761848 2.60779104099173 2.60193903999261 2.59652496194325 2.53740561488511 2.52784740924443 2.54434621075745 2.45441540549625 2.34110940878535 2.60605464557333 2.52961544790938 2.56953378930238 2.54788001656993 2.40795026192864 2.40735475367409 2.40620381058582 2.60258542616015 2.60669624331569 2.44125518876747 2.6258407256317 2.59971487444213 2.66501292887865 2.67683639897971 2.69247417992638 2.3393112792057 2.57512334768425 2.58895176985712 2.65718285432037 2.59581599536539 2.56822375820114 2.63434000445353 2.69141645950119 2.67121451646009 2.65708364466966 2.67696387482372 2.62761766851211 2.5826411344634 2.61750663228224 2.58719255494482 2.6134420060542 2.61173834478669 
BIFAR      2.62617156163796 2.62645623315499 2.54315675862949 2.47768228660447 2.56680649870718 2.62066417883378 2.63303949202214 2.6347839086439 2.59034726814607 2.5331243106729 2.61993783947509 2.48578530348639 2.58672722050622 2.50699343574231 2.59805704026012 2.262293167954 2.60095893005568 2.46512161658426 2.58798346595136 2.63527714530054 2.47330664522402 2.48750558577576 2.5011741517101 2.41571607239941 1.52242643534882 0.678230630085846 0 2.61859220940464 2.61652480194801 2.63605660478373 2.61608261472461 2.49942897453973 2.60654900211175 2.6353213789154 2.38375510935721 2.55314684174412 2.62183384658654 2.59128009296544 2.55950601747509 2.56204352490429 2.54014638677906 2.41429815341305 2.41308597630858 2.37158772220852 2.61382001989204 2.72641690341281 2.66995461202774 2.61319391299214 2.60603639772028 2.56668903219799 2.59140426929515 2.57847528405232 2.32223033775988 2.32020046099125 1.81268101465557 2.52601894823985 2.5068759437725 2.52037487276781 2.66330443466434 2.6204761630188 2.54697317986383 2.65894600326696 2.6200438920963 2.53602664058016 2.62910010566404 2.4443230088924 2.66457206207257 2.62868832646477 2.5394193685869 2.59544757874049 2.59187094614066 2.65238311911748 2.58540208858395 2.58490992659422 2.5723582548006 2.60876569370467 2.57505146501732 2.52701112504002 2.53676653185897 2.53365258900469 2.58369114266623 2.5774403831954 2.62334730731006 2.65436131174303 2.64225629240614 2.64077096963617 2.6444073488797 2.64939631111894 2.67819331107271 2.59852000267824 2.65444914643921 2.68721467355304 2.59785830747003 2.65284816861178 2.65886522538406 2.62309367895988 2.64362471447609 2.65568562708422 2.64927998330074 2.43711054806368 2.609505072426 2.53145976530332 2.6283694982548 2.47454277483486 2.51199249760397 2.59371616479549 2.5882789969794 2.59497626347344 2.61299122694101 2.64300189744524 2.622908812695 2.65452288958122 2.44092040753122 2.46574384808108 2.41623384024012 2.63363897297213 2.61069315681999 2.5482435350662 2.55835041798589 2.63554740795169 2.6263535124617 2.47109028656187 2.59672581005362 2.5988628547431 2.50373896796859 2.5815596378344 2.63282089123391 2.62109330022383 2.64435363920305 2.5961766087479 2.58940495451318 2.59388908138383 2.60401645126761 2.63074449826984 2.60110417860668 2.58275921836586 2.58057405062016 2.56654668620294 2.45460497082365 2.37518600036094 2.62520128547125 2.54577211876989 2.56974815661278 2.52332541057172 2.41182937275561 2.41997670991287 2.45027797876602 2.59581930995256 2.59818288577385 2.45313611498528 2.60990922529333 2.61955628026892 2.68328290929084 2.66493228902638 2.66325366540537 2.38526268184936 2.56923391531071 2.56647672629334 2.58132178818768 2.582985124579 2.52883064325577 2.66988380554009 2.6461819931402 2.64417762949256 2.62173245664526 2.64729534602553 2.61300537666186 2.59170259989906 2.62464885950856 2.6060943738693 2.60854912309044 2.61537881672822 
BURMA      2.63471832151666 2.63601645112447 2.51239244795787 2.6170469078213 2.62120921618559 2.62565154020262 2.59613794687054 2.58886793686351 2.54969861494337 2.6228472028545 2.59738544459463 2.63157157415274 2.63352941304662 2.58954272367682 2.6579384422991 2.56956833236648 2.59084850680107 2.66111676184565 2.51864991812116 2.59864182549447 2.624326194921 2.63765024668727 2.61049958826208 2.61544770058273 2.62840260088606 2.62862412350577 2.61859220940464 0 1.59806392860362 2.63042116258965 2.62564342060551 2.62415210441553 2.58040246013951 2.58066853640732 2.61129733296329 2.5917453423509 2.64103788185072 2.60113353657999 2.55424763035257 2.62450547949373 2.5518036879545 2.64081005287926 2.61161184000564 2.64674393466395 2.46386675699891 2.63696099434642 2.60973107760984 2.61995981249612 2.60123146357013 2.61269871066099 2.62001484248534 2.60121933705301 2.61692554335202 2.62011880810306 2.62111259741234 2.63872153907759 2.62868761921087 2.62257912887229 2.6410716294257 2.58508143768393 2.59648864457341 2.64523752891936 2.64026268934831 2.61656761541739 2.6063240295843 2.64446438264451 2.64555797964144 2.63235624800934 2.57114130791483 2.61010488219225 2.61349006051592 2.62609186121258 2.63165756339344 2.62659852560979 2.57758761063073 2.56171964747712 2.58373081723293 2.59764790195505 2.59343086029555 2.5860618421965 2.61930877325201 2.58630748437636 2.60945577428824 2.60176728252632 2.61333333096542 2.64434598434089 2.65644166530604 2.62715019598825 2.65331142510918 2.44725168064335 2.62417044065469 2.64552425476699 2.65291440367309 2.6288448748312 2.65228812694774 2.6193519680358 2.64235777898285 2.66160688358441 2.62867087229515 2.62277853430954 2.59583206513525 2.62677650454947 2.64247938826143 2.61772673197162 2.61442024418945 2.62545026154128 2.56941243537397 2.54703575981749 2.64027445823339 2.64065828025215 2.65045928911758 2.59510151388316 2.64582297161869 2.64931014732832 2.64549908721846 2.64531473934158 2.63660364184674 2.64107585731553 2.62707978866673 2.58445712593522 2.60198613856005 2.633046628151 2.62743837444338 2.62123053218957 2.56791464862467 2.59962767624654 2.58427832083375 2.6413972591077 2.63932987169197 2.62408086092374 2.60426360322296 2.59810525846123 2.59817791072108 2.64027869267552 2.57707122765931 2.63940306821858 2.64152049996259 2.59133044943329 2.58772044079603 2.63471307111256 2.63846912871351 2.62742687619695 2.6215412553592 2.62134263811173 2.61698366879929 2.62421744415902 2.63364568714481 2.59045908932004 2.60453497392114 2.62161898902953 2.62035332520567 2.63207008991315 2.57904932009624 2.5955327999742 2.66210171465598 2.62093184482143 2.62863541489765 2.64700072905961 2.62010958414484 2.6625616479589 2.60790806558455 2.64326758196058 2.63517299763907 2.64211071276688 2.66417464081663 2.64742258645453 2.49400552749473 2.47946294220121 2.61623581920732 2.59095850404652 2.61739873206635 2.60168420297946 
BURTA      2.63596340262012 2.64916222608481 2.5909863948683 2.62333082489049 2.56891857913874 2.64298381897537 2.63098377879199 2.61912161173771 2.59876995272996 2.60494187621069 2.62509054102437 2.64581283522411 2.64759135196973 2.63052929805878 2.65546898258335 2.54634801915245 2.63409001591702 2.66130852416866 2.55087557758421 2.63495981246563 2.61602887575275 2.59579962409195 2.58338472218449 2.61543218199927 2.61683635182195 2.60304332316598 2.61652480194801 1.59806392860362 0 2.64331599357154 2.62363870040177 2.61591714563071 2.56350664154637 2.61638017736867 2.60782147099887 2.60302235546885 2.61826230946397 2.58424422472268 2.59625647311665 2.61531633790002 2.54317282288245 2.61171927009976 2.60531785397661 2.59590394487132 2.50821126737804 2.65439490011577 2.65757527107296 2.63188570233135 2.6040293763519 2.61802691420349 2.62451748302256 2.58800815910679 2.63835289157346 2.62547702316353 2.55342946554527 2.6286774028686 2.6289796343764 2.62733268035387 2.64856629515533 2.62681862569024 2.51537587331754 2.62400395500318 2.65371566217601 2.63302457140889 2.59511740358719 2.62751133362069 2.59879915897408 2.61695512997512 2.57475174990477 2.61198901669369 2.61194896537197 2.60391505949994 2.62774055518618 2.62245503933289 2.57645293656519 2.58439953710552 2.58342912320816 2.57429822973418 2.5767270811107 2.57078857662397 2.61197935371663 2.62576795752556 2.64817654242747 2.62296374401833 2.64249568375289 2.63825319269054 2.65950945197735 2.64273091492886 2.59633483583922 2.51240216532799 2.64838352123473 2.65887441703093 2.58810154912127 2.64778677699945 2.67688462349344 2.63274024554013 2.66291913997109 2.66499915093876 2.65267385266493 2.62309288519794 2.63721129858804 2.63372833614831 2.6347815314731 2.48691232599087 2.60087291828826 2.64439687002526 2.62617143288672 2.60654343018508 2.65118429513741 2.62284391295972 2.63632779774494 2.6220770458377 2.63100127556167 2.64037388754646 2.63839142854278 2.62809814097254 2.64476710954085 2.64110825627212 2.56570250910397 2.61108167892368 2.6028550160634 2.61277022573185 2.6276068989193 2.62511581346677 2.61539249236031 2.63274237091827 2.62613007907236 2.64757073878358 2.65373810559911 2.61385420717408 2.60955162409711 2.62962515511106 2.6251821737023 2.62991999270203 2.5929859794944 2.64029113578078 2.64176847404561 2.56641491853559 2.59926241748671 2.62707604332522 2.6346683195541 2.60509958940567 2.58134448376286 2.57813802344044 2.62198963765102 2.62326297076137 2.61279242754669 2.6457590588063 2.63902483365892 2.63620457496836 2.6340164685451 2.65716277954725 2.6192438396895 2.62821771049115 2.66719090252209 2.6405706270215 2.57511647104901 2.60464641724096 2.6258297025748 2.66929542440511 2.56781546529009 2.66372465009512 2.64388252190276 2.65452022059195 2.63618699117984 2.66741517908084 2.54935499530052 2.40485317624534 2.59559808149781 2.58685588065926 2.57812574937206 2.60189792506569 
CAMJC      2.64558335290978 2.63759170143504 2.6302416354521 2.61142443753884 2.62264696881928 2.71062816344695 2.65245492844685 2.65431469897459 2.66124107849226 2.63951367254022 2.66046627830356 2.65162274011346 2.64650730423203 2.61939822501958 2.63670062998721 2.65587920781434 2.64774151555148 2.6197860514914 2.64494874283301 2.6350574367571 2.61910148055129 2.60391348592979 2.61104503935938 2.63400043023921 2.65264292289151 2.6392397533276 2.63605660478373 2.63042116258965 2.64331599357154 0 1.96998173845733 2.62948920989602 2.66123529268821 2.64108285051732 2.64213475974787 2.65310953483243 2.64982263211524 2.63092369556526 2.58586916451426 2.60195107801885 2.60418817178601 2.66399500548798 2.64617633714662 2.65428229224056 2.64395848483438 2.60005360631636 2.57272466844959 2.6488159243481 2.62892786650139 2.64848764182841 2.64290222757202 2.59900485496336 2.6462959172761 2.64630467403109 2.63154602117303 2.60779960993543 2.62882737058741 2.61772910359468 2.6417049004097 2.64345328647685 2.63405754865922 2.60115984623736 2.64555472481437 2.62602348855538 2.64899162273761 2.65500928428842 2.58221406698949 2.63534925927635 2.60496176266439 2.64413730067354 2.64119894995846 2.63773116196491 2.6543210301496 2.65276795260958 2.59804126273211 2.60690169797276 2.56353802612994 2.61240969401093 2.61856653215817 2.6051267617248 2.64180621252979 2.65426827827261 2.63584234522865 2.65419180736163 2.61240262463674 2.65290204120118 2.66836192770493 2.67341455956833 2.58937076209764 2.65256020605306 2.65534063108101 2.66386138737474 2.60925215789748 2.64248150473326 2.55436995227041 2.56012177134322 2.6618739222532 2.62780010673334 2.63312535381236 2.6551549119549 2.61279078113643 2.6255605188707 2.6525216401998 2.75534992482871 2.62728703487164 2.41738481773215 2.62840944178693 2.62830258846717 2.62223999128122 2.63298703325194 2.64756465367255 2.66237998997429 2.62757370775154 2.6184497436864 2.65812805526927 2.62870301774286 2.6225650157837 2.65850885653181 2.63735453523263 2.64351297579764 2.64936815019575 2.64051807187952 2.62414407755297 2.62748758222209 2.64996211710438 2.65533574385014 2.66106752017386 2.62322069901271 2.63032275391457 2.65501749474415 2.63730409006697 2.65018176343929 2.6471260182304 2.60772358302378 2.63898171157196 2.64660101709872 2.64976436079542 2.64928514925052 2.65647882723593 2.65373796572032 2.66610054889848 2.60211420302717 2.60823408713885 2.6103630848834 2.66652179421813 2.64764820974578 2.64479086503124 2.58640592381533 2.60053388850807 2.64699397163276 2.64605862831659 2.6614962721959 2.67558413340519 2.67483156827508 2.62622218250942 2.65540551996235 2.61773777025749 2.61240056723962 2.67262971007072 2.63901185661601 2.62025155099169 2.64883568056812 2.6567285935426 2.65414553222025 2.57853189940831 2.64488752829512 2.65744216597132 2.5956542361169 2.63028670905806 2.64557664767727 2.64593152334205 2.63324794771672 
CAMLR      2.62202993644509 2.63522174967998 2.64159947916954 2.55604036518426 2.642283048762 2.64006054677074 2.63065768362909 2.64811762980835 2.65148990499041 2.62144236567197 2.64129102823023 2.61704239693908 2.64037201296339 2.61472355292718 2.61073733374593 2.6011825497203 2.66674347914311 2.64915243808175 2.63107360249082 2.62227372371914 2.61086656825711 2.60368482552603 2.61766381567854 2.63315837352718 2.61271347690555 2.6385695155395 2.61608261472461 2.62564342060551 2.62363870040177 1.96998173845733 0 2.59423166594527 2.65190553955694 2.60222961730507 2.60857631828512 2.64762766778132 2.65111315133103 2.59464638860385 2.61538207704766 2.62593088374902 2.61062144862696 2.61703216670775 2.62521819676302 2.61662265440169 2.61052042986892 2.50468661207349 2.56288281594167 2.62295110426159 2.63262218742231 2.63601099358032 2.64871887386875 2.64082723889177 2.59365777820878 2.60614071355476 2.65519798757821 2.61708029753577 2.6190039163915 2.61899309628498 2.63308431886283 2.63051593256396 2.64168154099078 2.63751789948142 2.64377054833896 2.63719077473621 2.63092345609145 2.6234761747944 2.62750166815552 2.66551012407177 2.54482693129485 2.65989768090631 2.65809593305323 2.63466167374165 2.6538284293598 2.64835220450241 2.58829102802288 2.63684368247275 2.620474387289 2.6321523755345 2.62870827885423 2.6235545173473 2.63717536728442 2.65660385879839 2.63588353736195 2.60437507461312 2.61075146218128 2.64351594374651 2.68169071424966 2.62494863388055 2.64847805770438 2.60405753503853 2.6604662545156 2.63985923162032 2.67120969373098 2.62941802900263 2.66883937516219 2.60503138869667 2.65425141223486 2.66600759387702 2.61922407231287 2.61902490833422 2.64032543090272 2.62989871949631 2.63206594101054 2.75860296573047 2.6098021426628 2.35974334545136 2.59260034055286 2.59572795874362 2.65350160010764 2.62204153741951 2.60284359827454 2.67925072324028 2.63253493866232 2.62404081428731 2.63741606084468 2.62164246715893 2.60670748493052 2.6307367441229 2.64584145774061 2.62129526713885 2.64973815876343 2.61891160869639 2.59486370504529 2.60784402961761 2.60751049951268 2.62996071694087 2.63230783063051 2.6338003248513 2.62367311805917 2.64860799406488 2.64531728095559 2.60801198958518 2.64458838057699 2.632303803419 2.62323805690904 2.61765820197601 2.63098940526468 2.63896498402172 2.62875093440112 2.60502273955688 2.6462194437337 2.61017638255455 2.62114666242394 2.62510093044598 2.63264936434762 2.60693425444604 2.61881319103138 2.61799800950018 2.59115912380905 2.61649616929166 2.64060979220482 2.66496142044408 2.66566427339962 2.6666405294388 2.68450277525616 2.62101890413416 2.62291881586551 2.6297888891943 2.65227098836401 2.63462291114198 2.6064072297148 2.64064748478191 2.60528872399919 2.64742438427958 2.61742543733856 2.65376976492702 2.63266889696903 2.61719054686033 2.63639269217858 2.65029200554615 2.62570275026234 2.60084643717396 
CATAD      2.63070530672696 2.62737230209784 2.63469812713862 2.45725253483137 2.56207253414933 2.68188985518386 2.6297013149713 2.63854574519188 2.6312680923798 2.56445796823697 2.63716900663591 2.50218813906396 2.62584344735683 2.50627955169796 2.64827812313563 2.130094715482 2.66050255879046 2.59737666515407 2.63980971447502 2.63475563052457 2.56886240280229 2.505532980131 2.54233722302741 2.48381659068827 2.50205445995105 2.46381097591283 2.49942897453973 2.62415210441553 2.61591714563071 2.62948920989602 2.59423166594527 0 2.63385341151627 2.62727584526497 2.30676773887187 2.61100734696953 2.68290582677902 2.5068458024183 2.44506072596117 2.50292591231189 2.5284688260842 2.14961692173066 2.27604478376942 2.14370153565776 2.62372570568679 2.65489498692684 2.63306935709189 2.63300277993788 2.5109413891025 2.63133589698021 2.62317554657251 2.56939030027271 2.39502630038232 2.33682519269469 2.47486295231643 2.50735619699739 2.50734111425766 2.46639464407563 2.64692971964644 2.63386816811147 2.39270439375604 2.61761536045169 2.61896745146725 2.61195318621497 2.62373568261621 2.43334841506813 2.63324881759917 2.60353049323627 2.50524167279717 2.62634474109019 2.64179750107602 2.64074065942329 2.61399981312228 2.60999455785128 2.53225292870024 2.57077624876964 2.54646283436086 2.56083710233586 2.54377134748899 2.52928225287073 2.56192252955842 2.59063652250482 2.64730841874815 2.61486652808304 2.63704329440587 2.63290548728125 2.66545641684713 2.6354733480937 2.66516195075123 2.60876839909845 2.64419655796473 2.62371528180064 2.65235729776512 2.64116180895931 2.63421884611116 2.63611760035495 2.64484351533333 2.65641366979499 2.64088780636315 2.36486807341647 2.60956153985875 2.49570811125866 2.64310105311381 2.59860518459319 2.44889095678878 2.57975984485707 2.61477144660878 2.61829692950391 2.63805200751392 2.63537745312561 2.65916310180529 2.6449770737763 2.4593665912509 2.46622605225588 2.43119328542571 2.63527424490997 2.61595033960334 2.63595293859728 2.50988669298061 2.5927259529664 2.61368102478913 2.35223401530317 2.6009962590333 2.60390263018142 2.46069491582112 2.63266686552622 2.6381574661768 2.64334111044372 2.65287232670333 2.58108988595708 2.57826290289312 2.61226980251484 2.61453783274255 2.62654075413241 2.61429787845003 2.59291907483463 2.59118815647743 2.62760646821339 2.44011115456519 2.35229565179496 2.64603593176817 2.54892303173833 2.56306383625581 2.57920620104219 2.29054518283792 2.3437564211451 2.33328607644107 2.58777989316672 2.57846185046404 2.38597285382905 2.582578872431 2.6477988058317 2.65716068944191 2.64562898892468 2.62249197059563 2.19502646793359 2.51549195232412 2.55288221825293 2.62744222986115 2.65757543256593 2.46593546932852 2.65194934423711 2.61597316636448 2.67261434075344 2.64825575083602 2.66963241434099 2.62390888936696 2.53820344869795 2.62805516676528 2.63000858749519 2.61278064889928 2.6393278852543 
CAUCR      2.6108354371088 2.63058403775512 2.6275003126111 2.61290373601564 2.59850257032162 2.62948411402016 2.6474537929646 2.63124669219352 2.63103486826861 2.6418736312691 2.63626045313689 2.63081354528396 2.64926073627555 2.63756994437604 2.58182249253172 2.57822485930324 2.6468184474792 2.62945542865756 2.61897896176577 2.62079442348955 2.62516741528473 2.6429356290404 2.63098924040244 2.62964824603005 2.6031765884996 2.6128521262636 2.60654900211175 2.58040246013951 2.56350664154637 2.66123529268821 2.65190553955694 2.63385341151627 0 1.40852956859393 2.61598214039396 2.6248561076231 2.64123373990468 2.63535990822022 2.62728219239347 2.64420369820491 2.60518659208716 2.61847545248856 2.60220116006091 2.61490934038123 2.62013141658988 2.60010659408013 2.642178647753 2.62925622515403 2.5914418958269 2.63921191423425 2.63828608971076 2.63218881454198 2.63334088209178 2.64328204704286 2.57229463350009 2.64740593449719 2.64710491079726 2.65379909018171 2.63478970314212 2.64992256607245 2.64030413455985 2.64599833303968 2.63445002578001 2.62547610612637 2.63808234230656 2.62876233028902 2.63587061246442 2.66068258983276 2.588524633518 2.63622610641046 2.64335337368897 2.66335409463118 2.63651439405275 2.63874997438359 2.61075572108425 2.59785244427672 2.63080390716183 2.62700270834823 2.62587341165713 2.6170259329896 2.63683203856605 2.61431514108689 2.63334295924187 2.63764409766792 2.63045283378996 2.64676477396965 2.65738281798872 2.62014660616177 2.6209006917706 2.59247382764406 2.63347095262106 2.6461948495492 2.64734996028854 2.65028501627572 2.6174610351954 2.64340045112899 2.62251418396422 2.66191403269388 2.64133530253296 2.63747764551627 2.64620743225443 2.62960279172351 2.62955100629296 2.64420257736554 2.64356172218865 2.61376563921731 2.61998219902363 2.60627372235394 2.64852992161466 2.62080974122531 2.61229927842043 2.62400345037538 2.63211548186423 2.63186710335726 2.62031060884883 2.61633318638446 2.65080673578213 2.63055094002617 2.62463902607601 2.44788957247274 2.64078333060744 2.62730665338893 2.61853393627332 2.61054076788364 2.62728268146432 2.61807239955866 2.6073904213779 2.62824971900963 2.62684668025165 2.37540492420993 2.3244289674788 2.48807680441569 2.38145340905111 2.39005256849486 2.49201019102619 2.63658276023005 2.63658560301269 2.63482045366308 2.65530128455339 2.63017267080918 2.61814050880468 2.61272664685334 2.61187074090238 2.59611598200092 2.64346367374101 2.6454143704005 2.63638387948158 2.6344975553124 2.64116978067645 2.63796921662064 2.63760588027731 2.66156559755774 2.66193046848546 2.67330015372472 2.60159024554377 2.62979135201737 2.63949096302002 2.64694696544817 2.65879220662007 2.62299892259531 2.64378331526776 2.61782862868889 2.61591041155766 2.61325305062181 2.66189620865699 2.62458996495845 2.59395717736834 2.62939306679468 2.63238761611408 2.6303689885696 2.62063833476679 2.64934443494009 
CAUST      2.62940095577591 2.64278042878585 2.592682027276 2.622008341324 2.61058765877997 2.65166845844684 2.62101242465719 2.63111785504627 2.61920159037953 2.6379905129087 2.64637977296392 2.64721429592077 2.64393240979673 2.63287698097765 2.65118999444116 2.63148607287286 2.65524632653645 2.64137930136642 2.60388215511252 2.59528115664058 2.61691281138069 2.61227420741463 2.62007416822763 2.62322505441945 2.65154295156813 2.65131002045206 2.6353213789154 2.58066853640732 2.61638017736867 2.64108285051732 2.60222961730507 2.62727584526497 1.40852956859393 0 2.63399805489398 2.59275473006751 2.63621954430076 2.6167489615519 2.60280040548864 2.62442676444909 2.60968385886146 2.64316712804981 2.65086547659654 2.6370132310844 2.62895081530418 2.66660273055336 2.65263343609285 2.62722492864177 2.62073893137192 2.64604938386644 2.65288330626448 2.6266459964407 2.61187105880885 2.62621246411653 2.63240325549417 2.62739869549368 2.63301066294072 2.63752904239194 2.64312968900759 2.63671154939917 2.6548024262689 2.636291241782 2.62605840392611 2.61614053738092 2.6406763055251 2.6383123005145 2.65907779157074 2.66573203671327 2.62106733138855 2.61348484360126 2.61529783743486 2.637029956429 2.6292963358216 2.63501885580756 2.60562927616911 2.58170364934409 2.61519741959789 2.63944907038171 2.63671289674875 2.63677076969404 2.63066454509404 2.58112951877368 2.63512149087652 2.65708631798778 2.639306160419 2.62755579414801 2.6418727804213 2.658208639544 2.6103143643056 2.63135690968333 2.65849025010971 2.65160531741019 2.67037954213996 2.64484539709997 2.63049790914283 2.64314667424895 2.66721316611898 2.61001972234806 2.65450098334968 2.6532277996849 2.65397030402414 2.63426657730231 2.62925924422239 2.52865403943604 2.62126267513272 2.63633473316749 2.60842455584392 2.61190768409877 2.64783335347496 2.63962786399125 2.65658305725822 2.66555901881339 2.65035909502997 2.64551732675506 2.62747011456885 2.63692876700161 2.64506681465134 2.64083536568461 2.62843084547039 2.42773455062779 2.64075686406389 2.62942078384435 2.63634635549517 2.64216161724648 2.63658108276826 2.63522859471416 2.6027966091805 2.63237409321282 2.62649448634276 2.35880544630091 2.36167824069301 2.48655632692771 2.33128925626854 2.40874495918382 2.52131261920673 2.61734500466506 2.61733275474006 2.60968008773572 2.65520266228771 2.64054088999355 2.63420458621706 2.61157022169486 2.61309682746958 2.61434871451058 2.64341775644014 2.63928446994544 2.64713017953392 2.59599309282777 2.61221157543384 2.64433424110387 2.61162739730285 2.67490560706885 2.67096381738462 2.66219146486981 2.62188574441584 2.65186890310235 2.59248147818383 2.61810586926943 2.6581050225894 2.58126324932054 2.55437757450111 2.56454500185809 2.6425179018065 2.62528437893518 2.62603579364047 2.64836370348027 2.6062545673845 2.57590179051869 2.6325981988512 2.64665788377588 2.62904770873432 2.62939779510628 
CELGA      2.60713357741313 2.61931066548676 2.62416363352626 2.24742740872716 2.56946378068695 2.65008276310062 2.645998839037 2.65141224635943 2.62929957566792 2.45155856260994 2.63406729122155 2.25477803785013 2.60963892526703 2.47852145855965 2.62132416346451 1.55525047410848 2.60685294844555 2.66933543776113 2.62808423942516 2.62682806048672 2.47477022617518 2.45261335052249 2.50208033532449 1.56798679493395 2.49690444333935 2.30891182480095 2.38375510935721 2.61129733296329 2.60782147099887 2.64213475974787 2.60857631828512 2.30676773887187 2.61598214039396 2.63399805489398 0 2.61286640074532 2.65930081869719 2.48676123003234 2.3361720598072 2.44177729052537 2.26778206439528 1.98675793594093 2.02034054128399 2.02938190496312 2.59901932557537 2.58211380423603 2.62046190002793 2.61893200228834 2.54997599290924 2.6308268778908 2.6350906550796 2.5659651281171 2.16246899164801 1.99023343385775 2.38131563347325 2.50753798942187 2.5117286864128 2.52868390933017 2.63040557187932 2.60849678153124 2.28510651488032 2.63752109493869 2.63421769851012 2.5910893488736 2.62503813695019 2.15093688712898 2.59531685180458 2.59245521315331 2.42378666757424 2.60872376843674 2.59884909917197 2.59692558729586 2.61199549658019 2.59933873173651 2.52062641854535 2.53959116698063 2.58176271328919 2.4964273416777 2.48536698145841 2.49693955121702 2.55988467565085 2.62995322433869 2.64813312800927 2.61519781489963 2.65282622043103 2.64713080662211 2.59974645802721 2.61029742358609 2.67092459980814 2.6235407366899 2.62918984678109 2.66780249150758 2.6953678668548 2.64345181176347 2.62458546762478 2.58233619576758 2.63904729400842 2.65492882785316 2.62756705663721 2.2632743686111 2.62061288687703 2.50954139710529 2.6099383603261 2.5463720635831 2.34517895411131 2.59050414191652 2.60547475507834 2.60678615062337 2.62916782437858 2.63674546697231 2.64438588198432 2.67738512765753 2.20248974621507 2.21893231172516 2.15484430586459 2.63374858054072 2.64545035222168 2.61695714729769 2.45767245173147 2.59656440828214 2.63570937127572 2.10711658350755 2.6248092052142 2.62709909434142 2.20387650635233 2.61192576191343 2.63267826965166 2.57886528883741 2.61623104178489 2.61268330363908 2.59887740384405 2.63271775553653 2.62438119893965 2.64151777557611 2.61871244636653 2.57972118129685 2.58225604412649 2.46389417544181 2.08828343501606 2.0223506478572 2.62594024499227 2.46662512712074 2.42616274500224 2.46320895329062 2.12428944844703 2.22899842005313 2.14512640278674 2.58370071128767 2.57070605297259 2.26754987290049 2.58909061496933 2.63702292067605 2.65198935674079 2.65584433944323 2.64874390454262 2.03136430233327 2.4344384017358 2.4369529001118 2.65213461119588 2.60142755761724 2.41440189340871 2.64585057908829 2.63408453999495 2.66011930416419 2.67779250952287 2.64411579709387 2.60478078683869 2.5330236348273 2.64491296230491 2.60760336951091 2.63233817978717 2.60694723117141 
CELJU      2.57679660290484 2.58072803448932 2.59801686046162 2.59393716850244 2.60707795399902 2.66172326016168 2.4805246432393 2.48644605309496 2.20845156240378 2.59345899155208 2.47038208058069 2.60571385578125 2.64128407719584 2.61572362204434 2.59843236480572 2.57514240789025 2.66301744275506 2.64932927484736 2.49870861865032 2.25896810842002 2.59133879996741 2.61581530686907 2.56958242840304 2.63757355060911 2.60127440770592 2.52862103315632 2.55314684174412 2.5917453423509 2.60302235546885 2.65310953483243 2.64762766778132 2.61100734696953 2.6248561076231 2.59275473006751 2.61286640074532 0 2.6662800262275 2.59694485379333 2.62214099164623 2.63064062530153 2.56091742329859 2.59535674379496 2.61928363782897 2.61405780418016 2.49296886216614 2.58181163863234 2.61379055757896 2.63593296958702 2.60037951717799 2.45816347353487 2.47464970127403 2.60730547874672 2.61897048050914 2.61115481642884 2.57800828479948 2.60897508384626 2.60433036545887 2.62845697225165 2.62185404697866 2.39954616630407 2.63526173826695 2.67157188580914 2.64369452238628 2.6178959247675 2.61819439259631 2.63641631594869 2.62549953671184 2.65920460452 2.59176613629143 2.6201953840931 2.61457862716279 2.63133824659229 2.52946615580846 2.5337871543386 2.58042215061471 2.5924034607325 2.55496309320268 2.63725772100741 2.63353873947978 2.63831680959914 2.63336193257821 2.60002218894448 2.63016951016879 2.65908831323429 2.65679816034581 2.6202506364754 2.58815626677584 2.64498896528719 2.65634097278478 2.49762880826255 2.62007266030548 2.64519341687851 2.64394071855819 2.6278354085171 2.66970314299791 2.6339676399014 2.65197230223568 2.65480393344756 2.60991840231925 2.60611178252292 2.63924991043081 2.60947042925108 2.62214198416582 2.73075465566739 2.58404992896979 2.64951991331601 2.58758305000472 2.58813709512 2.66114397849372 2.65032688241111 2.64500986439482 2.66942246645139 2.64275388300812 2.64602930987862 2.63814163039936 2.64511030743038 2.62504784760222 2.62835914285508 2.61822178278456 2.63680261605267 2.57933770598486 2.61096901989111 2.64258288938666 2.64054746314404 2.61865108589874 2.22479606130222 2.2077162670863 2.61683591715298 2.62400229359613 2.64743880458737 2.6361797902983 2.63653498751687 2.63135094018356 2.61988194910779 2.60615131847744 2.64037698439344 2.63978223086951 2.6100539577501 2.62056606699633 2.58161148228423 2.64804627331932 2.60999981118836 2.61751821422029 2.63281983708353 2.62209066265999 2.62274489738281 2.62198721060196 2.60924916849836 2.61140513770136 2.61772088690684 2.62878879150187 2.63365047169352 2.52387131005466 2.52599553943418 2.65901500308677 2.62578922623164 2.61762458452528 2.61921781180207 2.63813953598958 2.64919736212435 2.62306302684611 2.65706720243774 2.61860809120787 2.66082732037245 2.63166775806797 2.6431340111335 2.50940158560652 2.6114082871722 2.49473725176499 2.44682564482376 2.55658395456985 2.56204317928643 
CENSY      2.61032725847043 2.64764268066143 2.64109999389148 2.65993100713252 2.61536966658469 2.65837506206908 2.53317950021193 2.58219670287827 2.6248024962149 2.62710985938543 2.66043756667763 2.64963443538875 2.65691600085871 2.64153399637002 2.62969539233161 2.63670165842396 2.64350261782795 2.66046752638404 2.66931250246778 2.62558874114804 2.68176148688165 2.63772247898603 2.63448232784133 2.68039071005851 2.55931723361157 2.64311585242247 2.62183384658654 2.64103788185072 2.61826230946397 2.64982263211524 2.65111315133103 2.68290582677902 2.64123373990468 2.63621954430076 2.65930081869719 2.6662800262275 0 2.57443521492668 2.62982820635192 2.68328782582891 2.65708394463049 2.61514624138831 2.66709429770082 2.67847824727398 2.65588484616941 2.60654685801153 2.63339214603283 2.65139200516272 2.59596547275005 2.54616882315016 2.52344014352986 2.59760826759683 2.6450785301806 2.63976385537819 2.68701062600408 2.64949647946786 2.61774249383893 2.63718017931644 2.66614169747391 2.62604660340241 2.65606231299851 2.65638466344033 2.67240714423513 2.66729139280639 2.67788821600121 2.64795065199394 2.65089174711708 2.69276204918671 2.60797582743057 2.64789576499311 2.66263890080517 2.68720206904184 2.64384767725176 2.6400790791826 2.60681707475326 2.63031779031902 2.640457798189 2.55290419211821 2.55366285283946 2.53457295718519 2.63533410317039 2.60098620501015 2.67146647505025 2.65528314891748 2.62798718656352 2.65198965721184 2.62796581894585 2.63576982282779 2.62190249119061 2.65405865261765 2.64473669227611 2.6485728296597 2.64912011627777 2.6455596561289 2.65110294334524 2.66133918133886 2.57295824258403 2.62320761696112 2.63322648789225 2.61728455720458 2.6362783613358 2.62724695588995 2.6726565500133 2.65604718584636 2.64483757498621 2.64851135774744 2.65014020372806 2.67832886322746 2.63578505231215 2.61825113346886 2.59103627619821 2.10416197881723 2.63500361964826 2.67541012620122 2.66663653680583 2.66786310595414 2.59534547797789 2.64419422575068 2.63610761507299 2.64696540784746 2.65594068356445 2.62986917273723 2.63838229408724 2.59599051442095 2.64108909278592 2.62471189360483 2.64825678497885 2.65482339853025 2.58590776788099 2.65458688660787 2.62911276644715 2.64984906436813 2.63572721305595 2.65197892101846 2.65153674271948 2.72791161496211 2.68568244286016 2.5917835788727 2.67252797985156 2.64720157065347 2.6545891388658 2.67112407057667 2.68251879601078 2.64611307803983 2.61551286315262 2.65017475526641 2.62352298965334 2.61735616306211 2.61567119557758 2.67255167721331 2.61005884693746 2.65435378827409 2.66072100761248 2.66256728804 2.63105560363299 2.66942870507383 2.66141429886075 2.66482043893589 2.62395906313509 2.66406163292553 2.63801864622362 2.66123535611441 2.61529771258032 2.64908601026867 2.66671498551284 2.61775009906349 2.62815385235944 2.65432209719852 2.56583709771304 2.59010232255059 2.63811648061409 2.64683452132738 
CLONN      2.62976352178026 2.64519211283317 2.59697633289743 2.52019071347192 2.52117246153607 2.66026172872408 2.62095002796599 2.6100024737815 2.60365707280515 2.16803262502114 2.60201235355139 2.4462706120561 2.63430428858608 2.19434238086246 2.64268661589242 2.32238913807822 2.63888355774632 2.63274614629584 2.60321414802784 2.50721067557254 2.17844593636058 2.19683417592866 2.1660760324427 2.35785323004733 2.53443758406567 2.57225385719828 2.59128009296544 2.60113353657999 2.58424422472268 2.63092369556526 2.59464638860385 2.5068458024183 2.63535990822022 2.6167489615519 2.48676123003234 2.59694485379333 2.57443521492668 0 2.06632681332301 1.9214913066414 2.3585938773711 2.38476321997683 2.42978220715403 2.40118819307893 2.59846291091697 2.60284029266254 2.62055693315986 2.59557785301727 2.57052163408367 2.60048107934408 2.6188408636092 2.544434663509 2.38358107835399 2.34590417558283 2.56074664779881 2.25351866060094 2.24429704812993 2.22513519791575 2.64786034280581 2.52857878349729 2.2533055838116 2.67189006302416 2.64367997553873 2.60912347187371 2.59887081634068 2.38457892996187 2.61747555648232 2.4478684058382 2.24677806762753 2.6175839351881 2.63130835076525 2.37327258712192 2.567836012924 2.54916945605136 2.38526616403265 2.39997613203123 2.43751729529826 2.3027653672368 2.3078935031795 2.30584080293496 2.31423646958769 2.61998506615871 2.6402716311834 2.65608588492473 2.66271276735483 2.60666767263167 2.65490186098691 2.64017468237302 2.63223609954557 2.59579679323373 2.63659356918549 2.6156767735548 2.66995401472666 2.65207101792766 2.67540981266223 2.62227101557371 2.66514344984009 2.61493999125699 2.64597294353677 2.35351145276117 2.63993094487979 2.49993671042089 2.58440320165062 2.69348914735606 2.04988343130084 2.62447482432879 2.60122628825931 2.61727198952602 2.62182953412052 2.62767919240981 2.6551234575094 2.66232089683878 2.36940911196646 2.36829389619726 2.51799302782332 2.61303016666854 2.63789500885218 2.57933328204207 2.1534515796795 2.53458802243776 2.63114907866374 2.4927520258504 2.62554515886498 2.62566035161623 2.5028362109425 2.57599383304525 2.57006272078051 2.64808470449974 2.64335750459846 2.60177562523239 2.60800421264252 2.62081472176249 2.59158521261936 2.60434986407182 2.58016504327392 2.48295153851357 2.5012257829519 2.42015040255234 2.42196871037129 2.4793121311154 2.6368553644129 2.20796701912698 2.2106028808171 2.25502300319162 2.4046676884027 2.45425445447406 2.38253358009338 2.6255687403871 2.61475966529289 2.51091043184168 2.60592731925308 2.67010747912176 2.62390804871256 2.6395849619281 2.67779673909575 2.45265637296795 2.01205171911964 2.01740151784203 2.65644816138695 2.65647839357012 1.82732501114569 2.65998150631818 2.6486175084168 2.63744981825817 2.68018328974141 2.66715016742899 2.57614784832063 2.53640298832749 2.64452118435941 2.63813826870401 2.57581475099829 2.53414692067835 
CLOPS      2.6344094456783 2.65112404094031 2.56141744938624 2.47693137565423 2.51011327253673 2.66160135568675 2.65020368124662 2.6492297734479 2.60372729107963 2.17008230364396 2.63685708955217 2.45735447396672 2.63769978339996 2.18913803726974 2.62976951810545 2.22800825580289 2.6299329978327 2.66047763798114 2.59645912031836 2.55687219268177 2.26212648380391 2.22469272510537 2.24520360118077 2.36442401720228 2.5881798747213 2.55072932694448 2.55950601747509 2.55424763035257 2.59625647311665 2.58586916451426 2.61538207704766 2.44506072596117 2.62728219239347 2.60280040548864 2.3361720598072 2.62214099164623 2.62982820635192 2.06632681332301 0 2.11298184929073 2.43595857393221 2.3690678742515 2.26998002908021 2.34476328516679 2.57959115222516 2.51983778702418 2.44202012345588 2.62019450746715 2.59412329619133 2.61078497495731 2.58467080581599 2.58369813868399 2.28360871745879 2.24488742264252 2.56308431862987 2.25045893691636 2.2499231431357 2.2608728424265 2.6414560819122 2.61198681788201 2.09678895311086 2.64173468181748 2.61187151560792 2.61573850458071 2.63349256768482 2.41568092242813 2.54863733414899 2.44201484877565 2.23155097890573 2.59694132218052 2.621965052211 2.44992562949293 2.60395415701198 2.59282677871258 2.46717838076994 2.51515529573688 2.51520834807869 2.36455231533803 2.36496268343185 2.36057214041319 2.32789157952802 2.58345199934152 2.64190323352203 2.65296222403962 2.64918904816662 2.62916157047648 2.65688753665252 2.64649149630156 2.63168940068799 2.5951152279932 2.66037856841089 2.65598796909942 2.6778406402913 2.64987536926458 2.67024334555796 2.65656852436863 2.6457494669133 2.66463620172953 2.61676624829829 2.35528080121588 2.6266541213286 2.50532344554028 2.64206854829165 2.51989645457572 2.03187608457264 2.60374770432927 2.60420102706904 2.58981524049198 2.61810514280243 2.55005316968369 2.64906417941848 2.55488279167031 2.38232288545324 2.34097039255551 2.40265700222049 2.6309808840373 2.64318261789776 2.61174511032899 2.25536076744241 2.56765510087416 2.61352059997215 2.3812642618557 2.60614857355751 2.59715415041899 2.31370889404722 2.56666776637891 2.61263262778864 2.62537657994289 2.64872055628912 2.6309580193817 2.63371461060933 2.60187142816438 2.61610202478979 2.61990944535768 2.56829665463245 2.55811036712551 2.60259240673016 2.34998551154589 2.37463517697769 2.42985528941112 2.62589657264063 2.26103929346669 2.19680374360191 2.23633539103219 2.37315763267148 2.38950952965072 2.39982469891439 2.60260264532426 2.60551756512014 2.4178828877929 2.58119068849583 2.57048007230465 2.65956061161787 2.64243495404501 2.65517612485769 2.38113025684991 2.06421482450909 2.10523549006527 2.65514984481422 2.66164257307988 2.11363288121251 2.67899869925406 2.64162599789073 2.61929250635018 2.64171465440177 2.66145784835494 2.58518414653683 2.46215290102376 2.63790064366486 2.60752832339256 2.57937178993656 2.60036902916394 
CLOTE      2.63656406320443 2.64561090296883 2.63833150470601 2.50411611456925 2.55363758958346 2.65471527311554 2.62788191621828 2.62593762448029 2.60119917417314 2.04718898890344 2.62433788990864 2.50892237282 2.64993200171888 1.99592471952136 2.66805547683788 2.40701621237285 2.60813384298388 2.66331008523214 2.6168575448761 2.59262503150926 2.21977693061889 2.21079253041027 2.20650765785485 2.48007310630674 2.6116713639957 2.57304186693185 2.56204352490429 2.62450547949373 2.61531633790002 2.60195107801885 2.62593088374902 2.50292591231189 2.64420369820491 2.62442676444909 2.44177729052537 2.63064062530153 2.68328782582891 1.9214913066414 2.11298184929073 0 2.41423192924649 2.42064732763968 2.45561909817186 2.42288367869419 2.61465411448109 2.64124699160528 2.62940470189162 2.60087003464126 2.60975795259957 2.60695085520663 2.63215912114519 2.54185823243806 2.40818868488722 2.29217826743671 2.60286745095412 2.22479630927491 2.21619484607223 2.22673509988398 2.61852182595025 2.5881339089123 2.35529352955126 2.67444689184214 2.61907556060775 2.59928264270498 2.62262019082095 2.46377670232373 2.62115589232632 2.49364722970187 2.29909259022804 2.62888591962638 2.61784625609347 2.48165588445023 2.58842884968901 2.58784322200947 2.44083231464341 2.37054371227301 2.43746499564592 2.38257668001603 2.37767714063691 2.39462320058069 2.26551495659635 2.63633942705131 2.61240653427332 2.63855577618648 2.64849737683511 2.64371952909499 2.65671414852614 2.66249709680718 2.64614933460767 2.61485649046389 2.65265700435551 2.66092344678696 2.69750500909669 2.64018258839167 2.62762098169762 2.67955109335152 2.61433149786088 2.6524119864483 2.59628408351399 2.28610617969271 2.62694890117999 2.46920533989258 2.65703798133169 2.65039749168044 2.19762954512009 2.62857001900281 2.6027199827592 2.62480410512272 2.63425915089363 2.60582351617589 2.61710824393654 2.65665026920405 2.36873511362567 2.37008132065207 2.55664334245156 2.63692215199288 2.64467244707446 2.62064609344693 2.18068178086408 2.59508982060811 2.64796262681303 2.52239937371369 2.62304014459135 2.60501957269052 2.46172934868618 2.62180998268303 2.62663711303876 2.6308283102417 2.64644845932167 2.57835984566848 2.60026939682475 2.60205689366872 2.6287410510543 2.6450186625933 2.59603468100497 2.59116573436579 2.60755108491112 2.44914095902465 2.48562315909189 2.45158347318654 2.62074449084697 2.21643555276376 2.27312035611876 2.20659598899598 2.30037723799753 2.43289057103637 2.38093444332689 2.62176628068157 2.62609026662245 2.47871001358757 2.5839924338234 2.63553647973177 2.67797162591991 2.66338531847565 2.7008140496079 2.47058041111169 2.06292773715167 2.09580516412328 2.65309197614943 2.62271839193699 2.07504537141938 2.64379342645222 2.65851927928201 2.60949242331781 2.67726644243013 2.66055755332778 2.61265928537179 2.57836134213561 2.64868731636519 2.61986030303823 2.56309477794838 2.59432932229615 
CORGP      2.64550460924917 2.65699278437151 2.54670296664094 2.31584787617141 2.58988249816513 2.60986424505779 2.64335119434009 2.64157118272588 2.55622693510688 2.19365998423002 2.56351460620945 2.44297131919321 2.62342604324177 2.31030255134525 2.65679919971235 2.2729891191293 2.60868589793546 2.59580051411151 2.56580636860057 2.59065082068611 2.27149015449114 2.31047416676845 2.33926004118156 2.35005207964609 2.6000266949869 2.62163503966378 2.54014638677906 2.5518036879545 2.54317282288245 2.60418817178601 2.61062144862696 2.5284688260842 2.60518659208716 2.60968385886146 2.26778206439528 2.56091742329859 2.65708394463049 2.3585938773711 2.43595857393221 2.41423192924649 0 2.35692241419778 2.32163234855261 2.3235761392658 2.52056962543494 2.66004766913901 2.61190476934687 2.60965869575411 2.51026770777735 2.61446608976508 2.62989754052005 2.62234838260535 2.42738713020666 2.36610199870105 2.57939277356006 2.45342442967629 2.37418164351596 2.43097583477947 2.61312890595681 2.59803750977108 2.24545964432357 2.67369747323868 2.64339239016917 2.60650135943767 2.58574843508951 2.34508241302818 2.59677514552418 2.54756056973305 2.46161485888676 2.61039026606988 2.62898110926019 2.55053556328364 2.53061807823769 2.52100122356831 2.48336384256442 2.51362182098925 2.51013861446584 2.45263359598637 2.43990246431398 2.43955470320238 2.36892798640638 2.57502225835511 2.67182904432612 2.65569695295211 2.60711768889442 2.62712631173265 2.66815604606764 2.58164779235865 2.61605854766703 2.57158626814449 2.62494058278225 2.69205472779492 2.66831650143765 2.63880044554997 2.68328874252486 2.6052426514046 2.61967533635906 2.61845200011201 2.60434836611704 2.40119640901938 2.64309685663838 2.4890226540247 2.63428519812745 2.79173450767568 2.22423853829135 2.63977774365029 2.50398668161766 2.59412271505917 2.60388088673278 2.60402950778786 2.66858509515306 2.64821007511159 2.4492920163754 2.43211857935438 2.33064259770502 2.64093389555627 2.62578500434315 2.59995784061044 2.3377005683482 2.5750187299001 2.59621801963089 2.41339847617731 2.62435682085764 2.60206998931912 2.33285400104178 2.58549875237582 2.58034377308015 2.61850413700776 2.65249204662522 2.55064847516784 2.51160549652212 2.59790302499994 2.56738027709731 2.52466688054079 2.62381142298112 2.59675045633415 2.60489460842028 2.27307862124047 2.50599271773644 2.38043139369159 2.61766592937311 2.32747553367383 2.35874287737887 2.36106256718478 2.45078280465448 2.44579524449375 2.45258579330396 2.57919545531468 2.59127583851873 2.5208300612331 2.6115587442181 2.69035348668248 2.66023645327374 2.65136816780074 2.60064823411171 2.45130964032107 2.24410310517493 2.28052030994604 2.60729778337983 2.60969349066806 2.25702048288005 2.60031915422087 2.56788565184765 2.63004560891744 2.67782906300546 2.60777482296856 2.59144995032448 2.4162770271587 2.6361995327762 2.60856524578982 2.59068553404221 2.56923176597698 
CORJK      2.63793714717247 2.6465459463182 2.61298204077702 2.24860837117755 2.53143142577825 2.60985997797834 2.63401059024097 2.63052349268759 2.63464832407176 2.44101275211085 2.63690381048298 1.86579112940365 2.63096616545629 2.46290141620404 2.67081124763142 2.01677267193071 2.60010128685438 2.63314556967763 2.60922576265719 2.628215733428 2.42509475339522 2.42008468767411 2.46242562321831 2.00089913441348 2.48087035654606 2.34335106402436 2.41429815341305 2.64081005287926 2.61171927009976 2.66399500548798 2.61703216670775 2.14961692173066 2.61847545248856 2.64316712804981 1.98675793594093 2.59535674379496 2.61514624138831 2.38476321997683 2.3690678742515 2.42064732763968 2.35692241419778 0 1.25771155995113 0.438460532090803 2.58232536244858 2.65725847082329 2.56618921972254 2.63156221546556 2.566170590284 2.6417241073047 2.62965457065654 2.52561960601411 1.94996272386242 1.86438886798657 2.44074106641206 2.46504649545402 2.48488448994567 2.4915828112244 2.63270786198741 2.63826588399373 2.27902114782032 2.64034723735888 2.6289771820785 2.60810675629187 2.57460201168471 1.56275554551129 2.59516161264189 2.61074427787366 2.39637429197416 2.60942204662427 2.60773160991 2.52666562179876 2.61370091871937 2.60228601500505 2.44997202531555 2.49732391747841 2.51680449769217 2.49298152678015 2.48765014752289 2.49602224143143 2.53231262611927 2.59663626442822 2.65983352988748 2.59629391983435 2.63530910702623 2.64372351631471 2.66566034292945 2.66027624326069 2.65570320793553 2.58909490587997 2.49893488308536 2.60160755701667 2.69261153332337 2.62049254728187 2.65507475724334 2.64670319690977 2.66680072625415 2.59908263156735 2.64180971872515 1.79912259472063 2.57072692766741 2.14112774753715 2.62919395721727 2.69065677815338 2.25452072730725 2.60368590872157 2.60479626622977 2.59477517939763 2.64698447062506 2.60588972858285 2.66905370825072 2.6621710582709 1.39756890195463 1.39320066562841 2.00889907112308 2.631463555601 2.6060998588344 2.62333942303458 2.42404002056016 2.60797946007229 2.60631481361103 2.18788049638736 2.59520175128783 2.61380017850795 2.32214302252463 2.60549387124522 2.63231018388391 2.62704133208125 2.62329247644841 2.62287471324848 2.63213254923675 2.62241543654742 2.60665694586348 2.61370140366287 2.59728523007819 2.5681574903562 2.57944702532083 2.41602791884714 1.82779041922138 1.891639681284 2.61286700765734 2.42429871361957 2.40347080207697 2.42024275721343 1.84904305784639 1.82332297393517 1.76417415797586 2.5617416106939 2.57188717775901 2.1085147993039 2.59763196836545 2.62527824503094 2.65452170538673 2.63360096361666 2.64009510729846 1.92924701229808 2.39420553433776 2.39699153410599 2.62283856560238 2.64257172312342 2.42724126797116 2.61513677652098 2.68636322914122 2.59666784514362 2.6286422317269 2.65573867780501 2.5772908809229 2.45962728356393 2.63567268581624 2.60548477853992 2.59026151181588 2.60612696561611 
CORK4      2.6561206280283 2.64331356563914 2.59640683179577 2.38040682229898 2.5647007314049 2.65169453045557 2.64558199899219 2.63119390896486 2.61203708282139 2.39995316797952 2.61141159296695 1.95867875777769 2.61067858074672 2.4832835035616 2.62003321518957 2.02280337746657 2.57112236718521 2.63042839569553 2.6211078024935 2.61218856576739 2.45909151315204 2.4787259530335 2.46583916432116 2.05548106802163 2.48668298009056 2.3548848530923 2.41308597630858 2.61161184000564 2.60531785397661 2.64617633714662 2.62521819676302 2.27604478376942 2.60220116006091 2.65086547659654 2.02034054128399 2.61928363782897 2.66709429770082 2.42978220715403 2.26998002908021 2.45561909817186 2.32163234855261 1.25771155995113 0 1.33281368273782 2.60413608215562 2.5939070482772 2.63134034602222 2.61423027177233 2.59418562166847 2.63174615666104 2.62606634463107 2.53122282827645 2.01566414554217 1.92149369865798 2.48558352130465 2.52051391824402 2.51736788298109 2.53045257428981 2.64548427318743 2.63030033737702 2.26183902972556 2.67237646598485 2.62922671691147 2.55900546990029 2.56032872899555 1.89088030284073 2.56371622200771 2.62486127086045 2.40989679101633 2.6415441469976 2.64013487098796 2.51867366964783 2.62804152794135 2.62133091563565 2.49256078928971 2.52692025737768 2.55761722825036 2.49997328213279 2.48902386999991 2.49349082606113 2.50154527867852 2.57640335670858 2.66885746206867 2.64762783250263 2.63789926350222 2.6402438632045 2.65794709597321 2.6159782376904 2.65428790673481 2.60773029869441 2.6045097023577 2.59800131754012 2.66141900526698 2.59334400401994 2.65136583036614 2.67544597518172 2.66233941332902 2.64271185026835 2.61136039901943 1.91738693505465 2.57893412050475 2.27647577197888 2.63074785610142 2.7103444226873 2.35670020874762 2.61287945822056 2.58872914909819 2.57770053772755 2.64819372511595 2.58496288516505 2.65172632857506 2.66204771596829 1.6545068055732 1.68846893398219 2.01141546646059 2.63295852748538 2.62703474232321 2.61420960420186 2.47817945301925 2.5715616689166 2.58552862757773 2.11077163601438 2.59930561211752 2.60588895495247 2.24605334029144 2.601828065832 2.64045544178057 2.59855217076808 2.62095213038585 2.60189705929005 2.61699873966313 2.58149171701856 2.60038011445166 2.58999359112979 2.60462067573571 2.50744725314992 2.50791994661603 2.36303557946518 1.90850679247034 1.82198819866543 2.62794564745243 2.43580507472077 2.4286960485206 2.38269617249881 2.05342490683938 2.09880961230519 2.08384617079557 2.61733308473426 2.61929163597114 2.13774485346703 2.62239541251117 2.64229220779164 2.63005231052732 2.63706578815877 2.64116131477284 1.94074798177575 2.48645140856679 2.49228222213413 2.60775085108522 2.65449666026879 2.41761387228529 2.62980541026471 2.57843255248296 2.63019064277821 2.66303519552559 2.65886585933531 2.58634365439799 2.47272781010815 2.64121250173959 2.59352458668781 2.61149057945894 2.58741534493906 
CORU7      2.64645580023562 2.63856030907349 2.61478977014278 2.27025079225725 2.51132900082473 2.64872368876825 2.62776788082157 2.63475448836643 2.63525086411096 2.40070410512311 2.62376906277341 1.84119211177413 2.63103105369618 2.46306496782935 2.63430709323999 2.01839033720147 2.58997708392066 2.65605471362825 2.62160318813298 2.62736220427732 2.4334983315453 2.37376351031478 2.43799880480686 1.99472345299813 2.50756492090088 2.36685516560968 2.37158772220852 2.64674393466395 2.59590394487132 2.65428229224056 2.61662265440169 2.14370153565776 2.61490934038123 2.6370132310844 2.02938190496312 2.61405780418016 2.67847824727398 2.40118819307893 2.34476328516679 2.42288367869419 2.3235761392658 0.438460532090803 1.33281368273782 0 2.56944542705019 2.56560109080472 2.54445371542206 2.62311007992389 2.51946096903998 2.6234892891342 2.62887207190424 2.50734100179495 1.88898379705913 1.7983949046799 2.4596617118991 2.47591799508438 2.44722813472441 2.45449055377245 2.63257737390515 2.63760370470067 2.25002828045546 2.6483288686744 2.61298788568491 2.58550041087833 2.60381575240538 1.64159246650388 2.59198355184023 2.60317302748125 2.39418789173224 2.58591741256492 2.59467642498827 2.52478507593409 2.61923533145004 2.62506538125182 2.44901081245941 2.49792600597258 2.4913632238046 2.45032938834658 2.45420006614694 2.42870421098322 2.48989932961227 2.58651401498352 2.67576359106136 2.634071151721 2.64133999590437 2.64375815580002 2.627100482689 2.65845836481678 2.67076679579575 2.61008478422108 2.48434835161584 2.64368326965558 2.67726990320675 2.63048506713849 2.65934633923361 2.66415215800473 2.6326134780882 2.55751054399631 2.57324486032361 1.77781146528059 2.56241992124793 2.11500076058347 2.62308665128301 2.63228405818238 2.31171657786665 2.59747734897902 2.62395703935643 2.612604472101 2.63486799784927 2.58693335741146 2.64827114991945 2.65499765555203 1.38278975908115 1.28942069193293 2.00205723179996 2.63245628997226 2.62383249055399 2.61913189889028 2.42863567887024 2.61620784337971 2.60281209218056 2.09613022792618 2.60498934087349 2.60750667457345 2.28161599855811 2.62034751231725 2.63940617873805 2.6219449919811 2.62904806421652 2.59923173274847 2.62899690425958 2.59834702382506 2.58840698226144 2.61468611939336 2.59651495633961 2.54974028629985 2.56387498668081 2.4008773551421 1.7722546606759 1.88563375693181 2.60264031968198 2.39790710671754 2.40080831487407 2.39637641325036 1.86945887471103 1.81282117637924 1.78321844528632 2.53510815109006 2.52164217282599 2.11093551686005 2.55634178387701 2.61259784782521 2.62789832184745 2.65567100998956 2.61310989599975 1.9403604269074 2.41860615843316 2.42916692908895 2.65839850221032 2.57350083636947 2.44176510962596 2.62729067671288 2.67647117834286 2.6187426382954 2.62403467141883 2.63314299397353 2.60521975929198 2.43702919383574 2.65545421242067 2.61084425291409 2.58741208032677 2.60288365094631 
DECAR      2.63644705164449 2.61841203096899 2.50945163395808 2.5674854952128 2.53660480210699 2.63715390956596 2.56185647747618 2.56655806242408 2.52709371973766 2.62405167539154 2.57021429529506 2.60996086872042 2.64786360772992 2.61826530407543 2.64152576035996 2.53315930840893 2.63065675662438 2.64797322840313 2.32062924247332 2.56098916252722 2.62181026083217 2.61744517240693 2.6133779086259 2.61795615235176 2.62936032950244 2.61366671483576 2.61382001989204 2.46386675699891 2.50821126737804 2.64395848483438 2.61052042986892 2.62372570568679 2.62013141658988 2.62895081530418 2.59901932557537 2.49296886216614 2.65588484616941 2.59846291091697 2.57959115222516 2.61465411448109 2.52056962543494 2.58232536244858 2.60413608215562 2.56944542705019 0 2.64212591109473 2.64810686374564 2.64304795652804 2.62744972859448 2.56517427346293 2.57110804576864 2.62235013185231 2.61772699105277 2.61813940497862 2.62643914945046 2.63716243286923 2.62464078166247 2.63232312737738 2.64911835235607 2.51959900761273 2.61960843590688 2.63951795302988 2.6299333182072 2.61981213925395 2.6199832771548 2.62689859838396 2.63441946959851 2.63622369077902 2.5896248676081 2.62517393914145 2.62244668455918 2.66064813944314 2.61700947379974 2.62796591306747 2.57027651456391 2.56931158458358 2.58060978677448 2.60549848664588 2.60047631436791 2.58871987141769 2.63516715344084 2.63534224902629 2.65569627892806 2.60469579009221 2.65063960681174 2.63557588314355 2.63579968255124 2.63464679738667 2.65282232254413 2.36467694227327 2.6437084680407 2.65163097967514 2.63542170995951 2.63092100140676 2.58037268995543 2.59965889446146 2.66806254519214 2.66104927836194 2.63944188546809 2.57528634245919 2.64773250871115 2.60406465687944 2.61892363789766 2.48476331022016 2.60163360549541 2.61054633066609 2.58973771447465 2.58368705088233 2.63108425669005 2.59373913580805 2.66381507254229 2.61618456516288 2.64669691343878 2.64217158625417 2.61633572823635 2.65105793983554 2.62000984880894 2.6394252617029 2.63045287994645 2.60711801133023 2.57035999750087 2.58681899949045 2.63965919771039 2.63905136324598 2.60434765767918 2.53699369699048 2.53976659095788 2.61423862711337 2.62813858079493 2.65153300429023 2.64238362272529 2.61798907272822 2.63438877936473 2.6347643560865 2.63437880062744 2.61808565909593 2.6134075133346 2.60937245668199 2.62167355022749 2.59972090731579 2.59339060494306 2.60280707348437 2.621838949544 2.59695342923732 2.5842672657123 2.60915877480707 2.59448884298987 2.58946933746162 2.59138484640726 2.63273165040521 2.60782390662 2.6295460138332 2.60420385975247 2.64409240343387 2.63713779931849 2.6189266046067 2.63394861232343 2.63877630598778 2.66140513477507 2.65648704985489 2.61532128778618 2.64381901137056 2.65032693699643 2.66421991029617 2.6681997541377 2.62841588652244 2.4805056812583 2.6053960001594 2.62069302040187 2.6013087549428 2.52662443868284 2.52717487435288 
DESK1      2.57776734649818 2.62059674172096 2.647489101745 2.64912150606243 2.66846215710767 2.64220725872368 2.57000966931268 2.56659872892146 2.66189197419286 2.63649749199427 2.60644925998162 2.65126311643493 2.66507408216154 2.65418096709254 2.62700574601112 2.62097851843803 2.61871921898622 2.56157086879627 2.64928076881226 2.66890841123229 2.60239061187956 2.63462145642583 2.57185383978994 2.62749031156111 2.71071522278877 2.68207327396392 2.72641690341281 2.63696099434642 2.65439490011577 2.60005360631636 2.50468661207349 2.65489498692684 2.60010659408013 2.66660273055336 2.58211380423603 2.58181163863234 2.60654685801153 2.60284029266254 2.51983778702418 2.64124699160528 2.66004766913901 2.65725847082329 2.5939070482772 2.56560109080472 2.64212591109473 0 1.41657121373148 2.65870670891979 2.610658218301 2.62964207899768 2.63859757900644 2.64924286652211 2.66974300109268 2.66798632337835 2.65474928290986 2.66149259514221 2.67720842092013 2.69671158252065 2.68251950840258 2.64710393112849 2.65069536387661 2.61229928443134 2.68654853249588 2.604469225462 2.62892842084816 2.62850656155596 2.46786699386647 2.59846826404045 2.49012106347021 2.51787977291528 2.52894015798105 2.63754833535033 2.62349595841827 2.62557402196261 2.38013962309728 2.5939023270274 2.41842805014825 2.59352884970997 2.62820469093557 2.56810985692933 2.65435013842492 2.65197215996097 2.60846380338069 2.62187614721398 2.61998641207057 2.66203143919304 2.58302595712975 2.57844592284992 2.60286944074611 2.56556312522138 2.62883491537332 2.6135459190695 2.66744381676877 2.63533738486655 2.60729660301967 2.5612094223999 2.65270638687053 2.61235221544318 2.6278448747177 2.60930859283269 2.65200090749861 2.59792483193073 2.63170439107932 2.65237169471497 2.61678537568322 2.53977608147781 2.56938158352847 2.61298971820697 2.62728191668891 2.62681643919894 2.63410081194032 2.64902029716376 2.68488945131121 2.66463471646044 2.58163677557708 2.60246897040568 2.64019595214472 2.62259330512542 2.63845222776045 2.66918626185568 2.65207839915725 2.59717982584066 2.70366517611372 2.70459735980258 2.64419498902049 2.66896080731666 2.65286273374702 2.60096832722488 2.65377585279743 2.62209245354727 2.65905629235372 2.57701861463633 2.55859204658139 2.57412509686338 2.64404739015334 2.78261673375549 2.75518151875065 2.59679664939912 2.63086014285545 2.6545725519072 2.65329249199061 2.62732013377054 2.64292588194213 2.62653134618656 2.65445619687171 2.65264685224979 2.64463669390689 2.62581323320066 2.65768003955937 2.61331177840031 2.73466843228051 2.46747933492547 2.56812029527614 2.56685198050912 2.57595367114832 2.66123680485424 2.60721048919423 2.65306357819406 2.65128851377256 2.57002662787244 2.58426034879132 2.5727372932944 2.60689158575867 2.62752316046121 2.63613333669833 2.61698716170993 2.62289197752868 2.61790271895619 2.67569472763746 2.6538146676999 2.66161987296098 2.65479454150632 
DESM0      2.63609009618944 2.56515196829197 2.62706758741276 2.58545827797927 2.69366091970394 2.63423463288474 2.61420881247915 2.63410060359419 2.65553855378295 2.60732400426306 2.5948870663312 2.64138559057073 2.64457385198365 2.62559609019401 2.60415978677765 2.60196720152701 2.61629315145745 2.55955409772586 2.67204022742582 2.65647081123006 2.65983286227309 2.62353284841697 2.62329982774327 2.65407343196645 2.6700744933932 2.69393073166636 2.66995461202774 2.60973107760984 2.65757527107296 2.57272466844959 2.56288281594167 2.63306935709189 2.642178647753 2.65263343609285 2.62046190002793 2.61379055757896 2.63339214603283 2.62055693315986 2.44202012345588 2.62940470189162 2.61190476934687 2.56618921972254 2.63134034602222 2.54445371542206 2.64810686374564 1.41657121373148 0 2.62707937945534 2.59909924288979 2.6114168902558 2.65227356372184 2.61999292945857 2.63536933269667 2.67752796768019 2.71646674033403 2.60657070949705 2.64033621133119 2.57369867079614 2.62203068926309 2.63321715609049 2.64757644631983 2.59487761376903 2.6414055725249 2.67829577934974 2.60715425532924 2.67656850719949 2.49102999090535 2.7233057014686 2.58498435405632 2.53144923402153 2.53465279046957 2.50567230996224 2.65079573862934 2.63088595507335 2.61419035741791 2.60593497049815 2.58114121058483 2.66565577868766 2.65009306593183 2.65652870869585 2.62233928890011 2.63937826859877 2.659105235142 2.62665273779489 2.60338681447234 2.68108240299363 2.57990164175595 2.58835931848839 2.61777245871773 2.60857596232442 2.62684919465822 2.60481613443302 2.66472350154658 2.6340075205738 2.61582546307128 2.56221454594542 2.65234153690301 2.56149194666827 2.61932636795924 2.61647445868427 2.65089291643508 2.58873877646093 2.68705508715103 2.66032268163137 2.62116922012307 2.49410565948213 2.56003365079398 2.61443351192434 2.61977373370227 2.59442300792088 2.65322497514996 2.66732999040455 2.62769341587402 2.61397794230732 2.61888451381364 2.65303496421715 2.58751291522215 2.63795182461833 2.65004024105829 2.60771660681019 2.61845462808673 2.44876956134142 2.70290911332419 2.64180765706911 2.63910379273467 2.6445137577015 2.67873993001067 2.65603374480807 2.64717187748667 2.63016671298208 2.66543767901034 2.52090707235542 2.64385702089442 2.62885540029533 2.62856941739471 2.76463211990932 2.7410513818276 2.58739590328824 2.54242581260705 2.60835534213447 2.60762034088175 2.64506537207359 2.65431406147478 2.64705898856531 2.64450122799822 2.68303656305126 2.62518524421074 2.6347639733587 2.67251287461795 2.59278492429502 2.67965713617686 2.48877007073862 2.55893016617936 2.56195198004147 2.62500329733601 2.62644306175605 2.6208028600391 2.60044109807528 2.64846117577606 2.57205790029731 2.59959187282897 2.5630047568033 2.60995314651381 2.63129493522978 2.64131448003069 2.60855030318841 2.58440153161526 2.57250135497486 2.64876453497317 2.58293762390673 2.61232922959386 2.54841410864646 
DESVV      2.63683987168323 2.62516380656087 2.63455510462569 2.61705799462935 2.63915200432333 2.6507524243292 2.63636049581859 2.64174133402434 2.64998883115166 2.62904295758655 2.64815705929545 2.61258182412607 2.64059506996308 2.63458497099231 2.65626140474813 2.6131055405314 2.63806854274917 2.63560362796029 2.63276516844722 2.64637396861392 2.64199835542258 2.63223453360202 2.64001525009285 2.63442904359441 2.63388093023058 2.61279113941492 2.61319391299214 2.61995981249612 2.63188570233135 2.6488159243481 2.62295110426159 2.63300277993788 2.62925622515403 2.62722492864177 2.61893200228834 2.63593296958702 2.65139200516272 2.59557785301727 2.62019450746715 2.60087003464126 2.60965869575411 2.63156221546556 2.61423027177233 2.62311007992389 2.64304795652804 2.65870670891979 2.62707937945534 0 2.63227444701094 2.62602211205954 2.63423898809004 2.60822983402398 2.6179067955048 2.61218357973923 2.57859680037856 2.63800921866467 2.63001099890946 2.64326713521977 2.64576219230651 2.6276797476663 2.63704795222549 2.61849365637118 2.60000089245704 2.64197841259073 2.62051595524193 2.62759513716185 2.61848306006767 2.61652420944422 2.59036323577881 2.61397591033788 2.62087438687259 2.61665063568793 2.61913690283428 2.61855793542173 2.63628503932943 2.62321291671746 2.63334932756809 2.62186555649492 2.62206385350856 2.61971354722138 2.63040935788977 2.63320622510108 2.66823651257804 2.65098996595534 2.64238251535506 2.65069435667235 2.65183443478017 2.64910536910153 2.64724113423358 2.60787404084464 2.64353894338152 2.65003750094514 2.64947525412168 2.64371973097838 2.66352259718506 2.62826506514882 2.66589515340925 2.64473234364101 2.66164986464449 2.64193791718995 2.65182902547513 2.63594237206844 2.60298601680481 2.57701471460908 2.63450420998254 2.64025376090024 2.63742937699024 2.63062093899898 2.64783461960582 2.63685841787744 2.661840179409 2.64706795510033 2.6493344887224 2.64784616998483 2.62982564286018 2.64283185256848 2.62594998247265 2.63532277669257 2.64392661735226 2.62063850799769 2.64643445116653 2.62460113237055 2.61904237636288 2.61566109599511 2.60067355294989 2.64243297278753 2.64709717137937 2.61538091765296 2.62536084728785 2.58183596961817 2.59298639718015 2.64957681411255 2.63221236990074 2.62532735394625 2.64434210048918 2.49671392059993 2.50483161528791 2.62895265697804 2.62328017281557 2.63306969455532 2.63950596664002 2.64381668275268 2.64288775113324 2.63024107294074 2.63458883454833 2.63338499526429 2.64269765698862 2.60540010543313 2.60804725231884 2.61975440765609 2.56633995546494 2.66310631753872 2.62919800918873 2.63997293134718 2.62953072826405 2.6209671041381 2.62848078345364 2.63484336392984 2.63755518781046 2.64275272094538 2.62163393190399 2.56779633889911 2.65996325847768 2.65660890100775 2.64890214974393 2.64758422830453 2.62656387302933 2.63095922396986 2.63929111759154 2.61960788718016 2.63177727621773 2.63208217793557 
DICNV      2.63226616128338 2.62473088387594 2.6007422512599 2.57232047470192 2.61148947642192 2.58798003626529 2.63472491559481 2.63355094529278 2.53967441047864 2.55521992844604 2.63754785129293 2.5783381763129 2.63811108498668 2.56492179326704 2.67985705682917 2.54535278984507 2.65540429232649 2.56503317498501 2.62395934873889 2.63765430898943 2.55035464914202 2.59825814162121 2.55421850887195 2.61402742690063 2.61363727081233 2.60310040682887 2.60603639772028 2.60123146357013 2.6040293763519 2.62892786650139 2.63262218742231 2.5109413891025 2.5914418958269 2.62073893137192 2.54997599290924 2.60037951717799 2.59596547275005 2.57052163408367 2.59412329619133 2.60975795259957 2.51026770777735 2.566170590284 2.59418562166847 2.51946096903998 2.62744972859448 2.610658218301 2.59909924288979 2.63227444701094 0 2.6170167627026 2.6342859478295 2.58414800055039 2.60267069269124 2.5609401873995 2.61622752383328 2.57924449246847 2.57301843897174 2.57376249664691 2.61983661098752 2.62741006057571 2.55269561331192 2.63189459834796 2.64669333141513 2.59620898544527 2.61838536438391 2.5718620631049 2.65521699066537 2.66363647911581 2.57323286053506 2.57435890611201 2.59572548128037 2.65132115302531 2.63469558421533 2.63531515500787 2.56189730781084 2.55730353414814 2.56652270575366 2.57677990653753 2.58526918351391 2.58882171420644 2.57865775793253 2.59169846540466 2.64780430793598 2.62094352266576 2.66843930967525 2.64345459543942 2.65591651853014 2.53072426552156 2.65132463327478 2.55321645598177 2.62599545876834 2.66202413031149 2.58818582367397 2.60309626916945 2.57929094735397 2.64649659243126 2.6796842146853 2.65173749894211 2.62616317000663 2.56575450309487 2.62686120917 2.58536297371412 2.64641142376049 2.24909319109173 2.58553124417666 2.65038394894757 2.62079521481922 2.62557127338575 2.54643160026597 2.64007455319562 2.60763200857059 2.61515001677058 2.59597544200182 2.58647612847086 2.60923479459411 2.58957013207197 2.60852251808019 2.5662291444722 2.58278830325072 2.60414499608691 2.61167313197597 2.60459737407631 2.60199183069223 2.58020735004981 2.51015282585632 2.58058293357032 2.63627409226936 2.64425819041518 2.62428597645695 2.62790063519098 2.6376295492591 2.57380021189711 2.6466480916606 2.64217155110014 2.56484433088545 2.65349442804337 2.6511116221145 2.58268572041919 2.46201419074058 2.58004353924699 2.60246297831947 2.61717226526567 2.61080210694949 2.6210649345828 2.5643452485217 2.56036781519568 2.53920290552321 2.55333966565106 2.55663762120057 2.5851238230903 2.58247627925306 2.66903321647639 2.60843229919622 2.6453848328607 2.67171239954916 2.58997227086976 2.61751917789896 2.65711074781237 2.65214475835498 2.63599059165595 2.61022317366386 2.64372160543364 2.57922571369368 2.66679479297353 2.67973591653628 2.67895655736344 2.57614558874632 2.56111868069887 2.63603219255121 2.61700619669556 2.62418239952284 2.62008245590691 
ENT38      2.62016366244227 2.60864753783319 2.59488862839772 2.62365163718035 2.6157508126267 2.67129388360199 2.35938380473593 2.35042126225496 2.41451488528888 2.62877796779676 2.35540518078575 2.64515925381383 2.62240572041872 2.62541962193909 2.66897808913253 2.61627910363765 2.65304248798482 2.65273080807376 2.60083116230789 2.42906870135216 2.6410539436104 2.6414518917779 2.64486794404032 2.62313988405223 2.59142646403338 2.57234225000939 2.56668903219799 2.61269871066099 2.61802691420349 2.64848764182841 2.63601099358032 2.63133589698021 2.63921191423425 2.64604938386644 2.6308268778908 2.45816347353487 2.54616882315016 2.60048107934408 2.61078497495731 2.60695085520663 2.61446608976508 2.6417241073047 2.63174615666104 2.6234892891342 2.56517427346293 2.62964207899768 2.6114168902558 2.62602211205954 2.6170167627026 0 0.343250821302742 2.6332036688605 2.6437480632808 2.6080125330008 2.59642348165827 2.63115587429902 2.63563827906966 2.63762330987618 2.65514593972009 2.46633647297867 2.62465607345103 2.64220303145466 2.63897589734972 2.64573756471137 2.64856790725336 2.61719884354658 2.63043413016737 2.65651063724028 2.62520621271391 2.62076713245438 2.62195737116837 2.65501972337831 2.53567703792317 2.55010898138745 2.58571014730085 2.61816908757539 2.58484501666875 2.64103696992255 2.64168197232096 2.64363101411809 2.63300112549498 2.63658695441406 2.66740287847526 2.64708253045946 2.65327853513722 2.62372843028892 2.65868491566482 2.66702873059755 2.65308991753964 2.53522909620734 2.65157012439746 2.64391877244617 2.59054061628635 2.6571685785031 2.65216755912382 2.62481999660726 2.65006099554819 2.64369982058473 2.61028560229984 2.63187175483123 2.64286918169526 2.62819654983975 2.62511734951447 2.68322574691858 2.59619765722878 2.63731235227121 2.59534067561821 2.60712699116608 2.64831875738592 2.62598166524152 2.66896179861995 2.64705068892855 2.63581821354164 2.62420800118108 2.64575011992919 2.64912301027506 2.63992427105744 2.6272823859477 2.64095406886294 2.6419023819209 2.44996988452027 2.61296003043417 2.62683200347944 2.625551667974 2.6333457409337 2.46945660943174 2.43460321832631 2.63892424798071 2.62215948032249 2.64391817287895 2.64824441074748 2.62095621544988 2.64725698617408 2.63819852749724 2.64364518834574 2.61794193176566 2.62262908733373 2.61919463806835 2.62272900443443 2.6199408536198 2.6401109684116 2.63803625321899 2.63982161137598 2.63307343748527 2.60697610171738 2.61593885135858 2.64096849975978 2.64403155383898 2.64879455413949 2.62210924420758 2.5971567000968 2.60104944299202 2.62542619715199 2.620530746955 2.6438406468591 2.60548768960703 2.63734768183962 2.64611117704133 2.65977769143581 2.65840495019246 2.63289956604102 2.62007193886029 2.659600686257 2.63440966359927 2.6489453363101 2.63578564172067 2.51877482433414 2.61852492046303 2.16574940790212 2.24206611226753 2.58581376812292 2.58821610934878 
ENTCS      2.61821551845632 2.61089178898328 2.58430120567871 2.64189992156912 2.60335040589935 2.67821811982549 2.36956353635777 2.36082397255435 2.41550650799054 2.63058375500304 2.3360947869486 2.63254515778055 2.6294444578207 2.61902750280045 2.64254717583027 2.6229029905331 2.63163257598193 2.61970369123109 2.61246748586097 2.45111410575095 2.63887780133117 2.63935363956044 2.64856394969179 2.63368131113209 2.58733953540312 2.56904443268309 2.59140426929515 2.62001484248534 2.62451748302256 2.64290222757202 2.64871887386875 2.62317554657251 2.63828608971076 2.65288330626448 2.6350906550796 2.47464970127403 2.52344014352986 2.6188408636092 2.58467080581599 2.63215912114519 2.62989754052005 2.62965457065654 2.62606634463107 2.62887207190424 2.57110804576864 2.63859757900644 2.65227356372184 2.63423898809004 2.6342859478295 0.343250821302742 0 2.63076695460368 2.63721861166938 2.61251114845878 2.58260258429453 2.62892126600458 2.61738333484303 2.62684384716325 2.65577502630954 2.47003780678425 2.62572627692394 2.66310074137493 2.64616824030862 2.64198312870667 2.64765751224652 2.61010607509744 2.61762301054861 2.65878525020101 2.63944988181281 2.62346203487506 2.62365816876667 2.66184703945841 2.54975785917276 2.54412920970409 2.58977257148162 2.61966932005748 2.5991809980375 2.58964079012901 2.58781715705038 2.59215226974662 2.64121313112288 2.61670555221031 2.6602639794821 2.65614248749114 2.65372409148887 2.62852129151044 2.65272056696504 2.65041793555115 2.62331150050609 2.5432526188884 2.66251440137792 2.61890807918529 2.62159674798938 2.66466328648214 2.65255947715785 2.62364339584228 2.63634223758607 2.65419871518465 2.64142965003729 2.64000563833836 2.64362423821569 2.63591962247441 2.61857164318162 2.6183382799533 2.609275845205 2.61349431359011 2.58130178024928 2.58984666892413 2.64314701213095 2.63443291007348 2.64774172113568 2.61484026764652 2.63494820030058 2.62478082508185 2.63178894200824 2.64505595073288 2.62958954309057 2.63692300557527 2.63588933430765 2.64548175781469 2.45691091139101 2.63662776969774 2.6284819170109 2.63317725118774 2.62928932247922 2.43974641656484 2.46513998252325 2.63351590271663 2.62807065429064 2.64369150354843 2.65211715697729 2.63402379597789 2.64455006356704 2.64167061633296 2.64241627738359 2.63112408284174 2.638534751123 2.61707209513868 2.62052218730039 2.61621190957537 2.64533826669035 2.64597061545775 2.64652570490037 2.64411393791356 2.60425086432048 2.61663477487774 2.64201405547565 2.63996468377021 2.63935536724211 2.6180160154658 2.60155766904435 2.66051576069626 2.64315593156368 2.65223813808336 2.64138910146233 2.60005928241765 2.63942767733959 2.64697723743496 2.60427191490401 2.65560892415647 2.63175306019949 2.62789519809685 2.61706620110361 2.66701860476045 2.6276744729038 2.65553480678593 2.54472363030212 2.63092875830299 2.18222145682492 2.23435151816782 2.60736922860514 2.59497482981396 
ENTFA      2.64037169240535 2.65129781948019 2.61193786981528 2.59395684079142 2.50956342632724 2.66939562640937 2.61596843712026 2.59670153762446 2.58847603236256 2.52272491699953 2.64628225527872 2.55880207896993 2.61869531472496 2.5122701236623 2.62030761133734 2.54853831970637 2.62924173126946 2.67474663084286 2.57602537300873 2.58582762294753 2.52085209228029 2.5210742818714 2.53753221758949 2.56164412193542 2.58185638523089 2.58085119839819 2.57847528405232 2.60121933705301 2.58800815910679 2.59900485496336 2.64082723889177 2.56939030027271 2.63218881454198 2.6266459964407 2.5659651281171 2.60730547874672 2.59760826759683 2.544434663509 2.58369813868399 2.54185823243806 2.62234838260535 2.52561960601411 2.53122282827645 2.50734100179495 2.62235013185231 2.64924286652211 2.61999292945857 2.60822983402398 2.58414800055039 2.6332036688605 2.63076695460368 0 2.57892097334877 2.5838637111754 2.57282373087398 2.53004704138126 2.53847269092548 2.55679757659904 2.58901174130319 2.60617647699592 2.48902263608295 2.66866671398432 2.58701318008399 2.63235243832667 2.61980716946341 2.54273534522774 2.63514636380433 2.50803719618881 2.45724290350062 2.6021915027438 2.60894344711081 2.55645518294802 2.63419396668615 2.63575710396945 2.51819038978375 2.51870593619715 2.53107026574039 2.556877084397 2.55406232999101 2.55998008799555 2.51426108065902 2.61108423394347 2.57752522480984 2.63088253618153 2.66885214226084 2.6188120955331 2.66094232323451 2.5097871373953 2.62271422764254 2.59943300896015 2.57299262976529 2.60157736535776 2.68271915555106 2.59099674624752 2.59872468709949 2.65880789929475 2.63784824652463 2.65993996871574 2.6491293891478 2.54624946709979 2.63632793196358 2.56911751167216 2.64582783699767 2.77095718163068 2.50333794453586 2.62917990563575 2.62678157608394 2.59688312747094 2.5974515430615 2.5641042693637 2.58702154471282 2.65787912713652 2.5713015450607 2.6029108590494 2.53830220443502 2.64120009108458 2.62408697025033 2.6074856166463 2.50516468781176 2.61224865742161 2.6296980788083 2.57358839187955 2.62101987513166 2.59929210843301 2.58057380328816 2.61883080689166 2.62194402201552 2.64796540671435 2.64161514674879 2.62576821275283 2.64597490496274 2.64546014940365 2.63353068903679 2.63687379839041 2.63548663901827 2.48093546134432 2.48259092829868 2.5682145423687 2.59799592500005 2.5629096020383 2.62354154899767 2.51773236588169 2.50780422125631 2.51030572493868 2.52328508844669 2.58473295495788 2.57137721670906 2.60854471133585 2.6117197755773 2.5652229274801 2.58532594705942 2.56024549699892 2.56650033601078 2.53659381200359 2.65051819794584 2.54415077264614 2.49499168038614 2.50050594105549 2.64110478290576 2.58247143090458 2.45424875482577 2.61609911271811 2.60997693250145 2.66198939011829 2.60252891243815 2.67077776615333 2.60082981906468 2.59333025360097 2.63716018096942 2.63117735878179 2.61758326192691 2.62864588813234 
FRAAA      2.62710986586285 2.64050864969688 2.61692928722347 2.28073495625631 2.51132920566247 2.65768851471386 2.64331238785327 2.63445919944284 2.63047548046794 2.50071781463775 2.60473590379763 2.39689350763784 2.64068540474985 2.47310615432708 2.63106019523427 1.88985420319792 2.55636834734334 2.64637842044822 2.63605292668536 2.6163225130751 2.50068902377843 2.43983189790561 2.51419851684079 2.27708456267027 2.51422772074093 2.32423886225979 2.32223033775988 2.61692554335202 2.63835289157346 2.6462959172761 2.59365777820878 2.39502630038232 2.63334088209178 2.61187105880885 2.16246899164801 2.61897048050914 2.6450785301806 2.38358107835399 2.28360871745879 2.40818868488722 2.42738713020666 1.94996272386242 2.01566414554217 1.88898379705913 2.61772699105277 2.66974300109268 2.63536933269667 2.6179067955048 2.60267069269124 2.6437480632808 2.63721861166938 2.57892097334877 0 0.450814813389693 2.49742914413541 2.48918609916587 2.44173858060531 2.49609667935465 2.64291625647501 2.61607106309299 2.33526933533531 2.65387675222223 2.62597437065114 2.49092536353737 2.60974185713741 2.20177477964672 2.60600077211222 2.62090055865478 2.37925500875781 2.64460185400863 2.6446916864026 2.56945224726791 2.61503412136809 2.61082352258546 2.52150817035425 2.5009103741162 2.58830389839899 2.53650924523315 2.53090272969889 2.51287830993725 2.49295200904995 2.61070738451318 2.65891449726857 2.60912885933638 2.64916053658502 2.65197894289223 2.65472954012719 2.61816221606601 2.64983099272668 2.62936553859996 2.62074070828679 2.64410957423516 2.63521813188223 2.63486289189392 2.64261079757909 2.63798741492993 2.67945174306724 2.64442493647767 2.65394292736815 2.28552349427664 2.60981836631179 2.42684236362913 2.64226817576774 2.57466669970128 2.31612287164117 2.5656984673797 2.60897693497537 2.60354687070056 2.61041872968994 2.60469499204424 2.65113331955777 2.60849410226585 2.29152558743287 2.3194993017201 2.296629678104 2.63473262769311 2.64005384294488 2.62885231257082 2.51925870611222 2.62710846947898 2.64243076428617 2.22072320485234 2.60591497230485 2.60889023349434 2.32501584677549 2.62287492083288 2.62847981943828 2.64847268094781 2.64628411249272 2.62726880179609 2.61752909522096 2.61758977167876 2.62613098075005 2.64140631758944 2.63830481861509 2.59829229452219 2.58924376994818 2.58908035315898 2.29371963192617 2.17865861083334 2.62944754262607 2.52828696838231 2.49735849264249 2.51821171196485 2.19118233527708 2.31190254896975 2.29400720221238 2.59357133082974 2.58273029716407 2.24654204729749 2.56086066249302 2.65288743290668 2.6280787992648 2.63471858624324 2.66170286219475 2.04586771703799 2.45517878961111 2.46377794641214 2.64459975661296 2.59538882434055 2.4085322821204 2.53559628644628 2.64955191277466 2.61145972118252 2.60955915935185 2.64458648866534 2.61985252636164 2.5243479740662 2.6192089602621 2.61674832853585 2.63252164705078 2.61594069729618 
FRASC      2.63937726832361 2.63612904525974 2.61862749068432 2.25108562421703 2.50851214868229 2.62226821808096 2.64736880864321 2.64254502728683 2.60925220771026 2.4892473779715 2.6040675467801 2.26971306898073 2.63998581185537 2.46190754273841 2.65171344344119 1.83136070778792 2.5617513652074 2.63784282977893 2.63349135120032 2.59362273089324 2.49528429741289 2.42081585336221 2.499972651975 2.08227956178171 2.5006655506761 2.27903584540931 2.32020046099125 2.62011880810306 2.62547702316353 2.64630467403109 2.60614071355476 2.33682519269469 2.64328204704286 2.62621246411653 1.99023343385775 2.61115481642884 2.63976385537819 2.34590417558283 2.24488742264252 2.29217826743671 2.36610199870105 1.86438886798657 1.92149369865798 1.7983949046799 2.61813940497862 2.66798632337835 2.67752796768019 2.61218357973923 2.5609401873995 2.6080125330008 2.61251114845878 2.5838637111754 0.450814813389693 0 2.44775368990481 2.48941992549408 2.42711119362543 2.47922771168228 2.6435089539929 2.60059859520626 2.29771551569555 2.65404994288221 2.63908786383131 2.55541752945163 2.61387703218697 1.97285775145947 2.63453188231633 2.63037848536487 2.36358649901798 2.64188868332071 2.64958051290413 2.57953928381497 2.60925403757235 2.61051535203385 2.53591381262297 2.50162520469973 2.5528161512024 2.50915189722984 2.49876827730291 2.48781991118804 2.48696019721361 2.59845180001076 2.65380268400194 2.61149601611474 2.63062237337883 2.65096145631391 2.65198102573875 2.64017640061183 2.64625710571037 2.6279481442466 2.6313162184977 2.65675241765639 2.64359425278676 2.64229677177734 2.63047168488306 2.63046397941016 2.62300790229133 2.66246211572868 2.63791231293114 2.16005830913105 2.61991540192861 2.37696287646972 2.64608835816877 2.57631064278038 2.26455819138748 2.56182288284992 2.59750549728954 2.57729898639196 2.61617007724471 2.59931362947309 2.6288906601771 2.58677874426293 2.17834019408361 2.2287581835392 2.20159921053985 2.64011726045827 2.63672958578472 2.63665147295127 2.51006902695603 2.62450615528321 2.63551441129567 2.14132057793985 2.59593171904727 2.59553283704521 2.25843170891237 2.61726672517695 2.63668089411243 2.65368033527734 2.64947918418656 2.63260012254453 2.61601479214739 2.61871656736526 2.60871252083071 2.63158898398632 2.63158227667198 2.59215252901311 2.60012059111361 2.52676181656923 2.17741911031682 2.06384148448265 2.63743045941675 2.50886530907962 2.48683155185016 2.50818445333471 1.99242907460176 2.18824286596841 2.141139407363 2.58476003338053 2.57636603710824 2.10741575902767 2.5990583801068 2.66455805816759 2.64639722478994 2.66232663407636 2.64477840144928 1.98794279291765 2.4444110725393 2.44844429124929 2.6601699510396 2.56333534556234 2.46017481751332 2.52130673239517 2.65009945281389 2.62453886857704 2.64213984249547 2.64826056684534 2.58626286395764 2.52960025873846 2.61380409558142 2.61131088535711 2.62181739411493 2.62409749735239 
GARV4      2.62571371165979 2.64367404439051 2.61161342611618 2.53338270191387 2.55606874655327 2.6286251842372 2.58358739956465 2.61385314984461 2.5902631034106 2.60632976366146 2.62546086716755 2.43540595162956 2.63874271638608 2.60446852493903 2.63373856322784 2.41927243393249 2.63831955071774 2.59300293396866 2.60653132950709 2.5838962509246 2.56978608482137 2.60968904512636 2.56985055894267 2.40970612887605 2.05192184642272 1.82745909300075 1.81268101465557 2.62111259741234 2.55342946554527 2.63154602117303 2.65519798757821 2.47486295231643 2.57229463350009 2.63240325549417 2.38131563347325 2.57800828479948 2.68701062600408 2.56074664779881 2.56308431862987 2.60286745095412 2.57939277356006 2.44074106641206 2.48558352130465 2.4596617118991 2.62643914945046 2.65474928290986 2.71646674033403 2.57859680037856 2.61622752383328 2.59642348165827 2.58260258429453 2.57282373087398 2.49742914413541 2.44775368990481 0 2.57514739091803 2.5639010691347 2.60457459784785 2.64443972817982 2.57822051865976 2.54038522183774 2.58497848532687 2.6324826542397 2.55007720061683 2.62095270186137 2.43184730269704 2.69984886899035 2.649203943438 2.52098285568148 2.61391681391706 2.6056847122827 2.64212037015888 2.56065102097251 2.57548301421427 2.50381559328302 2.55493911131627 2.57529192711056 2.53900601474527 2.54444172220193 2.54391176794797 2.59935138143979 2.61088682721497 2.71748180581801 2.64622284105873 2.64826074024524 2.65534811635478 2.65021991556973 2.63196311625051 2.63364660662686 2.57502155744232 2.59070238663605 2.55745399328975 2.6355743260254 2.62283405002155 2.61997494080975 2.64785895728614 2.62416458489328 2.55966040729982 2.59058431147206 2.44984139932809 2.58748372632177 2.57002713679945 2.57875212702441 2.51717478791182 2.54538210182489 2.57635238450863 2.60948324867263 2.58631294266651 2.63649897756805 2.63543980598608 2.58222763381731 2.64765239472895 2.45470672926815 2.4417361190971 2.40440619655827 2.587540951993 2.61347743959815 2.61190887846511 2.52788043442266 2.65921267260393 2.58919284452058 2.45243216441502 2.6292840362703 2.63860888902323 2.51488335545578 2.60330724561989 2.57394711800069 2.65568205720148 2.63453996354441 2.60738672139553 2.60585647164122 2.63060575222708 2.61196296778613 2.57709200988516 2.64681944093329 2.54440802001618 2.59063041003463 2.57405391337109 2.42043499251152 2.43065259024292 2.62601739912517 2.58734770616895 2.58473114153465 2.55620987766157 2.38975091562727 2.40606439312064 2.42335646019217 2.63672391615792 2.65609423829926 2.44860384752509 2.62612929291364 2.70673104203895 2.65987153009763 2.67567531436132 2.6280665364993 2.45769207918826 2.6096544101198 2.59920993591619 2.67211170343611 2.57605533512237 2.57525329896357 2.59517381306344 2.61751063257207 2.59628643679806 2.64368471619506 2.67125174893636 2.65674695169848 2.49921011704889 2.61774730781394 2.60766239487142 2.55125266890876 2.55256530975974 
GEOKA      2.6400622186004 2.63944381789015 2.60374741407354 2.46764895877361 2.5415483327854 2.65632601768487 2.63222440241561 2.63173090377949 2.59357658838961 2.08987008416668 2.65021292138066 2.50059359274789 2.64340446886661 1.08091665132317 2.65512659747116 2.40662159113635 2.65420818732006 2.64024232555198 2.6322097224144 2.62481856470181 0.758798897612287 1.73704916367781 0.658452893691075 2.49553986242195 2.58351528545125 2.55202108169898 2.52601894823985 2.63872153907759 2.6286774028686 2.60779960993543 2.61708029753577 2.50735619699739 2.64740593449719 2.62739869549368 2.50753798942187 2.60897508384626 2.64949647946786 2.25351866060094 2.25045893691636 2.22479630927491 2.45342442967629 2.46504649545402 2.52051391824402 2.47591799508438 2.63716243286923 2.66149259514221 2.60657070949705 2.63800921866467 2.57924449246847 2.63115587429902 2.62892126600458 2.53004704138126 2.48918609916587 2.48941992549408 2.57514739091803 0 0.243366201974161 0.0469880520708423 2.64029849239936 2.63368462520533 2.10153612476465 2.6396238559101 2.63288089065406 2.59187518137664 2.62718161448692 2.49603429151194 2.61643519640241 2.32260166266049 2.23676952405499 2.60024049802041 2.61269026246265 2.4196486714794 2.57633259599293 2.57661564946045 2.44550679136413 2.47381810518126 2.4462153397013 2.07993669001862 2.07839616725218 2.09252679972206 1.66226487083291 2.63469594861955 2.59687014130825 2.64106490685033 2.63699187606206 2.65108965380074 2.59418457550488 2.59571617312184 2.64702746950339 2.61297527916664 2.64403486259466 2.61976842519424 2.6283377590464 2.66048001733771 2.65139962741867 2.63157498539764 2.63904994950137 2.63124471120193 2.65205723741209 2.52436227313309 2.63990892961719 2.53253867911842 2.6447559171459 2.63002552066277 1.82329041339767 2.63786107957333 2.59618168506099 2.59054593120305 2.63614475859107 2.62754335302747 2.63973225866248 2.65183990334742 2.54007527978827 2.55590763488236 2.52507816446248 2.62342585798528 2.63629993975558 2.60915522231326 1.09084320470422 2.60090157725485 2.62221976797518 2.51742902296016 2.61737709120385 2.60300425558051 2.45868071519668 2.62220803152056 2.62477648909161 2.64079307389204 2.62346226536715 2.60575490139717 2.60016960683298 2.62791897386144 2.62151686353466 2.65171426283225 2.60048234800811 2.54186961233115 2.55378657110302 2.58468462588687 2.47294921838415 2.47661833425968 2.6218240000423 1.69570637100227 1.67749362950363 1.64019331514989 2.48865026169949 2.43393134958342 2.46442872780528 2.56882701801167 2.5480915882556 2.52139616798822 2.59656072698359 2.65526795405619 2.54656331472643 2.55978653130345 2.62607106805809 2.53135424195911 2.08112415450443 2.13281802349428 2.61153982598547 2.60202915365469 2.19739592643372 2.60883098420848 2.59704293023024 2.64044087117138 2.65695779251783 2.64404204913641 2.59254034610633 2.51012409748431 2.62751445132047 2.61408973724847 2.59515297779065 2.62615456538136 
GEOSW      2.62890063611326 2.63779326170604 2.56681357005632 2.42906913244397 2.56045243699405 2.66793765900356 2.64193228698997 2.62449910762583 2.58096672241254 1.93484580811851 2.64998874053682 2.48830125426386 2.64667656638725 0.913372502829276 2.64573722244294 2.38889353002841 2.6404824994909 2.59287778136244 2.62671478398761 2.61009385906475 0.646759035961341 1.65560116826427 0.579451392020232 2.51686656349589 2.58372577687791 2.52793192566467 2.5068759437725 2.62868761921087 2.6289796343764 2.62882737058741 2.6190039163915 2.50734111425766 2.64710491079726 2.63301066294072 2.5117286864128 2.60433036545887 2.61774249383893 2.24429704812993 2.2499231431357 2.21619484607223 2.37418164351596 2.48488448994567 2.51736788298109 2.44722813472441 2.62464078166247 2.67720842092013 2.64033621133119 2.63001099890946 2.57301843897174 2.63563827906966 2.61738333484303 2.53847269092548 2.44173858060531 2.42711119362543 2.5639010691347 0.243366201974161 0 0.207629942608531 2.64668545917052 2.63839308989243 2.06891781829959 2.6680538071659 2.61823969218919 2.59288031417921 2.64105266990378 2.474655879722 2.61646261598417 2.3116468973282 2.22274119293392 2.60221397190709 2.5969308070064 2.4185967005753 2.58663731868262 2.58884847252516 2.42657647801823 2.47044866051959 2.42098098332104 2.06372079026204 2.06064831056541 2.0641006196853 1.61512959482756 2.62945206071154 2.64366846211856 2.64523265689023 2.61858927550658 2.64316621328657 2.62387487372017 2.65315958742298 2.65295617219484 2.6135437435816 2.63111610322141 2.66159570929655 2.59482752179028 2.6540078827652 2.6510145878986 2.60086428133391 2.65270348584038 2.5861458089218 2.66079506714671 2.49379271756715 2.63415627296398 2.50735689139546 2.6380022000572 2.60876530383576 1.77229772693051 2.63938076799495 2.61264333305006 2.60216661217341 2.62714918153191 2.63232632204706 2.62832612562985 2.68120865112169 2.51783179699492 2.53554101630391 2.49799409365739 2.63581020606975 2.63513003948547 2.60554833351686 1.01444245793338 2.60192712162255 2.62246001975626 2.50421294047577 2.62326445316091 2.60383884517504 2.4758292790754 2.62727824261037 2.62278504680395 2.64586601126288 2.63376415047948 2.59444622299766 2.6149970048171 2.62344083913866 2.62248772405771 2.64524735496561 2.60312461183936 2.53972653028994 2.55734369825148 2.56911851241475 2.46074522513339 2.50644483546283 2.62545850195789 1.67496921357215 1.64426106069877 1.61237656203482 2.47581992134925 2.42392704903314 2.42270282730194 2.57470747454624 2.54652129083482 2.50986837690117 2.59627072417068 2.65160365100837 2.58501973014925 2.59011595672992 2.58579358560646 2.51642794049044 2.06059982254473 2.09567525585662 2.65847157299057 2.61637791773902 2.17413642259862 2.61250445964409 2.61525698308267 2.62665451527586 2.65628372490434 2.65346935614322 2.61617156361632 2.53580712833387 2.6302773508464 2.61448102206876 2.59909894790337 2.6043057322159 
GEOTN      2.64027863298051 2.63987020757865 2.5927408623828 2.45333219245463 2.57258945493342 2.67802897468349 2.63404300339052 2.63345251129001 2.59281913923141 2.07965498888467 2.64093078316789 2.49915780766729 2.64608458670281 0.9945396386269 2.64844264258921 2.41741760907321 2.61186102982334 2.62228323604278 2.63021111504449 2.61294813002417 0.818084011860614 1.77645635393441 0.710747897379268 2.51958181992042 2.58824801823964 2.56360333394845 2.52037487276781 2.62257912887229 2.62733268035387 2.61772910359468 2.61899309628498 2.46639464407563 2.65379909018171 2.63752904239194 2.52868390933017 2.62845697225165 2.63718017931644 2.22513519791575 2.2608728424265 2.22673509988398 2.43097583477947 2.4915828112244 2.53045257428981 2.45449055377245 2.63232312737738 2.69671158252065 2.57369867079614 2.64326713521977 2.57376249664691 2.63762330987618 2.62684384716325 2.55679757659904 2.49609667935465 2.47922771168228 2.60457459784785 0.0469880520708423 0.207629942608531 0 2.64043251610649 2.63222562086209 2.11370088790587 2.65884297501389 2.62607701979782 2.5901933761982 2.63481910078513 2.52459138054004 2.63520891806275 2.36791502289089 2.23713957694207 2.58886636755658 2.59925704151766 2.4062713226351 2.58111526629221 2.58121437158874 2.44049452020077 2.47447809916667 2.44049115004788 2.07427411779039 2.06953055677755 2.06426298991787 1.6806016126499 2.63041255392771 2.62344162536461 2.63502446959615 2.62272294880703 2.65744069328307 2.60292011321773 2.65126705593543 2.64443916217025 2.62271623963295 2.642327906357 2.61227400398789 2.61400460892678 2.65628371132515 2.65141604006815 2.60440616458412 2.6219902748319 2.61127328867544 2.65247255014408 2.50488210547931 2.63738345811366 2.53333605391873 2.65653515854007 2.6483954702893 1.81791597184289 2.63418960144007 2.60395143546322 2.59703710348396 2.62201514721797 2.62415051708512 2.65027730386772 2.66646977217117 2.5236927662068 2.55389525759453 2.51431668503705 2.64129501356677 2.63444161833052 2.61244420917526 1.2530247142059 2.59836158619621 2.62824754694302 2.50846369783936 2.62052785167024 2.61107245643449 2.49147363969109 2.64359211133561 2.62304250586883 2.64457588934789 2.62821878683617 2.59198590766272 2.61281760648018 2.63582585012927 2.61572711054665 2.64936141457761 2.60124985062346 2.55423996834316 2.54946323848691 2.59311965708784 2.49793126621511 2.52540487330073 2.6245126461906 1.74280333785485 1.70572923766775 1.66610680313994 2.51064412763614 2.46705699028939 2.47341001089635 2.57214145814522 2.55323364855943 2.50268698586864 2.60521659794999 2.66145730398937 2.56621205620299 2.57934270290059 2.63689151605155 2.52833721966484 2.12424711059249 2.13217129011166 2.63142888469216 2.60458904536883 2.20538753927511 2.62482082183162 2.58008411135092 2.65651526198294 2.66879175155782 2.6406389432986 2.59927082798161 2.52809912407107 2.63602735364375 2.62917600985997 2.59761861390783 2.63269044950281 
GLOVI      2.64681188318088 2.64793722586756 2.64243585572475 2.65105076309784 2.62977834880658 2.64856610878492 2.65014507326039 2.65658491389539 2.62395252127595 2.65003003293881 2.6490712807806 2.64523071130435 2.64407006336276 2.64333217281735 2.6416780421246 2.63583969040889 2.62790448996052 2.65452542046087 2.64470299585579 2.6108470415595 2.63909088143696 2.64695159133322 2.65334513757428 2.6301608129403 2.65260000034382 2.6511959061552 2.66330443466434 2.6410716294257 2.64856629515533 2.6417049004097 2.63308431886283 2.64692971964644 2.63478970314212 2.64312968900759 2.63040557187932 2.62185404697866 2.66614169747391 2.64786034280581 2.6414560819122 2.61852182595025 2.61312890595681 2.63270786198741 2.64548427318743 2.63257737390515 2.64911835235607 2.68251950840258 2.62203068926309 2.64576219230651 2.61983661098752 2.65514593972009 2.65577502630954 2.58901174130319 2.64291625647501 2.6435089539929 2.64443972817982 2.64029849239936 2.64668545917052 2.64043251610649 0 2.63476011973746 2.65732378500335 2.64411173950808 2.60200999487781 2.6470219057027 2.64322766482768 2.64477892678559 2.67588112710745 2.64560012465022 2.64341659985322 2.65446642969399 2.65343352820648 2.65518285545123 2.64878433197321 2.64805033360028 2.64621296232725 2.64434433357509 2.65099973742097 2.64202243325078 2.64210415569388 2.64242461632935 2.6243247164635 2.64945475025654 2.61293399264718 2.65081093957233 2.64792599320813 2.64550340423597 2.64794165917909 2.65969587980724 2.66004256197021 2.65182627083066 2.65163986061961 2.63076614290071 2.64483886226374 2.64557807830027 2.66234446938102 2.64197374872175 2.65707488077866 2.66934240847073 2.63246405708192 2.64803988176875 2.64478453422439 2.64848808124849 2.64649722270727 2.65056545160771 2.64913951535338 2.65162654576971 2.65665351801057 2.65099237800887 2.64909756569291 2.63283382493242 2.65449265732999 2.66830295460102 2.63890684743533 2.64627498713767 2.64015189402231 2.64131266327006 2.64823415965291 2.63493563271442 2.65239482338092 2.6428198749221 2.64292734371438 2.64574189624995 2.65266320425795 2.64900999416331 2.63737839736532 2.63364029428712 2.64436147784801 2.64194823572871 2.63993686704439 2.64682090154795 2.63772117217837 2.62161421944242 2.6375659378174 2.64003936592675 2.64934964865203 2.56458899613522 2.56103475965869 2.64024066071861 2.64656333307095 2.64349804751209 2.63779297971501 2.62540106834129 2.62832302524461 2.64424988369329 2.64743171263459 2.63075526911014 2.61947751009154 2.64905604312853 2.64849464120296 2.65198393540027 2.65280776984194 2.61841032728882 2.64672558312103 2.65547263134573 2.66467239289084 2.64152593976836 2.62671160498061 2.61070334397797 2.61028196604492 2.60855440133952 2.62593971237325 2.63391808663272 2.6379772870378 2.63147184025766 2.65852331986606 2.64923850199226 2.65150832469469 2.64463854311145 2.64017732135646 2.62953472740298 2.65000260417977 2.63658729800977 
HAHCH      2.59414857787415 2.59796050078976 2.50664196452112 2.61776212176106 2.59781755188848 2.59846804151788 2.53474771795217 2.53446141664129 2.24543251601427 2.61664453678764 2.5478589453988 2.64452580913499 2.62508898074144 2.60454495312152 2.62952084474061 2.59271762902695 2.64326602982097 2.6436250945599 2.57702093558256 2.30234049999889 2.62320921674911 2.64067239749966 2.60959878948335 2.61722006052592 2.59332585690415 2.62619975437831 2.6204761630188 2.58508143768393 2.62681862569024 2.64345328647685 2.63051593256396 2.63386816811147 2.64992256607245 2.63671154939917 2.60849678153124 2.39954616630407 2.62604660340241 2.52857878349729 2.61198681788201 2.5881339089123 2.59803750977108 2.63826588399373 2.63030033737702 2.63760370470067 2.51959900761273 2.64710393112849 2.63321715609049 2.6276797476663 2.62741006057571 2.46633647297867 2.47003780678425 2.60617647699592 2.61607106309299 2.60059859520626 2.57822051865976 2.63368462520533 2.63839308989243 2.63222562086209 2.63476011973746 0 2.59058979209223 2.63179830554786 2.65529976618261 2.59525879248013 2.62548627740477 2.63690809014896 2.66950152650555 2.65132595361518 2.6180966146843 2.59986151586407 2.57518176598781 2.64568779446697 2.53632406345687 2.5245890913818 2.62349451194434 2.58410425518978 2.63537199480031 2.64830177868821 2.6512178411796 2.64030521984269 2.63034964471511 2.61322938655008 2.63928923004975 2.6457135038473 2.6319102015842 2.61162345518063 2.66690340876242 2.6702411500342 2.66816806534075 2.45374822157275 2.64296745071892 2.62631935306605 2.63279277061208 2.63949351655206 2.60333668579819 2.65564827896726 2.6587418812846 2.62883882429416 2.60389366191222 2.63115704089423 2.65061157231081 2.65185852888859 2.59911165826 2.54816100036542 2.59280813205357 2.62960355270168 2.59244881951919 2.58443071179431 2.64650941655901 2.64372651650081 2.65473007264936 2.66751806185362 2.64975453305305 2.64762617109512 2.63959873192591 2.64193463837449 2.64364492074798 2.64057265479127 2.61040201388855 2.64296467787336 2.54976611320852 2.61075344233444 2.62604855540783 2.62370048714184 2.59106609766393 2.36250045124006 2.36955053289862 2.60737198836354 2.62437279673354 2.63714063469626 2.62529135088888 2.64736714679416 2.64062384248505 2.6402010235319 2.63513815171558 2.64047160913183 2.63622366859065 2.6040637007013 2.63875226367219 2.6408847198772 2.65027768815489 2.62932875263768 2.64028016017411 2.63215897214582 2.61709983268257 2.62218988992338 2.62811155703724 2.61344804465254 2.63953093760634 2.6391265649949 2.60529370422505 2.63113765806045 2.64911841151616 2.62280928848023 2.66467086366151 2.64031427124608 2.60900925146014 2.62138102441856 2.64944270243891 2.62220427266163 2.58918262821516 2.61376237611529 2.62638889593932 2.61583232599339 2.64771960246027 2.64931533690772 2.48314360028657 2.58722669950828 2.53105123715548 2.5395782993032 2.56912265376138 2.56034513279585 
HALOH      2.63064864270241 2.66175280278367 2.61323309647143 2.36815133103876 2.51574157076777 2.66801881127562 2.64671799778626 2.65002257283372 2.62099013237038 2.18986478595883 2.58827994412519 2.34105527161309 2.63320287475943 2.05803045017764 2.63636659438888 2.17370771979621 2.6288861496948 2.57944195638779 2.61316942571053 2.58762461013314 2.06583757591928 2.19621195650536 2.06756934610979 2.31884933055015 2.58999650257557 2.54726561844398 2.54697317986383 2.59648864457341 2.51537587331754 2.63405754865922 2.64168154099078 2.39270439375604 2.64030413455985 2.6548024262689 2.28510651488032 2.63526173826695 2.65606231299851 2.2533055838116 2.09678895311086 2.35529352955126 2.24545964432357 2.27902114782032 2.26183902972556 2.25002828045546 2.61960843590688 2.65069536387661 2.64757644631983 2.63704795222549 2.55269561331192 2.62465607345103 2.62572627692394 2.48902263608295 2.33526933533531 2.29771551569555 2.54038522183774 2.10153612476465 2.06891781829959 2.11370088790587 2.65732378500335 2.59058979209223 0 2.63549794545168 2.63941594206326 2.58717914588463 2.64409812697301 2.32371750935619 2.61079850619137 2.09200394945629 2.23675495581967 2.62384974476661 2.61049628150981 2.37361828673168 2.58797865685241 2.58412564259312 2.39328684270365 2.42085873983171 2.48713469390486 2.28872007058221 2.29599956942285 2.26971496368419 2.13082853758929 2.62135144757586 2.61595795227433 2.64471740310149 2.6372486513706 2.64143171028734 2.66615600812319 2.59319485036592 2.63847977839699 2.6103309061115 2.63440888608069 2.64526670564515 2.6203033767854 2.65379490327439 2.62492320634229 2.61000665718039 2.6518057569403 2.62621410658256 2.60354848728335 2.3285996971542 2.63231957975963 2.47944661869131 2.6424708130377 2.67946429306608 2.08517014382277 2.61599102288974 2.6203285486346 2.60137862811407 2.6472149899907 2.55264740633798 2.58135514123686 2.69026669009405 2.3701156548766 2.34104268005358 2.3044471344517 2.62537835343974 2.64049219127759 2.62183132484541 1.98085800571661 2.58826457718208 2.62467748765656 2.22587564451454 2.61029191376119 2.61366226194139 2.28365811452722 2.59984577778025 2.60656168205152 2.63590237580982 2.6359965984052 2.62962244532077 2.6320350474787 2.60690218546776 2.60983483826314 2.62419307773297 2.61647373848436 2.55123876639883 2.56877931802944 2.40613916621288 2.33281954935649 2.41328073978152 2.60429598678821 2.18432725553294 2.14618985002203 2.17787666328632 2.31865532846743 2.33324617608855 2.3124819632684 2.52636063422308 2.53736211948269 2.43699750323284 2.58726851077545 2.66083782577549 2.61473259045081 2.62075207764233 2.6020235951155 2.38715543322646 2.18041948253575 2.20057168057302 2.6242144218312 2.62559336951346 2.19180802441195 2.60150856372464 2.60452999120151 2.68050384371059 2.63581024328747 2.63447723002277 2.58656216617781 2.39136494844441 2.63876792809984 2.62945927028916 2.64113054826118 2.61271487029697 
HALSA      2.65084894672224 2.65184333052308 2.62329535866771 2.63759672490659 2.65957031678299 2.66789112252734 2.64900847665494 2.65714226884586 2.6642759189863 2.65765760077388 2.65544624459318 2.58972169570078 2.66785888095762 2.65704720104543 2.64689798556455 2.63031419577697 2.63202214136161 2.64776519652659 2.64218805990447 2.62807614827341 2.65075476256644 2.65583143374757 2.65853887612538 2.62920337130929 2.68115768920502 2.67422171389955 2.65894600326696 2.64523752891936 2.62400395500318 2.60115984623736 2.63751789948142 2.61761536045169 2.64599833303968 2.636291241782 2.63752109493869 2.67157188580914 2.65638466344033 2.67189006302416 2.64173468181748 2.67444689184214 2.67369747323868 2.64034723735888 2.67237646598485 2.6483288686744 2.63951795302988 2.61229928443134 2.59487761376903 2.61849365637118 2.63189459834796 2.64220303145466 2.66310074137493 2.66866671398432 2.65387675222223 2.65404994288221 2.58497848532687 2.6396238559101 2.6680538071659 2.65884297501389 2.64411173950808 2.63179830554786 2.63549794545168 0 2.64180872018777 2.64591347760236 2.6452744615823 2.63571542077682 2.63052454965682 2.68140031731314 2.67966835907971 2.66675878410898 2.66943761114592 2.65026204465866 2.64476987538608 2.63912411543022 2.64241495751939 2.64171261943765 2.67102013271582 2.62180205056177 2.61901185085825 2.62739237332171 2.64395109077472 2.63570681589537 2.64529258953412 2.64876022765504 2.64642394040181 2.65001127142992 2.65142058552155 2.61993093542456 2.61428196046715 2.66539534782198 2.62417844312334 2.63237099890617 2.65520493069555 2.63736811072003 2.61303071677455 2.63773739220266 2.6470392960344 2.64519675579127 2.6451894430622 2.61673696774229 2.63930302921283 2.63975306662769 2.59512033156131 2.61305424861294 2.62564396514912 2.65825329362904 2.66235925495973 2.66014746202178 2.65166926568918 2.6398686071526 2.64983019027657 2.64747207812176 2.64267779917982 2.64922355919459 2.65841102873127 2.65430757531601 2.66542232304146 2.63420065054447 2.66372629416328 2.65316609268638 2.64471253859813 2.64541947142912 2.64485261123477 2.61446032685473 2.61438375677567 2.65828597165625 2.63087857224549 2.65295832061692 2.66022231895813 2.66360663335953 2.61337522094575 2.64876565664421 2.6581713946271 2.65004617835474 2.66640747585039 2.64903662381394 2.61932565101582 2.65270152106 2.65198520970411 2.62571357749274 2.65170637036431 2.64529256108341 2.66077456836558 2.65898075047651 2.64387610838738 2.63938076510119 2.63224473591506 2.64998233898387 2.65714344633804 2.64889236203048 2.64781046450912 2.6148969006628 2.61035827585263 2.6194348849474 2.59837324621523 2.64560190784174 2.65623612029448 2.6499330298141 2.6653740697648 2.63288660549875 2.67289407303312 2.62962324560226 2.64548199561399 2.61394525233089 2.62548665875445 2.57294931734134 2.65685127500624 2.66548706489365 2.64725121810619 2.64195574040742 2.63913921353425 2.64900543916466 
HELM1      2.64494802422276 2.65391624129734 2.63734608862722 2.64146247606645 2.63591328547247 2.70287802958047 2.62481182117474 2.61870210793929 2.640186560907 2.63182968535537 2.64688048169874 2.62159502933242 2.65012183105177 2.61614545796809 2.63306385660196 2.63474219436909 2.65888031596026 2.66860935976108 2.64522391905534 2.64645558595689 2.63537041324421 2.63361351094069 2.64315068155575 2.62873124028395 2.61703422345404 2.62503207226621 2.6200438920963 2.64026268934831 2.65371566217601 2.64555472481437 2.64377054833896 2.61896745146725 2.63445002578001 2.62605840392611 2.63421769851012 2.64369452238628 2.67240714423513 2.64367997553873 2.61187151560792 2.61907556060775 2.64339239016917 2.6289771820785 2.62922671691147 2.61298788568491 2.6299333182072 2.68654853249588 2.6414055725249 2.60000089245704 2.64669333141513 2.63897589734972 2.64616824030862 2.58701318008399 2.62597437065114 2.63908786383131 2.6324826542397 2.63288089065406 2.61823969218919 2.62607701979782 2.60200999487781 2.65529976618261 2.63941594206326 2.64180872018777 0 2.6157489366502 2.64361932663115 2.62932993113982 2.65489146879845 2.61365957405948 2.61179624351159 2.64435579576424 2.64500526321781 2.64906915738813 2.6517304422278 2.65386869554674 2.60633965579862 2.62113118955416 2.61452921652328 2.60631099797906 2.60657490809387 2.60967029371143 2.64364465429683 2.64747038610043 2.66898470991205 2.64085143277821 2.6436105776717 2.63398406650764 2.62008265540012 2.65312960138757 2.65189916568718 2.64165938355228 2.6201454974275 2.66042964543369 2.65305964018298 2.63986033478011 2.6350499411019 2.64298708964659 2.66367662821513 2.61687976407638 2.65463773392217 2.64417454166248 2.63566528331804 2.61437260785315 2.61632674397247 2.56977977039557 2.61825181274556 2.57628203893669 2.63825931340419 2.6419321827982 2.64248157922945 2.62996068651755 2.64192890714295 2.66621349808149 2.6194638138707 2.61928193573019 2.60621848037578 2.64837986239054 2.64514324529018 2.62342030933906 2.62407452480448 2.6550778289357 2.63742818021943 2.65303595157888 2.65416371201065 2.65791943316223 2.66441935166847 2.64379580908703 2.65616476325238 2.60371843798876 2.64237781889628 2.6405251486191 2.64278596123637 2.61830750470494 2.64784446550206 2.63191046125885 2.62703148381945 2.58765069497412 2.57922853955009 2.65061718251603 2.6308606429006 2.61126385153208 2.62323369341386 2.61873295820376 2.62689592751407 2.61967405221126 2.64858749722683 2.58650194200177 2.61809999444943 2.59689928064706 2.58024669737221 2.6107866198002 2.58623778386488 2.62288681689214 2.63449502867242 2.62168633241994 2.68036370074697 2.60784461039476 2.60904216436747 2.59842060942161 2.66298098181641 2.65368465469181 2.62522785675934 2.64350432509824 2.63810028969101 2.63692623733598 2.66810604793607 2.66531836894017 2.6491681334574 2.63483837279056 2.62146785011033 2.64422662436584 2.65216178339141 2.64752839509814 
HELP5      2.64115653957055 2.64185070027675 2.62285320212691 2.59275365455468 2.57017093577948 2.6374045857563 2.61103237422252 2.62338290787905 2.64466747086043 2.58612213024545 2.62542006090463 2.52997505275541 2.6410173690514 2.57193838852074 2.60004770612634 2.59388130186831 2.66336702398318 2.64894003047181 2.57213724209388 2.62198505481289 2.62380454733446 2.60310246130832 2.61675312313007 2.54368108450948 2.58289121123049 2.54745842475212 2.53602664058016 2.61656761541739 2.63302457140889 2.62602348855538 2.63719077473621 2.61195318621497 2.62547610612637 2.61614053738092 2.5910893488736 2.6178959247675 2.66729139280639 2.60912347187371 2.61573850458071 2.59928264270498 2.60650135943767 2.60810675629187 2.55900546990029 2.58550041087833 2.61981213925395 2.604469225462 2.67829577934974 2.64197841259073 2.59620898544527 2.64573756471137 2.64198312870667 2.63235243832667 2.49092536353737 2.55541752945163 2.55007720061683 2.59187518137664 2.59288031417921 2.5901933761982 2.6470219057027 2.59525879248013 2.58717914588463 2.64591347760236 2.6157489366502 0 2.62131916702732 2.59134895597293 2.60337984836862 2.67230411360678 2.63828816848854 2.56858701361604 2.55589549891314 2.65720038924385 2.5931540274433 2.5956699058152 2.54138680497817 2.59994472517264 2.58829735626006 2.61502429617303 2.62934463929713 2.62427049493445 2.60817459710499 2.62548761377482 2.63495834323222 2.64000649836305 2.56917536095274 2.62106534090774 2.6589376844553 2.70514593227386 2.6729693830479 2.62690084031793 2.66150977965016 2.6412148071644 2.67746767732014 2.62555738109499 2.6864338451158 2.71196318588302 2.65419835772689 2.67088384992798 2.60437680570018 2.62466676498254 2.65050180215873 2.5956374636453 2.64866670916349 2.67268648552402 2.58003039702297 2.58619029478341 2.59301424781898 2.58811253683726 2.60011517825446 2.64131539316854 2.60113057893744 2.6864136286583 2.6059742317378 2.62244997057321 2.59517029543123 2.62222214977988 2.60821347991068 2.61578005537253 2.59312782579121 2.62413326370198 2.60289778652713 2.51741377074551 2.58020967714514 2.58870050665875 2.54052103630393 2.63328628427315 2.62159609512286 2.62259237250062 2.65257299771531 2.63884829298602 2.63926309193712 2.61292858548635 2.62269271144361 2.64611252667817 2.60463837609701 2.61637303333817 2.62593645449824 2.62515189913076 2.57549470675755 2.54822868252156 2.61595190170672 2.62282628185303 2.6380619033366 2.6368350903829 2.59674991686232 2.58577649952292 2.59950406772354 2.62663837584695 2.61576436026094 2.58779344378134 2.58412233414356 2.64787670692959 2.65292694622296 2.6640516721319 2.69324074996246 2.54833275648157 2.6050164685003 2.62346738521596 2.61827731843966 2.56222791671454 2.62899251709881 2.55907724854077 2.66176294748243 2.65820592593077 2.62424933888186 2.62729135962676 2.61720533904671 2.58964472938764 2.63197518429431 2.62640242705719 2.6301406915893 2.5773498357055 
HYDTT      2.65459634642974 2.64771281288738 2.62592790472906 2.5987083502275 2.61905408102857 2.66913477688898 2.64395553148585 2.63496330074111 2.63380852258725 2.6278057120018 2.63433762544861 2.5775989882693 2.62615728208712 2.6362645537557 2.64168980738636 2.60911788214284 2.63549961568956 2.66122447536332 2.6146841248877 2.62342409123423 2.65649781565744 2.6496406300142 2.64513140356097 2.57731641346785 2.6555483683844 2.66147468010298 2.62910010566404 2.6063240295843 2.59511740358719 2.64899162273761 2.63092345609145 2.62373568261621 2.63808234230656 2.6406763055251 2.62503813695019 2.61819439259631 2.67788821600121 2.59887081634068 2.63349256768482 2.62262019082095 2.58574843508951 2.57460201168471 2.56032872899555 2.60381575240538 2.6199832771548 2.62892842084816 2.60715425532924 2.62051595524193 2.61838536438391 2.64856790725336 2.64765751224652 2.61980716946341 2.60974185713741 2.61387703218697 2.62095270186137 2.62718161448692 2.64105266990378 2.63481910078513 2.64322766482768 2.62548627740477 2.64409812697301 2.6452744615823 2.64361932663115 2.62131916702732 0 2.63220535158457 2.59919292878295 2.61474804600983 2.58673108514775 2.62825654950719 2.63366897037923 2.65841314243097 2.64480352720846 2.65296733873986 2.57107568379166 2.59131639067089 2.59274545574746 2.64173665312504 2.64014567908358 2.64034017725699 2.63835805131311 2.61605803197438 2.64395469155052 2.62400634332741 2.64256795479475 2.6378359827999 2.65401105152288 2.66747018184864 2.64706997027762 2.62688104953266 2.65596896253606 2.64635169113646 2.65536877608957 2.62343054180863 2.64131106276956 2.67335843679066 2.65444284030092 2.65315337485637 2.62539541077101 2.61835116527394 2.64739185905531 2.62286491372543 2.64760380955121 2.36861056760776 2.61964102411796 2.62615944087908 2.5953941227893 2.60281295381824 2.63555559764403 2.64538085319299 2.59743344000518 2.65566805472611 2.64076614244197 2.64258152870937 2.60918176656221 2.63469536801554 2.62997805980869 2.63993105087458 2.64300724370374 2.63990801190281 2.60564830224934 2.58678577522143 2.61271094881658 2.6183827533199 2.58831467365035 2.62171197271875 2.63706164968222 2.63186449635461 2.64557590842324 2.58095197064875 2.5482534788177 2.63312630485411 2.60573624246493 2.61663496261267 2.6012539307366 2.63225839140851 2.62109553848993 2.59765465520246 2.62545758235664 2.61145327019396 2.64786760773907 2.63326308255959 2.64443405900839 2.64166097400393 2.62884625787459 2.62301602626581 2.62827976422441 2.60110370860509 2.59197603259098 2.63942401555349 2.59803600329377 2.66370648305598 2.64568158086547 2.6305100579591 2.61103026728213 2.63311565729229 2.63056060941838 2.63409754046323 2.65202927797664 2.62982327251506 2.63033662212806 2.63133115903322 2.64447247912379 2.64580077332522 2.64307279574809 2.62193269554658 2.64242886204317 2.58351552951089 2.63768399282942 2.64272739559489 2.61203691216139 2.64811618634677 
KINRD      2.63799315671963 2.65326047944277 2.60489667092446 2.39136113162066 2.50644934328452 2.6303257916768 2.63520853838478 2.63268682402532 2.62833900638527 2.48174743298032 2.61949489789107 2.36823508296807 2.64245294535589 2.48822791959348 2.64615180081891 1.9860187416775 2.60460354855351 2.64192812706117 2.63669604886459 2.62873785333756 2.50898982025723 2.45865074673144 2.50689955265634 2.17413375296582 2.45957007274029 2.4121845083267 2.4443230088924 2.64446438264451 2.62751133362069 2.65500928428842 2.6234761747944 2.43334841506813 2.62876233028902 2.6383123005145 2.15093688712898 2.63641631594869 2.64795065199394 2.38457892996187 2.41568092242813 2.46377670232373 2.34508241302818 1.56275554551129 1.89088030284073 1.64159246650388 2.62689859838396 2.62850656155596 2.67656850719949 2.62759513716185 2.5718620631049 2.61719884354658 2.61010607509744 2.54273534522774 2.20177477964672 1.97285775145947 2.43184730269704 2.49603429151194 2.474655879722 2.52459138054004 2.64477892678559 2.63690809014896 2.32371750935619 2.63571542077682 2.62932993113982 2.59134895597293 2.63220535158457 0 2.62119922576133 2.63469031618415 2.39939908247727 2.60791169000666 2.61908443780023 2.56964951263766 2.60770389449183 2.60710436215711 2.41508601291579 2.4835502911612 2.51421514312231 2.50519031599335 2.5316375167542 2.5212194829009 2.55337293103716 2.59816136698253 2.63636441697868 2.67103853285746 2.64669956715244 2.65000095503835 2.6626603237598 2.63131849414929 2.6778693313893 2.59581472164853 2.63777342180138 2.66514995872559 2.66678088582823 2.65163593774199 2.64233661189672 2.65415175467238 2.66745468383618 2.65044668603597 2.65406992611986 2.306200374903 2.6083448473192 2.46198687159306 2.63248781633565 2.64997436439596 2.39189759558783 2.64478259792008 2.62473931335928 2.61226470737934 2.65969570003465 2.63588846264443 2.64140274942923 2.64781754141695 2.06901454210888 2.18522944256132 2.19997003945579 2.63756049662377 2.63799598863371 2.63694176895927 2.44908488435907 2.61526571168409 2.61142300172271 2.21470431472389 2.60303690693617 2.59667791299447 2.31682666180042 2.62739299080374 2.64407034697514 2.62513539638682 2.62946297711336 2.64365710444955 2.63463502712521 2.63826429553348 2.63695001948183 2.64121096386409 2.61970310086197 2.58333186634501 2.61545229607117 2.51067950921191 2.35009222865414 2.22714114743019 2.6271305347138 2.51104941473567 2.51077170175071 2.50680609407252 2.1237345521998 2.11742610901489 2.05373595510749 2.59723987033851 2.60231371568438 2.33802580260022 2.55763406598438 2.59127495539925 2.62667406203096 2.59348632379188 2.65648880981607 2.05993825050246 2.33955766376179 2.38639514150053 2.64221422900189 2.6519542631455 2.40970632588923 2.65993478826644 2.64467634472912 2.6347442154707 2.59854133104854 2.65052414852182 2.62919892885878 2.50088054096738 2.64615062923594 2.62845545232679 2.62287803393865 2.62728407409673 
KORCO      2.58603691338765 2.66088382846841 2.60302748183511 2.56517144909187 2.62139679137108 2.60695517811494 2.60205350588567 2.63824926251251 2.64618858927081 2.61767936953999 2.68812077627253 2.60756407124532 2.65567168036117 2.58716493832062 2.6349615759023 2.61462838755574 2.63309803263336 2.62244327784775 2.61585476217314 2.66206567834899 2.63379266474262 2.62971834161171 2.64183071768458 2.58493882707579 2.70713599537014 2.65039771856684 2.66457206207257 2.64555797964144 2.59879915897408 2.58221406698949 2.62750166815552 2.63324881759917 2.63587061246442 2.65907779157074 2.59531685180458 2.62549953671184 2.65089174711708 2.61747555648232 2.54863733414899 2.62115589232632 2.59677514552418 2.59516161264189 2.56371622200771 2.59198355184023 2.63441946959851 2.46786699386647 2.49102999090535 2.61848306006767 2.65521699066537 2.63043413016737 2.61762301054861 2.63514636380433 2.60600077211222 2.63453188231633 2.69984886899035 2.61643519640241 2.61646261598417 2.63520891806275 2.67588112710745 2.66950152650555 2.61079850619137 2.63052454965682 2.65489146879845 2.60337984836862 2.59919292878295 2.62119922576133 0 2.61146444111834 2.62286358219006 2.66292341243066 2.67360736419341 2.53918337762633 2.61506993936577 2.62143229022731 2.61223007012016 2.61848554432518 2.61637911171758 2.62162983666357 2.62822223605124 2.61444252558364 2.6069745634852 2.64229014731389 2.61205618457423 2.57418454776817 2.61711565898196 2.64742808373327 2.64800466115886 2.61931773070906 2.60957962942097 2.63156501378648 2.54234435729881 2.62108027087747 2.66203093514922 2.57119489902675 2.6084558314175 2.59722723543171 2.62338246849705 2.6207990443635 2.61901565920421 2.58655234205778 2.65766634967567 2.5563224311101 2.69469850364596 2.62410657393318 2.58520192461699 2.58108466515841 2.53016613262952 2.57758803513508 2.60598094181599 2.6343177681565 2.65590808793567 2.65920162828807 2.6058012981599 2.61182563643391 2.63839544299175 2.6582326694084 2.62189406870572 2.57965381139933 2.58882800672953 2.65356260923708 2.62630145193278 2.62811701904771 2.49873520040054 2.54275599762177 2.59362836473275 2.63610653371866 2.57389165269204 2.61556440670652 2.63877744279418 2.5982994430605 2.60808845998222 2.64905864506803 2.65171881550437 2.62315176885731 2.6217642629487 2.66312628587076 2.70458679141714 2.59745037936895 2.57891919796493 2.62582811784847 2.57783112422245 2.63318783488275 2.60394919072771 2.60171369726706 2.62114717316793 2.61177135222693 2.63181222503375 2.66645656448611 2.66726544674245 2.58732850651642 2.64104332935589 2.53763121170409 2.57762806991531 2.58411780780603 2.62270644287073 2.56602031249398 2.64301553552571 2.67500531543425 2.62381905068649 2.62282143814022 2.66444799197277 2.62387228105794 2.62326221821753 2.61407926599796 2.62326863245983 2.61642214953154 2.64539725993756 2.66880776167872 2.61279928656873 2.6426945258878 2.66604788054607 2.62041060752928 
LACFC      2.63601286300673 2.65331274963141 2.68222011753405 2.64187103386171 2.61111699993982 2.68987074183189 2.64725737727335 2.65391876219732 2.63368721523251 2.45749782035653 2.63648256398468 2.60880458411125 2.66220721916165 2.22225170168 2.65346478968702 2.53171590256546 2.65097997927292 2.66608666163436 2.60569066443501 2.63621715493985 2.29557238558347 2.27265490330371 2.31812076922484 2.6093744236707 2.64499101474662 2.60384524464687 2.62868832646477 2.63235624800934 2.61695512997512 2.63534925927635 2.66551012407177 2.60353049323627 2.66068258983276 2.66573203671327 2.59245521315331 2.65920460452 2.69276204918671 2.4478684058382 2.44201484877565 2.49364722970187 2.54756056973305 2.61074427787366 2.62486127086045 2.60317302748125 2.63622369077902 2.59846826404045 2.7233057014686 2.61652420944422 2.66363647911581 2.65651063724028 2.65878525020101 2.50803719618881 2.62090055865478 2.63037848536487 2.649203943438 2.32260166266049 2.3116468973282 2.36791502289089 2.64560012465022 2.65132595361518 2.09200394945629 2.68140031731314 2.61365957405948 2.67230411360678 2.61474804600983 2.63469031618415 2.61146444111834 0 1.95414897524794 2.60947796810696 2.62714429991438 2.316926542822 2.61461600762571 2.61866667294122 2.48971621116114 2.49212680450074 2.52587121927635 2.47303967949181 2.47552013937532 2.46567249814138 2.39010100408131 2.68238082393482 2.62933660673404 2.68783319996847 2.5826384378655 2.68287277359395 2.58315618527561 2.66300985780876 2.68569286931227 2.65115846420117 2.65768354920852 2.62582613446359 2.67436013911127 2.66109514145784 2.60679069238338 2.58535654730595 2.62037426937211 2.62679337704017 2.64765743942388 2.56030007993096 2.65669406751119 2.58410905464243 2.63504301148962 2.99026218601624 2.39893297534355 2.64271543345991 2.64658747122328 2.68186166267721 2.65678912950485 2.67543456277524 2.61578369292011 2.66663530567187 2.57446675397522 2.62167290069356 2.64957110753555 2.66264114014083 2.65261354766893 2.66693900799532 2.25366125974102 2.63754168860919 2.64257846685931 2.53929163898784 2.64819057661261 2.63474469172811 2.5866177804624 2.50221466028256 2.65313147082418 2.61617505152216 2.64348948569974 2.66259134567249 2.6679536130805 2.66799445177744 2.62813383436596 2.63924480909923 2.65270764710036 2.65094495516145 2.67902669858592 2.57890128591526 2.63324355707457 2.58709331688515 2.64958942636725 2.35780243844289 2.42090263799123 2.36878175407066 2.52121922937144 2.54639780032735 2.58647067918971 2.60474081062082 2.60323933992753 2.6321399425856 2.60652705555288 2.7101803895458 2.61154483126298 2.6352159473568 2.68084212775184 2.60094962156454 2.45953888798769 2.47133324796555 2.66301622465346 2.70775472455212 2.49141622063981 2.70290486490692 2.60019081050248 2.6756492866476 2.66719305781049 2.69438568769598 2.64149629262725 2.56790708349763 2.61770908760734 2.64567440669733 2.62294713564329 2.64074255388887 
LACH4      2.63716585348378 2.63543310852263 2.59395263059606 2.4311932698212 2.51470731802405 2.63366203195224 2.65318008609945 2.64130674130009 2.60395609990888 2.28573383114565 2.60493786516044 2.45541629504527 2.61916475432861 2.20522634845036 2.56659790417714 2.37985770958482 2.62749568637588 2.65675369977483 2.58528907806522 2.53745924449667 2.21688897076495 2.22494488737309 2.26667409195484 2.47241923652599 2.54619003218386 2.52314093590261 2.5394193685869 2.57114130791483 2.57475174990477 2.60496176266439 2.54482693129485 2.50524167279717 2.588524633518 2.62106733138855 2.42378666757424 2.59176613629143 2.60797582743057 2.24677806762753 2.23155097890573 2.29909259022804 2.46161485888676 2.39637429197416 2.40989679101633 2.39418789173224 2.5896248676081 2.49012106347021 2.58498435405632 2.59036323577881 2.57323286053506 2.62520621271391 2.63944988181281 2.45724290350062 2.37925500875781 2.36358649901798 2.52098285568148 2.23676952405499 2.22274119293392 2.23713957694207 2.64341659985322 2.6180966146843 2.23675495581967 2.67966835907971 2.61179624351159 2.63828816848854 2.58673108514775 2.39939908247727 2.62286358219006 1.95414897524794 0 2.60853983495479 2.61742490779719 2.08452139155637 2.58040863048937 2.57182618046516 2.31172348704859 2.39084526314578 2.31272287061417 2.35585971840293 2.3398638495181 2.354840951802 2.27953435212028 2.56409204138828 2.68426347332387 2.58319333079272 2.64625030233666 2.641410456687 2.65284405838359 2.61313915174354 2.65768845653315 2.60150351844768 2.60358137267877 2.63034290321641 2.69469417464987 2.63935775137501 2.68111443050992 2.64117571619367 2.63362991939594 2.62985131000571 2.6397481543222 2.41271113665526 2.61428196300388 2.4756049341722 2.59669710076034 2.66765929048995 2.20916910377775 2.59383933152327 2.6033821213349 2.62548165096576 2.63354589388429 2.63003056928561 2.65157959644842 2.6846113453839 2.42611491338368 2.39800817287872 2.44605933029521 2.60732728483863 2.59935553614405 2.63237246289912 2.21954274538879 2.51552081513021 2.61692648890693 2.47065652204831 2.58863953385243 2.58794045346389 2.51359974160985 2.57133445448353 2.58526768514401 2.64228036299612 2.65026490996501 2.59152248481322 2.59304634828662 2.62734366310072 2.5916254278677 2.56808705055025 2.61552464903153 2.57172497013525 2.56690926670793 2.37380252941324 2.45124439126655 2.43034011967299 2.58675702043499 2.22875558234504 2.22283944758839 2.25042636346119 2.44888320423416 2.50793686064084 2.49673708016991 2.54945992925063 2.55769655608551 2.45205861882296 2.59704433938642 2.56725170974605 2.67230386694952 2.63870195348649 2.62041265199046 2.45325453648881 2.27460141016031 2.28188181942791 2.64072206233042 2.5670740258431 2.23214124050353 2.64021861263458 2.63043858650208 2.6639185935508 2.61047386646079 2.57102680183153 2.61247460326887 2.34929965289832 2.63133051307738 2.63327496115462 2.58509497853388 2.59652917859232 
LACLA      2.62593906591017 2.59923148770121 2.6507926111012 2.54689455417268 2.61324927664391 2.525159713655 2.62867226546966 2.62267296219436 2.62836912569822 2.55857881962193 2.62734759742648 2.63257283746527 2.63466141072602 2.61787571448129 2.64630381084641 2.62770217661387 2.65480644896208 2.62533190728696 2.58821004113776 2.60532560910219 2.62379520180842 2.62673952455995 2.61643499395822 2.6165750523467 2.60883508404975 2.61124772625726 2.59544757874049 2.61010488219225 2.61198901669369 2.64413730067354 2.65989768090631 2.62634474109019 2.63622610641046 2.61348484360126 2.60872376843674 2.6201953840931 2.64789576499311 2.6175839351881 2.59694132218052 2.62888591962638 2.61039026606988 2.60942204662427 2.6415441469976 2.58591741256492 2.62517393914145 2.51787977291528 2.53144923402153 2.61397591033788 2.57435890611201 2.62076713245438 2.62346203487506 2.6021915027438 2.64460185400863 2.64188868332071 2.61391681391706 2.60024049802041 2.60221397190709 2.58886636755658 2.65446642969399 2.59986151586407 2.62384974476661 2.66675878410898 2.64435579576424 2.56858701361604 2.62825654950719 2.60791169000666 2.66292341243066 2.60947796810696 2.60853983495479 0 0.145037015492159 2.60620426658744 2.6047079851999 2.60501727082257 2.62475037601298 2.64481732743646 2.61884601035341 2.60876479442672 2.61363125399191 2.60877252812425 2.61251806168119 2.56219154882525 2.6331736129157 2.63909559919317 2.63423488255286 2.6369093533336 2.67541551930391 2.60320117843571 2.65926147526998 2.59520278803849 2.61217159578052 2.67479992600444 2.65970115208702 2.5959732933721 2.59947180538207 2.66308505555481 2.64063289648349 2.58617607996918 2.61692578143862 2.61315139547435 2.63820473219111 2.63487270434521 2.63106756555288 2.47989403018702 2.60982833336806 2.64378768151277 2.5489154781147 2.54257874459723 2.63637325149187 2.62647846627872 2.65318061336689 2.60080640855524 2.62464840091465 2.63849258520117 2.6234439133714 2.64382216746081 2.6236416704507 2.58499014974774 2.64290245322901 2.61488403834229 2.62889035071622 2.6199250212947 2.61191021406617 2.60317165198836 2.62265808755166 2.60951038393641 2.64237177072117 2.58594779781615 2.65139145354994 2.60602099641093 2.60575037500824 2.6232618823314 2.61636584177514 2.61882654814012 2.64057303754389 2.63528635583313 2.63616295832369 2.61546682616026 2.63461907132253 2.63098914981838 2.58608751254767 2.62836042106432 2.63851473160497 2.63064366282914 2.64459937658974 2.62633803728151 2.63898813308966 2.47810199030627 2.46962072597867 2.62439824985936 2.4804242281391 2.62786679356602 2.63004680341292 2.6306368842655 2.66543429341606 2.62090368256661 2.61407954254624 2.62366840098932 2.67074803764448 2.63075755490449 2.6103201529435 2.6240070515144 2.62840206760251 2.63637696187433 2.64281163409311 2.66920729445354 2.59917575472277 2.5974114584796 2.61900882718375 2.64262466028869 2.62771200437945 2.65580923596261 
LACLS      2.6325307076883 2.60698404117984 2.642480911523 2.55053319151661 2.61167661066789 2.58250105663424 2.62131543028203 2.62152525995262 2.62113507311676 2.55248796142314 2.62230949181802 2.63455143554885 2.6325702327951 2.60943805055042 2.63466912964881 2.63253106166514 2.61883222297863 2.60723723722589 2.59124192535311 2.58522394908386 2.6213895259633 2.62808001472482 2.61962114501431 2.63190310434704 2.6171664626486 2.62138395307795 2.59187094614066 2.61349006051592 2.61194896537197 2.64119894995846 2.65809593305323 2.64179750107602 2.64335337368897 2.61529783743486 2.59884909917197 2.61457862716279 2.66263890080517 2.63130835076525 2.621965052211 2.61784625609347 2.62898110926019 2.60773160991 2.64013487098796 2.59467642498827 2.62244668455918 2.52894015798105 2.53465279046957 2.62087438687259 2.59572548128037 2.62195737116837 2.62365816876667 2.60894344711081 2.6446916864026 2.64958051290413 2.6056847122827 2.61269026246265 2.5969308070064 2.59925704151766 2.65343352820648 2.57518176598781 2.61049628150981 2.66943761114592 2.64500526321781 2.55589549891314 2.63366897037923 2.61908443780023 2.67360736419341 2.62714429991438 2.61742490779719 0.145037015492159 0 2.59341774897765 2.60991911465286 2.59421508828666 2.62930704240599 2.64192549719253 2.62724220327261 2.60298834386083 2.60843134565877 2.61518701448 2.61594836960024 2.57752929170736 2.64796485012843 2.59651436870634 2.61583205064929 2.6286849227346 2.61029182754465 2.62010075287152 2.65806248755341 2.5906750554434 2.60531402563376 2.68680808479838 2.66193393230151 2.58831516107679 2.59423395232374 2.66845779331782 2.65178828370905 2.58289324639754 2.60055171411193 2.62501248703068 2.62832386400274 2.64060298032425 2.6339885413556 2.46203911717688 2.61178597155955 2.64424349610352 2.54892158713151 2.54721555446692 2.63236889338204 2.63244058035215 2.6030653228314 2.62760102802472 2.64014484427746 2.63702455749602 2.62287194310996 2.64777136341272 2.61945351243743 2.60140445828217 2.64098305975582 2.60938496972019 2.63276909378091 2.62418162095356 2.60595476972855 2.60544617417779 2.61636273782668 2.60771887454721 2.62797554393137 2.59818445306965 2.65181181097985 2.59055113235846 2.59892910139216 2.62816946575369 2.6192090684948 2.61713548635825 2.63049370942572 2.63037227544632 2.63436411002333 2.62818428256721 2.64054270355861 2.63769106667348 2.58593473869748 2.6267810981245 2.62812452325397 2.62894595720182 2.6490413402095 2.62783647261325 2.63411256904782 2.46956294814091 2.46615583567641 2.61495187201938 2.49328662540967 2.63055009922119 2.59545202155041 2.58952940690661 2.6035266957858 2.61026242630371 2.60837718216712 2.61804082531101 2.67559288844746 2.62045221984147 2.61435314856437 2.64954239490569 2.61452723787644 2.6316451008455 2.65167988961179 2.63975310405979 2.59063914460452 2.62018706033491 2.61192627597291 2.63483954556221 2.62179631626951 2.65318589823011 
LACSC      2.65310450884818 2.64918254451316 2.65208008065296 2.60849238977166 2.54115868693721 2.65017427294661 2.64946364554392 2.64992800911121 2.629460517908 2.41855452174665 2.63253206614203 2.62268431677617 2.64653303489665 2.34144128844833 2.62674720435066 2.54819843915488 2.62886896426659 2.61468833541071 2.64983995130384 2.64238555402217 2.32782685847452 2.42224988069829 2.35162733376616 2.59575621674482 2.63518139758189 2.6643304535075 2.65238311911748 2.62609186121258 2.60391505949994 2.63773116196491 2.63466167374165 2.64074065942329 2.66335409463118 2.637029956429 2.59692558729586 2.63133824659229 2.68720206904184 2.37327258712192 2.44992562949293 2.48165588445023 2.55053556328364 2.52666562179876 2.51867366964783 2.52478507593409 2.66064813944314 2.63754833535033 2.50567230996224 2.61665063568793 2.65132115302531 2.65501972337831 2.66184703945841 2.55645518294802 2.56945224726791 2.57953928381497 2.64212037015888 2.4196486714794 2.4185967005753 2.4062713226351 2.65518285545123 2.64568779446697 2.37361828673168 2.65026204465866 2.64906915738813 2.65720038924385 2.65841314243097 2.56964951263766 2.53918337762633 2.316926542822 2.08452139155637 2.60620426658744 2.59341774897765 0 2.62217986486668 2.61881792642404 2.37969533356549 2.38890892300799 2.48199888354001 2.45227750370507 2.44104720415044 2.46844830716271 2.45844030978341 2.64480972232517 2.65914946017517 2.67861330379887 2.67461594207959 2.67868237935166 2.63558694718575 2.65718678167079 2.60918304768983 2.65978178434811 2.65389211308905 2.64510705691227 2.68196406482149 2.67844569576209 2.68695489134525 2.67229722401196 2.66848941603243 2.63698678152599 2.67838351476021 2.61841339363411 2.65628306744407 2.63711822415889 2.66197712560676 2.78438416536795 2.32433445450312 2.63087360379219 2.65976157147826 2.66011226626495 2.65948608360982 2.64751505865615 2.6832456928573 2.67996962270518 2.61427041923903 2.61932449967291 2.58329567575028 2.65205912415216 2.63814399774278 2.64753851148566 2.32428887966372 2.6131473335551 2.65777455790162 2.53638666958941 2.63922405735182 2.64488035396472 2.59202577988872 2.65138281643925 2.63548676887205 2.6168111072862 2.59625230873914 2.63315800734262 2.64248485857701 2.65696279131775 2.63282006818528 2.65171246320843 2.63135457755266 2.63924695525389 2.6457219928038 2.50988438317774 2.62603660679561 2.58627799706607 2.63963305608498 2.28955855382428 2.28610428278012 2.29217280336452 2.60739939305641 2.59292049752391 2.57637851733828 2.65108143345804 2.64963876036459 2.60982580235692 2.63762407169007 2.62113856416829 2.63574946364147 2.59010854723557 2.65034218940178 2.61939917350655 2.42695093062081 2.41036989482481 2.51430927189541 2.56479634589268 2.40159941757183 2.68172831659167 2.66341009620565 2.57217103952428 2.64002950435412 2.67799763662822 2.6529200517465 2.45228577994214 2.66221715563183 2.64127156296856 2.67430331181243 2.66810878004153 
LEGPH      2.64232700448589 2.63964414421597 2.54619204957778 2.61580907120499 2.56815163066202 2.61127037618618 2.58056162711223 2.58721960679907 2.49006526600788 2.58596481492257 2.57303247978309 2.59036059399799 2.63443916443239 2.61119837813961 2.60586988432344 2.56704839367321 2.62653021708732 2.61997942522694 2.61983922502566 2.4998765739419 2.60698216814632 2.59830604523862 2.59826881512458 2.59922727424991 2.58821855034051 2.59819576355533 2.58540208858395 2.63165756339344 2.62774055518618 2.6543210301496 2.6538284293598 2.61399981312228 2.63651439405275 2.6292963358216 2.61199549658019 2.52946615580846 2.64384767725176 2.567836012924 2.60395415701198 2.58842884968901 2.53061807823769 2.61370091871937 2.62804152794135 2.61923533145004 2.61700947379974 2.62349595841827 2.65079573862934 2.61913690283428 2.63469558421533 2.53567703792317 2.54975785917276 2.63419396668615 2.61503412136809 2.60925403757235 2.56065102097251 2.57633259599293 2.58663731868262 2.58111526629221 2.64878433197321 2.53632406345687 2.58797865685241 2.64476987538608 2.6517304422278 2.5931540274433 2.64480352720846 2.60770389449183 2.61506993936577 2.61461600762571 2.58040863048937 2.6047079851999 2.60991911465286 2.62217986486668 0 0.0980756147025869 2.52823808710213 2.53783701884791 2.55737856890961 2.59147120601332 2.59495063332979 2.60117760479955 2.60179327462731 2.62146358004412 2.66201707524331 2.61532073047865 2.60498407034124 2.63500617952598 2.57607235164426 2.63281809399948 2.65062929180587 2.58598683444863 2.6550724070263 2.63090308062166 2.66007947122399 2.63943126208925 2.66328003445137 2.6256961264958 2.65390521561114 2.65399637322863 2.64607523953417 2.61369299502423 2.64037873897027 2.62789998161765 2.65199937374529 2.63613198248355 2.54212214684835 2.62802275158897 2.61379275196859 2.60749365963306 2.6562601536911 2.62898744512353 2.66468255645874 2.64467536062888 2.65433191204391 2.63919534656358 2.61221732812998 2.6390324210383 2.6156061691249 2.62898466596553 2.59723946230353 2.63198406615972 2.62327503614951 2.59372264063722 2.60989429034586 2.62556739027711 2.62136823974219 2.53320721832569 2.49919873512024 2.63404018663317 2.63799367588726 2.62127135768723 2.62552125637395 2.61950646183208 2.64379861430339 2.63840585151839 2.6220586033943 2.65399456796537 2.64496813970319 2.5942569449458 2.59224023195028 2.60418372093294 2.63202741693461 2.61816012090032 2.61223100310336 2.61398135230621 2.61256250585245 2.62024496018014 2.62261794386477 2.59451769354278 2.58800707729441 2.60135985777979 2.6012669570935 2.64012509367553 2.64202526984493 2.66388356032832 2.63530306476233 2.56779356481038 2.55482111277234 2.57970533725619 2.66171198095289 2.6611776093569 2.56606159642814 2.64236396564025 2.6264867928792 2.63231361159992 2.66181656627097 2.63530980985124 2.581408399389 2.56175978645987 2.52737485135346 2.56915776335591 2.60479155788971 2.58850521996498 
LEGPL      2.64964163300569 2.64002873628736 2.53850460419773 2.61065554758941 2.57092796071525 2.59134490893748 2.57771968790675 2.57643064332607 2.47939393943298 2.59249154392227 2.56761954288952 2.5827269681483 2.63536978029632 2.60421595668038 2.60656207820001 2.56522188508931 2.61787768229106 2.63171564232238 2.61875806102578 2.50188675875419 2.61113588100794 2.59411567183948 2.60839718349133 2.6007040371986 2.58403373820949 2.58878418204797 2.58490992659422 2.62659852560979 2.62245503933289 2.65276795260958 2.64835220450241 2.60999455785128 2.63874997438359 2.63501885580756 2.59933873173651 2.5337871543386 2.6400790791826 2.54916945605136 2.59282677871258 2.58784322200947 2.52100122356831 2.60228601500505 2.62133091563565 2.62506538125182 2.62796591306747 2.62557402196261 2.63088595507335 2.61855793542173 2.63531515500787 2.55010898138745 2.54412920970409 2.63575710396945 2.61082352258546 2.61051535203385 2.57548301421427 2.57661564946045 2.58884847252516 2.58121437158874 2.64805033360028 2.5245890913818 2.58412564259312 2.63912411543022 2.65386869554674 2.5956699058152 2.65296733873986 2.60710436215711 2.62143229022731 2.61866667294122 2.57182618046516 2.60501727082257 2.59421508828666 2.61881792642404 0.0980756147025869 0 2.5409454469367 2.53457852800211 2.54914854280499 2.58926797656853 2.60050919920057 2.59967427413705 2.60972706497409 2.61560114961998 2.65163384735802 2.61949530724002 2.59597597530285 2.6369755444263 2.58207071294293 2.62101641324066 2.65888347501406 2.58700549337547 2.63194599832161 2.63103649907 2.6568393491495 2.65410648169593 2.65107181922139 2.65652260296193 2.65583726132286 2.65210774415108 2.65157779267131 2.62431567929741 2.63429815115371 2.62680492521563 2.64688138928093 2.69018168193343 2.54777845771364 2.63487218547611 2.61278565748961 2.60968127611038 2.65471571175915 2.62827945696793 2.65799107729192 2.66249300913934 2.65454368534487 2.63978451844471 2.61435843392217 2.64430939295448 2.62108162694572 2.63378988266974 2.58938635871069 2.63352207558566 2.62163359829043 2.60110740425119 2.61309572258958 2.62134619301791 2.6151114904606 2.54256681841139 2.49192402768253 2.62909899772657 2.63982090372714 2.62947305645975 2.62972214099449 2.61895512719908 2.6454618127594 2.6279993122394 2.61075876581761 2.65613434267876 2.65225181493406 2.5998348687277 2.58751223403524 2.59629847493673 2.64271078959741 2.61136885502574 2.61355721817333 2.6146239924138 2.60906254750954 2.61218886421765 2.61934205952595 2.59551005249911 2.59469838588268 2.59946087304501 2.59652579987467 2.64637762191084 2.65858164194352 2.67886980207878 2.65784108209881 2.55892040248226 2.56648392077852 2.5821552823338 2.66290615166386 2.65072631710928 2.55087337926452 2.63932794545418 2.60321670390355 2.6220739993259 2.65170930965496 2.61443846305921 2.57985033620605 2.55970031295796 2.5318518185739 2.56249952789738 2.61435147878078 2.58739312981225 
LEUCK      2.63351115858455 2.64335011788182 2.55969517402229 2.53691120578021 2.49494399661367 2.63337750815764 2.56571434283331 2.57563314980849 2.56522206435037 2.42068907557032 2.63777903608768 2.53757338791189 2.63203263826612 2.40560230598478 2.62329345427712 2.41233111715405 2.64557101230551 2.64953082653677 2.54535203553882 2.58609302635376 2.44239898577022 2.41781971813248 2.46632268478375 2.54228680213076 2.57577054871669 2.57542853641263 2.5723582548006 2.57758761063073 2.57645293656519 2.59804126273211 2.58829102802288 2.53225292870024 2.61075572108425 2.60562927616911 2.52062641854535 2.58042215061471 2.60681707475326 2.38526616403265 2.46717838076994 2.44083231464341 2.48336384256442 2.44997202531555 2.49256078928971 2.44901081245941 2.57027651456391 2.38013962309728 2.61419035741791 2.63628503932943 2.56189730781084 2.58571014730085 2.58977257148162 2.51819038978375 2.52150817035425 2.53591381262297 2.50381559328302 2.44550679136413 2.42657647801823 2.44049452020077 2.64621296232725 2.62349451194434 2.39328684270365 2.64241495751939 2.60633965579862 2.54138680497817 2.57107568379166 2.41508601291579 2.61223007012016 2.48971621116114 2.31172348704859 2.62475037601298 2.62930704240599 2.37969533356549 2.52823808710213 2.5409454469367 0 0.700471612195463 0.852568397689663 2.48701847651514 2.49557809548057 2.47654603259935 2.51223170638748 2.5873628446162 2.67638657237068 2.60000640905919 2.62206150958191 2.63936861142112 2.62069816144091 2.60427666886802 2.67996684922176 2.60230094350313 2.64424153146609 2.63377940935849 2.66317933846262 2.59125196157655 2.63228757315075 2.6608805890096 2.68663595292856 2.58497879339758 2.65119724654498 2.51205586549132 2.59934727566495 2.53211672980876 2.64517302795367 2.41217815502404 2.30644946792599 2.61468592485043 2.60573463579156 2.6078737880452 2.57491561202931 2.62499927239645 2.65819760681979 2.65158392151287 2.57459572589423 2.56808826720546 2.5685768848533 2.61924857147436 2.57017988372545 2.6044365923963 2.42063415673833 2.5864559663574 2.57761467378673 2.55420956508379 2.59769128737741 2.59303150089625 2.5871156251502 2.58677123499431 2.60108747254674 2.66589539511381 2.6514817871934 2.6178688123557 2.62190280414116 2.61145073197318 2.61950871690823 2.60464762029248 2.63982863188712 2.56301459301472 2.58115280546712 2.49053446213366 2.56126801138339 2.51594506888752 2.57750719342438 2.42793487123772 2.40601422499274 2.41343675769739 2.57358415278571 2.5167780497217 2.52481052719496 2.59432794625951 2.6060684342551 2.51969902225486 2.61596799283064 2.60020332246675 2.64088168420483 2.65026489614705 2.65321414887749 2.45228921310856 2.42176585209896 2.43940040314365 2.68921654876983 2.64455211480694 2.37903706241735 2.64431819954738 2.56688425482984 2.66588807252204 2.6313988860368 2.69633611688024 2.54317708433427 2.48619208145145 2.63954702125835 2.57555031836364 2.62972453339131 2.62452237466015 
LEUGT      2.63956377890039 2.63434536055509 2.59769142093071 2.52739427905511 2.52351473814604 2.60348022960227 2.58239623077517 2.58490573676188 2.59819179642461 2.40775380395486 2.64385328435306 2.57172085706208 2.6452808224164 2.42572596772165 2.61098157133587 2.35417554261143 2.64854396251168 2.61029097675652 2.59549147310842 2.56686311237251 2.46537561128786 2.41587144621766 2.48824659993042 2.51962910884951 2.63257887084006 2.61163082018555 2.60876569370467 2.56171964747712 2.58439953710552 2.60690169797276 2.63684368247275 2.57077624876964 2.59785244427672 2.58170364934409 2.53959116698063 2.5924034607325 2.63031779031902 2.39997613203123 2.51515529573688 2.37054371227301 2.51362182098925 2.49732391747841 2.52692025737768 2.49792600597258 2.56931158458358 2.5939023270274 2.60593497049815 2.62321291671746 2.55730353414814 2.61816908757539 2.61966932005748 2.51870593619715 2.5009103741162 2.50162520469973 2.55493911131627 2.47381810518126 2.47044866051959 2.47447809916667 2.64434433357509 2.58410425518978 2.42085873983171 2.64171261943765 2.62113118955416 2.59994472517264 2.59131639067089 2.4835502911612 2.61848554432518 2.49212680450074 2.39084526314578 2.64481732743646 2.64192549719253 2.38890892300799 2.53783701884791 2.53457852800211 0.700471612195463 0 1.09421963586304 2.49595736376156 2.484660762227 2.47625852228252 2.52900042288724 2.63713910418855 2.59631161848145 2.63164264475085 2.63407360230047 2.62904041463011 2.59996518284005 2.55852869937653 2.70272245064688 2.62804797711596 2.66680891635547 2.65428173166481 2.6779095315427 2.60191658828993 2.6244208421923 2.65720396306504 2.68727807655173 2.59888407329468 2.63256894560213 2.55557544569721 2.62745300503481 2.5565321694261 2.64643452684086 2.54877098754882 2.27054776062569 2.6418103455264 2.5798406487003 2.58057547113618 2.58013952630367 2.60542340430465 2.64937295773592 2.65789050911218 2.55915420172948 2.54247663271229 2.56396238625223 2.61360243732763 2.5920568803441 2.62408272635798 2.39384589151611 2.56405270667175 2.59470520199672 2.56417250009576 2.58517648521561 2.58094590064746 2.57223265516036 2.61129125380887 2.61829761928844 2.65600745600875 2.64900178876694 2.63317352233085 2.60566197860273 2.63100107759083 2.63751376756812 2.62777306644967 2.63348515956395 2.53963837034591 2.54933506413041 2.41719840169189 2.59994704429662 2.54044070506989 2.57961741276885 2.39845023159995 2.39405330531266 2.43273324886574 2.51781371410709 2.5685545291288 2.56725761091852 2.60235968725971 2.60591165776101 2.53200734998158 2.61527710147495 2.57944563513177 2.64952420175403 2.59108373280758 2.57519438011172 2.52649219073509 2.34347900351509 2.32876887449502 2.63751790824864 2.66614413775608 2.31157654073285 2.65900939579641 2.58857027326482 2.63992766270305 2.62376455935211 2.68769882515788 2.58366062673985 2.48907991597274 2.59595353891294 2.60730621892996 2.60365371887268 2.60140001351163 
LEUS2      2.62763877021815 2.62930635327101 2.60039644907358 2.5763552761979 2.56203063878583 2.57732182977652 2.60216103609325 2.6005497681242 2.58728687325726 2.43892598952077 2.63545485533902 2.54525643997982 2.63392512958726 2.42384691593807 2.60449932331256 2.48054953588362 2.66142678862401 2.6035545091159 2.57599639816358 2.55857717475011 2.49466316091689 2.47416761259284 2.49077867825292 2.5857126857211 2.58169291322325 2.60105251141595 2.57505146501732 2.58373081723293 2.58342912320816 2.56353802612994 2.620474387289 2.54646283436086 2.63080390716183 2.61519741959789 2.58176271328919 2.55496309320268 2.640457798189 2.43751729529826 2.51520834807869 2.43746499564592 2.51013861446584 2.51680449769217 2.55761722825036 2.4913632238046 2.58060978677448 2.41842805014825 2.58114121058483 2.63334932756809 2.56652270575366 2.58484501666875 2.5991809980375 2.53107026574039 2.58830389839899 2.5528161512024 2.57529192711056 2.4462153397013 2.42098098332104 2.44049115004788 2.65099973742097 2.63537199480031 2.48713469390486 2.67102013271582 2.61452921652328 2.58829735626006 2.59274545574746 2.51421514312231 2.61637911171758 2.52587121927635 2.31272287061417 2.61884601035341 2.62724220327261 2.48199888354001 2.55737856890961 2.54914854280499 0.852568397689663 1.09421963586304 0 2.5197350541183 2.51650582014775 2.51325265736411 2.55527310946235 2.6219033240779 2.61057608964058 2.63877552764876 2.61409911314672 2.64463168958271 2.63350647625069 2.5531367666387 2.67255631076293 2.60374490839998 2.64309548775814 2.63818343190269 2.63133882233325 2.5894053244564 2.62033624464887 2.67976746104684 2.69022633214841 2.5776234764848 2.64619807589327 2.56829500684896 2.56612523972335 2.52755977995283 2.639208621213 2.49964019551491 2.39649354155253 2.62204872281564 2.60553333787737 2.60422215194939 2.57388415297621 2.63472222014659 2.66609762977302 2.63760066851084 2.59335298823948 2.60861597215459 2.56091172390988 2.63357434301154 2.58954956812584 2.60075211168714 2.49389381829767 2.57610327429832 2.61638008588162 2.57178666947751 2.59755291970392 2.60606023067989 2.57500879637813 2.6171387187445 2.62992733602903 2.66437713436947 2.64669950848922 2.62095471561253 2.60187520457507 2.6059796477748 2.62746360750616 2.61009449651909 2.63369794427988 2.56664504305059 2.56601748133098 2.53377421900724 2.57508982523095 2.53538074062006 2.61039163421561 2.47948900126304 2.46560046928714 2.46832598387024 2.5591313875251 2.54229655052073 2.57114390268616 2.59745878189473 2.6053020673319 2.5298203813295 2.64440664842307 2.64990388074322 2.62457888756794 2.67233962043885 2.66541916127818 2.52747538329079 2.48634044421707 2.49718807020372 2.63923840703455 2.61462087871136 2.45242087429571 2.61421177033621 2.61997303818798 2.64208264756312 2.62840393824727 2.63910287717657 2.55348487579364 2.56760768260431 2.63902728372879 2.59077466753554 2.61416431946784 2.60004970179844 
LISMC      2.63252004710675 2.63836846181503 2.63987452881172 2.457082234779 2.54187013386321 2.63540450338159 2.60954603992814 2.60797821703738 2.62627660546715 2.35360212216766 2.62332640013475 2.52408902841212 2.62238630055999 1.96925370742162 2.65868020392464 2.39465166193607 2.63484421456397 2.67259385824604 2.62739861453836 2.60836803242576 2.08634388952844 2.25062269528992 2.10807135663951 2.51563184044261 2.55223509439025 2.50626393340688 2.52701112504002 2.59764790195505 2.57429822973418 2.61240969401093 2.6321523755345 2.56083710233586 2.62700270834823 2.63944907038171 2.4964273416777 2.63725772100741 2.55290419211821 2.3027653672368 2.36455231533803 2.38257668001603 2.45263359598637 2.49298152678015 2.49997328213279 2.45032938834658 2.60549848664588 2.59352884970997 2.66565577868766 2.62186555649492 2.57677990653753 2.64103696992255 2.58964079012901 2.556877084397 2.53650924523315 2.50915189722984 2.53900601474527 2.07993669001862 2.06372079026204 2.07427411779039 2.64202243325078 2.64830177868821 2.28872007058221 2.62180205056177 2.60631099797906 2.61502429617303 2.64173665312504 2.50519031599335 2.62162983666357 2.47303967949181 2.35585971840293 2.60876479442672 2.60298834386083 2.45227750370507 2.59147120601332 2.58926797656853 2.48701847651514 2.49595736376156 2.5197350541183 0 0.00331819117313279 0.0268859319986786 2.27167624601479 2.64462775063897 2.64469577984914 2.63383145091686 2.65825076681952 2.64017439130597 2.62713394730238 2.62409895502159 2.62737325409416 2.60051181466626 2.64380976387565 2.66868523181942 2.65027412735446 2.66342238206392 2.62420576416394 2.65770496696857 2.62403323099396 2.64056560087814 2.64938070061282 2.46183093229689 2.6315234143469 2.54830669526917 2.63642969828175 2.66010470435904 2.30831859370888 2.61130838292866 2.61480970183406 2.60719488342672 2.63012665789274 2.62284239981077 2.57158171279889 2.59384962438485 2.54401563086802 2.5421111266337 2.46489170486637 2.60783073831804 2.61316843999413 2.5887930833419 2.09589820480177 2.62061582091711 2.62636563206545 2.45985358924594 2.60276347175849 2.59592653932084 2.44353686103087 2.62417166034456 2.63669477287417 2.6675876499013 2.65664216584261 2.64185777198671 2.63936142209462 2.63863218258841 2.63149189904087 2.62783492827651 2.63900304975567 2.54233273883381 2.54018996973155 2.51195154648802 2.54607869748871 2.52750906017219 2.61571826400046 2.03826717143702 2.04257937719672 2.06395903401521 2.55856950745661 2.53539829216698 2.56372395756356 2.62440970365146 2.61913915641983 2.55963120748883 2.63849986599556 2.64013283554153 2.67332583440004 2.68439054725096 2.6371268815027 2.45579480369472 2.24525870842268 2.23696925367727 2.65394861129812 2.63195913395246 2.26665642972832 2.64407550023181 2.67667628468047 2.61440290071849 2.62131134829458 2.64781763045084 2.60364968256472 2.52901769990682 2.60102059135869 2.6380374152536 2.56126330958554 2.59877085102872 
LISMO      2.63440144468849 2.63682083994538 2.63898950421286 2.45682812241887 2.53590747251937 2.64250299253131 2.60736095544267 2.61312533431285 2.63137343395939 2.34909954453534 2.62807087248963 2.52569271977154 2.620678716927 1.98401182784391 2.66435220422394 2.39491449715144 2.62248464800884 2.67351564917244 2.62632661307975 2.60251457500545 2.07555163249232 2.25554188286944 2.10976332077753 2.50639226548819 2.56362017714024 2.5222931942614 2.53676653185897 2.59343086029555 2.5767270811107 2.61856653215817 2.62870827885423 2.54377134748899 2.62587341165713 2.63671289674875 2.48536698145841 2.63353873947978 2.55366285283946 2.3078935031795 2.36496268343185 2.37767714063691 2.43990246431398 2.48765014752289 2.48902386999991 2.45420006614694 2.60047631436791 2.62820469093557 2.65009306593183 2.62206385350856 2.58526918351391 2.64168197232096 2.58781715705038 2.55406232999101 2.53090272969889 2.49876827730291 2.54444172220193 2.07839616725218 2.06064831056541 2.06953055677755 2.64210415569388 2.6512178411796 2.29599956942285 2.61901185085825 2.60657490809387 2.62934463929713 2.64014567908358 2.5316375167542 2.62822223605124 2.47552013937532 2.3398638495181 2.61363125399191 2.60843134565877 2.44104720415044 2.59495063332979 2.60050919920057 2.49557809548057 2.484660762227 2.51650582014775 0.00331819117313279 0 0.040677723895423 2.26844886490824 2.64252899634974 2.63795674140242 2.6148373284636 2.65128390263345 2.64070045638517 2.62711763957184 2.6048522428963 2.62241817779128 2.59658707583702 2.64606741480547 2.66707333700647 2.65097888703042 2.65997627935273 2.61765022774244 2.65969353865264 2.62535033992997 2.64618410979807 2.65539511603607 2.43973139606711 2.62843143758815 2.54856431864202 2.64186676210068 2.71258477727555 2.31401289734703 2.61192229603113 2.61571757178652 2.60953666537836 2.62932567070863 2.62005993486485 2.59032225702646 2.56029922252468 2.55273105244753 2.54437965060834 2.45946218175252 2.60681911770609 2.61380526519836 2.58462691951915 2.10641891222357 2.6214240189109 2.62908563953991 2.45596532369529 2.60065769903512 2.59061046775593 2.44897566006881 2.62064109450564 2.64569417146727 2.66536588662776 2.65680793660007 2.64193749981892 2.63881770711042 2.63744534580045 2.63406530949249 2.62826435435054 2.64000501688282 2.54400787882901 2.53922044312308 2.52487336382958 2.5533228027361 2.53593664192614 2.60673872023074 2.03672491031781 2.03187429815088 2.0586124335685 2.53817032475605 2.51630962500899 2.54595628589591 2.62536203654638 2.62037514943253 2.54714224361382 2.64241642116214 2.63451457462692 2.66976368677485 2.67722129294347 2.62868797126237 2.46728042760425 2.24981509980853 2.23589059999643 2.65596726676354 2.65012823529017 2.26709433222482 2.65602765283898 2.67575747075847 2.59709854654166 2.64618327572285 2.63551988748718 2.60353477710487 2.53463319864366 2.61234486681775 2.64228442880198 2.56872597636432 2.60631441623986 
LISW6      2.63490672099207 2.63258776839459 2.63428715943244 2.45217470991125 2.53179972546969 2.63223341883933 2.59840394367646 2.61384604065091 2.63521160046689 2.348814072523 2.62784202464375 2.54365358832589 2.62676951950035 1.9707347517682 2.67095293344803 2.38768806894914 2.63621091520174 2.67750978391674 2.62762759689272 2.60188485477675 2.09993223457113 2.24816624616755 2.11719304418804 2.53015130453594 2.55509948924625 2.52980692596231 2.53365258900469 2.5860618421965 2.57078857662397 2.6051267617248 2.6235545173473 2.52928225287073 2.6170259329896 2.63677076969404 2.49693955121702 2.63831680959914 2.53457295718519 2.30584080293496 2.36057214041319 2.39462320058069 2.43955470320238 2.49602224143143 2.49349082606113 2.42870421098322 2.58871987141769 2.56810985692933 2.65652870869585 2.61971354722138 2.58882171420644 2.64363101411809 2.59215226974662 2.55998008799555 2.51287830993725 2.48781991118804 2.54391176794797 2.09252679972206 2.0641006196853 2.06426298991787 2.64242461632935 2.64030521984269 2.26971496368419 2.62739237332171 2.60967029371143 2.62427049493445 2.64034017725699 2.5212194829009 2.61444252558364 2.46567249814138 2.354840951802 2.60877252812425 2.61518701448 2.46844830716271 2.60117760479955 2.59967427413705 2.47654603259935 2.47625852228252 2.51325265736411 0.0268859319986786 0.040677723895423 0 2.25704004952918 2.64366411058792 2.65969363578731 2.63749418629198 2.66504091440282 2.62650768231796 2.61989832523917 2.61263309617922 2.60083190108473 2.60315629330397 2.63637440477215 2.67057075443191 2.64986019532896 2.67106820753843 2.62569685913847 2.6706460217597 2.61608754496744 2.64536472986194 2.65112931074968 2.48204284393602 2.62868729346429 2.5513522475654 2.63346906332355 2.67435683704053 2.31719151237181 2.60883277733955 2.61258477773668 2.60580822778545 2.62717932981963 2.61029289736188 2.60342950991273 2.57726058197073 2.55211058393602 2.54295077474228 2.45281775073139 2.6110004168595 2.61560415845455 2.58186580460188 2.09265227002754 2.62440328323951 2.62233789202462 2.46622438003678 2.60776862239991 2.59256073300643 2.46876491930292 2.62531111443027 2.63343689369254 2.66577039058801 2.65304519184697 2.62787920579726 2.63537949608891 2.63595332195114 2.63192679821307 2.63554382180355 2.63425698165838 2.53436126749917 2.53546934304052 2.52088038049609 2.54610976136927 2.5344779302953 2.60816176294084 2.04649936477762 2.03534921206412 2.05147519489529 2.5335637023067 2.53428664095338 2.54707754715373 2.62196954179198 2.61091406000773 2.55176951869844 2.63791573303651 2.63818232168125 2.66700762714512 2.66438542105288 2.62234397720542 2.48116582056025 2.24766039980412 2.2408415634864 2.65124210495157 2.62567027477841 2.27835407388895 2.64399985393658 2.67253253774541 2.63047864021411 2.6108143384221 2.63319790309211 2.60288356699624 2.53689893217519 2.59446317972321 2.6335693083195 2.58022518813139 2.60211471377935 
LYSSC      2.63742176599799 2.62215657172708 2.60201331297107 2.55197194886774 2.56489342281702 2.68898651537843 2.63317176524925 2.63431865570632 2.6418410278093 1.98317064901458 2.62169706438198 2.57899715798178 2.64081362870721 1.21654747886098 2.62784934366259 2.4070194514809 2.58766215326817 2.65559027678349 2.61865323940654 2.60954943721216 1.85052646930265 1.97780153774468 1.87913883975729 2.57578603038811 2.61850995729504 2.58159112386433 2.58369114266623 2.61930877325201 2.61197935371663 2.64180621252979 2.63717536728442 2.56192252955842 2.63683203856605 2.63066454509404 2.55988467565085 2.63336193257821 2.63533410317039 2.31423646958769 2.32789157952802 2.26551495659635 2.36892798640638 2.53231262611927 2.50154527867852 2.48989932961227 2.63516715344084 2.65435013842492 2.62233928890011 2.63040935788977 2.57865775793253 2.63300112549498 2.64121313112288 2.51426108065902 2.49295200904995 2.48696019721361 2.59935138143979 1.66226487083291 1.61512959482756 1.6806016126499 2.6243247164635 2.63034964471511 2.13082853758929 2.64395109077472 2.64364465429683 2.60817459710499 2.63835805131311 2.55337293103716 2.6069745634852 2.39010100408131 2.27953435212028 2.61251806168119 2.61594836960024 2.45844030978341 2.60179327462731 2.60972706497409 2.51223170638748 2.52900042288724 2.55527310946235 2.27167624601479 2.26844886490824 2.25704004952918 0 2.6054679461581 2.64300235871037 2.65950156646379 2.65471179189625 2.6425836852864 2.65700220875503 2.66236067846087 2.62843588666043 2.6028968646706 2.66047420171179 2.6748553652441 2.68095784134428 2.65001236833735 2.65006073104402 2.61852873071275 2.65428750296267 2.63633004730617 2.66324953598021 2.54406058338243 2.63219186977101 2.59108914835827 2.65241054061303 2.64728739011293 2.18263188357131 2.62363707243952 2.62209153003017 2.60978690083555 2.64987431919024 2.62576868962314 2.60914364314248 2.62741489111823 2.52027036655185 2.50760386228178 2.59258061578304 2.63960903236036 2.63297045447644 2.63909923149985 2.02789601779819 2.61049114862417 2.58737852923946 2.52971360880926 2.61946287367599 2.6108249702536 2.41008434678433 2.60859684622952 2.63851124732831 2.65559288990974 2.64454204829588 2.6281392384776 2.61681278818481 2.63694030442728 2.62460019907023 2.65248629330887 2.62239242113876 2.53446965452967 2.54336942271201 2.5516666270924 2.53691536691648 2.56082377172077 2.636935313507 1.83584271133622 1.74385046119261 1.80396483607568 2.50562979077891 2.54602744298796 2.53286074036129 2.58727172999993 2.58364050518044 2.57067186188148 2.58229272530718 2.57186285207017 2.60944499060559 2.62171976151726 2.65378943234721 2.5338006126251 2.18911395651797 2.17040513068735 2.67405596606674 2.63772572756824 2.15237113865715 2.60209843629034 2.59791858103918 2.65609738944552 2.67826209009347 2.66471284039813 2.59457466432388 2.49455601872431 2.63807117377967 2.63393645737313 2.62112277493807 2.60831131217051 
MAGSM      2.60994195297027 2.61142388911254 2.56060400755608 2.59292339103129 2.5926336800014 2.62763540948393 2.6211324018667 2.59024829985064 2.59928555021214 2.63083494370483 2.62035771695702 2.59745731755629 2.62961684783013 2.60637183974675 2.63926952546819 2.52076959705551 2.61437140163503 2.60233551805537 2.63283027433145 2.601036675928 2.62325579297152 2.64187490949553 2.61726899447041 2.63295981873391 2.60023824503557 2.55796322499403 2.5774403831954 2.58630748437636 2.62576795752556 2.65426827827261 2.65660385879839 2.59063652250482 2.61431514108689 2.58112951877368 2.62995322433869 2.60002218894448 2.60098620501015 2.61998506615871 2.58345199934152 2.63633942705131 2.57502225835511 2.59663626442822 2.57640335670858 2.58651401498352 2.63534224902629 2.65197215996097 2.63937826859877 2.63320622510108 2.59169846540466 2.63658695441406 2.61670555221031 2.61108423394347 2.61070738451318 2.59845180001076 2.61088682721497 2.63469594861955 2.62945206071154 2.63041255392771 2.64945475025654 2.61322938655008 2.62135144757586 2.63570681589537 2.64747038610043 2.62548761377482 2.61605803197438 2.59816136698253 2.64229014731389 2.68238082393482 2.56409204138828 2.56219154882525 2.57752929170736 2.64480972232517 2.62146358004412 2.61560114961998 2.5873628446162 2.63713910418855 2.6219033240779 2.64462775063897 2.64252899634974 2.64366411058792 2.6054679461581 0 2.66336790240215 2.62918978906583 2.61440348074497 2.63168441727157 2.62399151788026 2.64388258232269 2.65018020624367 2.55456972957015 2.63583581172463 2.66433294170731 2.66227221541508 2.65099965224183 2.63034985597363 2.64036018032847 2.63842577673717 2.65507327518272 2.6443310838875 2.62636002169398 2.64778203933899 2.59058895087508 2.60763946910548 2.60585714388606 2.63362263966364 2.6355198429604 2.62383177912607 2.61947972833662 2.61220211677468 2.64489328806272 2.64290305627208 2.61190199668365 2.61878932662545 2.63070313528598 2.61788804341304 2.65219917235894 2.64545241589794 2.65365665125628 2.63225639550848 2.6074951276053 2.6346197223641 2.61609090023997 2.60829126118009 2.6015719624923 2.62107104302785 2.63004221861517 2.60872712292394 2.61867416657686 2.60961906388639 2.62162629884576 2.63201030122991 2.61231710075793 2.62626216116643 2.6218850148825 2.6022534734282 2.62655522267613 2.62870342187032 2.62297009101635 2.60448721822237 2.61709776025084 2.61986873140694 2.61367637673903 2.63499763072307 2.64010549184656 2.61693201003695 2.58304517706812 2.60934584121447 2.58691561264755 2.60972692279378 2.62675524433607 2.56540150677558 2.66859671418133 2.65415312995412 2.65390617374612 2.5922675241546 2.61493502534053 2.61517016974401 2.62935378088623 2.61543514955354 2.62181466754713 2.61237763436176 2.63119155907054 2.63618234670003 2.66877526257288 2.67306335836161 2.65020168332081 2.6164515466041 2.63677004388418 2.63652262346813 2.63969005973261 2.61425545397916 2.62888366573668 
META3      2.67314672275828 2.67209138043309 2.66467492363696 2.6578865653495 2.63902097203544 2.63814815611499 2.64484309488958 2.65130506343462 2.63871966869702 2.63162282528854 2.66840419085049 2.67792306490511 2.65312668788576 2.64037900344427 2.64071029573657 2.66118586560514 2.63988617211332 2.6256084724656 2.67265189896983 2.6392860095994 2.61221465894501 2.64512735641877 2.63607710716949 2.63456613571307 2.68102133894769 2.66724450978349 2.62334730731006 2.60945577428824 2.64817654242747 2.63584234522865 2.63588353736195 2.64730841874815 2.63334295924187 2.63512149087652 2.64813312800927 2.63016951016879 2.67146647505025 2.6402716311834 2.64190323352203 2.61240653427332 2.67182904432612 2.65983352988748 2.66885746206867 2.67576359106136 2.65569627892806 2.60846380338069 2.659105235142 2.66823651257804 2.64780430793598 2.66740287847526 2.6602639794821 2.57752522480984 2.65891449726857 2.65380268400194 2.71748180581801 2.59687014130825 2.64366846211856 2.62344162536461 2.61293399264718 2.63928923004975 2.61595795227433 2.64529258953412 2.66898470991205 2.63495834323222 2.64395469155052 2.63636441697868 2.61205618457423 2.62933660673404 2.68426347332387 2.6331736129157 2.64796485012843 2.65914946017517 2.66201707524331 2.65163384735802 2.67638657237068 2.59631161848145 2.61057608964058 2.64469577984914 2.63795674140242 2.65969363578731 2.64300235871037 2.66336790240215 0 2.6456248315693 2.65008003054797 2.65558329363692 2.64120473956976 2.62495410443458 2.64876227043353 2.61930224185935 2.60542230861346 2.624141417672 2.63819653818533 2.64698168478175 2.62086332695513 2.64756244629567 2.61430805505108 2.65499423445871 2.63880217619593 2.65002997590463 2.61628292166697 2.66791622607298 2.65168958987362 2.62748894137289 2.63651042112565 2.61384148783697 2.65041040721148 2.67011392247082 2.65749343108839 2.62887078429878 2.6640672832924 2.66662328988962 2.66877390320869 2.65290404945073 2.67613445470728 2.65018098424649 2.66336397997805 2.67978165634615 2.66235889364483 2.62977361678327 2.64385156440177 2.65987891723318 2.610954988906 2.59110711272309 2.67879347778689 2.64782365581833 2.63997890996488 2.68029228238169 2.63409024774679 2.64605506815132 2.64413771471483 2.64556378584929 2.65872070673888 2.64320546538158 2.65957951841778 2.61428803396873 2.6400139821056 2.6285984397739 2.65813098998498 2.64663148860765 2.6450036990312 2.64266433434901 2.65822243756198 2.65147763646567 2.65746465999603 2.67512524399712 2.67105625950593 2.55460058252929 2.55025364076575 2.65238839052395 2.61896603155892 2.64024490962296 2.64276762659378 2.63748644474436 2.65617518234375 2.65327524921438 2.6106729106794 2.62182111123776 2.63852225427944 2.62465498763581 2.63747520702771 2.62652843659032 2.64193201221219 2.6511667964521 2.65702194845389 2.59134860912022 2.66859215959449 2.66571117073972 2.6354684003891 2.65811023479894 2.65614326693872 2.66004014579054 
METAC      2.63824528837732 2.64515537559223 2.63838684902023 2.60859785670099 2.64191752105971 2.65301765584848 2.64213810198385 2.64892298678455 2.643008220365 2.65124897703798 2.61442557079755 2.64510575842916 2.64006269077503 2.62421921308594 2.60613313894779 2.62011263006087 2.63012095948904 2.6473505250437 2.63795071224427 2.62705971481301 2.6450468171971 2.6014843123724 2.64260670095512 2.62571082683053 2.57720878893131 2.63647498889959 2.65436131174303 2.60176728252632 2.62296374401833 2.65419180736163 2.60437507461312 2.61486652808304 2.63764409766792 2.65708631798778 2.61519781489963 2.65908831323429 2.65528314891748 2.65608588492473 2.65296222403962 2.63855577618648 2.65569695295211 2.59629391983435 2.64762783250263 2.634071151721 2.60469579009221 2.62187614721398 2.62665273779489 2.65098996595534 2.62094352266576 2.64708253045946 2.65614248749114 2.63088253618153 2.60912885933638 2.61149601611474 2.64622284105873 2.64106490685033 2.64523265689023 2.63502446959615 2.65081093957233 2.6457135038473 2.64471740310149 2.64876022765504 2.64085143277821 2.64000649836305 2.62400634332741 2.67103853285746 2.57418454776817 2.68783319996847 2.58319333079272 2.63909559919317 2.59651436870634 2.67861330379887 2.61532073047865 2.61949530724002 2.60000640905919 2.63164264475085 2.63877552764876 2.63383145091686 2.6148373284636 2.63749418629198 2.65950156646379 2.62918978906583 2.6456248315693 0 1.83217957842707 2.65079454083839 2.65075141534858 2.62577506256645 2.61521419784667 2.62187656472994 2.62579013438101 2.63522515917568 2.65547747063236 0.629387291689614 2.60014449726315 2.6165567927199 2.62677521001085 2.65449445714861 2.62448840411018 2.62819926713792 2.64996495044651 2.63578408107921 2.63759281073783 2.63978738853751 2.66048668838549 2.64302378150215 2.6605778730676 2.66414537140165 2.62471986128392 2.61019802670779 2.65083046333655 2.62790957630675 2.63498444105836 2.64203795995823 2.6533801941121 2.64468340239059 2.65658569564865 2.64216893289269 2.63303145921048 2.62082796837819 2.62175409690619 2.65196393299413 2.62859604584389 2.64746620124097 2.62230518294548 2.63604734712391 2.65371714158515 2.64331456582877 2.60308267594223 2.64663600171062 2.64490513431855 2.65435369045393 2.65070937431009 2.64913540416295 2.64772416477345 2.60742772507447 2.6258744018264 2.65564592492591 2.6092807635132 2.61196529159984 2.65338582203388 2.65288878686232 2.67138438341509 2.66849846171796 2.63790398683232 2.6552535866015 2.65347167279228 2.63110754274162 2.62043176806516 2.65626995547309 2.66098637968319 2.61546159655183 2.63808542160285 2.64181673007255 2.6254372959948 2.65202765206545 2.64166547216583 2.64267170140916 2.65352302183281 2.59680992979264 2.64015306575323 2.58971524446302 2.62752110151902 2.66073151192879 2.66152626217046 2.61458991554887 2.66632739909602 2.5847875263836 2.65486381978978 2.63396087276477 2.65495501434628 2.66300255124581 
METBF      2.64046862918074 2.65878132718169 2.63404855483307 2.62994884672721 2.64951387423103 2.67173120058079 2.65811709854601 2.6520006876467 2.64781585806903 2.63829117865206 2.64683533017743 2.65383267461675 2.656610219911 2.64034096001957 2.62396421609657 2.68038658161795 2.64309261728235 2.63035923873851 2.65248647071209 2.64718994434789 2.63613022954968 2.62358595468712 2.60841100244032 2.65290322436097 2.64444441487947 2.64626540635525 2.64225629240614 2.61333333096542 2.64249568375289 2.61240262463674 2.61075146218128 2.63704329440587 2.63045283378996 2.639306160419 2.65282622043103 2.65679816034581 2.62798718656352 2.66271276735483 2.64918904816662 2.64849737683511 2.60711768889442 2.63530910702623 2.63789926350222 2.64133999590437 2.65063960681174 2.61998641207057 2.60338681447234 2.64238251535506 2.66843930967525 2.65327853513722 2.65372409148887 2.66885214226084 2.64916053658502 2.63062237337883 2.64826074024524 2.63699187606206 2.61858927550658 2.62272294880703 2.64792599320813 2.6319102015842 2.6372486513706 2.64642394040181 2.6436105776717 2.56917536095274 2.64256795479475 2.64669956715244 2.61711565898196 2.5826384378655 2.64625030233666 2.63423488255286 2.61583205064929 2.67461594207959 2.60498407034124 2.59597597530285 2.62206150958191 2.63407360230047 2.61409911314672 2.65825076681952 2.65128390263345 2.66504091440282 2.65471179189625 2.61440348074497 2.65008003054797 1.83217957842707 0 2.63200891910402 2.65150776162514 2.63430433966093 2.63933658901939 2.6654064177141 2.64644059925945 2.64960040415838 2.63357496299221 1.69324527727487 2.62224917851103 2.58635903008759 2.64467083844242 2.64710763955435 2.63430828350028 2.65212554965154 2.63476278177409 2.64226619985853 2.65247573711586 2.61798161730603 2.64468184452582 2.66077933586585 2.6246172199794 2.62979636593082 2.65263553952197 2.65290643187294 2.64275602170038 2.64061397131137 2.62852237434936 2.63616053868123 2.65354237471673 2.64096515678919 2.6591833788832 2.64000090011572 2.64175495919246 2.64754520773979 2.63575512670711 2.63212150684351 2.65544691529921 2.62695807044406 2.60213215456368 2.64278812953643 2.60027724900106 2.64074254397778 2.6564337717204 2.63575883881512 2.61530870609346 2.65061307703324 2.634132535978 2.66422042798106 2.62964801057553 2.64677077891797 2.64334436279304 2.64529398549723 2.58960673934929 2.62529309090296 2.62323993514216 2.65113107103342 2.65929091557218 2.627999846166 2.6412395471347 2.65252100934438 2.64384428962511 2.62061010864258 2.59955641584118 2.64218598755692 2.61655111301387 2.63904890878012 2.61531688835492 2.59495344893813 2.62805070316635 2.6586160834334 2.6427324163243 2.64485588239626 2.65431002357517 2.63595133842849 2.60859071662403 2.63783126839801 2.61461194997582 2.63065468647136 2.62797167616905 2.61643837356711 2.62749815882101 2.61757070517397 2.6555398113976 2.64813423478984 2.62616730822878 2.63680846349268 
METCA      2.60821945292061 2.61722100290337 2.62528892465994 2.64749412014053 2.62591940800919 2.6137293000896 2.61225780158792 2.5981540850697 2.58699335605457 2.64541865138472 2.61538400596938 2.64035362265467 2.64081498911339 2.64841153206779 2.66120612452448 2.63871325897242 2.65575762770093 2.66411112839532 2.63103505415719 2.58725861405077 2.64423487865967 2.63581038320948 2.64861485965617 2.64757778008141 2.64013070564166 2.64063738686807 2.64077096963617 2.64434598434089 2.63825319269054 2.65290204120118 2.64351594374651 2.63290548728125 2.64676477396965 2.62755579414801 2.64713080662211 2.6202506364754 2.65198965721184 2.60666767263167 2.62916157047648 2.64371952909499 2.62712631173265 2.64372351631471 2.6402438632045 2.64375815580002 2.63557588314355 2.66203143919304 2.68108240299363 2.65069435667235 2.64345459543942 2.62372843028892 2.62852129151044 2.6188120955331 2.65197894289223 2.65096145631391 2.65534811635478 2.65108965380074 2.64316621328657 2.65744069328307 2.64550340423597 2.61162345518063 2.64143171028734 2.65001127142992 2.63398406650764 2.62106534090774 2.6378359827999 2.65000095503835 2.64742808373327 2.68287277359395 2.641410456687 2.6369093533336 2.6286849227346 2.67868237935166 2.63500617952598 2.6369755444263 2.63936861142112 2.62904041463011 2.64463168958271 2.64017439130597 2.64070045638517 2.62650768231796 2.6425836852864 2.63168441727157 2.65558329363692 2.65079454083839 2.63200891910402 0 2.64531022672679 2.67416251186801 2.66041518195289 2.61185331641222 2.60090633470044 2.65394784600288 2.63187005045379 2.63631624845146 2.65602509692151 2.63422137558935 2.67203263457965 2.64553101446626 2.62324970757998 2.61239130312584 2.63522196896057 2.63577451688521 2.62692327635287 2.56915407482912 2.63387577291768 2.61319915306317 2.651769120719 2.63405693516654 2.62415224237871 2.65247279979027 2.64786872416045 2.64857217741237 2.62937473213007 2.63223808029104 2.62103226544505 2.62981279458596 2.64451181643918 2.63527776094028 2.6492864972868 2.63082220268747 2.5893646050913 2.63800107604317 2.62668764111035 2.63391509002731 2.61694592617542 2.61156401671547 2.61104645803852 2.62413041145345 2.61728063149901 2.63612313966344 2.6261884019849 2.65132430427982 2.61826862092556 2.63395940509276 2.61514258874169 2.63490747785505 2.6506077426063 2.61620175771313 2.63128432121852 2.64100897477126 2.63218323574879 2.64170761281616 2.6393143118651 2.6449775466427 2.62307314301263 2.63796747710853 2.63443481675867 2.63059504212343 2.64213470067614 2.64550055923933 2.63891089876471 2.62902028282972 2.60161638054848 2.62283537549168 2.64695521103722 2.63564199353144 2.63799273172298 2.62876791982094 2.62196868918906 2.65803773279144 2.63800187801517 2.63468446969301 2.6175916064461 2.6604493201309 2.63882873484762 2.67452114065739 2.52139987966582 2.64716079994603 2.61526395183879 2.60573850635554 2.59791024881103 2.61130204315646 
METCG      2.6683415488647 2.6513898144243 2.67123624773414 2.64334448266407 2.6576680460393 2.66781645418551 2.64413796268803 2.65582291061761 2.65653454420831 2.61610171328354 2.65888042291793 2.65762949360584 2.6435851337035 2.64556572239176 2.6426466474755 2.64354756900197 2.63164420097195 2.63683966119146 2.65262998979964 2.6515747394652 2.65822620022933 2.59389428459152 2.62900859985113 2.61475723002025 2.68990157367818 2.68150288182819 2.6444073488797 2.65644166530604 2.65950945197735 2.66836192770493 2.68169071424966 2.66545641684713 2.65738281798872 2.6418727804213 2.59974645802721 2.58815626677584 2.62796581894585 2.65490186098691 2.65688753665252 2.65671414852614 2.66815604606764 2.66566034292945 2.65794709597321 2.627100482689 2.63579968255124 2.58302595712975 2.57990164175595 2.65183443478017 2.65591651853014 2.65868491566482 2.65272056696504 2.66094232323451 2.65472954012719 2.65198102573875 2.65021991556973 2.59418457550488 2.62387487372017 2.60292011321773 2.64794165917909 2.66690340876242 2.66615600812319 2.65142058552155 2.62008265540012 2.6589376844553 2.65401105152288 2.6626603237598 2.64800466115886 2.58315618527561 2.65284405838359 2.67541551930391 2.61029182754465 2.63558694718575 2.57607235164426 2.58207071294293 2.62069816144091 2.59996518284005 2.63350647625069 2.62713394730238 2.62711763957184 2.61989832523917 2.65700220875503 2.62399151788026 2.64120473956976 2.65075141534858 2.65150776162514 2.64531022672679 0 2.62637970064126 2.61707526620492 2.66792892754244 2.48971258859721 2.63674532862676 2.6298746576444 2.65288507625375 2.63794647354439 2.63294121118756 2.64947823669351 2.64091332863349 2.65265124506224 2.6444516335782 2.61511342588881 2.59853845665017 2.62800105358791 2.65432192167106 2.62680491342145 2.61321028409254 2.6159121894352 2.54488489022301 2.6716175425496 2.65600432383261 2.65062872783573 2.64128395181478 2.65390696535003 2.63366855212607 2.66648558708161 2.65756797911588 2.63766759803911 2.65155470485631 2.66480956011327 2.66851210116666 2.61612186717863 2.61429634005399 2.63418275741098 2.63604361507091 2.65519437698567 2.65803177923064 2.66040112948993 2.65494940544589 2.64623199105772 2.63262885034968 2.6554522513847 2.64483313871071 2.66313160924623 2.64827871037451 2.67613756276628 2.63006375364137 2.64230637721414 2.65497397682526 2.65598370155957 2.6582777018017 2.66325726390433 2.63896686420731 2.57895744189463 2.5979293027447 2.63096925945173 2.64948130742368 2.62820032038261 2.64451954394063 2.61046099587097 2.666895620154 2.66636361741876 2.61812578267997 2.61726233835384 2.62296313458751 2.62875660446558 2.65001952355103 2.67447096930085 2.66386496842137 2.6372360912406 2.62346813490445 2.66678702220588 2.61199862317326 2.62198770082526 2.64684999565208 2.65163936443929 2.61122534520154 2.62414218984907 2.65072282027236 2.66390890160387 2.65378830426177 2.65592228676957 2.66906033427982 
METCZ      2.6463928239542 2.6614279297817 2.65124032062068 2.64276743408865 2.64286092209492 2.64254330527151 2.65352680132292 2.64339013085857 2.65196210943964 2.6117900126049 2.6307480611826 2.64663359466768 2.62908356378389 2.636889971183 2.64767519940854 2.62741282050427 2.62535548289309 2.62893524087225 2.65756190661236 2.62749794023042 2.59599993743091 2.60793093455165 2.64265293007136 2.64995471648906 2.66042292032692 2.64521137944995 2.64939631111894 2.62715019598825 2.64273091492886 2.67341455956833 2.62494863388055 2.6354733480937 2.62014660616177 2.658208639544 2.61029742358609 2.64498896528719 2.63576982282779 2.64017468237302 2.64649149630156 2.66249709680718 2.58164779235865 2.66027624326069 2.6159782376904 2.65845836481678 2.63464679738667 2.57844592284992 2.58835931848839 2.64910536910153 2.53072426552156 2.66702873059755 2.65041793555115 2.5097871373953 2.61816221606601 2.64017640061183 2.63196311625051 2.59571617312184 2.65315958742298 2.65126705593543 2.65969587980724 2.6702411500342 2.59319485036592 2.61993093542456 2.65312960138757 2.70514593227386 2.66747018184864 2.63131849414929 2.61931773070906 2.66300985780876 2.61313915174354 2.60320117843571 2.62010075287152 2.65718678167079 2.63281809399948 2.62101641324066 2.60427666886802 2.55852869937653 2.5531367666387 2.62409895502159 2.6048522428963 2.61263309617922 2.66236067846087 2.64388258232269 2.62495410443458 2.62577506256645 2.63430433966093 2.67416251186801 2.62637970064126 0 2.63003064366308 2.56888501281696 2.6456290901143 2.61663361718594 2.65588202825192 2.63569424633927 2.64354149844196 2.62703460056346 2.63129239374823 2.64800672220026 2.63719538749838 2.64265845855637 2.64802151051583 2.65439538382642 2.65022329147985 2.65774393436428 2.65026339737871 2.64145569486479 2.66148543809363 2.67095358924304 2.66287291583453 2.66323723501644 2.65752708515843 2.66641861694567 2.63187509971046 2.66446152994398 2.66550854431193 2.6331592393542 2.64447139093688 2.63379903646529 2.65282129199413 2.62939391150384 2.63352493225258 2.67204681662907 2.57464180907702 2.57945825745982 2.65879936150717 2.64790132992343 2.65628109192745 2.65547499401377 2.67051376174115 2.66035748888711 2.65289268234007 2.64421013671656 2.65565078155147 2.66808891509894 2.65006860498353 2.61976894181084 2.62681356503312 2.64990466845063 2.63083100071559 2.67339908068218 2.6307025816024 2.6693654327628 2.66795154688105 2.65557574044024 2.60260652036567 2.6161561574974 2.64152871490211 2.53055870304109 2.55773140124525 2.65813653144618 2.60651408996023 2.6380449761741 2.64145648243409 2.64888019384315 2.64904900471421 2.66688704461562 2.64908683975129 2.63515538518195 2.65398341288782 2.62014013690282 2.63123967537772 2.62256658838088 2.62110015848854 2.63809665785159 2.62479265669882 2.61944890763025 2.64741810981801 2.67010536212492 2.66271807411669 2.66663141761891 2.6232126575972 2.64912133183305 
METFA      2.62901550242543 2.66924482834687 2.6708355560057 2.64702095265512 2.62937717304664 2.61559806592468 2.63816506674965 2.66372334541433 2.67073769079503 2.64953324626394 2.67167982698671 2.65995647482057 2.66396991708427 2.66850312825026 2.63634245479129 2.67696253112276 2.63047277322464 2.63319137776166 2.62808209392263 2.62861058594834 2.66701051545328 2.65076986808211 2.66109744835402 2.62625466747181 2.62197419902691 2.68072161019636 2.67819331107271 2.65331142510918 2.59633483583922 2.58937076209764 2.64847805770438 2.66516195075123 2.6209006917706 2.6103143643056 2.67092459980814 2.65634097278478 2.62190249119061 2.63223609954557 2.63168940068799 2.64614933460767 2.61605854766703 2.65570320793553 2.65428790673481 2.67076679579575 2.65282232254413 2.60286944074611 2.61777245871773 2.64724113423358 2.65132463327478 2.65308991753964 2.62331150050609 2.62271422764254 2.64983099272668 2.64625710571037 2.63364660662686 2.64702746950339 2.65295617219484 2.64443916217025 2.66004256197021 2.66816806534075 2.63847977839699 2.61428196046715 2.65189916568718 2.6729693830479 2.64706997027762 2.6778693313893 2.60957962942097 2.68569286931227 2.65768845653315 2.65926147526998 2.65806248755341 2.60918304768983 2.65062929180587 2.65888347501406 2.67996684922176 2.70272245064688 2.67255631076293 2.62737325409416 2.62241817779128 2.60083190108473 2.62843588666043 2.65018020624367 2.64876227043353 2.61521419784667 2.63933658901939 2.66041518195289 2.61707526620492 2.63003064366308 0 2.65068884841402 2.64049229335125 2.64067778829797 2.64179789315204 2.61799884925066 2.61947715850285 2.63588497943114 2.63939814917404 2.62418030762306 2.64801893431784 2.6765097720245 2.66338417676452 2.67383210618638 2.62133983597807 2.63734039664855 2.59986357725971 2.64658309015004 2.57696180323242 2.59581323876323 2.62833273588062 2.66165446655266 2.6629191962156 2.66270058577886 2.68676660044333 2.67264112217044 2.64902285427317 2.58222602036252 2.66334212638902 2.63930042775552 2.65417504178389 2.66423557578613 2.60180760964833 2.65246950109807 2.66092724252267 2.64674778952966 2.64505914521907 2.67983530072068 2.65397932366757 2.68646427959608 2.66143365358562 2.63337907526881 2.66032988595409 2.63153827854062 2.63676039179254 2.6235268919283 2.64710141352232 2.52331851160314 2.57424169750926 2.65456014208783 2.66636156614144 2.65696869950044 2.64772189707248 2.62889478767899 2.60420559384198 2.62968011737382 2.65919348503359 2.64439164589597 2.67786518642681 2.613995197455 2.59411138510742 2.67138257971825 2.64989081226404 2.62311940883287 2.64207163814273 2.63305985805262 2.65456453765047 2.65751667068476 2.6535704806377 2.64550153978986 2.63900221158715 2.62244577522174 2.67521239878042 2.6113157586134 2.61236903021701 2.65238318153304 2.65652920688484 2.64079667555667 2.66199190750669 2.64819776298859 2.65378757042819 2.66221857416987 2.62867124263094 2.64029347162689 
METFK      2.59533508017514 2.58075763657178 2.46529128037605 2.60471573592026 2.59308402340063 2.61187895874926 2.48212039776294 2.50844940841534 2.47140156812239 2.59539488687764 2.56238505639458 2.61193431814336 2.62779702886658 2.61087428938426 2.66098255799144 2.58838784099109 2.64294076534792 2.62932127347718 2.44086746119446 2.51588398007979 2.61161085574173 2.60312998504838 2.6024432547684 2.59308868048457 2.62147053646888 2.57270089799984 2.59852000267824 2.44725168064335 2.51240216532799 2.65256020605306 2.60405753503853 2.60876839909845 2.59247382764406 2.63135690968333 2.6235407366899 2.49762880826255 2.65405865261765 2.59579679323373 2.5951152279932 2.61485649046389 2.57158626814449 2.58909490587997 2.60773029869441 2.61008478422108 2.36467694227327 2.56556312522138 2.60857596232442 2.60787404084464 2.55321645598177 2.53522909620734 2.5432526188884 2.59943300896015 2.62936553859996 2.6279481442466 2.57502155744232 2.61297527916664 2.6135437435816 2.62271623963295 2.65182627083066 2.45374822157275 2.6103309061115 2.66539534782198 2.64165938355228 2.62690084031793 2.62688104953266 2.59581472164853 2.63156501378648 2.65115846420117 2.60150351844768 2.59520278803849 2.5906750554434 2.65978178434811 2.58598683444863 2.58700549337547 2.60230094350313 2.62804797711596 2.60374490839998 2.60051181466626 2.59658707583702 2.60315629330397 2.6028968646706 2.55456972957015 2.61930224185935 2.62187656472994 2.6654064177141 2.61185331641222 2.66792892754244 2.56888501281696 2.65068884841402 0 2.57837561693448 2.59808799118489 2.64244351188214 2.6064149097096 2.63279821826713 2.58029196260233 2.67441425218778 2.62279808792474 2.66717883923864 2.6002116038903 2.63955545238774 2.61181068713413 2.62598505043402 2.62683952440008 2.5841402280508 2.63298368946709 2.58801429931745 2.59015092412156 2.63394306512023 2.64696244766576 2.58857389453956 2.66778101512626 2.63080152089746 2.62484744626408 2.64033156712119 2.61895817372107 2.62243387032026 2.64425063792499 2.59701158356704 2.60052452340259 2.61233340585409 2.61364409537188 2.62888788644027 2.6100504799514 2.61026894318314 2.51704314167719 2.50435020041751 2.62618582892032 2.62394285509456 2.63163878182899 2.63263914633378 2.62413493682681 2.64338933172224 2.61105704869883 2.61049149672993 2.64083447071261 2.63706350375718 2.5905600570295 2.62973867201993 2.63809319462788 2.64564471361048 2.63893540133914 2.61243972078792 2.62582515765172 2.60511398509673 2.59596412127071 2.60868559882849 2.6186968602835 2.63036163148473 2.63272276011149 2.63991907391238 2.65272455316152 2.62356853702257 2.65420092996978 2.67680877241106 2.58973596546432 2.59766405545988 2.6151827962455 2.64896287327681 2.66352549204203 2.60158241462677 2.65867539629562 2.63690759853873 2.66904269024723 2.68599988446261 2.63491404092976 2.43361448146281 2.60660943700194 2.59856021176574 2.54012777804645 2.49922941978707 2.54383518481341 
METH6      2.63934877497312 2.63718714873763 2.63276193918094 2.61937680652459 2.63694971504586 2.65131405015811 2.65662196770415 2.68662013937382 2.6608928096311 2.65370065160407 2.68041149142938 2.6480905903174 2.64442268537032 2.66216791418088 2.6311804117104 2.70582956734377 2.58245375130844 2.61379763198791 2.63332876124869 2.63841069867274 2.65786160425104 2.66419262676084 2.64002282706643 2.66065670986235 2.67267388115256 2.63052945107924 2.65444914643921 2.62417044065469 2.64838352123473 2.65534063108101 2.6604662545156 2.64419655796473 2.63347095262106 2.65849025010971 2.62918984678109 2.62007266030548 2.64473669227611 2.63659356918549 2.66037856841089 2.65265700435551 2.62494058278225 2.49893488308536 2.6045097023577 2.48434835161584 2.6437084680407 2.62883491537332 2.62684919465822 2.64353894338152 2.62599545876834 2.65157012439746 2.66251440137792 2.57299262976529 2.62074070828679 2.6313162184977 2.59070238663605 2.64403486259466 2.63111610322141 2.642327906357 2.65163986061961 2.64296745071892 2.63440888608069 2.62417844312334 2.6201454974275 2.66150977965016 2.65596896253606 2.63777342180138 2.54234435729881 2.65768354920852 2.60358137267877 2.61217159578052 2.60531402563376 2.65389211308905 2.6550724070263 2.63194599832161 2.64424153146609 2.66680891635547 2.64309548775814 2.64380976387565 2.64606741480547 2.63637440477215 2.66047420171179 2.63583581172463 2.60542230861346 2.62579013438101 2.64644059925945 2.60090633470044 2.48971258859721 2.6456290901143 2.64049229335125 2.57837561693448 0 2.60745173103798 2.65690053632931 2.6388497944845 2.62971574855544 2.62661505538858 2.60979550011277 2.62533825128381 2.57949951960781 2.65339041866561 2.65067780448191 2.64337577533401 2.62805355947982 2.64512789376955 2.63247152718712 2.65973054663689 2.6330771941776 2.6236485720752 2.64890019497459 2.64549838191049 2.60561716148575 2.63920672279045 2.63184770288396 2.63580055976583 2.64569956995758 2.62536800065452 2.6460259671066 2.6367543932292 2.63658326617816 2.63007408056202 2.6412276276805 2.62989732837192 2.66557245909776 2.66972401756881 2.60286361294699 2.63668490508042 2.64644372205088 2.62049518880031 2.63579846782999 2.65887063243282 2.6244821764332 2.67280960399261 2.66332249025631 2.628622426432 2.6382101467119 2.57653653350015 2.58146404948205 2.66023286785535 2.64804454031225 2.65673554560503 2.60396290808537 2.62638893977771 2.62153044656746 2.61834255387265 2.62725242548383 2.61487755879717 2.60160436454266 2.6552414174785 2.64926039646133 2.6594782329973 2.55580494112946 2.56228648335415 2.62872144861826 2.63103877972802 2.64620089105515 2.63948298473834 2.62113571578666 2.61268980420294 2.66629616816652 2.61206227265124 2.62111925285628 2.61465964149482 2.59959094515708 2.63217835494083 2.61170974786133 2.64573792437161 2.67227564223641 2.65023071559549 2.63993394274918 2.64593286415819 2.59829227376277 2.63763169202075 
METIM      2.62157657030138 2.60182898934989 2.65008139168521 2.67391913287506 2.6125390630816 2.65932295954355 2.67117690829864 2.6552250872346 2.63488370986557 2.64584717153564 2.67316038871022 2.67855640818837 2.65976413292358 2.62154871616152 2.62485579880184 2.65381384459522 2.6306828445315 2.64143058781422 2.68859723860157 2.6529985256738 2.67516512166245 2.65736550398765 2.66369533546584 2.65905817088771 2.62830158728658 2.66488555386796 2.68721467355304 2.64552425476699 2.65887441703093 2.66386138737474 2.63985923162032 2.62371528180064 2.6461948495492 2.65160531741019 2.66780249150758 2.64519341687851 2.6485728296597 2.6156767735548 2.65598796909942 2.66092344678696 2.69205472779492 2.60160755701667 2.59800131754012 2.64368326965558 2.65163097967514 2.6135459190695 2.60481613443302 2.65003750094514 2.66202413031149 2.64391877244617 2.61890807918529 2.60157736535776 2.64410957423516 2.65675241765639 2.55745399328975 2.61976842519424 2.66159570929655 2.61227400398789 2.63076614290071 2.62631935306605 2.64526670564515 2.63237099890617 2.66042964543369 2.6412148071644 2.64635169113646 2.66514995872559 2.62108027087747 2.62582613446359 2.63034290321641 2.67479992600444 2.68680808479838 2.64510705691227 2.63090308062166 2.63103649907 2.63377940935849 2.65428173166481 2.63818343190269 2.66868523181942 2.66707333700647 2.67057075443191 2.6748553652441 2.66433294170731 2.624141417672 2.63522515917568 2.64960040415838 2.65394784600288 2.63674532862676 2.61663361718594 2.64067778829797 2.59808799118489 2.60745173103798 0 2.64964839574499 2.64070580970461 2.6266910579296 2.63857955211066 2.64737324198262 2.62939809577447 2.64501585324467 2.66330143923067 2.63260143446312 2.63098385866903 2.60914362417523 2.63036299862225 2.65137894992431 2.66499961798954 2.6723426180596 2.66392152939831 2.64712770220268 2.62490399519127 2.65684534271439 2.65123955576652 2.6233561775663 2.6471161835333 2.63880514454983 2.6092336082953 2.64495784344797 2.64068193495351 2.6264014237876 2.66937373139428 2.59279072246512 2.65830119281741 2.64921723144587 2.6164461991065 2.67551063977717 2.66989626905195 2.67304000552718 2.61303541060209 2.64663371637517 2.67257458681593 2.65632469444639 2.63351432647112 2.62937988896044 2.64955253993239 2.65600775553105 2.69742497150897 2.7078238323055 2.62279130722402 2.65635901036286 2.67387812849527 2.63271687429944 2.64154032946199 2.65273782848305 2.64690458621257 2.68247725353107 2.6873160043587 2.65997908666549 2.51189225464805 2.61256479613174 2.64721775520882 2.6333228600523 2.62116720817331 2.62876751535936 2.61314541841679 2.60775742303937 2.67901595824729 2.65703859736279 2.65394711164817 2.64739486379491 2.58615068748143 2.65259498730197 2.5902288936851 2.64455803729241 2.62028490572623 2.61751719850212 2.60143272138968 2.67588052534074 2.66176367982306 2.64813202949109 2.63029933773065 2.63837143038661 2.66556121776239 
METKA      2.61467515581399 2.65225831561743 2.67645435008353 2.66786704563926 2.68007132550983 2.60570422022627 2.66021498167627 2.67085532203411 2.65522212108782 2.64593147154449 2.64909619926746 2.65985094250581 2.64575548382781 2.66978220763754 2.65343786156163 2.6701738175042 2.65918229095074 2.6258488870858 2.65427404711419 2.65478554410331 2.63674958867967 2.66423507253703 2.61120807354565 2.68566858028839 2.62838964637477 2.69424918127274 2.59785830747003 2.65291440367309 2.58810154912127 2.60925215789748 2.67120969373098 2.65235729776512 2.64734996028854 2.67037954213996 2.6953678668548 2.64394071855819 2.64912011627777 2.66995401472666 2.6778406402913 2.69750500909669 2.66831650143765 2.69261153332337 2.66141900526698 2.67726990320675 2.63542170995951 2.66744381676877 2.66472350154658 2.64947525412168 2.58818582367397 2.59054061628635 2.62159674798938 2.68271915555106 2.63521813188223 2.64359425278676 2.6355743260254 2.6283377590464 2.59482752179028 2.61400460892678 2.64483886226374 2.63279277061208 2.6203033767854 2.65520493069555 2.65305964018298 2.67746767732014 2.65536877608957 2.66678088582823 2.66203093514922 2.67436013911127 2.69469417464987 2.65970115208702 2.66193393230151 2.68196406482149 2.66007947122399 2.6568393491495 2.66317933846262 2.6779095315427 2.63133882233325 2.65027412735446 2.65097888703042 2.64986019532896 2.68095784134428 2.66227221541508 2.63819653818533 2.65547747063236 2.63357496299221 2.63187005045379 2.6298746576444 2.65588202825192 2.64179789315204 2.64244351188214 2.65690053632931 2.64964839574499 0 2.6497101333243 2.63728521840967 2.63614276072241 2.63917810239328 2.65134491541683 2.64748660755827 2.66277956934584 2.66236661323097 2.65693886513191 2.65432839574486 2.6108810643306 2.65124562570752 2.64033307819166 2.67114770725032 2.67205896523971 2.65636781493134 2.60648243502477 2.64519892160194 2.64423918874873 2.6571360808113 2.64956761472295 2.68348876301119 2.65432499926184 2.65386505218478 2.67093149407812 2.64774590924401 2.57358119591506 2.63626434975675 2.67011939417898 2.65258836581402 2.65860601767187 2.69054039900024 2.63787861854284 2.67465350340606 2.63194433418688 2.65655434343673 2.6771041241673 2.67522077481171 2.66214473630987 2.66081299439874 2.61869427589777 2.6768145664906 2.73631067038444 2.72201738111067 2.64749462899303 2.66929588741321 2.64741980529503 2.66122432616837 2.56956404291459 2.59391462417157 2.61553667274439 2.68786973816925 2.69329784533236 2.67030628092846 2.62177918525681 2.68361942550558 2.66750112346484 2.64763835828691 2.64989985425604 2.65339717029305 2.65246736329641 2.63281263216141 2.65779755909404 2.65254447316498 2.64034109394013 2.66076471946825 2.65233914022835 2.62022045024742 2.6451060929225 2.64078036924179 2.65734285587785 2.64320132253376 2.6451720348011 2.63444902039818 2.63510321177041 2.65731271070348 2.62813917530384 2.65851812849409 2.66197777290059 
METMA      2.65049596980739 2.65143735310031 2.64292467491053 2.637181216461 2.61561413996388 2.64475919369721 2.65123448581299 2.64191215604798 2.62601060292986 2.63495994731861 2.60356961429597 2.6433099019482 2.65305594175945 2.65558243718442 2.58602076283643 2.63379161506054 2.62740288411946 2.64998549954245 2.64891478962912 2.64781695815247 2.65052974110155 2.6595447863704 2.65528137529472 2.63360279028959 2.63004649313596 2.64002580862408 2.65284816861178 2.6288448748312 2.64778677699945 2.64248150473326 2.62941802900263 2.64116180895931 2.65028501627572 2.64484539709997 2.64345181176347 2.6278354085171 2.6455596561289 2.65207101792766 2.64987536926458 2.64018258839167 2.63880044554997 2.62049254728187 2.59334400401994 2.63048506713849 2.63092100140676 2.63533738486655 2.6340075205738 2.64371973097838 2.60309626916945 2.6571685785031 2.66466328648214 2.59099674624752 2.63486289189392 2.64229677177734 2.62283405002155 2.66048001733771 2.6540078827652 2.65628371132515 2.64557807830027 2.63949351655206 2.65379490327439 2.63736811072003 2.63986033478011 2.62555738109499 2.62343054180863 2.65163593774199 2.57119489902675 2.66109514145784 2.63935775137501 2.5959732933721 2.58831516107679 2.67844569576209 2.63943126208925 2.65410648169593 2.59125196157655 2.60191658828993 2.5894053244564 2.66342238206392 2.65997627935273 2.67106820753843 2.65001236833735 2.65099965224183 2.64698168478175 0.629387291689614 1.69324527727487 2.63631624845146 2.65288507625375 2.63569424633927 2.61799884925066 2.6064149097096 2.6388497944845 2.64070580970461 2.6497101333243 0 2.61607979480253 2.62723822558609 2.62663882243498 2.64728067461855 2.62195081992627 2.63620604936779 2.65538734426484 2.65773191035068 2.59984578672477 2.62957977783048 2.63783466798699 2.64735137612743 2.61963353283977 2.63980537842372 2.61790466590965 2.63083904882134 2.64908024180573 2.63350079841776 2.62384249184343 2.63695291901549 2.66046506119618 2.63513848928789 2.65224747968318 2.64420677990874 2.62754515127908 2.6477513160016 2.60577270851132 2.62534970427166 2.62668083518774 2.64552522760457 2.61776186537265 2.64063024554923 2.64188739853855 2.60779341399975 2.5923061226031 2.61109350741556 2.57494370696505 2.6508100464434 2.64626839695112 2.65994465114175 2.64238792979615 2.62320925305318 2.63161730027904 2.65724450584898 2.63051811081293 2.63823624292678 2.64294617825548 2.64512281572579 2.66214449633981 2.6524186245563 2.61248510594725 2.63646752296778 2.64419725715814 2.66690287653269 2.64356266716198 2.6540405981739 2.63209557704963 2.62872609200866 2.63202873713541 2.64278149943689 2.61065369929281 2.6580020902714 2.6351740311851 2.63518099119013 2.65355921979963 2.60307528806895 2.63646937949321 2.60869639155238 2.62387678100427 2.65891878263862 2.65837838346035 2.61581283685133 2.63625869120825 2.60918925398621 2.63643650483418 2.63318609641187 2.64625201630966 2.60228415179805 
METSW      2.67093008032126 2.6675089555922 2.6369926195722 2.61835244327046 2.6664575097168 2.66156760483636 2.65157680759021 2.65189015717744 2.63706757791961 2.65846579550571 2.63991959218538 2.59984516437277 2.65167635009861 2.67005089378393 2.64810671041557 2.63433082224442 2.64104549527917 2.62903883301747 2.64077962333303 2.62736928014601 2.64611631399072 2.63961677667409 2.65635186176213 2.66379775215299 2.66106413458132 2.65958789925625 2.65886522538406 2.65228812694774 2.67688462349344 2.55436995227041 2.66883937516219 2.63421884611116 2.6174610351954 2.63049790914283 2.62458546762478 2.66970314299791 2.65110294334524 2.67540981266223 2.67024334555796 2.62762098169762 2.68328874252486 2.65507475724334 2.65136583036614 2.65934633923361 2.58037268995543 2.60729660301967 2.61582546307128 2.66352259718506 2.57929094735397 2.65216755912382 2.65255947715785 2.59872468709949 2.64261079757909 2.63047168488306 2.61997494080975 2.65139962741867 2.6510145878986 2.65141604006815 2.66234446938102 2.60333668579819 2.62492320634229 2.61303071677455 2.6350499411019 2.6864338451158 2.64131106276956 2.64233661189672 2.6084558314175 2.60679069238338 2.68111443050992 2.59947180538207 2.59423395232374 2.68695489134525 2.66328003445137 2.65107181922139 2.63228757315075 2.6244208421923 2.62033624464887 2.62420576416394 2.61765022774244 2.62569685913847 2.65006073104402 2.63034985597363 2.62086332695513 2.60014449726315 2.62224917851103 2.65602509692151 2.63794647354439 2.64354149844196 2.61947715850285 2.63279821826713 2.62971574855544 2.6266910579296 2.63728521840967 2.61607979480253 0 2.64724611105218 2.63740201384491 2.63735019624455 2.64393228680228 2.65783313519698 2.66022635748935 2.64837430774676 2.67435050736777 2.60598885515298 2.65290199615757 2.65479078626595 2.6606242486773 2.67124353633136 2.63345381618635 2.66146351542629 2.62963145810645 2.61878282067916 2.62844299834076 2.61414348965931 2.63086222449184 2.61491664884006 2.64047396254323 2.66425148922788 2.6636672963483 2.58930376605963 2.63563716748116 2.67176651948584 2.6151456557567 2.61557119679974 2.62854698276255 2.65192456781346 2.66916289267861 2.66016342920473 2.65695526496058 2.63946855954896 2.63299580679912 2.6368085300347 2.65385193738279 2.65361873160594 2.64761987319764 2.66720030484639 2.64335610528245 2.64459942221473 2.64838646717032 2.62631655580278 2.66259951165937 2.63120726861926 2.65668371188789 2.64659076785113 2.63029004707889 2.65284614675147 2.64504069477224 2.62991476925659 2.67422226148512 2.63997129396774 2.61457664930043 2.5978903884668 2.66006819096391 2.6578370687387 2.61403689269049 2.66005399339022 2.66768923715745 2.6680557695414 2.64472661022008 2.58185857837635 2.6515614374866 2.56133644766055 2.59546329850018 2.64157338653804 2.64384420683114 2.63739830204364 2.64731078592626 2.63896050211224 2.66234843759201 2.65183095888626 2.63330321658293 2.60887573034114 
METTP      2.63487232763481 2.60437476159895 2.63847933664059 2.60680333433903 2.60838139650117 2.64811124503096 2.62446729091832 2.6139495449735 2.6232020541002 2.65721997662595 2.65170454431586 2.6293781520839 2.63292762237713 2.61087392646027 2.6317020669401 2.6188077287904 2.63921395435124 2.6289657406757 2.61656716122803 2.63141942334899 2.61235471892616 2.64146177506227 2.60874143309214 2.6625159557491 2.64436402817512 2.66077949100345 2.62309367895988 2.6193519680358 2.63274024554013 2.56012177134322 2.60503138869667 2.63611760035495 2.64340045112899 2.64314667424895 2.58233619576758 2.6339676399014 2.66133918133886 2.62227101557371 2.65656852436863 2.67955109335152 2.6052426514046 2.64670319690977 2.67544597518172 2.66415215800473 2.59965889446146 2.5612094223999 2.56221454594542 2.62826506514882 2.64649659243126 2.62481999660726 2.62364339584228 2.65880789929475 2.63798741492993 2.63046397941016 2.64785895728614 2.63157498539764 2.60086428133391 2.60440616458412 2.64197374872175 2.65564827896726 2.61000665718039 2.63773739220266 2.64298708964659 2.71196318588302 2.67335843679066 2.65415175467238 2.59722723543171 2.58535654730595 2.64117571619367 2.66308505555481 2.66845779331782 2.67229722401196 2.6256961264958 2.65652260296193 2.6608805890096 2.65720396306504 2.67976746104684 2.65770496696857 2.65969353865264 2.6706460217597 2.61852873071275 2.64036018032847 2.64756244629567 2.6165567927199 2.58635903008759 2.63422137558935 2.63294121118756 2.62703460056346 2.63588497943114 2.58029196260233 2.62661505538858 2.63857955211066 2.63614276072241 2.62723822558609 2.64724611105218 0 2.61595528376588 2.61650405478084 2.64350887440277 2.65565861063971 2.64729037241904 2.64120493410446 2.60692940629914 2.65462272648748 2.62546430934206 2.65902158525863 2.65406786261833 2.68277621652479 2.66606898604764 2.63707731077952 2.61337953582458 2.64970035913003 2.65252616990251 2.64631803353314 2.60542331633478 2.65795837458295 2.63333470692837 2.65778403368217 2.64381708462167 2.65684277916803 2.64449479493926 2.61173036867836 2.67425522499046 2.67965467485848 2.62806430204197 2.58983637832942 2.63588740206437 2.61483324013983 2.62662407592836 2.6626253033565 2.66484066174426 2.64599037902674 2.64728059553245 2.60779570557896 2.64753608327662 2.69200158736167 2.69123773853584 2.63933072424777 2.61279289923782 2.62822858604144 2.63795386913575 2.64774907979045 2.65391426966376 2.65315171772604 2.64157155025058 2.63327716312962 2.66961067234981 2.55389397716471 2.53070580903852 2.65270207184845 2.57143030709992 2.60740830023135 2.61773211902115 2.61492192323349 2.65583238093927 2.65232833811221 2.67480930816192 2.67807316047248 2.64721047098758 2.63511611445334 2.66711044542674 2.64012011307374 2.62265737983667 2.62309996725865 2.64331562991874 2.62506811131992 2.64493459567678 2.63711556832523 2.66901649950546 2.59987307254483 2.64213275010691 2.60278859909724 
METV3      2.66949484620489 2.63356569258818 2.63174397281421 2.66928599051693 2.60938093420517 2.61448336079111 2.65457748500994 2.66275413116134 2.60583071824565 2.67206230461863 2.62765187769443 2.64737837683388 2.63419680150412 2.60367891827107 2.64151042777799 2.71465044240281 2.60998751234686 2.64348156565331 2.67427711462171 2.6669608610434 2.63490010443786 2.61792729421226 2.63930563961144 2.62279522769964 2.62872828445985 2.68824155290094 2.64362471447609 2.64235777898285 2.66291913997109 2.6618739222532 2.65425141223486 2.64484351533333 2.62251418396422 2.66721316611898 2.63904729400842 2.65197230223568 2.57295824258403 2.66514344984009 2.6457494669133 2.61433149786088 2.61967533635906 2.66680072625415 2.66233941332902 2.6326134780882 2.66806254519214 2.65270638687053 2.65234153690301 2.66589515340925 2.6796842146853 2.65006099554819 2.63634223758607 2.63784824652463 2.67945174306724 2.62300790229133 2.62416458489328 2.63904994950137 2.65270348584038 2.6219902748319 2.65707488077866 2.6587418812846 2.6518057569403 2.6470392960344 2.66367662821513 2.65419835772689 2.65444284030092 2.66745468383618 2.62338246849705 2.62037426937211 2.63362991939594 2.64063289648349 2.65178828370905 2.66848941603243 2.65390521561114 2.65583726132286 2.68663595292856 2.68727807655173 2.69022633214841 2.62403323099396 2.62535033992997 2.61608754496744 2.65428750296267 2.63842577673717 2.61430805505108 2.62677521001085 2.64467083844242 2.67203263457965 2.64947823669351 2.63129239374823 2.63939814917404 2.67441425218778 2.60979550011277 2.64737324198262 2.63917810239328 2.62663882243498 2.63740201384491 2.61595528376588 0 2.63097182872401 1.75561722818828 2.68813239765214 2.63878778204427 2.62813855074274 2.66304234886011 2.68301458631202 2.63498678778372 2.65551720189332 2.65221353164302 2.59382360082646 2.64901042651926 2.65637115540305 2.62241508147158 2.61849054769177 2.6609436867455 2.67181259737834 2.61333131937355 2.66064182337495 2.64012960149601 2.64548502970283 2.63891031798036 2.66016642150933 2.66160429775984 2.64484981187116 2.60077132284328 2.5843583619473 2.65304645485989 2.64566202800362 2.65393272137729 2.59555067687086 2.60150889058481 2.64351049591203 2.6548108444616 2.59019413758346 2.6541889664369 2.66222633609061 2.60197848776913 2.64854544524075 2.58232597040263 2.6416795099129 2.65483941931218 2.65052556548428 2.65314809964012 2.67300383389688 2.67398187563456 2.64351784473077 2.66329574446065 2.66019377184058 2.58894079918801 2.66398760519446 2.68136859992777 2.66202069768296 2.63285835491172 2.56871240578312 2.55303148838061 2.57109417591268 2.62830133067889 2.66459810969644 2.65212204057194 2.64396600105046 2.65579159659912 2.64228757728404 2.66198948524711 2.6516865094901 2.64142523750339 2.63987309846646 2.65713761600622 2.64998645787564 2.59622986453125 2.60024265537248 2.63993408527108 2.65702687220141 2.60749742859352 2.65443467367002 
METVM      2.63940402696246 2.66722442804329 2.64742110002954 2.64567557113762 2.67238028668367 2.638857591227 2.61662490507047 2.63038708729865 2.65783920860637 2.61936467609159 2.66511523321132 2.65438816078597 2.65707748886874 2.63747577440302 2.64497201073779 2.66497265889497 2.63596746853747 2.65125966744654 2.64688641480207 2.66636709741975 2.66246030300799 2.66200581939653 2.59520226884874 2.65631763618281 2.63733569573592 2.65861349585554 2.65568562708422 2.66160688358441 2.66499915093876 2.62780010673334 2.66600759387702 2.65641366979499 2.66191403269388 2.61001972234806 2.65492882785316 2.65480393344756 2.62320761696112 2.61493999125699 2.66463620172953 2.6524119864483 2.61845200011201 2.59908263156735 2.64271185026835 2.55751054399631 2.66104927836194 2.61235221544318 2.56149194666827 2.64473234364101 2.65173749894211 2.64369982058473 2.65419871518465 2.65993996871574 2.64442493647767 2.66246211572868 2.55966040729982 2.63124471120193 2.5861458089218 2.61127328867544 2.66934240847073 2.62883882429416 2.62621410658256 2.64519675579127 2.61687976407638 2.67088384992798 2.65315337485637 2.65044668603597 2.6207990443635 2.62679337704017 2.62985131000571 2.58617607996918 2.58289324639754 2.63698678152599 2.65399637322863 2.65210774415108 2.58497879339758 2.59888407329468 2.5776234764848 2.64056560087814 2.64618410979807 2.64536472986194 2.63633004730617 2.65507327518272 2.65499423445871 2.65449445714861 2.64710763955435 2.64553101446626 2.64091332863349 2.64800672220026 2.62418030762306 2.62279808792474 2.62533825128381 2.62939809577447 2.65134491541683 2.64728067461855 2.63735019624455 2.61650405478084 2.63097182872401 0 2.63535811492498 2.67999999357112 2.67026764645086 2.64880275485654 2.64868580705049 2.65566396563249 2.61559589135007 2.64633895771823 2.64969021294775 2.64956246341938 2.66542997773193 2.66211563197319 2.62927650085095 2.63384418612555 2.67005145426309 2.66919523227445 2.6237353764211 2.65333441529736 2.66203743952504 2.65768695577407 2.66256917396144 2.62010866211217 2.66349580101861 2.64454165663091 2.5626740084054 2.56839460550052 2.66095091465466 2.65370323965575 2.63354639045964 2.63281853059334 2.65040511512685 2.6078286893219 2.53686962470706 2.64614897110572 2.64299870517972 2.63055427800664 2.65378992380233 2.64602729497326 2.62275220097387 2.62588945575046 2.65058848936253 2.61945394116514 2.66192712703233 2.61299984352052 2.66055042606298 2.64531006953611 2.64698107443871 2.65695666386049 2.65234315675494 2.58549806358454 2.58669567852799 2.65472847538898 2.60731712820203 2.64285771907408 2.65825060981379 2.64988755067646 2.65324533797024 2.66006075231182 2.65841855344385 2.66841036988453 2.64991948143808 2.64752982792278 2.64293971710303 2.63585997257141 2.64945634369836 2.65090886423067 2.66209603891634 2.64913654397927 2.64377859023613 2.67958548202528 2.62164863368745 2.62453331308745 2.64484821194031 2.60333204474727 
METVS      2.65436307420528 2.62704670920201 2.62255209962201 2.61285962816135 2.54702030161166 2.65533396373251 2.63514097860221 2.64331336344155 2.67039525459241 2.62812977001019 2.62344615342646 2.66298390849625 2.63760714456035 2.66152075225197 2.65563790692742 2.66413401272658 2.59598797044244 2.64666427340792 2.64692648312235 2.61411284377556 2.65973467899041 2.67755321579967 2.65766239518352 2.6567759926192 2.63874105676916 2.64317951559043 2.64927998330074 2.62867087229515 2.65267385266493 2.63312535381236 2.61922407231287 2.64088780636315 2.64133530253296 2.65450098334968 2.62756705663721 2.60991840231925 2.63322648789225 2.64597294353677 2.61676624829829 2.59628408351399 2.60434836611704 2.64180971872515 2.61136039901943 2.57324486032361 2.63944188546809 2.6278448747177 2.61932636795924 2.66164986464449 2.62616317000663 2.61028560229984 2.64142965003729 2.6491293891478 2.65394292736815 2.63791231293114 2.59058431147206 2.65205723741209 2.66079506714671 2.65247255014408 2.63246405708192 2.60389366191222 2.60354848728335 2.6451894430622 2.65463773392217 2.60437680570018 2.62539541077101 2.65406992611986 2.61901565920421 2.64765743942388 2.6397481543222 2.61692578143862 2.60055171411193 2.67838351476021 2.64607523953417 2.65157779267131 2.65119724654498 2.63256894560213 2.64619807589327 2.64938070061282 2.65539511603607 2.65112931074968 2.66324953598021 2.6443310838875 2.63880217619593 2.62448840411018 2.63430828350028 2.62324970757998 2.65265124506224 2.63719538749838 2.64801893431784 2.66717883923864 2.57949951960781 2.64501585324467 2.64748660755827 2.62195081992627 2.64393228680228 2.64350887440277 1.75561722818828 2.63535811492498 0 2.61392259220632 2.65516030226574 2.63714722456416 2.66481055555342 2.65693666382702 2.64414795342901 2.63643933799333 2.65063558745175 2.62439218819442 2.66974426039654 2.64177791066083 2.64628423924371 2.61343134710271 2.6458218900145 2.63942341285956 2.64304746893903 2.65487574915727 2.6085955879705 2.64884297614594 2.63517655213005 2.64809128091328 2.61972229643631 2.62097970478955 2.63834182378913 2.62716796469542 2.62120298644814 2.65075089314795 2.62631504798773 2.64845536384383 2.60460893175298 2.61861997412383 2.62073652116694 2.6475907826938 2.62845616022715 2.62247063114291 2.64719080255783 2.69262399693678 2.70985258798433 2.65554135475899 2.62835197520177 2.64456992156282 2.62567713958533 2.6560161479968 2.66609347610133 2.67254174027203 2.63131035628261 2.66083473915423 2.64910286759031 2.6527626647469 2.64647922372022 2.64453568991485 2.67409358101474 2.63227759947571 2.61094303826494 2.61673879934629 2.64541247764091 2.63140278065943 2.65383327955526 2.65011529377963 2.65807144252684 2.63292643033756 2.65823493930448 2.64021402234001 2.62486078847776 2.61746644046965 2.63674300117206 2.64672451679459 2.59922353663066 2.60447294831907 2.65819200866468 2.6289797003151 2.61774123700689 2.66039705254425 
MICAI      2.63676574436878 2.64649087254043 2.62453568164548 2.37202248377164 2.53892577914841 2.67324114753214 2.61002623346892 2.63081306796333 2.60883198805326 2.49556063712273 2.63730130958983 2.38585723523208 2.63685258347798 2.4690546416817 2.66134807556311 2.11606271420547 2.63487485898448 2.66927701023596 2.61727096761893 2.62004088418271 2.51314971488351 2.48834259652208 2.51624591033622 2.39862721857717 2.49009786706707 2.41684289974227 2.43711054806368 2.62277853430954 2.62309288519794 2.6551549119549 2.61902490833422 2.36486807341647 2.63747764551627 2.6532277996849 2.2632743686111 2.60611178252292 2.61728455720458 2.35351145276117 2.35528080121588 2.28610617969271 2.40119640901938 1.79912259472063 1.91738693505465 1.77781146528059 2.57528634245919 2.60930859283269 2.61647445868427 2.64193791718995 2.56575450309487 2.63187175483123 2.64000563833836 2.54624946709979 2.28552349427664 2.16005830913105 2.44984139932809 2.52436227313309 2.49379271756715 2.50488210547931 2.64803988176875 2.63115704089423 2.3285996971542 2.61673696774229 2.64417454166248 2.62466676498254 2.61835116527394 2.306200374903 2.58655234205778 2.56030007993096 2.41271113665526 2.61315139547435 2.62501248703068 2.61841339363411 2.61369299502423 2.62431567929741 2.51205586549132 2.55557544569721 2.56829500684896 2.46183093229689 2.43973139606711 2.48204284393602 2.54406058338243 2.62636002169398 2.65002997590463 2.62819926713792 2.65212554965154 2.61239130312584 2.6444516335782 2.64265845855637 2.6765097720245 2.6002116038903 2.65339041866561 2.66330143923067 2.66277956934584 2.63620604936779 2.65783313519698 2.65565861063971 2.68813239765214 2.67999999357112 2.61392259220632 0 2.62754103713326 1.0270586256103 2.62482827775446 2.54083230998392 2.33679840744607 2.61993785668441 2.62718944725738 2.62716138898631 2.63291010712232 2.60083850999782 2.64411543172963 2.65064062525519 2.07879653554623 2.12079928804045 2.3518206698422 2.63192597676007 2.62482701148623 2.64231922543298 2.54097617034807 2.61526837225757 2.61973233057706 2.29658342921542 2.59006500240812 2.57846554930032 2.35148929789262 2.61574064532595 2.63511724415333 2.64649919297632 2.65274991328265 2.64086046482698 2.60623199296726 2.62905294130571 2.63837990816166 2.64327618416108 2.6440679345376 2.60555537226491 2.59675967667668 2.55556156463983 2.2693915965039 2.21999597062015 2.63183352849609 2.52548434059806 2.51191951862755 2.49721492400954 2.2259158581833 2.34484056672162 2.27354246098946 2.57788992756993 2.59555218230673 2.37549204126529 2.60484703833429 2.63566205071145 2.6126155899782 2.64537189518034 2.64832662717934 2.13925642074967 2.42550480452476 2.45046527253909 2.60696062982635 2.638188397864 2.37061564450932 2.64465046590399 2.66178901071279 2.6588018121465 2.60982470093001 2.64735070868994 2.59420217362055 2.53939433500048 2.65102296378796 2.64771967342608 2.60565722870825 2.61904401702318 
MICAN      2.62123157775465 2.63244229682729 2.62255498342404 2.63597831025269 2.61274207796813 2.62325569545954 2.64904957151821 2.64288248764774 2.62776034368628 2.6159652708497 2.64599614219175 2.61896633157674 2.64755049287937 2.63306365285241 2.64619298932132 2.64129221524684 2.63062633286514 2.63427365423665 2.64855742463111 2.62384747369021 2.61838449126201 2.61900326812388 2.6192145239481 2.62716371699421 2.62112150523126 2.59564018711842 2.609505072426 2.59583206513525 2.63721129858804 2.61279078113643 2.64032543090272 2.60956153985875 2.64620743225443 2.65397030402414 2.62061288687703 2.63924991043081 2.6362783613358 2.63993094487979 2.6266541213286 2.62694890117999 2.64309685663838 2.57072692766741 2.57893412050475 2.56241992124793 2.64773250871115 2.65200090749861 2.65089291643508 2.65182902547513 2.62686120917 2.64286918169526 2.64362423821569 2.63632793196358 2.60981836631179 2.61991540192861 2.58748372632177 2.63990892961719 2.63415627296398 2.63738345811366 2.64478453422439 2.65061157231081 2.63231957975963 2.63930302921283 2.63566528331804 2.65050180215873 2.64739185905531 2.6083448473192 2.65766634967567 2.65669406751119 2.61428196300388 2.63820473219111 2.62832386400274 2.65628306744407 2.64037873897027 2.63429815115371 2.59934727566495 2.62745300503481 2.56612523972335 2.6315234143469 2.62843143758815 2.62868729346429 2.63219186977101 2.64778203933899 2.61628292166697 2.64996495044651 2.63476278177409 2.63522196896057 2.61511342588881 2.64802151051583 2.66338417676452 2.63955545238774 2.65067780448191 2.63260143446312 2.66236661323097 2.65538734426484 2.66022635748935 2.64729037241904 2.63878778204427 2.67026764645086 2.65516030226574 2.62754103713326 0 2.6340208651019 2.64236515238383 2.62197266425363 2.63453700266629 2.63937657904472 2.62678380875177 2.63010594788562 2.64890460893772 2.63008852535918 2.66352146689626 2.64433573667104 2.63145245204595 2.62691215857245 2.63810755304269 2.64598693516771 2.65074375293267 2.64132062336385 2.62989863131624 2.64293719495978 2.64549522642513 2.61994314737857 2.64607412807786 2.64449347715611 2.63204351195209 2.64034536469894 2.63873221550789 2.64686103491194 2.64941599113514 2.65007650024955 2.64956223564111 2.61602695713032 2.63764843553713 2.63970835046647 2.65388368086471 2.59015600297805 2.59276173115396 2.62489157700192 2.63005552343844 2.61737730432351 2.62704201587938 2.59640607132966 2.60348713937244 2.58309216818437 2.6393979600062 2.58969762898158 2.61059696515608 2.62934258811109 2.62939582718142 2.58250352299031 2.63303096461951 2.64684004122491 2.66991802139282 2.662260204624 2.63792129233974 2.59763214219685 2.62335592865623 2.63476391571253 2.65758730742701 2.61287290965851 2.61482384450051 2.59229541736719 2.63917947507656 2.65008554046067 2.64603210046925 2.63198671524773 2.63683398720232 2.62765080720829 2.6425965586882 2.64209068266208 2.64815076131341 2.64289511234281 
MICSL      2.64333743577232 2.65250763035098 2.63624220396953 2.49618125368447 2.59418888220091 2.66757205697781 2.59926294634122 2.62011177235266 2.63943385100845 2.55157935513052 2.64574813283661 2.49428386025457 2.64168903009714 2.52457837233739 2.65648774381128 2.35577771223998 2.59728593512796 2.65609025708592 2.62850278968734 2.60162583945303 2.54509221673138 2.50633349267575 2.54714087084641 2.48370719368393 2.56725665305344 2.56111740239977 2.53145976530332 2.62677650454947 2.63372833614831 2.6255605188707 2.62989871949631 2.49570811125866 2.62960279172351 2.63426657730231 2.50954139710529 2.60947042925108 2.62724695588995 2.49993671042089 2.50532344554028 2.46920533989258 2.4890226540247 2.14112774753715 2.27647577197888 2.11500076058347 2.60406465687944 2.59792483193073 2.58873877646093 2.63594237206844 2.58536297371412 2.62819654983975 2.63591962247441 2.56911751167216 2.42684236362913 2.37696287646972 2.57002713679945 2.53253867911842 2.50735689139546 2.53333605391873 2.64848808124849 2.65185852888859 2.47944661869131 2.63975306662769 2.61437260785315 2.5956374636453 2.62286491372543 2.46198687159306 2.5563224311101 2.58410905464243 2.4756049341722 2.63487270434521 2.64060298032425 2.63711822415889 2.62789998161765 2.62680492521563 2.53211672980876 2.5565321694261 2.52755977995283 2.54830669526917 2.54856431864202 2.5513522475654 2.59108914835827 2.59058895087508 2.66791622607298 2.63578408107921 2.64226619985853 2.63577451688521 2.59853845665017 2.65439538382642 2.67383210618638 2.61181068713413 2.64337577533401 2.63098385866903 2.65693886513191 2.65773191035068 2.64837430774676 2.64120493410446 2.62813855074274 2.64880275485654 2.63714722456416 1.0270586256103 2.6340208651019 0 2.63242170348694 2.62577951792915 2.47214188553961 2.58856297465383 2.59020087992426 2.56822229804946 2.6311227969002 2.63074808691074 2.64867416892658 2.65726093757344 2.39396843177079 2.4192701617186 2.49311988747898 2.64024497046188 2.63945907187322 2.63492449368226 2.55493834455908 2.59999326104161 2.63921032043509 2.33553791425192 2.61156389590342 2.61545994758004 2.46675502107284 2.62839120481716 2.64071868142288 2.64354061694439 2.6524327636905 2.61199541196292 2.61047030729759 2.60737327191351 2.62511779654397 2.63910919015367 2.62498428651104 2.610446464856 2.59838222601748 2.60631560584216 2.47112820788688 2.42178990052228 2.63084897726208 2.54935967764447 2.52981429802781 2.5113150376638 2.45492350876418 2.47491872027616 2.44278055841678 2.51639597171973 2.56000080281823 2.5102316929188 2.59413136814945 2.6648722253974 2.60222022860265 2.65761994868485 2.6428018714636 2.41782498667278 2.53253472986078 2.55130521437414 2.58556236994725 2.62326820214969 2.48364686058055 2.63627806078171 2.66591922994609 2.62234267301975 2.61478981790234 2.61319330827611 2.63267743681095 2.5919193952616 2.64764044806131 2.6235067800784 2.62173887256284 2.61151240535431 
MORCR      2.43779351301149 2.41722172886728 2.61282880536005 2.64917098586152 2.63613954564379 2.57927219010871 2.59742956413278 2.60988317131546 2.60756767185267 2.65725469279087 2.62483830080042 2.63106805343359 2.62473234639798 2.64250593009042 2.64824149595514 2.63486311940341 2.61949521990507 2.58342083405313 2.63266931800752 2.61147078813986 2.65198722488734 2.61395165373338 2.64070518278438 2.627886583925 2.59002428540542 2.58905990472262 2.6283694982548 2.64247938826143 2.6347815314731 2.6525216401998 2.63206594101054 2.64310105311381 2.62955100629296 2.62925924422239 2.6099383603261 2.62214198416582 2.6726565500133 2.58440320165062 2.64206854829165 2.65703798133169 2.63428519812745 2.62919395721727 2.63074785610142 2.62308665128301 2.61892363789766 2.63170439107932 2.68705508715103 2.60298601680481 2.64641142376049 2.62511734951447 2.61857164318162 2.64582783699767 2.64226817576774 2.64608835816877 2.57875212702441 2.6447559171459 2.6380022000572 2.65653515854007 2.64649722270727 2.59911165826 2.6424708130377 2.59512033156131 2.61632674397247 2.64866670916349 2.64760380955121 2.63248781633565 2.69469850364596 2.63504301148962 2.59669710076034 2.63106756555288 2.6339885413556 2.66197712560676 2.65199937374529 2.64688138928093 2.64517302795367 2.64643452684086 2.639208621213 2.63642969828175 2.64186676210068 2.63346906332355 2.65241054061303 2.60763946910548 2.65168958987362 2.63759281073783 2.65247573711586 2.62692327635287 2.62800105358791 2.65022329147985 2.62133983597807 2.62598505043402 2.62805355947982 2.60914362417523 2.65432839574486 2.59984578672477 2.67435050736777 2.60692940629914 2.66304234886011 2.64868580705049 2.66481055555342 2.62482827775446 2.64236515238383 2.63242170348694 0 2.56351111839996 2.65718003840937 2.63933004276939 2.62582870977127 2.61975205323447 2.63370934110382 2.64931244914545 2.65606001683989 2.65843758998522 2.64246914287326 2.6479213671194 2.58547577305619 2.62690881459767 2.6372154069678 2.62696216916693 2.64262043451896 2.61267174457227 2.61861429451703 2.61962550216532 2.64370744651883 2.63814545751903 2.63796810229185 2.62931460166037 2.63637614899279 1.98776720575203 2.17556896974024 2.63823523617318 2.64979007165597 2.62453668184971 2.6476786037054 2.62418710517761 2.64417715804848 2.61712739320106 2.61625630160976 2.62931775618644 2.6358511948301 2.63529478109962 2.63755096790568 2.64360535426974 2.65789481191675 2.64352334999763 2.63230185199336 2.62538997897099 2.64213980049817 2.61858510563063 2.64759430541132 2.64142730752885 2.62131113651838 2.67191642190794 2.6473478109198 2.64809021550793 2.5979373035678 2.62872052797736 2.636490905742 2.62178762684486 2.66265412156422 2.63338470028665 2.64501680508657 2.67769217751642 2.62992569127465 2.62403924910605 2.64431962579158 2.63269055813047 2.61738413478692 2.60803872695698 2.62429193057732 2.63655426641861 2.63624875950233 2.62833081137199 
NANEQ      2.55588374910487 2.74518431414611 2.67113591781582 2.43262052980915 2.60254008298848 2.65915782252789 2.61791288697874 2.54763811370657 2.37440220041362 2.58443082114352 2.69789391141928 2.60248128809431 2.74277383237441 2.69496460285943 2.62984411338598 2.76754936784796 2.6385070717137 2.6525269303826 2.51544089900424 2.48846426760717 2.5605106216753 2.73295550340066 2.64626331278521 2.70807317350203 2.71608273566445 2.3277384566249 2.47454277483486 2.61772673197162 2.48691232599087 2.75534992482871 2.75860296573047 2.59860518459319 2.64420257736554 2.52865403943604 2.5463720635831 2.73075465566739 2.65604718584636 2.69348914735606 2.51989645457572 2.65039749168044 2.79173450767568 2.69065677815338 2.7103444226873 2.63228405818238 2.48476331022016 2.65237169471497 2.66032268163137 2.57701471460908 2.24909319109173 2.68322574691858 2.6183382799533 2.77095718163068 2.57466669970128 2.57631064278038 2.51717478791182 2.63002552066277 2.60876530383576 2.6483954702893 2.65056545160771 2.54816100036542 2.67946429306608 2.61305424861294 2.56977977039557 2.67268648552402 2.36861056760776 2.64997436439596 2.62410657393318 2.99026218601624 2.66765929048995 2.47989403018702 2.46203911717688 2.78438416536795 2.63613198248355 2.69018168193343 2.41217815502404 2.54877098754882 2.49964019551491 2.66010470435904 2.71258477727555 2.67435683704053 2.64728739011293 2.60585714388606 2.62748894137289 2.63978738853751 2.61798161730603 2.56915407482912 2.65432192167106 2.65774393436428 2.63734039664855 2.62683952440008 2.64512789376955 2.63036299862225 2.6108810643306 2.62957977783048 2.60598885515298 2.65462272648748 2.68301458631202 2.65566396563249 2.65693666382702 2.54083230998392 2.62197266425363 2.62577951792915 2.56351111839996 0 2.72604663927222 2.7034013815636 2.60860105062221 2.58118476716425 2.78222968255151 2.65292149286667 2.65557181520238 2.69920863842272 2.48069081909216 2.49356172262799 2.8107431204206 2.64814063052337 2.73014333233149 2.72448011469575 2.65774325791126 2.60706672323505 2.55811099579821 2.60685869370523 2.61524351212556 2.68683551142204 2.69091795243747 2.50717955742721 2.66836799221568 2.6873182609141 2.80041102651857 2.83712188382284 2.6732839571398 2.73473879682619 2.5069429939276 2.55730802299774 2.39930787104147 2.8077189676139 2.78984014526051 2.67965646009847 2.52411979938096 2.62314061366171 2.39296680185868 2.75508185870479 2.66048231920823 2.71652029237777 2.72005143467281 2.69787932083189 2.78571052250212 2.52097945910553 2.58619692605541 2.56283356754807 2.70841486899152 2.67039800989192 2.60744816574121 2.62929784065402 2.66984968858094 2.57538973548884 2.58264545353292 2.6608882651387 2.66976202685107 2.65209644729718 2.66350413398185 2.65531264984079 2.63669527203475 2.66857501560556 2.64683113226857 2.65091520481558 2.52899036109866 2.70810104369745 2.54541141116828 2.56183516621623 2.50935479325677 2.5490803394516 
NATTJ      2.65118864422514 2.64751731666393 2.57802001828672 2.43905386530523 2.43957417076723 2.67733281259687 2.62599466842779 2.6249699098005 2.61133543264351 1.91718791077995 2.59144254290752 2.39839413818104 2.63486863643447 1.86006880223223 2.64978921196979 2.20182967743734 2.65964379041499 2.63130249901616 2.59027231991173 2.57465220455897 1.69856167427886 2.04973537546263 1.71233509159571 2.35865523348753 2.56491845379067 2.49322635920858 2.51199249760397 2.61442024418945 2.60087291828826 2.62728703487164 2.6098021426628 2.44889095678878 2.64356172218865 2.62126267513272 2.34517895411131 2.58404992896979 2.64483757498621 2.04988343130084 2.03187608457264 2.19762954512009 2.22423853829135 2.25452072730725 2.35670020874762 2.31171657786665 2.60163360549541 2.61678537568322 2.62116922012307 2.63450420998254 2.58553124417666 2.59619765722878 2.609275845205 2.50333794453586 2.31612287164117 2.26455819138748 2.54538210182489 1.82329041339767 1.77229772693051 1.81791597184289 2.64913951535338 2.59280813205357 2.08517014382277 2.62564396514912 2.61825181274556 2.58003039702297 2.61964102411796 2.39189759558783 2.58520192461699 2.39893297534355 2.20916910377775 2.60982833336806 2.61178597155955 2.32433445450312 2.54212214684835 2.54777845771364 2.30644946792599 2.27054776062569 2.39649354155253 2.30831859370888 2.31401289734703 2.31719151237181 2.18263188357131 2.63362263966364 2.63651042112565 2.66048668838549 2.64468184452582 2.63387577291768 2.62680491342145 2.65026339737871 2.59986357725971 2.5841402280508 2.63247152718712 2.65137894992431 2.65124562570752 2.63783466798699 2.65290199615757 2.62546430934206 2.63498678778372 2.61559589135007 2.64414795342901 2.33679840744607 2.63453700266629 2.47214188553961 2.65718003840937 2.72604663927222 0 2.64319908222025 2.5882151929851 2.59015199242543 2.60554014478981 2.62436561837447 2.64155411158943 2.62987957239204 2.38214499660615 2.34687455758641 2.41868105785595 2.63113253363942 2.63240726382954 2.60415408919914 1.80693362898196 2.61134678779205 2.63671445009859 2.37240005933718 2.61401576975376 2.60205601918867 2.3817528066302 2.59458906743978 2.59471477832484 2.616892100283 2.62495006827645 2.59998975614233 2.59725025626259 2.63115869994489 2.60968511306251 2.63362489066322 2.61571840463207 2.57953363105124 2.58071887029398 2.43265283593051 2.41185613748299 2.26539633352139 2.62678970042757 2.18490837169814 2.10842148254301 2.11988458831512 2.36569501014897 2.39717248606803 2.37903610990083 2.53196171639768 2.49987204653718 2.46413119136765 2.5718205948535 2.65691892707448 2.64085931608748 2.64936077697461 2.58565980468001 2.41635315785209 1.98966942020581 2.00828920007839 2.63189930021108 2.65475247032093 1.94209733216028 2.65635095311824 2.62528519249577 2.67365280249485 2.67980258455019 2.5829588341255 2.48080130249985 2.38118040932116 2.628493877807 2.60997151551433 2.52520801695825 2.5608791043923 
NAUPA      2.62737344223894 2.62342176376068 2.63113770446919 2.58663188908394 2.63861534798347 2.66524014318585 2.62527040036932 2.61668186713057 2.63895454014511 2.63748178831048 2.63223497935617 2.58460904857305 2.63246721725071 2.63768717527505 2.63871698985898 2.59653747179474 2.64752881222636 2.57332989584498 2.61452586801907 2.63651297882331 2.63091574124146 2.61495727081814 2.63084452092671 2.62849102949657 2.58081185984435 2.54118441491304 2.59371616479549 2.62545026154128 2.64439687002526 2.41738481773215 2.35974334545136 2.57975984485707 2.61376563921731 2.63633473316749 2.59050414191652 2.64951991331601 2.64851135774744 2.62447482432879 2.60374770432927 2.62857001900281 2.63977774365029 2.60368590872157 2.61287945822056 2.59747734897902 2.61054633066609 2.53977608147781 2.49410565948213 2.64025376090024 2.65038394894757 2.63731235227121 2.61349431359011 2.62917990563575 2.5656984673797 2.56182288284992 2.57635238450863 2.63786107957333 2.63938076799495 2.63418960144007 2.65162654576971 2.62960355270168 2.61599102288974 2.65825329362904 2.57628203893669 2.58619029478341 2.62615944087908 2.64478259792008 2.58108466515841 2.64271543345991 2.59383933152327 2.64378768151277 2.64424349610352 2.63087360379219 2.62802275158897 2.63487218547611 2.61468592485043 2.6418103455264 2.62204872281564 2.61130838292866 2.61192229603113 2.60883277733955 2.62363707243952 2.6355198429604 2.61384148783697 2.64302378150215 2.66077933586585 2.61319915306317 2.61321028409254 2.64145569486479 2.64658309015004 2.63298368946709 2.65973054663689 2.66499961798954 2.64033307819166 2.64735137612743 2.65479078626595 2.65902158525863 2.65551720189332 2.64633895771823 2.63643933799333 2.61993785668441 2.63937657904472 2.58856297465383 2.63933004276939 2.7034013815636 2.64319908222025 0 2.61102653063539 2.59711759107434 2.58281487791859 2.6338787669708 2.66884755364498 2.62358469816117 2.59226887142005 2.60128221556252 2.63601500375298 2.62815495872499 2.62739420810981 2.65026968691423 2.62263022737463 2.64576210257898 2.62269366637781 2.57421841525577 2.63630552388286 2.62581246333327 2.62989954010987 2.6425052657111 2.64985413449914 2.63523168532984 2.63641070573992 2.6241572749213 2.62664126168748 2.64522488026093 2.6208139946958 2.60542022867698 2.60260880202201 2.61061578280288 2.60989851937063 2.64340772936757 2.63284665429626 2.59911996004375 2.64906289877343 2.59421914783528 2.63161344453892 2.63301550221778 2.58336512771659 2.6172678893894 2.62650699289641 2.57564371777939 2.57231002893238 2.61584450034453 2.55143284608551 2.67055002763939 2.6020446299622 2.58299063349643 2.67031401242467 2.62668152328815 2.64261820244544 2.63573045459602 2.63392392745941 2.58406082670698 2.63273657150838 2.57661078284261 2.66775511327323 2.65325765237727 2.67419359814029 2.64172701213686 2.61875894518528 2.6473393075222 2.63483887665896 2.62178975461905 2.60612076776264 2.61863626790209 
NEIMG      2.62434656433103 2.64040338403717 2.59294174433388 2.52974107416173 2.63038937240384 2.6438017647546 2.59192587910833 2.60249921044474 2.60849537964889 2.59770430581788 2.57550917930255 2.58586999206197 2.635238048349 2.62170020929867 2.62506837380221 2.59299010831672 2.63195312296035 2.63657346286023 2.60813503832154 2.62035203666044 2.57830960097194 2.61299338668923 2.59914642260384 2.59160604797328 2.59178625341624 2.5964129587531 2.5882789969794 2.56941243537397 2.62617143288672 2.62840944178693 2.59260034055286 2.61477144660878 2.61998219902363 2.60842455584392 2.60547475507834 2.58758305000472 2.65014020372806 2.60122628825931 2.60420102706904 2.6027199827592 2.50398668161766 2.60479626622977 2.58872914909819 2.62395703935643 2.58973771447465 2.56938158352847 2.56003365079398 2.63742937699024 2.62079521481922 2.59534067561821 2.58130178024928 2.62678157608394 2.60897693497537 2.59750549728954 2.60948324867263 2.59618168506099 2.61264333305006 2.60395143546322 2.65665351801057 2.59244881951919 2.6203285486346 2.66235925495973 2.63825931340419 2.59301424781898 2.5953941227893 2.62473931335928 2.53016613262952 2.64658747122328 2.6033821213349 2.5489154781147 2.54892158713151 2.65976157147826 2.61379275196859 2.61278565748961 2.60573463579156 2.5798406487003 2.60553333787737 2.61480970183406 2.61571757178652 2.61258477773668 2.62209153003017 2.62383177912607 2.65041040721148 2.6605778730676 2.6246172199794 2.651769120719 2.6159121894352 2.66148543809363 2.57696180323242 2.58801429931745 2.6330771941776 2.6723426180596 2.67114770725032 2.61963353283977 2.6606242486773 2.65406786261833 2.65221353164302 2.64969021294775 2.65063558745175 2.62718944725738 2.62678380875177 2.59020087992426 2.62582870977127 2.60860105062221 2.5882151929851 2.61102653063539 0 0.475999651558224 2.64012448534869 2.64227471611519 2.66209755332372 2.6776955275308 2.63638879353745 2.63831264117907 2.63245815239774 2.62741515735123 2.61348955444896 2.63097843492145 2.60540027416019 2.63815503659652 2.61703803897612 2.57550741846168 2.61473400913708 2.61837722989871 2.6173748860156 2.62439820463135 2.60925596646304 2.62954635114808 2.61429068584961 2.59545031859839 2.61222358261832 2.59286696295796 2.58765591677113 2.60554941841116 2.62415082540134 2.65243918673175 2.65350720381976 2.56587933493187 2.59948719394923 2.58183066001459 2.63373193090258 2.62991788870457 2.63737682072564 2.63362768939259 2.59948139546369 2.59861681522759 2.5949032255433 2.60453284560047 2.59253832451299 2.56718556280408 2.61316260874757 2.63354913432073 2.6533611359394 2.65313978339465 2.66145563113995 2.58967852973661 2.62485688873794 2.64771762640969 2.61396359341748 2.66176551351204 2.63749205059538 2.63118000305407 2.63146280515869 2.62224718662065 2.63117511566381 2.64253864930799 2.61416561114724 2.60325613354307 2.61959512565733 2.61365903415391 2.61894712201122 2.62295127072545 
NEIML      2.61912642051181 2.63547032058929 2.58712407814206 2.53966349597474 2.61920752603017 2.66322851750624 2.61024663899005 2.61066358738098 2.58805330415251 2.6038273662984 2.59860021115876 2.60770525000395 2.63394578573888 2.6165592229459 2.6455697744685 2.57370130161889 2.61928967722624 2.67124578771734 2.60958484117365 2.6123133018951 2.58080347722295 2.60949079160677 2.58224184560834 2.59724951779629 2.54117292524389 2.58947644689501 2.59497626347344 2.54703575981749 2.60654343018508 2.62830258846717 2.59572795874362 2.61829692950391 2.60627372235394 2.61190768409877 2.60678615062337 2.58813709512 2.67832886322746 2.61727198952602 2.58981524049198 2.62480410512272 2.59412271505917 2.59477517939763 2.57770053772755 2.612604472101 2.58368705088233 2.61298971820697 2.61443351192434 2.63062093899898 2.62557127338575 2.60712699116608 2.58984666892413 2.59688312747094 2.60354687070056 2.57729898639196 2.58631294266651 2.59054593120305 2.60216661217341 2.59703710348396 2.65099237800887 2.58443071179431 2.60137862811407 2.66014746202178 2.6419321827982 2.58811253683726 2.60281295381824 2.61226470737934 2.57758803513508 2.68186166267721 2.62548165096576 2.54257874459723 2.54721555446692 2.66011226626495 2.60749365963306 2.60968127611038 2.6078737880452 2.58057547113618 2.60422215194939 2.60719488342672 2.60953666537836 2.60580822778545 2.60978690083555 2.61947972833662 2.67011392247082 2.66414537140165 2.62979636593082 2.63405693516654 2.54488489022301 2.67095358924304 2.59581323876323 2.59015092412156 2.6236485720752 2.66392152939831 2.67205896523971 2.63980537842372 2.67124353633136 2.68277621652479 2.59382360082646 2.64956246341938 2.62439218819442 2.62716138898631 2.63010594788562 2.56822229804946 2.61975205323447 2.58118476716425 2.59015199242543 2.59711759107434 0.475999651558224 0 2.63681462389197 2.65242826422431 2.62918935996653 2.67683192497744 2.6344120370913 2.6321551238201 2.63010758229976 2.62571414208228 2.60743438230678 2.63239844567488 2.61084563975767 2.6314471097998 2.61916976239662 2.59264578801966 2.61795226143787 2.61898028955903 2.61212601035443 2.62160391081213 2.58284197322431 2.61230255498187 2.6092411374332 2.59741450811617 2.60366346422805 2.61203492794342 2.59404382239154 2.58254006877382 2.60557583028984 2.63645266325625 2.63563264677787 2.56604408144138 2.59939726867025 2.58340725220566 2.629909707548 2.63330324160225 2.64179556443881 2.63388425677461 2.59576191750554 2.58698359736858 2.58422112659099 2.59836809076328 2.59573797454824 2.58770948313405 2.60648924213921 2.63381436882144 2.63882735751969 2.64314915790489 2.65127925732345 2.58552232781357 2.6196236092638 2.64426679689732 2.6187521457522 2.63239754456612 2.62278133418495 2.60436669174748 2.63140452188204 2.62909269582417 2.63022048191084 2.63092709313375 2.59031929693691 2.58416422722999 2.61059411705225 2.62111883348861 2.62316540271098 2.63117599397553 
NITEC      2.63111025865616 2.6254312288537 2.64072422852626 2.62791054007248 2.63648446659555 2.64357452435446 2.64882212629855 2.63872039512513 2.61026192305376 2.63544548587098 2.65333528233099 2.63730995472528 2.63417644549271 2.63793877083081 2.65679672779932 2.62474814728477 2.62652584401441 2.6233496155687 2.63839526458705 2.64271655958581 2.62613155245885 2.64261082692841 2.62977588660811 2.64609959968996 2.60068089494671 2.6258081921548 2.61299122694101 2.64027445823339 2.65118429513741 2.62223999128122 2.65350160010764 2.63805200751392 2.64852992161466 2.64783335347496 2.62916782437858 2.66114397849372 2.63578505231215 2.62182953412052 2.61810514280243 2.63425915089363 2.60388088673278 2.64698447062506 2.64819372511595 2.63486799784927 2.63108425669005 2.62728191668891 2.61977373370227 2.64783461960582 2.54643160026597 2.64831875738592 2.64314701213095 2.5974515430615 2.61041872968994 2.61617007724471 2.63649897756805 2.63614475859107 2.62714918153191 2.62201514721797 2.64909756569291 2.64650941655901 2.6472149899907 2.65166926568918 2.64248157922945 2.60011517825446 2.63555559764403 2.65969570003465 2.60598094181599 2.65678912950485 2.63354589388429 2.63637325149187 2.63236889338204 2.65948608360982 2.6562601536911 2.65471571175915 2.57491561202931 2.58013952630367 2.57388415297621 2.63012665789274 2.62932567070863 2.62717932981963 2.64987431919024 2.61220211677468 2.65749343108839 2.62471986128392 2.65263553952197 2.62415224237871 2.6716175425496 2.66287291583453 2.62833273588062 2.63394306512023 2.64890019497459 2.64712770220268 2.65636781493134 2.61790466590965 2.63345381618635 2.66606898604764 2.64901042651926 2.66542997773193 2.66974426039654 2.63291010712232 2.64890460893772 2.6311227969002 2.63370934110382 2.78222968255151 2.60554014478981 2.58281487791859 2.64012448534869 2.63681462389197 0 2.29431848014759 2.61542774391736 2.657817145369 2.64323284388965 2.64544496754829 2.63548445034749 2.61599405052376 2.64121875552805 2.60538035126685 2.63865674153373 2.62253090723778 2.61927100606423 2.60886825010197 2.62464555204172 2.62590660756419 2.61407347886774 2.65275762581076 2.65267311277477 2.63884664008397 2.62098304309287 2.63195625475264 2.63789665622042 2.62058976467491 2.64406534194916 2.64282757222839 2.65084133995359 2.64204801000694 2.6385866679262 2.59749891280566 2.64642977880776 2.64475860265076 2.63793257604375 2.64481710799994 2.62134136295666 2.63961880907727 2.61796275113696 2.63112041380869 2.61243873588559 2.61549997919101 2.63478662917754 2.63599819248531 2.64395305645048 2.59703426363862 2.64837886180124 2.64478948194086 2.64750160812253 2.63443184742024 2.61751551660587 2.60958827381367 2.62371536138836 2.63969647446302 2.61878211652651 2.63876510443071 2.65789196311182 2.66124389546508 2.65023104288212 2.64830046514115 2.6284785335972 2.61811654659212 2.64702960008077 2.6363570675882 2.6498116112218 2.63548723797981 
NITEU      2.63280960231027 2.65092019558908 2.65038227580626 2.61177530341158 2.59228274895653 2.62608745102997 2.65642892535092 2.64999890788556 2.63735599931158 2.5923144370565 2.64311544498637 2.62327981582404 2.65273757798602 2.61399765732198 2.67161334537245 2.62024413861852 2.66895154703717 2.65911737148679 2.62355590017586 2.64888476277807 2.63639449620569 2.59600219962598 2.62768099201263 2.63685112504644 2.64266653409519 2.63327741686122 2.64300189744524 2.64065828025215 2.62284391295972 2.63298703325194 2.62204153741951 2.63537745312561 2.62080974122531 2.63962786399125 2.63674546697231 2.65032688241111 2.61825113346886 2.62767919240981 2.55005316968369 2.60582351617589 2.60402950778786 2.60588972858285 2.58496288516505 2.58693335741146 2.59373913580805 2.62681643919894 2.59442300792088 2.63685841787744 2.64007455319562 2.62598166524152 2.63443291007348 2.5641042693637 2.60469499204424 2.59931362947309 2.63543980598608 2.62754335302747 2.63232632204706 2.62415051708512 2.63283382493242 2.64372651650081 2.55264740633798 2.6398686071526 2.62996068651755 2.64131539316854 2.64538085319299 2.63588846264443 2.6343177681565 2.67543456277524 2.63003056928561 2.62647846627872 2.63244058035215 2.64751505865615 2.62898744512353 2.62827945696793 2.62499927239645 2.60542340430465 2.63472222014659 2.62284239981077 2.62005993486485 2.61029289736188 2.62576868962314 2.64489328806272 2.62887078429878 2.61019802670779 2.65290643187294 2.65247279979027 2.65600432383261 2.66323723501644 2.66165446655266 2.64696244766576 2.64549838191049 2.62490399519127 2.60648243502477 2.63083904882134 2.66146351542629 2.63707731077952 2.65637115540305 2.66211563197319 2.64177791066083 2.60083850999782 2.63008852535918 2.63074808691074 2.64931244914545 2.65292149286667 2.62436561837447 2.6338787669708 2.64227471611519 2.65242826422431 2.29431848014759 0 2.65347556520385 2.6547145233131 2.57330993294038 2.58444738784059 2.60185799889996 2.63974728457286 2.63356989900732 2.62112164149516 2.60168343498131 2.64850235889013 2.62823821143911 2.60730154217163 2.62724124780907 2.62207657732457 2.62229625488368 2.653462295823 2.6623154747465 2.64378217846687 2.64556903215025 2.64326955300137 2.64627110722889 2.59145228992221 2.64989347851012 2.64553858774883 2.64625640309579 2.5702634874859 2.61838209819989 2.63427468381007 2.62545398378675 2.63314461265642 2.61539635078052 2.61380725417398 2.60270194524234 2.5934440445384 2.62504799692814 2.60395141910965 2.61386305926206 2.59744079248303 2.60503582916766 2.59768831225827 2.63348969725847 2.68175643011629 2.62732642513957 2.62683858848794 2.55589543211568 2.61102035842801 2.61872567381019 2.60361216794675 2.65187886609106 2.64954124071779 2.62576236802738 2.65576877928308 2.66299472069855 2.65807887905852 2.59413308177513 2.64321848355395 2.65057980406744 2.59084120885812 2.6504984696919 2.65146525765009 2.66297390841489 2.61717050230693 
NITGG      2.6647680205187 2.67348353994118 2.64236716500511 2.62199040112124 2.62847285590626 2.66678593224571 2.67057843357635 2.65101490401741 2.66915283576585 2.66356262344273 2.64857529367415 2.64655826202466 2.65090062270592 2.65902220629502 2.64989860877878 2.65350816096521 2.63769887334954 2.6566057454421 2.65554068726351 2.59499298520639 2.65248112070399 2.68969417023938 2.65623044792113 2.67630273988632 2.63420673185387 2.63798256926211 2.622908812695 2.65045928911758 2.63632779774494 2.64756465367255 2.60284359827454 2.65916310180529 2.61229927842043 2.65658305725822 2.64438588198432 2.64500986439482 2.59103627619821 2.6551234575094 2.64906417941848 2.61710824393654 2.66858509515306 2.66905370825072 2.65172632857506 2.64827114991945 2.66381507254229 2.63410081194032 2.65322497514996 2.661840179409 2.60763200857059 2.66896179861995 2.64774172113568 2.58702154471282 2.65113331955777 2.6288906601771 2.58222763381731 2.63973225866248 2.62832612562985 2.65027730386772 2.65449265732999 2.65473007264936 2.58135514123686 2.64983019027657 2.64192890714295 2.60113057893744 2.59743344000518 2.64140274942923 2.65590808793567 2.61578369292011 2.65157959644842 2.65318061336689 2.6030653228314 2.6832456928573 2.66468255645874 2.65799107729192 2.65819760681979 2.64937295773592 2.66609762977302 2.57158171279889 2.59032225702646 2.60342950991273 2.60914364314248 2.64290305627208 2.6640672832924 2.65083046333655 2.64275602170038 2.64786872416045 2.65062872783573 2.65752708515843 2.6629191962156 2.58857389453956 2.60561716148575 2.65684534271439 2.64519892160194 2.64908024180573 2.62963145810645 2.61337953582458 2.62241508147158 2.62927650085095 2.64628423924371 2.64411543172963 2.66352146689626 2.64867416892658 2.65606001683989 2.65557181520238 2.64155411158943 2.66884755364498 2.66209755332372 2.62918935996653 2.61542774391736 2.65347556520385 0 2.51310372885903 2.64579950321689 2.66447271249632 2.65258216627612 2.6498179956338 2.65363167385224 2.65365670100214 2.66115362171774 2.61283304615381 2.62315364081582 2.66183211613668 2.62329429302701 2.66355990328523 2.64595303427168 2.65203448779774 2.6572323156576 2.61378856235611 2.65781266681417 2.65441115508678 2.62441599137907 2.67424541652626 2.66493384712976 2.65687034467846 2.63222408106319 2.60395613029678 2.62563996584115 2.66257889975135 2.64285343501726 2.63381980443725 2.61889021610069 2.65450954324151 2.61747750071145 2.60970630453875 2.66689558147282 2.66480450914953 2.64524528531807 2.6762193912745 2.67855313772258 2.66427089144281 2.69362631062931 2.65141436264185 2.65068651750144 2.64877803685499 2.6353754463914 2.66770723672968 2.69449855042026 2.68446356494923 2.63389934369842 2.60541203465141 2.66170027107395 2.62197654646491 2.63436995721119 2.65027704551771 2.64752809820034 2.65465617007784 2.65496770426415 2.61271685066067 2.63464583445048 2.66986780211454 2.63460395811102 2.6369631831576 
NITMS      2.64610288141714 2.65968081841756 2.67695683928527 2.65016627813506 2.61211309086873 2.66138847656903 2.60457325880562 2.66154274107159 2.66433437722047 2.64411532205052 2.64457943226101 2.64979598775836 2.66240147213191 2.6552751186735 2.64945658552421 2.66577062246357 2.65945781713689 2.63748733650024 2.63644503363458 2.65945269372708 2.66685540368457 2.6381327037367 2.65590115079852 2.66030011484184 2.62009048619531 2.61758116297336 2.65452288958122 2.59510151388316 2.6220770458377 2.66237998997429 2.67925072324028 2.6449770737763 2.62400345037538 2.66555901881339 2.67738512765753 2.66942246645139 2.10416197881723 2.66232089683878 2.55488279167031 2.65665026920405 2.64821007511159 2.6621710582709 2.66204771596829 2.65499765555203 2.61618456516288 2.64902029716376 2.66732999040455 2.64706795510033 2.61515001677058 2.64705068892855 2.61484026764652 2.65787912713652 2.60849410226585 2.58677874426293 2.64765239472895 2.65183990334742 2.68120865112169 2.66646977217117 2.66830295460102 2.66751806185362 2.69026669009405 2.64747207812176 2.66621349808149 2.6864136286583 2.65566805472611 2.64781754141695 2.65920162828807 2.66663530567187 2.6846113453839 2.60080640855524 2.62760102802472 2.67996962270518 2.64467536062888 2.66249300913934 2.65158392151287 2.65789050911218 2.63760066851084 2.59384962438485 2.56029922252468 2.57726058197073 2.62741489111823 2.61190199668365 2.66662328988962 2.62790957630675 2.64061397131137 2.64857217741237 2.64128395181478 2.66641861694567 2.66270058577886 2.66778101512626 2.63920672279045 2.65123955576652 2.64423918874873 2.63350079841776 2.61878282067916 2.64970035913003 2.61849054769177 2.63384418612555 2.61343134710271 2.65064062525519 2.64433573667104 2.65726093757344 2.65843758998522 2.69920863842272 2.62987957239204 2.62358469816117 2.6776955275308 2.67683192497744 2.657817145369 2.6547145233131 2.51310372885903 0 2.67504655336782 2.66838710052482 2.63527932140736 2.637685915738 2.64952257567848 2.62803882108365 2.6262872941863 2.64612689483543 2.63234256754957 2.63791648595365 2.6007729703842 2.60378271766386 2.63938721872953 2.61840402330209 2.67426065868497 2.61832233222645 2.63924549616928 2.66573360556272 2.62247202895182 2.67899806084278 2.6113409594986 2.62944648620988 2.63309393466394 2.65635536423123 2.62966585419748 2.63849650641496 2.6720280030391 2.63184251116993 2.64882355905867 2.6869938319132 2.67876870186201 2.70413255655954 2.64510506895912 2.65631435354949 2.64537911183929 2.65984509295904 2.63736374461676 2.61875973998381 2.58600192565818 2.65624016016083 2.63148215237381 2.63681828449122 2.61595791535623 2.62567731153176 2.68877242670737 2.6983636511289 2.63552833987245 2.5827996279004 2.67713727952617 2.58622592206875 2.57046569828534 2.6193388230046 2.6125576547379 2.63014746030787 2.63995996747533 2.62827628709651 2.64048830773211 2.63490698498249 2.62607052611476 2.6201286004203 
NOCCG      2.638609017232 2.63304434153609 2.62807414612918 2.50444331038406 2.5784184962277 2.61350477065525 2.6478423772824 2.64811965530709 2.63835638646186 2.52096237328307 2.6375388033964 2.32349798611597 2.63271472434603 2.4592812640858 2.66470800606346 2.08395267865382 2.58553192426053 2.63100098137264 2.63565723200596 2.64090465658584 2.48839682541588 2.48882936316272 2.49432532308668 2.34593429808392 2.52394976555312 2.43475293064986 2.44092040753122 2.64582297161869 2.63100127556167 2.62757370775154 2.63253493866232 2.4593665912509 2.63211548186423 2.65035909502997 2.20248974621507 2.64275388300812 2.63500361964826 2.36940911196646 2.38232288545324 2.36873511362567 2.4492920163754 1.39756890195463 1.6545068055732 1.38278975908115 2.64669691343878 2.68488945131121 2.62769341587402 2.6493344887224 2.59597544200182 2.63581821354164 2.63494820030058 2.5713015450607 2.29152558743287 2.17834019408361 2.45470672926815 2.54007527978827 2.51783179699492 2.5236927662068 2.63890684743533 2.64975453305305 2.3701156548766 2.64267779917982 2.6194638138707 2.6059742317378 2.64076614244197 2.06901454210888 2.6058012981599 2.57446675397522 2.42611491338368 2.62464840091465 2.64014484427746 2.61427041923903 2.65433191204391 2.65454368534487 2.57459572589423 2.55915420172948 2.59335298823948 2.54401563086802 2.55273105244753 2.55211058393602 2.52027036655185 2.61878932662545 2.66877390320869 2.63498444105836 2.62852237434936 2.62937473213007 2.65390696535003 2.63187509971046 2.68676660044333 2.63080152089746 2.63184770288396 2.6233561775663 2.6571360808113 2.62384249184343 2.62844299834076 2.65252616990251 2.6609436867455 2.67005145426309 2.6458218900145 2.07879653554623 2.63145245204595 2.39396843177079 2.64246914287326 2.48069081909216 2.38214499660615 2.59226887142005 2.63638879353745 2.6344120370913 2.64323284388965 2.57330993294038 2.64579950321689 2.67504655336782 0 0.587128892296218 2.34545437560076 2.60209141348553 2.63265984265597 2.63012563358105 2.5257324336559 2.59955617951868 2.63164751658247 2.31374076092474 2.60527318044842 2.61825783593418 2.346250243057 2.64712402287358 2.64569118832284 2.64263999143689 2.63052915780732 2.64937245693962 2.64429775085449 2.64893669019667 2.65670217212581 2.64190640588088 2.62423898756495 2.51410227175202 2.55429839892294 2.53366342638362 2.19191618903141 2.1693602930197 2.62345501572249 2.53364947368181 2.52943592896452 2.52955758560638 2.32286368288039 2.32454230883658 2.34568377037143 2.55008623038187 2.54975117393543 2.36157552606366 2.59364099993315 2.66867292171136 2.65628772090227 2.65360546902581 2.63707860914223 2.19154171563712 2.46930252819572 2.44609674938005 2.64478717555917 2.60760665639684 2.46226307548399 2.5951772609949 2.64566569107886 2.64346973670131 2.63236798102988 2.66305920342842 2.59952439414825 2.51388274024955 2.64488854130045 2.64539468398336 2.62786871700818 2.65056110320323 
NOCFA      2.60806833975463 2.62387431011446 2.63177647812184 2.48932857268061 2.60575537772461 2.62483121060315 2.64620075480118 2.64241660315157 2.64389438900828 2.52145048468271 2.64615257514939 2.35689311940458 2.63666495177638 2.47394310060625 2.66583522613481 2.07751296530777 2.58640162334324 2.61451599805235 2.65161545156389 2.63717234753088 2.4931879994684 2.52664083953239 2.53578725478355 2.36656462634557 2.52973669785471 2.41007626104916 2.46574384808108 2.64931014732832 2.64037388754646 2.6184497436864 2.62404081428731 2.46622605225588 2.63186710335726 2.64551732675506 2.21893231172516 2.64602930987862 2.67541012620122 2.36829389619726 2.34097039255551 2.37008132065207 2.43211857935438 1.39320066562841 1.68846893398219 1.28942069193293 2.64217158625417 2.66463471646044 2.61397794230732 2.64784616998483 2.58647612847086 2.62420800118108 2.62478082508185 2.6029108590494 2.3194993017201 2.2287581835392 2.4417361190971 2.55590763488236 2.53554101630391 2.55389525759453 2.64627498713767 2.64762617109512 2.34104268005358 2.64922355919459 2.61928193573019 2.62244997057321 2.64258152870937 2.18522944256132 2.61182563643391 2.62167290069356 2.39800817287872 2.63849258520117 2.63702455749602 2.61932449967291 2.63919534656358 2.63978451844471 2.56808826720546 2.54247663271229 2.60861597215459 2.5421111266337 2.54437965060834 2.54295077474228 2.50760386228178 2.63070313528598 2.65290404945073 2.64203795995823 2.63616053868123 2.63223808029104 2.63366855212607 2.66446152994398 2.67264112217044 2.62484744626408 2.63580055976583 2.6471161835333 2.64956761472295 2.63695291901549 2.61414348965931 2.64631803353314 2.67181259737834 2.66919523227445 2.63942341285956 2.12079928804045 2.62691215857245 2.4192701617186 2.6479213671194 2.49356172262799 2.34687455758641 2.60128221556252 2.63831264117907 2.6321551238201 2.64544496754829 2.58444738784059 2.66447271249632 2.66838710052482 0.587128892296218 0 2.40342127099607 2.60730938827858 2.63526418455893 2.63624449779663 2.53628493989186 2.6215810799302 2.63637776136429 2.37020529881471 2.58738020512973 2.60753196258193 2.35796566336199 2.63284187739909 2.64834688479016 2.6453954787313 2.63611782124355 2.63517289933171 2.62722694722166 2.6416864637541 2.64838335762387 2.64136061346084 2.62324414100862 2.53034311541903 2.54683720158983 2.54605288318458 2.22253095797274 2.17192312101758 2.62684553489278 2.55772608902126 2.54168314268959 2.54911092870923 2.33182007548313 2.36115083326798 2.37279858350972 2.56110480385221 2.5683388398244 2.37125817976964 2.59228464685828 2.64858202441208 2.66661229272669 2.66655016400292 2.62271911903007 2.15999008913231 2.45927409021225 2.46209505523069 2.65891274684638 2.6341616200771 2.46633942308202 2.60381249094624 2.63986936240716 2.67210792262576 2.6358995683763 2.65148667842968 2.60734647966008 2.57261210042436 2.64599174572034 2.6453591866464 2.62287005636788 2.63775217490707 
NOCSJ      2.64781039177394 2.63740668375961 2.63660448625509 2.39243894808537 2.52942094202902 2.67523254689763 2.6286475480663 2.61299099521338 2.63326459358843 2.56218376099974 2.63293231634797 2.35958946727077 2.64721369969191 2.52705198904731 2.65683082245031 2.02544270240938 2.63683778214975 2.60790063135189 2.64218187185023 2.64529220823293 2.50769110671719 2.47323223149741 2.50318914546852 2.11217935594941 2.48311279185166 2.38578276522463 2.41623384024012 2.64549908721846 2.63839142854278 2.65812805526927 2.63741606084468 2.43119328542571 2.62031060884883 2.62747011456885 2.15484430586459 2.63814163039936 2.66663653680583 2.51799302782332 2.40265700222049 2.55664334245156 2.33064259770502 2.00889907112308 2.01141546646059 2.00205723179996 2.61633572823635 2.58163677557708 2.61888451381364 2.62982564286018 2.60923479459411 2.64575011992919 2.63178894200824 2.53830220443502 2.296629678104 2.20159921053985 2.40440619655827 2.52507816446248 2.49799409365739 2.51431668503705 2.64015189402231 2.63959873192591 2.3044471344517 2.65841102873127 2.60621848037578 2.59517029543123 2.60918176656221 2.19997003945579 2.63839544299175 2.64957110753555 2.44605933029521 2.6234439133714 2.62287194310996 2.58329567575028 2.61221732812998 2.61435843392217 2.5685768848533 2.56396238625223 2.56091172390988 2.46489170486637 2.45946218175252 2.45281775073139 2.59258061578304 2.61788804341304 2.67613445470728 2.6533801941121 2.65354237471673 2.62103226544505 2.66648558708161 2.66550854431193 2.64902285427317 2.64033156712119 2.64569956995758 2.63880514454983 2.68348876301119 2.66046506119618 2.63086222449184 2.60542331633478 2.61333131937355 2.6237353764211 2.64304746893903 2.3518206698422 2.63810755304269 2.49311988747898 2.58547577305619 2.8107431204206 2.41868105785595 2.63601500375298 2.63245815239774 2.63010758229976 2.63548445034749 2.60185799889996 2.65258216627612 2.63527932140736 2.34545437560076 2.40342127099607 0 2.63401721914025 2.64795066973644 2.62421394288467 2.51579380844632 2.60372915998146 2.63173186610614 2.14572124435755 2.62068328703745 2.61984601989747 2.19677753066346 2.63283655801989 2.64401497722993 2.63302440071866 2.63725298985066 2.63730994971059 2.63071995538963 2.64287684613627 2.64909275822327 2.64402688558821 2.61259701140996 2.59300565609564 2.60401169636512 2.54783834891795 2.26279855124701 2.26419637021257 2.62218373865538 2.49305273991494 2.49413392710378 2.47075424177336 2.24376513812826 2.27413557148273 2.25225671104706 2.57428431451323 2.59216569887611 2.37576916867949 2.56495811680539 2.667129500859 2.65661113946295 2.65052679833237 2.65594312110703 2.08931068242209 2.50935836484442 2.51392133936438 2.63235766916734 2.63095194184211 2.521796537193 2.64696318255119 2.64503692032865 2.66054059359942 2.64753419537176 2.65958309570924 2.63270039248768 2.52251842080137 2.64349455183577 2.63072466537257 2.64296564844929 2.64286777560101 
NOSA0      2.63553711474488 2.64167146493554 2.64237921709105 2.63674223949226 2.61429623863574 2.60315117947335 2.64923027334391 2.64651123964785 2.6410642196279 2.63968326851319 2.64329782076261 2.62916951185898 2.63853308277864 2.62482691269417 2.65258620832521 2.63901038570249 2.67750944006058 2.62965508805584 2.64946312056749 2.61399810881901 2.62932139241635 2.61536201256035 2.62309825832697 2.63823769743137 2.56296802847365 2.61793768774925 2.63363897297213 2.64531473934158 2.62809814097254 2.62870301774286 2.62164246715893 2.63527424490997 2.61633318638446 2.63692876700161 2.63374858054072 2.64511030743038 2.66786310595414 2.61303016666854 2.6309808840373 2.63692215199288 2.64093389555627 2.631463555601 2.63295852748538 2.63245628997226 2.65105793983554 2.60246897040568 2.65303496421715 2.64283185256848 2.58957013207197 2.64912301027506 2.64505595073288 2.64120009108458 2.63473262769311 2.64011726045827 2.587540951993 2.62342585798528 2.63581020606975 2.64129501356677 2.64131266327006 2.64193463837449 2.62537835343974 2.65430757531601 2.64837986239054 2.62222214977988 2.63469536801554 2.63756049662377 2.6582326694084 2.66264114014083 2.60732728483863 2.64382216746081 2.64777136341272 2.65205912415216 2.6390324210383 2.64430939295448 2.61924857147436 2.61360243732763 2.63357434301154 2.60783073831804 2.60681911770609 2.6110004168595 2.63960903236036 2.65219917235894 2.65018098424649 2.64468340239059 2.64096515678919 2.62981279458596 2.65756797911588 2.6331592393542 2.58222602036252 2.61895817372107 2.62536800065452 2.6092336082953 2.65432499926184 2.63513848928789 2.61491664884006 2.65795837458295 2.66064182337495 2.65333441529736 2.65487574915727 2.63192597676007 2.64598693516771 2.64024497046188 2.62690881459767 2.64814063052337 2.63113253363942 2.62815495872499 2.62741515735123 2.62571414208228 2.61599405052376 2.63974728457286 2.6498179956338 2.637685915738 2.60209141348553 2.60730938827858 2.63401721914025 0 2.62061492562332 2.62421534733121 2.63391104297419 2.63771992855306 2.62712341777386 2.63347810229114 2.63840421996087 2.64141712635008 2.60026320955775 2.64537203798551 2.63461608113598 2.64015632547973 2.613169425097 2.62917992941143 2.61369205419891 2.61404721896556 2.6430079453821 2.63439007866647 2.62666586670928 2.59162457141072 2.60740036700567 2.64308086636129 2.64260205471041 2.63017806342776 2.63774931237133 2.6338199115551 2.63820448132282 2.62734480562419 2.60572746380524 2.61919269750597 2.62557081523724 2.62159838443803 2.61953951528988 2.62824018022316 2.63279029815023 2.64676193290779 2.65688945897588 2.67044816906038 2.6793930960353 2.61887304070817 2.62966271025491 2.62596451761228 2.63347737418363 2.65584910109517 2.62149293099184 2.66084653480891 2.64898624027378 2.64130450827985 2.60911317656607 2.64585866050871 2.64485849007465 2.64976148196744 2.63874094874104 2.65221332705511 2.62963767631875 2.64952810111048 
NOSP7      2.64122302635656 2.64740852118664 2.61346359019663 2.6181403098354 2.63362336792397 2.64192365020327 2.63478757214925 2.62946316167975 2.63025682168248 2.63055632245142 2.63397813923974 2.62747174608903 2.64158671057296 2.60741575088879 2.6500151419641 2.63282834024102 2.66579151196702 2.62874931883656 2.65220977715273 2.63762724916449 2.6266162838229 2.63237810434767 2.62609450797029 2.62635016947663 2.6326205287945 2.62347187801774 2.61069315681999 2.63660364184674 2.64476710954085 2.6225650157837 2.60670748493052 2.61595033960334 2.65080673578213 2.64506681465134 2.64545035222168 2.62504784760222 2.59534547797789 2.63789500885218 2.64318261789776 2.64467244707446 2.62578500434315 2.6060998588344 2.62703474232321 2.62383249055399 2.62000984880894 2.64019595214472 2.58751291522215 2.62594998247265 2.60852251808019 2.63992427105744 2.62958954309057 2.62408697025033 2.64005384294488 2.63672958578472 2.61347743959815 2.63629993975558 2.63513003948547 2.63444161833052 2.64823415965291 2.64364492074798 2.64049219127759 2.66542232304146 2.64514324529018 2.60821347991068 2.62997805980869 2.63799598863371 2.62189406870572 2.65261354766893 2.59935553614405 2.6236416704507 2.61945351243743 2.63814399774278 2.6156061691249 2.62108162694572 2.57017988372545 2.5920568803441 2.58954956812584 2.61316843999413 2.61380526519836 2.61560415845455 2.63297045447644 2.64545241589794 2.66336397997805 2.65658569564865 2.6591833788832 2.64451181643918 2.63766759803911 2.64447139093688 2.66334212638902 2.62243387032026 2.6460259671066 2.64495784344797 2.65386505218478 2.65224747968318 2.64047396254323 2.63333470692837 2.64012960149601 2.66203743952504 2.6085955879705 2.62482701148623 2.65074375293267 2.63945907187322 2.6372154069678 2.73014333233149 2.63240726382954 2.62739420810981 2.61348955444896 2.60743438230678 2.64121875552805 2.63356989900732 2.65363167385224 2.64952257567848 2.63265984265597 2.63526418455893 2.64795066973644 2.62061492562332 0 2.62931626996886 2.63166575233406 2.64344513802967 2.59977348479759 2.63288599408872 2.61010359110285 2.61832018424059 2.64262770447657 2.62947487496066 2.630329165582 2.63920052875078 2.62706936328074 2.64224294482014 2.64208158166879 2.64047681043312 2.63332580609765 2.64845201544895 2.62380098918299 2.53604937723111 2.54572634330193 2.63155965566559 2.61153029765744 2.62746103310166 2.62945840092301 2.6497456810658 2.63284312295914 2.64217353259404 2.61189239008854 2.62510109818834 2.63258956942304 2.63165000732066 2.62452652040875 2.62309805144561 2.64663999205918 2.63538366547921 2.65634963253583 2.64195720524715 2.62684241627298 2.60860521944123 2.65226620816923 2.65152681448119 2.6426789087451 2.65816123661388 2.64172111594487 2.66551088287402 2.61956127526943 2.62615005931535 2.64899317566865 2.63724780064313 2.62289068904955 2.61842923597897 2.63305806894588 2.63754954619297 2.64360185369821 2.63975229986675 
NOSS1      2.61815918826924 2.6499448748241 2.62361701197247 2.62379029821075 2.63174981087013 2.65216663486889 2.64880450126781 2.63655935634681 2.62300656610576 2.62770805704895 2.63803333593339 2.63702666752597 2.01521071836903 2.60354479732946 2.63487978590892 2.60022122755415 2.64951340956223 2.62449015220463 2.64543028495085 2.63611181412015 2.62877337796668 2.63137925566547 2.63196138851321 2.62449643695776 2.57749845671254 2.57855825121996 2.5482435350662 2.64107585731553 2.64110825627212 2.65850885653181 2.6307367441229 2.63595293859728 2.63055094002617 2.64083536568461 2.61695714729769 2.62835914285508 2.64419422575068 2.57933328204207 2.61174511032899 2.62064609344693 2.59995784061044 2.62333942303458 2.61420960420186 2.61913189889028 2.6394252617029 2.62259330512542 2.63795182461833 2.63532277669257 2.5662291444722 2.6272823859477 2.63692300557527 2.6074856166463 2.62885231257082 2.63665147295127 2.61190887846511 2.60915522231326 2.60554833351686 2.61244420917526 2.63493563271442 2.64057265479127 2.62183132484541 2.63420065054447 2.62342030933906 2.61578005537253 2.63993105087458 2.63694176895927 2.57965381139933 2.66693900799532 2.63237246289912 2.58499014974774 2.60140445828217 2.64753851148566 2.62898466596553 2.63378988266974 2.6044365923963 2.62408272635798 2.60075211168714 2.5887930833419 2.58462691951915 2.58186580460188 2.63909923149985 2.65365665125628 2.67978165634615 2.64216893289269 2.64000090011572 2.63527776094028 2.65155470485631 2.63379903646529 2.63930042775552 2.64425063792499 2.6367543932292 2.64068193495351 2.67093149407812 2.64420677990874 2.66425148922788 2.65778403368217 2.64548502970283 2.65768695577407 2.64884297614594 2.64231922543298 2.64132062336385 2.63492449368226 2.62696216916693 2.72448011469575 2.60415408919914 2.65026968691423 2.63097843492145 2.63239844567488 2.60538035126685 2.62112164149516 2.65365670100214 2.62803882108365 2.63012563358105 2.63624449779663 2.62421394288467 2.62421534733121 2.62931626996886 0 2.58976950642014 2.63205146567264 2.61815034956225 2.60016181630592 2.64216310529083 2.64728003290168 2.62934065397407 2.63964480472566 2.63759574058739 2.64165760003423 2.64724379226514 2.62429961254558 2.62435707912843 2.63163433100747 2.64431674170217 2.63987882356948 2.63006828488708 2.62146971997115 2.63306341513812 2.62649252734959 2.61522935044052 2.6281396061846 2.62881483015905 2.62860392617728 2.61281628307739 2.62644528413068 2.64015213579153 2.63329292228703 2.63631765245648 2.59260259915728 2.62632511188658 2.62532740065959 2.61516512054061 2.66565060422079 2.65737029210045 2.66696894492024 2.63028823884722 2.6268838613359 2.61012675303325 2.61676148795838 2.65040215442089 2.62378335562202 2.62569752123445 2.66128471664951 2.57571271756173 2.63493597807357 2.62915190287417 2.65392344874466 2.63828522481812 2.61273087137023 2.64522981541859 2.63390172475608 2.62033047665307 2.63168134985457 
OCEIH      2.64786352700917 2.6460383707071 2.6122097182337 2.52624717783306 2.49950840424768 2.59584721191546 2.63488217658587 2.63041003399139 2.61976232055343 1.88172593888947 2.63540340148611 2.54725830914132 2.63809419668521 1.4811712976613 2.66841624637939 2.32347404968014 2.65645341550793 2.62575864191796 2.60195137772262 2.59212708054393 1.16287640522792 1.79695908465981 1.20542464078697 2.45514012114525 2.58700233157229 2.50429865898788 2.55835041798589 2.62707978866673 2.56570250910397 2.63735453523263 2.64584145774061 2.50988669298061 2.62463902607601 2.62843084547039 2.45767245173147 2.61822178278456 2.63610761507299 2.1534515796795 2.25536076744241 2.18068178086408 2.3377005683482 2.42404002056016 2.47817945301925 2.42863567887024 2.63045287994645 2.63845222776045 2.65004024105829 2.64392661735226 2.58278830325072 2.64095406886294 2.63588933430765 2.50516468781176 2.51925870611222 2.51006902695603 2.52788043442266 1.09084320470422 1.01444245793338 1.2530247142059 2.65239482338092 2.61040201388855 1.98085800571661 2.66372629416328 2.62407452480448 2.59312782579121 2.64300724370374 2.44908488435907 2.58882800672953 2.25366125974102 2.21954274538879 2.64290245322901 2.64098305975582 2.32428887966372 2.59723946230353 2.58938635871069 2.42063415673833 2.39384589151611 2.49389381829767 2.09589820480177 2.10641891222357 2.09265227002754 2.02789601779819 2.63225639550848 2.66235889364483 2.63303145921048 2.64175495919246 2.6492864972868 2.66480956011327 2.65282129199413 2.65417504178389 2.59701158356704 2.63658326617816 2.6264014237876 2.64774590924401 2.62754515127908 2.6636672963483 2.64381708462167 2.63891031798036 2.66256917396144 2.63517655213005 2.54097617034807 2.62989863131624 2.55493834455908 2.64262043451896 2.65774325791126 1.80693362898196 2.62263022737463 2.60540027416019 2.61084563975767 2.63865674153373 2.60168343498131 2.66115362171774 2.6262872941863 2.5257324336559 2.53628493989186 2.51579380844632 2.63391104297419 2.63166575233406 2.58976950642014 0 2.60431643474849 2.61731594058103 2.41427665045439 2.62846336262534 2.6209464883233 2.46781517187303 2.61816387094337 2.63594595185032 2.65329120296002 2.63758566104652 2.61568182247412 2.62395827434948 2.62569415275709 2.63613835964795 2.63213090906597 2.62720135468741 2.54776017817141 2.57390985595836 2.51574885713848 2.54809862200065 2.52307185885247 2.62044495751507 1.77801827135565 1.79343717874915 1.77650005044122 2.49486197983445 2.49113195026679 2.47037666769793 2.60645071143614 2.5861594211959 2.52920349752523 2.62393326266535 2.64904187986937 2.64091270492876 2.64857626525394 2.6672810249599 2.46773425936924 1.84183099998641 1.86427391796445 2.62604223646737 2.60327146710982 2.03162257727306 2.61156545258851 2.65135786934248 2.6579606113777 2.65089541421443 2.66740827366824 2.58783662186715 2.41335182875928 2.64129218014672 2.63016488899002 2.58341840344521 2.60368523454372 
PARBH      2.61908663325068 2.62017429197476 2.61540144465252 2.60489432379741 2.62519940350811 2.65653767405572 2.65035075315365 2.64629440938226 2.61234271761176 2.61821340545309 2.64662116870992 2.63221033279231 2.63700853124323 2.59531233469235 2.65340754092768 2.52461499982233 2.6116778953755 2.63721061868628 2.6319952009178 2.61795623361235 2.5989082610819 2.59672871715401 2.60115624918632 2.59209995037752 2.63174211928087 2.60864218957376 2.63554740795169 2.58445712593522 2.61108167892368 2.64351297579764 2.62129526713885 2.5927259529664 2.44788957247274 2.42773455062779 2.59656440828214 2.63680261605267 2.64696540784746 2.53458802243776 2.56765510087416 2.59508982060811 2.5750187299001 2.60797946007229 2.5715616689166 2.61620784337971 2.60711801133023 2.66918626185568 2.60771660681019 2.62063850799769 2.60414499608691 2.6419023819209 2.64548175781469 2.61224865742161 2.62710846947898 2.62450615528321 2.65921267260393 2.60090157725485 2.60192712162255 2.59836158619621 2.6428198749221 2.64296467787336 2.58826457718208 2.65316609268638 2.6550778289357 2.62413326370198 2.63990801190281 2.61526571168409 2.65356260923708 2.63754168860919 2.51552081513021 2.61488403834229 2.60938496972019 2.6131473335551 2.63198406615972 2.63352207558566 2.5864559663574 2.56405270667175 2.57610327429832 2.62061582091711 2.6214240189109 2.62440328323951 2.61049114862417 2.6074951276053 2.62977361678327 2.62082796837819 2.64754520773979 2.63082220268747 2.66851210116666 2.62939391150384 2.66423557578613 2.60052452340259 2.63007408056202 2.66937373139428 2.57358119591506 2.6477513160016 2.58930376605963 2.65684277916803 2.66016642150933 2.62010866211217 2.64809128091328 2.61526837225757 2.64293719495978 2.59999326104161 2.61267174457227 2.60706672323505 2.61134678779205 2.64576210257898 2.63815503659652 2.6314471097998 2.62253090723778 2.64850235889013 2.61283304615381 2.64612689483543 2.59955617951868 2.6215810799302 2.60372915998146 2.63771992855306 2.64344513802967 2.63205146567264 2.60431643474849 0 2.63771461280958 2.6027548687109 2.62315672629488 2.60746083179597 2.5851887179281 2.63537412618892 2.65168506317461 2.61643879290115 2.61153611954196 2.38398019939505 2.43421700020007 2.57445181460514 2.48025712582406 2.51900662556016 2.58318347922919 2.63627065467874 2.64504714690242 2.60586640583859 2.63105294247063 2.61916944258941 2.6291334057446 2.59658450416454 2.6040755020195 2.59283677026352 2.61862566641732 2.60418304862477 2.6130509005935 2.61316891975086 2.59837231288045 2.61446759889132 2.61359132621172 2.6619057572865 2.65859224580591 2.68061046810122 2.62881557727408 2.62720615278138 2.5637507610472 2.57778533483682 2.66679988026775 2.63866420395744 2.55640865142658 2.62321830896012 2.58641508291873 2.64954295631869 2.66942890369778 2.61605572116247 2.60501412834381 2.57563983765129 2.63480097741428 2.63913206238348 2.62672698054052 2.63788718345586 
PASMU      2.60127445884475 2.63395024665226 2.60887271130437 2.64064833059705 2.60151268663489 2.58101770731895 2.48427497755099 2.48816149080172 2.5809120837415 2.60903188318315 2.47583698412985 2.60249035660522 2.64684281294918 2.59917364752634 2.63327167077628 2.61351294369627 2.56671523741679 2.66743617161119 2.56969281997421 2.56760449399252 2.60539610787233 2.59615608231856 2.60322766595305 2.62841289026225 2.63404182473978 2.62469497191433 2.6263535124617 2.60198613856005 2.6028550160634 2.64936815019575 2.64973815876343 2.61368102478913 2.64078333060744 2.64075686406389 2.63570937127572 2.57933770598486 2.65594068356445 2.63114907866374 2.61352059997215 2.64796262681303 2.59621801963089 2.60631481361103 2.58552862757773 2.60281209218056 2.57035999750087 2.65207839915725 2.61845462808673 2.64643445116653 2.61167313197597 2.44996988452027 2.45691091139101 2.6296980788083 2.64243076428617 2.63551441129567 2.58919284452058 2.62221976797518 2.62246001975626 2.62824754694302 2.64292734371438 2.54976611320852 2.62467748765656 2.64471253859813 2.63742818021943 2.60289778652713 2.60564830224934 2.61142300172271 2.62630145193278 2.64257846685931 2.61692648890693 2.62889035071622 2.63276909378091 2.65777455790162 2.62327503614951 2.62163359829043 2.57761467378673 2.59470520199672 2.61638008588162 2.62636563206545 2.62908563953991 2.62233789202462 2.58737852923946 2.6346197223641 2.64385156440177 2.62175409690619 2.63575512670711 2.5893646050913 2.61612186717863 2.63352493225258 2.60180760964833 2.61233340585409 2.6412276276805 2.59279072246512 2.63626434975675 2.60577270851132 2.63563716748116 2.64449479493926 2.66160429775984 2.66349580101861 2.61972229643631 2.61973233057706 2.64549522642513 2.63921032043509 2.61861429451703 2.55811099579821 2.63671445009859 2.62269366637781 2.61703803897612 2.61916976239662 2.61927100606423 2.62823821143911 2.62315364081582 2.63234256754957 2.63164751658247 2.63637776136429 2.63173186610614 2.62712341777386 2.59977348479759 2.61815034956225 2.61731594058103 2.63771461280958 0 2.61271729442393 2.62642317509012 2.62694203377261 2.63318677926299 2.56932877694512 2.56285558867686 2.64033127109801 2.64470054383912 2.63759860397449 2.63706247917024 2.63405127799195 2.62299399448725 2.63409278591948 2.64523089371786 2.61961455252219 2.61825560161042 2.62646495640284 2.63155622428546 2.61826122973754 2.64176633506548 2.63607432535799 2.61646004357452 2.60408553801272 2.64081335930529 2.62666102545616 2.61934031823224 2.59207593156719 2.60762418086685 2.62485984119548 2.60025458356769 2.64328963191578 2.66939267793448 2.66421545715256 2.64269118303123 2.62503397065513 2.6244079582604 2.62836596064069 2.66188246612147 2.58534976616326 2.62795336239591 2.60593929122449 2.61236010696276 2.64853581702759 2.65471965023271 2.65614442199345 2.53373455055292 2.63380451612148 2.48480263982459 2.4994070451512 2.62249961527485 2.61852943295448 
PROAC      2.61535904397472 2.63385715263826 2.62834973622931 2.3322726646848 2.55093571408557 2.65666308869364 2.62630173068682 2.64706125237234 2.63898149433593 2.53620245318718 2.61620714428232 2.26096749162885 2.62909916941132 2.46814960321578 2.65942231468266 2.21377408207638 2.59507626562874 2.66607417823581 2.63316333503203 2.61735205260978 2.49837210487421 2.47959726630581 2.51211421093501 1.87626432334631 2.54196839021831 2.43205835523039 2.47109028656187 2.633046628151 2.61277022573185 2.64051807187952 2.61891160869639 2.35223401530317 2.62730665338893 2.62942078384435 2.10711658350755 2.61096901989111 2.62986917273723 2.4927520258504 2.3812642618557 2.52239937371369 2.41339847617731 2.18788049638736 2.11077163601438 2.09613022792618 2.58681899949045 2.59717982584066 2.44876956134142 2.62460113237055 2.60459737407631 2.61296003043417 2.63662776969774 2.57358839187955 2.22072320485234 2.14132057793985 2.45243216441502 2.51742902296016 2.50421294047577 2.50846369783936 2.64574189624995 2.61075344233444 2.22587564451454 2.64541947142912 2.65303595157888 2.51741377074551 2.58678577522143 2.21470431472389 2.62811701904771 2.53929163898784 2.47065652204831 2.6199250212947 2.62418162095356 2.53638666958941 2.59372264063722 2.60110740425119 2.55420956508379 2.56417250009576 2.57178666947751 2.45985358924594 2.45596532369529 2.46622438003678 2.52971360880926 2.61609090023997 2.65987891723318 2.65196393299413 2.63212150684351 2.63800107604317 2.61429634005399 2.67204681662907 2.65246950109807 2.61364409537188 2.62989732837192 2.65830119281741 2.67011939417898 2.62534970427166 2.67176651948584 2.61173036867836 2.64484981187116 2.64454165663091 2.62097970478955 2.29658342921542 2.61994314737857 2.33553791425192 2.61962550216532 2.60685869370523 2.37240005933718 2.57421841525577 2.57550741846168 2.59264578801966 2.60886825010197 2.60730154217163 2.66183211613668 2.63791648595365 2.31374076092474 2.37020529881471 2.14572124435755 2.63347810229114 2.63288599408872 2.60016181630592 2.41427665045439 2.6027548687109 2.61271729442393 0 2.61647458519475 2.60917871018359 1.96310041397641 2.60971827594577 2.64483333743022 2.60928708705266 2.64888045576862 2.62146089575962 2.61781942872185 2.6043684503187 2.58860267299151 2.61326576208847 2.62970751430804 2.57845367168137 2.57883006911675 2.47726393680117 2.12343758858405 2.07792259223662 2.62266838729132 2.44036059229034 2.51302710618753 2.44936016449872 2.27621705656254 2.17759259225753 2.13427873758607 2.56312746903441 2.53555900709821 2.19883924405188 2.54064889156295 2.66525166818369 2.63422586514958 2.63993677907555 2.65445484011078 1.9899108319195 2.45597178377766 2.4692533398009 2.49165240511355 2.60696878782664 2.46874109204116 2.56948374022476 2.65385386113455 2.63106227493928 2.6711891716961 2.62495824637872 2.61936843700264 2.4390943309835 2.64325022053887 2.61030397196092 2.62655987641531 2.60353653309019 
PROM4      2.63952478935848 2.65007596658203 2.61891414714534 2.61408537977437 2.61519403651931 2.63218764305306 2.64477553539485 2.64606216943527 2.6244424670202 2.61554170657396 2.6363798887827 2.60552164656331 2.62912112826571 2.62222534596122 2.65948765817739 2.57221999752343 2.59025916623854 2.53536975376941 2.65255888008075 2.62576404197223 2.61848518478898 2.62585493079466 2.61921496228839 2.60925872529084 2.62287283640897 2.60807225948569 2.59672581005362 2.62743837444338 2.6276068989193 2.62414407755297 2.59486370504529 2.6009962590333 2.61853393627332 2.63634635549517 2.6248092052142 2.64258288938666 2.63838229408724 2.62554515886498 2.60614857355751 2.62304014459135 2.62435682085764 2.59520175128783 2.59930561211752 2.60498934087349 2.63965919771039 2.70366517611372 2.70290911332419 2.61904237636288 2.60199183069223 2.62683200347944 2.6284819170109 2.62101987513166 2.60591497230485 2.59593171904727 2.6292840362703 2.61737709120385 2.62326445316091 2.62052785167024 2.65266320425795 2.62604855540783 2.61029191376119 2.64485261123477 2.65416371201065 2.58020967714514 2.61271094881658 2.60303690693617 2.49873520040054 2.64819057661261 2.58863953385243 2.61191021406617 2.60595476972855 2.63922405735182 2.60989429034586 2.61309572258958 2.59769128737741 2.58517648521561 2.59755291970392 2.60276347175849 2.60065769903512 2.60776862239991 2.61946287367599 2.60829126118009 2.610954988906 2.62859604584389 2.65544691529921 2.62668764111035 2.63418275741098 2.57464180907702 2.66092724252267 2.62888788644027 2.66557245909776 2.64921723144587 2.65258836581402 2.62668083518774 2.6151456557567 2.67425522499046 2.60077132284328 2.5626740084054 2.63834182378913 2.59006500240812 2.64607412807786 2.61156389590342 2.64370744651883 2.61524351212556 2.61401576975376 2.63630552388286 2.61473400913708 2.61795226143787 2.62464555204172 2.62724124780907 2.62329429302701 2.6007729703842 2.60527318044842 2.58738020512973 2.62068328703745 2.63840421996087 2.61010359110285 2.64216310529083 2.62846336262534 2.62315672629488 2.62642317509012 2.61647458519475 0 0.48177745107283 2.62595682166356 2.62094890895556 2.62618941448682 2.65090423176813 2.64036425933955 2.63005244448108 2.60764523339398 2.63722559483433 2.61992866733861 2.6215984994477 2.61182484609742 2.6189216878383 2.62225096562023 2.62782786560139 2.6183108965403 2.61232239407198 2.61695354458837 2.57298939586157 2.60008706067137 2.58696661084575 2.59334699475074 2.54440126104599 2.57802224937504 2.59263951749956 2.57491358269671 2.6007690026068 2.59410411613064 2.65379707484248 2.67645236432057 2.68842287672414 2.62793277080925 2.61035323042945 2.62358955838632 2.63011587714254 2.62804141156958 2.60296835663264 2.63229911561294 2.59157279276214 2.60542469614483 2.65973619575922 2.63670724111426 2.68267095745063 2.61584665161469 2.62041325756312 2.63179430365358 2.62198003545579 2.60853018257348 2.6301667454308 
PROMP      2.64800773998679 2.64316987764302 2.60835400453439 2.61691689667784 2.60195668493258 2.66116998818428 2.64404905355933 2.63889444663334 2.6292980247717 2.57573891827951 2.6252434836373 2.6190068686444 2.62813780174685 2.61522515978079 2.63902489129032 2.57429057976426 2.57887487913582 2.60752256082185 2.63854056666749 2.62918575250082 2.61824658488013 2.6223387895529 2.61361921483395 2.6078680958511 2.61553330648887 2.60543805695515 2.5988628547431 2.62123053218957 2.62511581346677 2.62748758222209 2.60784402961761 2.60390263018142 2.61054076788364 2.64216161724648 2.62709909434142 2.64054746314404 2.59599051442095 2.62566035161623 2.59715415041899 2.60501957269052 2.60206998931912 2.61380017850795 2.60588895495247 2.60750667457345 2.63905136324598 2.70459735980258 2.64180765706911 2.61566109599511 2.58020735004981 2.625551667974 2.63317725118774 2.59929210843301 2.60889023349434 2.59553283704521 2.63860888902323 2.60300425558051 2.60383884517504 2.61107245643449 2.64900999416331 2.62370048714184 2.61366226194139 2.61446032685473 2.65791943316223 2.58870050665875 2.6183827533199 2.59667791299447 2.54275599762177 2.63474469172811 2.58794045346389 2.60317165198836 2.60544617417779 2.64488035396472 2.62556739027711 2.62134619301791 2.59303150089625 2.58094590064746 2.60606023067989 2.59592653932084 2.59061046775593 2.59256073300643 2.6108249702536 2.6015719624923 2.59110711272309 2.64746620124097 2.62695807044406 2.63391509002731 2.63604361507091 2.57945825745982 2.64674778952966 2.6100504799514 2.66972401756881 2.6164461991065 2.65860601767187 2.64552522760457 2.61557119679974 2.67965467485848 2.5843583619473 2.56839460550052 2.62716796469542 2.57846554930032 2.64449347715611 2.61545994758004 2.63814545751903 2.68683551142204 2.60205601918867 2.62581246333327 2.61837722989871 2.61898028955903 2.62590660756419 2.62207657732457 2.66355990328523 2.60378271766386 2.61825783593418 2.60753196258193 2.61984601989747 2.64141712635008 2.61832018424059 2.64728003290168 2.6209464883233 2.60746083179597 2.62694203377261 2.60917871018359 0.48177745107283 0 2.61626800141877 2.62430952237636 2.63293969720979 2.65380560188764 2.62124601330483 2.61246045556108 2.59838360993487 2.64600412538894 2.60759605347652 2.61569401570216 2.62844436253404 2.6224967104407 2.62267726527111 2.61737634322571 2.59448976421872 2.61683870491188 2.5841195700282 2.58331245356534 2.59123163306942 2.59382948988342 2.59036351197677 2.55806415851032 2.5643336822631 2.60031012027686 2.58807577980662 2.59821630498206 2.60795152247989 2.6492707281734 2.6701948201242 2.6887419627628 2.62459691483114 2.61571843620282 2.62226082113763 2.62140583313097 2.64505569839022 2.61658678367165 2.63786477530397 2.59474672117859 2.63142650136379 2.67218708823204 2.65039223302439 2.66242588965235 2.62005900064404 2.61143084084074 2.64024442895717 2.61224677585253 2.62483682898751 2.62807984927417 
PROPF      2.62934745122513 2.64640965707869 2.58501700723578 2.36166613480206 2.58907479516431 2.6401571334361 2.63666308858498 2.64096358128123 2.60187428253445 2.45429950998502 2.60941498133258 2.36088173910973 2.62924503022441 2.39034436122874 2.63384465684449 2.30512221129583 2.64121237409013 2.67232391131504 2.61770017599564 2.61697549509079 2.4165414850044 2.4808419134054 2.44416183750332 2.22808060594697 2.5670913444212 2.50554934723683 2.50373896796859 2.56791464862467 2.61539249236031 2.64996211710438 2.60751049951268 2.46069491582112 2.62728268146432 2.63658108276826 2.20387650635233 2.61865108589874 2.64108909278592 2.5028362109425 2.31370889404722 2.46172934868618 2.33285400104178 2.32214302252463 2.24605334029144 2.28161599855811 2.60434765767918 2.64419498902049 2.63910379273467 2.60067355294989 2.51015282585632 2.6333457409337 2.62928932247922 2.58057380328816 2.32501584677549 2.25843170891237 2.51488335545578 2.45868071519668 2.4758292790754 2.49147363969109 2.63737839736532 2.59106609766393 2.28365811452722 2.61438375677567 2.66441935166847 2.54052103630393 2.58831467365035 2.31682666180042 2.59362836473275 2.5866177804624 2.51359974160985 2.62265808755166 2.61636273782668 2.59202577988872 2.62136823974219 2.6151114904606 2.5871156251502 2.57223265516036 2.57500879637813 2.44353686103087 2.44897566006881 2.46876491930292 2.41008434678433 2.62107104302785 2.67879347778689 2.62230518294548 2.60213215456368 2.61694592617542 2.65519437698567 2.65879936150717 2.64505914521907 2.61026894318314 2.60286361294699 2.67551063977717 2.69054039900024 2.61776186537265 2.62854698276255 2.62806430204197 2.65304645485989 2.66095091465466 2.62120298644814 2.35148929789262 2.63204351195209 2.46675502107284 2.63796810229185 2.69091795243747 2.3817528066302 2.62989954010987 2.6173748860156 2.61212601035443 2.61407347886774 2.62229625488368 2.64595303427168 2.63938721872953 2.346250243057 2.35796566336199 2.19677753066346 2.60026320955775 2.64262770447657 2.62934065397407 2.46781517187303 2.5851887179281 2.63318677926299 1.96310041397641 2.62595682166356 2.61626800141877 0 2.6257060789852 2.62343754403981 2.64813679929742 2.65670655853196 2.60494796925866 2.59082367357791 2.62726745442742 2.59863975696891 2.63594659897442 2.58588544169903 2.57250481730258 2.57309378155975 2.45781010526334 2.39903956031244 2.26254490739536 2.6178254856379 2.34814420910913 2.37921208907339 2.34335346612791 2.26527387148015 2.43939649473329 2.40805664697375 2.6091254504145 2.61158916170448 2.43755852148955 2.54717515773043 2.64903425112827 2.62098959615051 2.651483812021 2.62621789866285 2.27623218108648 2.39304397844041 2.41225288729767 2.63119380029567 2.6322678409953 2.42223663352369 2.6427438373103 2.64406302840521 2.65526155688084 2.66002885134782 2.64875546280028 2.59933164019643 2.44396340047718 2.65456201921364 2.62536741510034 2.64039518050098 2.58129748571436 
PSEF1      2.60595161150841 2.60495217401454 2.5383903887721 2.59776926509692 2.58128832839588 2.62558781269371 2.47683361338542 2.492165386449 2.16779092782344 2.58741472914988 2.46920851118598 2.64107990237051 2.65114487824483 2.61015415029367 2.62085986258452 2.564658848295 2.64075982406145 2.63861026836246 2.47677763778415 2.00880042896756 2.61120978156683 2.62337554861404 2.61011457866355 2.61527554286125 2.57728854612464 2.58030832919458 2.5815596378344 2.59962767624654 2.63274237091827 2.65533574385014 2.62996071694087 2.63266686552622 2.61807239955866 2.63522859471416 2.61192576191343 2.22479606130222 2.62471189360483 2.57599383304525 2.56666776637891 2.62180998268303 2.58549875237582 2.60549387124522 2.601828065832 2.62034751231725 2.53699369699048 2.66896080731666 2.6445137577015 2.64243297278753 2.58058293357032 2.46945660943174 2.43974641656484 2.61883080689166 2.62287492083288 2.61726672517695 2.60330724561989 2.62220803152056 2.62727824261037 2.64359211133561 2.63364029428712 2.36250045124006 2.59984577778025 2.65828597165625 2.64379580908703 2.63328628427315 2.62171197271875 2.62739299080374 2.63610653371866 2.50221466028256 2.57133445448353 2.60951038393641 2.60771887454721 2.65138281643925 2.53320721832569 2.54256681841139 2.58677123499431 2.61129125380887 2.6171387187445 2.62417166034456 2.62064109450564 2.62531111443027 2.60859684622952 2.63004221861517 2.64782365581833 2.63604734712391 2.64278812953643 2.61156401671547 2.65803177923064 2.64790132992343 2.67983530072068 2.51704314167719 2.63668490508042 2.66989626905195 2.63787861854284 2.64063024554923 2.65192456781346 2.58983637832942 2.64566202800362 2.65370323965575 2.65075089314795 2.61574064532595 2.64034536469894 2.62839120481716 2.62931460166037 2.50717955742721 2.59458906743978 2.6425052657111 2.62439820463135 2.62160391081213 2.65275762581076 2.653462295823 2.65203448779774 2.61840402330209 2.64712402287358 2.63284187739909 2.63283655801989 2.64537203798551 2.62947487496066 2.63964480472566 2.61816387094337 2.63537412618892 2.56932877694512 2.60971827594577 2.62094890895556 2.62430952237636 2.6257060789852 0 1.9452869791126 2.62656643959832 2.62929310394654 2.6437534542925 2.6418164835577 2.63770526609985 2.65032716667406 2.63579648098162 2.64288647809917 2.6121247174512 2.60694216592319 2.60790273486239 2.64281641442979 2.62680320722887 2.64457156677138 2.63208585178913 2.62403843254233 2.61147531665307 2.62458613437881 2.61816606989183 2.63218102715932 2.64215237681677 2.64137669868962 2.61631266941191 2.60906075450107 2.65624876522186 2.5726924615575 2.60208656303566 2.60620270192475 2.60296226488005 2.60702455956692 2.62731976819077 2.63851995943588 2.64226060737194 2.6180429743286 2.6313909699736 2.62184237211626 2.64131434369932 2.65873402204021 2.64901286900905 2.42408403861369 2.56995590034374 2.4375580491396 2.42298664060252 2.58490671009418 2.61145912163746 
PSEU5      2.57702623900079 2.59427927475302 2.50598900380475 2.61626492652454 2.58931113609441 2.60793101831111 2.46367393635572 2.46210697020256 2.18830507010486 2.62879549909316 2.49162267579934 2.63897497207031 2.64984569290705 2.60206920790566 2.63741418678683 2.59450427581633 2.65814665122438 2.64346526690484 2.56894764512003 2.04996187670785 2.61516198779722 2.63599297989019 2.61908206965085 2.60148000409074 2.6071398723147 2.64108985396879 2.63282089123391 2.58427832083375 2.62613007907236 2.66106752017386 2.63230783063051 2.6381574661768 2.6073904213779 2.6027966091805 2.63267826965166 2.2077162670863 2.64825678497885 2.57006272078051 2.61263262778864 2.62663711303876 2.58034377308015 2.63231018388391 2.64045544178057 2.63940617873805 2.53976659095788 2.65286273374702 2.67873993001067 2.64709717137937 2.63627409226936 2.43460321832631 2.46513998252325 2.62194402201552 2.62847981943828 2.63668089411243 2.57394711800069 2.62477648909161 2.62278504680395 2.62304250586883 2.64436147784801 2.36955053289862 2.60656168205152 2.63087857224549 2.65616476325238 2.62159609512286 2.63706164968222 2.64407034697514 2.57389165269204 2.65313147082418 2.58526768514401 2.64237177072117 2.62797554393137 2.63548676887205 2.49919873512024 2.49192402768253 2.60108747254674 2.61829761928844 2.62992733602903 2.63669477287417 2.64569417146727 2.63343689369254 2.63851124732831 2.60872712292394 2.63997890996488 2.65371714158515 2.60027724900106 2.61104645803852 2.66040112948993 2.65628109192745 2.65397932366757 2.50435020041751 2.64644372205088 2.67304000552718 2.67465350340606 2.64188739853855 2.66916289267861 2.63588740206437 2.65393272137729 2.63354639045964 2.62631504798773 2.63511724415333 2.63873221550789 2.64071868142288 2.63637614899279 2.66836799221568 2.59471477832484 2.64985413449914 2.60925596646304 2.58284197322431 2.65267311277477 2.6623154747465 2.6572323156576 2.67426065868497 2.64569118832284 2.64834688479016 2.64401497722993 2.63461608113598 2.630329165582 2.63759574058739 2.63594595185032 2.65168506317461 2.56285558867686 2.64483333743022 2.62618941448682 2.63293969720979 2.62343754403981 1.9452869791126 0 2.6255685702773 2.61874593791035 2.63703673548914 2.63782958563502 2.63168268199049 2.628782590213 2.63502586507646 2.64351841367122 2.62711495689728 2.62397888226957 2.60487913778708 2.61121010695935 2.63251597352393 2.63844513224813 2.64410781323813 2.63530659203822 2.63580088340446 2.61875917081797 2.63461300064301 2.64204082896799 2.64999925845534 2.64352531980337 2.62869702555284 2.62341662140574 2.65296915420429 2.59623040370452 2.59463132283291 2.67358865221877 2.61410933155046 2.61609504892938 2.63849805984347 2.6615347871302 2.65890811554834 2.61176366011713 2.65335463062442 2.6503885853789 2.66565956725454 2.6788805665507 2.6414159604678 2.42033443333119 2.58534879826198 2.43083005810768 2.42640137831608 2.51773129519309 2.54192886968748 
PSYA2      2.41517091692361 2.41559339211079 2.63659134684961 2.65351827659123 2.61532222712897 2.64937803504634 2.59965282328666 2.603565457372 2.59909464099045 2.64416690796584 2.63774857360027 2.59367764552322 2.64292994221255 2.65906761209935 2.65272488033165 2.63079492803652 2.65122769667437 2.64325326019605 2.64010529634133 2.60551253000163 2.64527549304072 2.61729422018277 2.64268866975256 2.62093854004311 2.62738215108536 2.62828482426996 2.62109330022383 2.6413972591077 2.64757073878358 2.62322069901271 2.6338003248513 2.64334111044372 2.62824971900963 2.63237409321282 2.57886528883741 2.61683591715298 2.65482339853025 2.64808470449974 2.62537657994289 2.6308283102417 2.61850413700776 2.62704133208125 2.59855217076808 2.6219449919811 2.61423862711337 2.60096832722488 2.65603374480807 2.61538091765296 2.64425819041518 2.63892424798071 2.63351590271663 2.64796540671435 2.64847268094781 2.65368033527734 2.65568205720148 2.64079307389204 2.64586601126288 2.64457588934789 2.64194823572871 2.60737198836354 2.63590237580982 2.65295832061692 2.60371843798876 2.62259237250062 2.63186449635461 2.62513539638682 2.61556440670652 2.61617505152216 2.64228036299612 2.58594779781615 2.59818445306965 2.6168111072862 2.63404018663317 2.62909899772657 2.66589539511381 2.65600745600875 2.66437713436947 2.6675876499013 2.66536588662776 2.66577039058801 2.65559288990974 2.61867416657686 2.68029228238169 2.64331456582877 2.64074254397778 2.62413041145345 2.65494940544589 2.65547499401377 2.68646427959608 2.62618582892032 2.62049518880031 2.61303541060209 2.63194433418688 2.60779341399975 2.66016342920473 2.61483324013983 2.59555067687086 2.63281853059334 2.64845536384383 2.64649919297632 2.64686103491194 2.64354061694439 1.98776720575203 2.6873182609141 2.616892100283 2.63523168532984 2.62954635114808 2.61230255498187 2.63884664008397 2.64378217846687 2.61378856235611 2.61832233222645 2.64263999143689 2.6453954787313 2.63302440071866 2.64015632547973 2.63920052875078 2.64165760003423 2.65329120296002 2.61643879290115 2.64033127109801 2.60928708705266 2.65090423176813 2.65380560188764 2.64813679929742 2.62656643959832 2.6255685702773 0 1.93923336490248 2.64354888166718 2.64267427946935 2.61802438583543 2.62734053924773 2.63266683928763 2.64531349894383 2.62449577746542 2.62162422864821 2.62544642976018 2.62292217784036 2.62146546309061 2.61709127517799 2.6293020434995 2.63503178152915 2.61895580976186 2.65011276079186 2.65121559299782 2.64868567826075 2.60707555964973 2.61392210479101 2.65021615615346 2.61448802901547 2.64610066849858 2.62210370997685 2.63677046547276 2.59941421607691 2.64278313223543 2.63773164015043 2.62216407210947 2.66429787045046 2.6498899148251 2.64420662865788 2.65025143838921 2.6502869549086 2.63335551678818 2.64352625828106 2.57705742870327 2.62477714529847 2.62731295487896 2.64192340124699 2.6355585876862 2.64899120612674 2.64488534494786 
PSYWF      2.42584539188382 2.40869520850139 2.62687257764843 2.64298474764096 2.64511616925373 2.60958388748006 2.62288613572164 2.63622617678225 2.60007151723244 2.63766451412917 2.6321100504014 2.63501729450793 2.62385544420426 2.64372140341686 2.66282905964293 2.65015578660881 2.63927403157269 2.56062632454874 2.62278560251799 2.61838809550331 2.64682300619991 2.62744909339324 2.63488496431069 2.62127021875016 2.6390437347374 2.61413760453881 2.64435363920305 2.63932987169197 2.65373810559911 2.63032275391457 2.62367311805917 2.65287232670333 2.62684668025165 2.62649448634276 2.61623104178489 2.62400229359613 2.58590776788099 2.64335750459846 2.64872055628912 2.64644845932167 2.65249204662522 2.62329247644841 2.62095213038585 2.62904806421652 2.62813858079493 2.65377585279743 2.64717187748667 2.62536084728785 2.62428597645695 2.62215948032249 2.62807065429064 2.64161514674879 2.64628411249272 2.64947918418656 2.63453996354441 2.62346226536715 2.63376415047948 2.62821878683617 2.63993686704439 2.62437279673354 2.6359965984052 2.66022231895813 2.64237781889628 2.65257299771531 2.64557590842324 2.62946297711336 2.63877744279418 2.64348948569974 2.65026490996501 2.65139145354994 2.65181181097985 2.59625230873914 2.63799367588726 2.63982090372714 2.6514817871934 2.64900178876694 2.64669950848922 2.65664216584261 2.65680793660007 2.65304519184697 2.64454204829588 2.60961906388639 2.63409024774679 2.60308267594223 2.6564337717204 2.61728063149901 2.64623199105772 2.67051376174115 2.66143365358562 2.62394285509456 2.63579846782999 2.64663371637517 2.65655434343673 2.5923061226031 2.65695526496058 2.62662407592836 2.60150889058481 2.65040511512685 2.60460893175298 2.65274991328265 2.64941599113514 2.6524327636905 2.17556896974024 2.80041102651857 2.62495006827645 2.63641070573992 2.61429068584961 2.6092411374332 2.62098304309287 2.64556903215025 2.65781266681417 2.63924549616928 2.63052915780732 2.63611782124355 2.63725298985066 2.613169425097 2.62706936328074 2.64724379226514 2.63758566104652 2.61153611954196 2.64470054383912 2.64888045576862 2.64036425933955 2.62124601330483 2.65670655853196 2.62929310394654 2.61874593791035 1.93923336490248 0 2.64155597465667 2.63785242321608 2.62337543739521 2.63545911749027 2.63826091292196 2.63334261928995 2.65172999709602 2.6527782914977 2.62021283142697 2.6277487260202 2.64848484807618 2.63885772231386 2.63668303980286 2.62026796602647 2.62071319849748 2.63459223477237 2.64544844009601 2.64089785072397 2.65340896371249 2.65548638270793 2.64502021598947 2.65544092364159 2.54080034478268 2.63916244942869 2.66149511649293 2.67649949789759 2.64308640014329 2.65724754001197 2.64430227927985 2.64560877584274 2.65151888908323 2.6406489503813 2.67141451810118 2.63601831840396 2.62827947008659 2.62959414314238 2.63253406203163 2.61693183103903 2.62864241305137 2.62639775820111 2.6368303817533 2.63896731169007 2.64755898920011 
RHIEC      2.64448717318833 2.64154485860455 2.62682849891773 2.57621355390328 2.61250202186586 2.61072732711465 2.64577959202673 2.65175131396727 2.62900077668657 2.63785044380561 2.64265933053266 2.62805109974943 2.64022175847156 2.61801717716987 2.64350453217665 2.59388150652965 2.62846112203272 2.6117984048777 2.64091309512285 2.64377158181469 2.62324519162612 2.63301421066364 2.6364895023557 2.61623160872202 2.62893816450113 2.55397537572877 2.5961766087479 2.62408086092374 2.61385420717408 2.65501749474415 2.64860799406488 2.58108988595708 2.37540492420993 2.35880544630091 2.61268330363908 2.64743880458737 2.65458688660787 2.60177562523239 2.6309580193817 2.57835984566848 2.55064847516784 2.62287471324848 2.60189705929005 2.59923173274847 2.65153300429023 2.62209245354727 2.63016671298208 2.58183596961817 2.62790063519098 2.64391817287895 2.64369150354843 2.62576821275283 2.62726880179609 2.63260012254453 2.60738672139553 2.60575490139717 2.59444622299766 2.59198590766272 2.64682090154795 2.63714063469626 2.62962244532077 2.66360663335953 2.6405251486191 2.63884829298602 2.58095197064875 2.64365710444955 2.5982994430605 2.66259134567249 2.59152248481322 2.60602099641093 2.59055113235846 2.63315800734262 2.62127135768723 2.62947305645975 2.6178688123557 2.63317352233085 2.62095471561253 2.64185777198671 2.64193749981892 2.62787920579726 2.6281392384776 2.62162629884576 2.64605506815132 2.64663600171062 2.63575883881512 2.63612313966344 2.63262885034968 2.66035748888711 2.63337907526881 2.63163878182899 2.65887063243282 2.67257458681593 2.6771041241673 2.61109350741556 2.63946855954896 2.6626253033565 2.64351049591203 2.6078286893219 2.61861997412383 2.64086046482698 2.65007650024955 2.61199541196292 2.63823523617318 2.83712188382284 2.59998975614233 2.6241572749213 2.59545031859839 2.59741450811617 2.63195625475264 2.64326955300137 2.65441115508678 2.66573360556272 2.64937245693962 2.63517289933171 2.63730994971059 2.62917992941143 2.64224294482014 2.62429961254558 2.61568182247412 2.38398019939505 2.63759860397449 2.62146089575962 2.63005244448108 2.61246045556108 2.60494796925866 2.6437534542925 2.63703673548914 2.64354888166718 2.64155597465667 0 1.20632039702189 2.5717229391685 2.34297475304363 2.47616801707009 2.58231295597154 2.62665948578358 2.62899414688621 2.62502385095568 2.60211274635244 2.61525508434433 2.64427324830903 2.6444693648514 2.65112168927256 2.65116491642962 2.59321749381262 2.62147704259083 2.63978269810611 2.59580655755835 2.57593763606241 2.62568796038781 2.56206143220434 2.62324502141797 2.55145210697844 2.5194720608381 2.67821763942091 2.62347325162959 2.62255827298989 2.62617017525361 2.63313572383731 2.65256392948498 2.59780787594095 2.62683639432915 2.64820893107655 2.61281260937197 2.62955180705217 2.65518235901866 2.6416550147366 2.60023229577038 2.65058011016178 2.63180667025929 2.63065985773599 2.64326614171418 
RHIME      2.64432618610845 2.64629376065193 2.60865989611913 2.60481825320735 2.6160921400817 2.63704474285817 2.6347140325217 2.64235411162483 2.6337273024527 2.63880860749974 2.64472543777905 2.61564914733392 2.63462364888802 2.6234760114191 2.64999776652306 2.59367479706704 2.63453784538288 2.63311825290872 2.63966568715519 2.6468193789185 2.63786395233811 2.63272366488088 2.63298586340795 2.57488600907344 2.62488505867707 2.60346665563493 2.58940495451318 2.60426360322296 2.60955162409711 2.63730409006697 2.64531728095559 2.57826290289312 2.3244289674788 2.36167824069301 2.59887740384405 2.6361797902983 2.62911276644715 2.60800421264252 2.63371461060933 2.60026939682475 2.51160549652212 2.63213254923675 2.61699873966313 2.62899690425958 2.64238362272529 2.65905629235372 2.66543767901034 2.59298639718015 2.6376295492591 2.64824441074748 2.65211715697729 2.64597490496274 2.61752909522096 2.61601479214739 2.60585647164122 2.60016960683298 2.6149970048171 2.61281760648018 2.63772117217837 2.62529135088888 2.6320350474787 2.61337522094575 2.64278596123637 2.63926309193712 2.5482534788177 2.63463502712521 2.60808845998222 2.6679536130805 2.59304634828662 2.60575037500824 2.59892910139216 2.64248485857701 2.62552125637395 2.62972214099449 2.62190280414116 2.60566197860273 2.60187520457507 2.63936142209462 2.63881770711042 2.63537949608891 2.61681278818481 2.63201030122991 2.64413771471483 2.64490513431855 2.61530870609346 2.6261884019849 2.6554522513847 2.65289268234007 2.66032988595409 2.63263914633378 2.6244821764332 2.65632469444639 2.67522077481171 2.57494370696505 2.63299580679912 2.66484066174426 2.6548108444616 2.53686962470706 2.62073652116694 2.60623199296726 2.64956223564111 2.61047030729759 2.64979007165597 2.6732839571398 2.59725025626259 2.62664126168748 2.61222358261832 2.60366346422805 2.63789665622042 2.64627110722889 2.62441599137907 2.62247202895182 2.64429775085449 2.62722694722166 2.63071995538963 2.61369205419891 2.64208158166879 2.62435707912843 2.62395827434948 2.43421700020007 2.63706247917024 2.61781942872185 2.60764523339398 2.59838360993487 2.59082367357791 2.6418164835577 2.63782958563502 2.64267427946935 2.63785242321608 1.20632039702189 0 2.59163268895095 2.38523083039086 2.51267991024615 2.58554584234848 2.6446961584158 2.64687119872643 2.63084925775887 2.58219867794697 2.61400710278741 2.64757730559658 2.64592455093093 2.65190974754218 2.64546285562507 2.58198036011038 2.57026381163042 2.61262615161285 2.59282639382542 2.58501856278425 2.62523723014553 2.54724395339216 2.61752662314717 2.50712010889152 2.52219891410161 2.67410082295266 2.62956078435375 2.59704108086637 2.61909728076069 2.63082515071601 2.63552878804596 2.5863224339794 2.61894357947295 2.64066076951015 2.59827902625275 2.63088855156169 2.64906144190803 2.61885804393458 2.60738433105841 2.63803064797504 2.6271857043026 2.63406108823901 2.63426885225179 
RHOCB      2.63384665837103 2.6423224439246 2.62214079201835 2.59221846352504 2.58185135749386 2.62725976538613 2.62750343949653 2.62903197811561 2.6068979040875 2.63557906555057 2.61905324725612 2.62220801273025 2.64496408687104 2.6277001472236 2.63930068701563 2.59327017377142 2.63447099165614 2.62350525000138 2.59859037527641 2.62120277884844 2.6249010646343 2.6388773108686 2.63108166194811 2.60926088007819 2.61911477899043 2.59404829761848 2.59388908138383 2.59810525846123 2.62962515511106 2.65018176343929 2.60801198958518 2.61226980251484 2.48807680441569 2.48655632692771 2.63271775553653 2.63653498751687 2.64984906436813 2.62081472176249 2.60187142816438 2.60205689366872 2.59790302499994 2.62241543654742 2.58149171701856 2.59834702382506 2.61798907272822 2.57701861463633 2.52090707235542 2.64957681411255 2.57380021189711 2.62095621544988 2.63402379597789 2.64546014940365 2.61758977167876 2.61871656736526 2.63060575222708 2.62791897386144 2.62344083913866 2.63582585012927 2.62161421944242 2.64736714679416 2.60690218546776 2.64876565664421 2.61830750470494 2.61292858548635 2.63312630485411 2.63826429553348 2.64905864506803 2.66799445177744 2.62734366310072 2.6232618823314 2.62816946575369 2.65696279131775 2.61950646183208 2.61895512719908 2.61145073197318 2.63100107759083 2.6059796477748 2.63863218258841 2.63744534580045 2.63595332195114 2.63694030442728 2.61231710075793 2.64556378584929 2.65435369045393 2.65061307703324 2.65132430427982 2.64483313871071 2.64421013671656 2.63153827854062 2.62413493682681 2.67280960399261 2.63351432647112 2.66214473630987 2.6508100464434 2.6368085300347 2.64599037902674 2.59019413758346 2.64614897110572 2.6475907826938 2.62905294130571 2.61602695713032 2.60737327191351 2.62453668184971 2.73473879682619 2.63115869994489 2.64522488026093 2.59286696295796 2.61203492794342 2.62058976467491 2.59145228992221 2.67424541652626 2.67899806084278 2.64893669019667 2.6416864637541 2.64287684613627 2.61404721896556 2.64047681043312 2.63163433100747 2.62569415275709 2.57445181460514 2.63405127799195 2.6043684503187 2.63722559483433 2.64600412538894 2.62726745442742 2.63770526609985 2.63168268199049 2.61802438583543 2.62337543739521 2.5717229391685 2.59163268895095 0 2.54439540247059 2.59505415375707 2.35733044077472 2.64749495671092 2.64964242040924 2.62514209213081 2.62950737335607 2.60076668933239 2.63140361788441 2.63090959355392 2.62994159104861 2.63010479363296 2.64077399656722 2.62482910605647 2.63355762465772 2.64494427329832 2.62994094558776 2.59902109598668 2.64003851926031 2.60799191552376 2.63385999825118 2.61864762953488 2.67816735409173 2.58117400170265 2.60594853320753 2.63668083089068 2.65771187885448 2.61539589947537 2.62635816388636 2.64863821426209 2.65949019122544 2.61762393791046 2.63110577565607 2.67261908632838 2.6246127666031 2.61289043190273 2.64748517902876 2.6425709933013 2.63702580510454 2.63253440443507 
RHOCS      2.6452500588777 2.65309561963415 2.62358885522819 2.58271716640077 2.63275954991829 2.62982540377314 2.63461023054823 2.64094060373832 2.62499330966959 2.63552916233232 2.64198266852277 2.62232536998921 2.63855766545912 2.62471324139192 2.6774205027876 2.5922865807108 2.64075863509566 2.62856982891538 2.63950550900458 2.63843915083496 2.63933985011776 2.63685083662743 2.63157784427077 2.61883028145042 2.59588536913206 2.60779104099173 2.60401645126761 2.59817791072108 2.6251821737023 2.6471260182304 2.64458838057699 2.61453783274255 2.38145340905111 2.33128925626854 2.62438119893965 2.63135094018356 2.63572721305595 2.59158521261936 2.61610202478979 2.6287410510543 2.56738027709731 2.60665694586348 2.60038011445166 2.58840698226144 2.63438877936473 2.55859204658139 2.64385702089442 2.63221236990074 2.6466480916606 2.64725698617408 2.64455006356704 2.63353068903679 2.62613098075005 2.60871252083071 2.61196296778613 2.62151686353466 2.62248772405771 2.61572711054665 2.6375659378174 2.64062384248505 2.60983483826314 2.6581713946271 2.64784446550206 2.62269271144361 2.60573624246493 2.63695001948183 2.65171881550437 2.62813383436596 2.5916254278677 2.61636584177514 2.6192090684948 2.63282006818528 2.64379861430339 2.6454618127594 2.61950871690823 2.63751376756812 2.62746360750616 2.63149189904087 2.63406530949249 2.63192679821307 2.62460019907023 2.62626216116643 2.65872070673888 2.65070937431009 2.634132535978 2.61826862092556 2.66313160924623 2.65565078155147 2.63676039179254 2.64338933172224 2.66332249025631 2.62937988896044 2.66081299439874 2.64626839695112 2.65385193738279 2.64728059553245 2.6541889664369 2.64299870517972 2.62845616022715 2.63837990816166 2.63764843553713 2.62511779654397 2.6476786037054 2.5069429939276 2.60968511306251 2.6208139946958 2.58765591677113 2.59404382239154 2.64406534194916 2.64989347851012 2.66493384712976 2.6113409594986 2.65670217212581 2.64838335762387 2.64909275822327 2.6430079453821 2.63332580609765 2.64431674170217 2.63613835964795 2.48025712582406 2.62299399448725 2.58860267299151 2.61992866733861 2.60759605347652 2.59863975696891 2.65032716667406 2.628782590213 2.62734053924773 2.63545911749027 2.34297475304363 2.38523083039086 2.54439540247059 0 2.42505732858053 2.53214777237222 2.63130595582572 2.63048253812277 2.59525227411947 2.63273571197487 2.62084002483698 2.62505000443294 2.63863787595261 2.64259429119977 2.63972864158952 2.62718821553562 2.63106246696619 2.62640084118887 2.61741489385608 2.61981234291414 2.63058978487633 2.57948520022313 2.65910744727585 2.64627835741189 2.61540209052405 2.67300153835207 2.63526519584531 2.59250254771189 2.61430693673553 2.64393769774071 2.6234661412313 2.58193737215895 2.61695393344393 2.62941482095877 2.62909406253459 2.64021138254891 2.66146018308509 2.60234430569465 2.54446081633305 2.64392929539581 2.64610216815374 2.60661344636679 2.64324555834898 
RHORT      2.64352947906052 2.64004241266758 2.64005006578465 2.61174702800946 2.63197633781421 2.66032921605306 2.64834039397648 2.6459443320648 2.63000602969875 2.64211286856837 2.64645559484582 2.62435387182074 2.64549579666962 2.65042455181586 2.64152872313023 2.54722031465295 2.64540502399789 2.65426336107431 2.60751032924747 2.63548092927155 2.65039975608462 2.63387546809799 2.65299872182389 2.64195155786122 2.64913477754818 2.60193903999261 2.63074449826984 2.64027869267552 2.62991999270203 2.60772358302378 2.632303803419 2.62654075413241 2.39005256849486 2.40874495918382 2.64151777557611 2.61988194910779 2.65197892101846 2.60434986407182 2.61990944535768 2.6450186625933 2.52466688054079 2.61370140366287 2.58999359112979 2.61468611939336 2.6347643560865 2.57412509686338 2.62885540029533 2.62532735394625 2.64217155110014 2.63819852749724 2.64167061633296 2.63687379839041 2.64140631758944 2.63158898398632 2.57709200988516 2.65171426283225 2.64524735496561 2.64936141457761 2.64003936592675 2.6402010235319 2.62419307773297 2.65004617835474 2.63191046125885 2.64611252667817 2.61663496261267 2.64121096386409 2.62315176885731 2.63924480909923 2.56808705055025 2.61882654814012 2.61713548635825 2.65171246320843 2.63840585151839 2.6279993122394 2.60464762029248 2.62777306644967 2.61009449651909 2.62783492827651 2.62826435435054 2.63554382180355 2.65248629330887 2.6218850148825 2.64320546538158 2.64913540416295 2.66422042798106 2.63395940509276 2.64827871037451 2.66808891509894 2.6235268919283 2.61105704869883 2.628622426432 2.64955253993239 2.61869427589777 2.65994465114175 2.65361873160594 2.60779570557896 2.66222633609061 2.63055427800664 2.62247063114291 2.64327618416108 2.63970835046647 2.63910919015367 2.62418710517761 2.55730802299774 2.63362489066322 2.60542022867698 2.60554941841116 2.58254006877382 2.64282757222839 2.64553858774883 2.65687034467846 2.62944648620988 2.64190640588088 2.64136061346084 2.64402688558821 2.63439007866647 2.64845201544895 2.63987882356948 2.63213090906597 2.51900662556016 2.63409278591948 2.61326576208847 2.6215984994477 2.61569401570216 2.63594659897442 2.63579648098162 2.63502586507646 2.63266683928763 2.63826091292196 2.47616801707009 2.51267991024615 2.59505415375707 2.42505732858053 0 2.59685348471317 2.65128019658678 2.65338815291013 2.59481203218215 2.64529563071767 2.63190681896283 2.64163975131123 2.63608055687593 2.64271639440973 2.63151626505245 2.64222140065013 2.64343390097301 2.63991468973046 2.61613459828701 2.60138449287025 2.64132310947843 2.64436884097433 2.63405607415908 2.65277537477619 2.65313139443421 2.65670389605019 2.64855765064834 2.62202544473616 2.65229717534932 2.58629440336441 2.65804055423093 2.62681768921495 2.65901968094919 2.66593412656757 2.63288659113592 2.63412088935487 2.65775627460823 2.60610665162614 2.60657691985417 2.62947022522177 2.63826876196629 2.64906287590658 2.63997180110294 
RHOS1      2.636659724526 2.64652103006824 2.63893749941995 2.62563644440716 2.54007607484192 2.5705515377614 2.62972437374065 2.63643173466833 2.61690006464666 2.62188905590778 2.6446618937381 2.63346296350701 2.64753008734893 2.6028215141601 2.64560650179668 2.59117315719076 2.65437970057728 2.59895493156545 2.63633757008999 2.61069386674379 2.61248476598864 2.62258061501818 2.59632972538701 2.62916020698374 2.6106335024867 2.59652496194325 2.60110417860668 2.57707122765931 2.5929859794944 2.63898171157196 2.62323805690904 2.61429787845003 2.49201019102619 2.52131261920673 2.61871244636653 2.60615131847744 2.65153674271948 2.58016504327392 2.56829665463245 2.59603468100497 2.62381142298112 2.59728523007819 2.60462067573571 2.59651495633961 2.63437880062744 2.64404739015334 2.62856941739471 2.64434210048918 2.56484433088545 2.64364518834574 2.64241627738359 2.63548663901827 2.63830481861509 2.63158227667198 2.64681944093329 2.60048234800811 2.60312461183936 2.60124985062346 2.64934964865203 2.63513815171558 2.61647373848436 2.66640747585039 2.62703148381945 2.60463837609701 2.6012539307366 2.61970310086197 2.6217642629487 2.65270764710036 2.61552464903153 2.64057303754389 2.63049370942572 2.63135457755266 2.6220586033943 2.61075876581761 2.63982863188712 2.63348515956395 2.63369794427988 2.63900304975567 2.64000501688282 2.63425698165838 2.62239242113876 2.6022534734282 2.65957951841778 2.64772416477345 2.62964801057553 2.61514258874169 2.67613756276628 2.65006860498353 2.64710141352232 2.61049149672993 2.6382101467119 2.65600775553105 2.6768145664906 2.64238792979615 2.64761987319764 2.64753608327662 2.60197848776913 2.65378992380233 2.64719080255783 2.6440679345376 2.65388368086471 2.62498428651104 2.64417715804848 2.39930787104147 2.61571840463207 2.60260880202201 2.62415082540134 2.60557583028984 2.65084133995359 2.64625640309579 2.63222408106319 2.63309393466394 2.62423898756495 2.62324414100862 2.61259701140996 2.62666586670928 2.62380098918299 2.63006828488708 2.62720135468741 2.58318347922919 2.64523089371786 2.62970751430804 2.61182484609742 2.62844436253404 2.58588544169903 2.64288647809917 2.64351841367122 2.64531349894383 2.63334261928995 2.58231295597154 2.58554584234848 2.35733044077472 2.53214777237222 2.59685348471317 0 2.62754383815005 2.61492498019515 2.6092176446311 2.59965128411229 2.60387172832015 2.62038527761862 2.63030163430369 2.63558182624727 2.63291660155373 2.62487422206373 2.63182089754278 2.6284370222187 2.62890754707885 2.62599454152201 2.62554942412474 2.58924187917102 2.63147685396648 2.61000159181402 2.62330682758184 2.65659396302291 2.62365095570607 2.6095149228859 2.63451628408497 2.64328815394274 2.62580844226256 2.58866938487259 2.61410481263675 2.63347506042866 2.62855277920706 2.66437076488807 2.6359526625247 2.62433180820034 2.61035697563829 2.64374536480154 2.62749832058544 2.63516053988424 2.61802576902412 
RICPR      2.62733344570525 2.62907172326114 2.58437342752772 2.63835401749785 2.50187925687689 2.60351515663009 2.62794341785905 2.62013584988309 2.58830197605371 2.51740690932931 2.62455463233383 2.61521290493986 2.63630026189587 2.53530906558936 2.64810638456633 2.57021718395563 2.67553035767644 2.66720908089054 2.63380078195083 2.62963635793829 2.53906008336714 2.53458371402341 2.55872724193163 2.59628118233511 2.51979220027426 2.53740561488511 2.58275921836586 2.63940306821858 2.64029113578078 2.64660101709872 2.61765820197601 2.59291907483463 2.63658276023005 2.61734500466506 2.57972118129685 2.64037698439344 2.72791161496211 2.48295153851357 2.55811036712551 2.59116573436579 2.59675045633415 2.5681574903562 2.50744725314992 2.54974028629985 2.61808565909593 2.78261673375549 2.76463211990932 2.49671392059993 2.65349442804337 2.61794193176566 2.63112408284174 2.48093546134432 2.59829229452219 2.59215252901311 2.54440802001618 2.54186961233115 2.53972653028994 2.55423996834316 2.56458899613522 2.64047160913183 2.55123876639883 2.64903662381394 2.58765069497412 2.61637303333817 2.63225839140851 2.58333186634501 2.66312628587076 2.65094495516145 2.57172497013525 2.63528635583313 2.63037227544632 2.63924695525389 2.65399456796537 2.65613434267876 2.56301459301472 2.53963837034591 2.56664504305059 2.54233273883381 2.54400787882901 2.53436126749917 2.53446965452967 2.62655522267613 2.61428803396873 2.60742772507447 2.64677077891797 2.63490747785505 2.63006375364137 2.61976894181084 2.52331851160314 2.64083447071261 2.57653653350015 2.69742497150897 2.73631067038444 2.62320925305318 2.66720030484639 2.69200158736167 2.64854544524075 2.64602729497326 2.69262399693678 2.60555537226491 2.59015600297805 2.610446464856 2.61712739320106 2.8077189676139 2.57953363105124 2.61061578280288 2.65243918673175 2.63645266325625 2.64204801000694 2.5702634874859 2.60395613029678 2.65635536423123 2.51410227175202 2.53034311541903 2.59300565609564 2.59162457141072 2.53604937723111 2.62146971997115 2.54776017817141 2.63627065467874 2.61961455252219 2.57845367168137 2.6189216878383 2.6224967104407 2.57250481730258 2.6121247174512 2.62711495689728 2.62449577746542 2.65172999709602 2.62665948578358 2.6446961584158 2.64749495671092 2.63130595582572 2.65128019658678 2.62754383815005 0 0.0985659975007101 2.56690748769131 2.58057428602702 2.58377178371017 2.63158189398666 2.56296972714424 2.5047585978106 2.57791039379418 2.5090617522352 2.54535588200263 2.56358503161159 2.55693400589148 2.591909848351 2.56910452225712 2.60422202857613 2.63129437124845 2.64002944264563 2.6435543390795 2.6600457490476 2.56473717748931 2.57635177507492 2.54947144417478 2.685266722642 2.60972662527837 2.54802874530989 2.57590640029911 2.60473385610422 2.68351124495607 2.67111142921232 2.67197378200762 2.61752060237827 2.62220656052795 2.56762036893454 2.61770199936465 2.60766660581044 2.65433893263434 
RICTY      2.62674799509605 2.63325000497522 2.57351835226174 2.63557816555734 2.54104656530429 2.62211554796147 2.61719714556272 2.62438168096027 2.59259435120734 2.54894117377528 2.61331802533826 2.62643098026401 2.63399810635508 2.53817400783001 2.65968171766056 2.5801193806064 2.65957041476236 2.66576801120619 2.61965589402017 2.64119860108471 2.55372414243493 2.55661065773789 2.54767566313891 2.62973572833238 2.52390327719275 2.52784740924443 2.58057405062016 2.64152049996259 2.64176847404561 2.64976436079542 2.63098940526468 2.59118815647743 2.63658560301269 2.61733275474006 2.58225604412649 2.63978223086951 2.68568244286016 2.5012257829519 2.60259240673016 2.60755108491112 2.60489460842028 2.57944702532083 2.50791994661603 2.56387498668081 2.6134075133346 2.75518151875065 2.7410513818276 2.50483161528791 2.6511116221145 2.62262908733373 2.638534751123 2.48259092829868 2.58924376994818 2.60012059111361 2.59063041003463 2.55378657110302 2.55734369825148 2.54946323848691 2.56103475965869 2.63622366859065 2.56877931802944 2.61932565101582 2.57922853955009 2.62593645449824 2.62109553848993 2.61545229607117 2.70458679141714 2.67902669858592 2.56690926670793 2.63616295832369 2.63436411002333 2.6457219928038 2.64496813970319 2.65225181493406 2.58115280546712 2.54933506413041 2.56601748133098 2.54018996973155 2.53922044312308 2.53546934304052 2.54336942271201 2.62870342187032 2.6400139821056 2.6258744018264 2.64334436279304 2.6506077426063 2.64230637721414 2.62681356503312 2.57424169750926 2.63706350375718 2.58146404948205 2.7078238323055 2.72201738111067 2.63161730027904 2.64335610528245 2.69123773853584 2.58232597040263 2.62275220097387 2.70985258798433 2.59675967667668 2.59276173115396 2.59838222601748 2.61625630160976 2.78984014526051 2.58071887029398 2.60989851937063 2.65350720381976 2.63563264677787 2.6385866679262 2.61838209819989 2.62563996584115 2.62966585419748 2.55429839892294 2.54683720158983 2.60401169636512 2.60740036700567 2.54572634330193 2.63306341513812 2.57390985595836 2.64504714690242 2.61825560161042 2.57883006911675 2.62225096562023 2.62267726527111 2.57309378155975 2.60694216592319 2.62397888226957 2.62162422864821 2.6527782914977 2.62899414688621 2.64687119872643 2.64964242040924 2.63048253812277 2.65338815291013 2.61492498019515 0.0985659975007101 0 2.57434741324495 2.59283312768796 2.6042183638704 2.63173375005908 2.58665871694231 2.53861919463085 2.60152843764643 2.48861337267274 2.55281376476242 2.58527977678582 2.57291906725958 2.60603946012949 2.58884706130847 2.61772322343006 2.63199352486572 2.6770182283469 2.66420279543529 2.66262253835037 2.58646686569231 2.60302360092676 2.58953833903289 2.70507769984777 2.60679919295709 2.58181598770846 2.58084919487361 2.63254083097316 2.71862428899405 2.71034591273942 2.67804438285324 2.62125208290157 2.61279222678842 2.57564214053101 2.61977063584516 2.61298524798594 2.65212467046574
[truncated: 101,662 more chars]
