# Supplementary material for: Genome-wide gene order distances support clustering the gram-positive bacteria
Source: Front Microbiol. 2015 Jan 20;5:785. doi: 10.3389/fmicb.2014.00785 (PMC4299520; doi:10.3389/fmicb.2014.00785)
Supplement: Supplementary file 2 [file DataSheet1.ZIP › 172taxa_6gene_10M_tajima.nxs]

#NEXUS

BEGIN taxa;
         DIMENSIONS ntax=172;
TAXLABELS
ACIAD
ACIBS
ACIF5
ACIFD
ACIFV
ACIS3
AERHH
AERS4
ALCBS
ALIAD
ALTMD
AMYMU
ANAVT
ANOFW
ARCFU
ARCHD
ARCPA
ARCVS
AZOSB
AZOVD
BACA2
BACIE
BACP2
BEUC1
BIFA0
BIFAA
BIFAR
BURMA
BURTA
CAMJC
CAMLR
CATAD
CAUCR
CAUST
CELGA
CELJU
CENSY
CLONN
CLOPS
CLOTE
CORGP
CORJK
CORK4
CORU7
DECAR
DESK1
DESM0
DESVV
DICNV
ENT38
ENTCS
ENTFA
FRAAA
FRASC
GARV4
GEOKA
GEOSW
GEOTN
GLOVI
HAHCH
HALOH
HALSA
HELM1
HELP5
HYDTT
KINRD
KORCO
LACFC
LACH4
LACLA
LACLS
LACSC
LEGPH
LEGPL
LEUCK
LEUGT
LEUS2
LISMC
LISMO
LISW6
LYSSC
MAGSM
META3
METAC
METBF
METCA
METCG
METCZ
METFA
METFK
METH6
METIM
METKA
METMA
METSW
METTP
METV3
METVM
METVS
MICAI
MICAN
MICSL
MORCR
NANEQ
NATTJ
NAUPA
NEIMG
NEIML
NITEC
NITEU
NITGG
NITMS
NOCCG
NOCFA
NOCSJ
NOSA0
NOSP7
NOSS1
OCEIH
PARBH
PASMU
PROAC
PROM4
PROMP
PROPF
PSEF1
PSEU5
PSYA2
PSYWF
RHIEC
RHIME
RHOCB
RHOCS
RHORT
RHOS1
RICPR
RICTY
RUBXD
SACEN
SACVD
SPHWW
STACT
STAES
STALH
STRAW
STRCO
STRGG
STRPG
STRPZ
STRRD
STRTD
SULAC
SULIM
SULS9
THEAC
THEBD
THEIA
THEM3
THENV
THEON
THEP3
THES4
THESM
THETK
THEU7
THEVO
THICR
VEIPT
VIBCM
VIBF1
XANCP
XANOM

;
END;

BEGIN distances;
         DIMENSIONS ntax=172;
         FORMAT
                 triangle=BOTH
                 diagonal
                 labels
        ;
MATRIX
ACIAD      0 2.14150800858971 6.69501270554 9.02913172489 7.45285493294 7.73291661412 6.38603748716 6.16395315699 6.16058716327 8.17762821819 7.0597932324 10.88160964926 7.56719946198 7.34678200354 49.01694753925 6.58245823104 13.89326406082 7.20978762006 7.53301918585 6.41433241389 8.96347397967 17.20693341175 7.37958886483 7.85653349251 6.90750287273 7.36547215138 7.15854390734 8.15590408196 7.71427134756 9.12279134054 7.32897397495 7.41139203317 6.70307532518 7.37079849797 6.72061638198 6.0780458047 6.81507300446 7.42214767625 9.28162412716 7.77078704982 10.34280547887 7.8650814446 16.60636818381 8.90901373429 8.62640356219 5.9123671161 7.96836897158 7.8676189571 7.69318783885 7.00665687 6.97164828063 8.18196383177 8.38383248161 8.26261611189 7.11275184837 8.47810820496 7.334514392 8.2007036619 9.45250347138 6.35436526025 7.61215669119 9.44747836073 9.38916796264 8.39995912344 15.71618950937 7.89556548315 6.22942387889 7.85691930249 7.83536428606 7.35985286597 7.70717132223 12.5886322492 8.86407755688 9.75319324488 7.79094398222 7.7314243117 7.40388461519 7.61922134362 7.78081693867 7.65553167052 7.99147718607 6.75512839676 33.86883001346 8.13471535806 9.13927186598 6.5299858563 328.472122610341 9.78790958787 7.58699100995 6.30176938082 8.51767717735 7.21435292499 6.8413434753 11.23807179465 93.5648516762601 10.12548026655 55.8405680314 8.23675115877 12.41921565191 7.83377166112001 7.19252930997 8.51285349374 4.8435823967 5.74157460867 10.47501121553 7.38475500336 6.98779262915 6.97185765837 7.45712975753 7.49173713273 22.86321696224 11.27073903006 8.21845891796 6.73895362079 8.87172410019 7.58096018543 8.12708081878 6.77175003715 10.48274863323 7.13513855493 6.53340039681 6.83146472388 8.16190438911 9.63517384731 7.42312002938 6.62189703283 6.0276510797 4.73684997156 4.75661985015 8.71556470421 8.67585828232 7.6170157364 8.86081272715 8.65530925888 8.15308203631 7.25362322516 7.32238972844 10.18425492426 6.67842384444 8.18579825800001 7.93039165371 9.03949160156 8.65540454351 9.05253380406 8.82107377501 10.4644929439 10.1146127161 8.27145747723 8.11622521 7.71561945947 7.31472308075 14.27048943529 6.70055377079 6.47370059522 60.73832173843 7.08023855599 9.93599773038999 8.34948346765 7.56701510278 6.58971974551 11.38646968956 6.9483243834 7.38441348445 8.7728210291 20.84436066268 8.62771350192 7.04389800549 7.16693541286 7.07651383344 6.98808614038 7.74191494054 7.61756960237 
ACIBS      2.14150800858971 0 6.80014266028 12.60485177447 7.36603223819 12048.0386066517 6.03480611529 5.68516296354 6.28485117421 8.53457293772 7.14362012522 11.27484763751 8.32310292288 8.52710721153 24.10196804989 8.65779151754 6.20320833208 43.08770403101 6.81002876889 6.41261014764 8.82884517976 11.64776315874 8.6821054976 8.54346286902 6.01338272777 7.22716086585 7.11029821076 8.15242067745 10.69679623667 8.26219114283 7.83913745002 7.3085069128 7.94612046623 8.7783371546 6.89668983536 6.0657357777 12.66390947222 8.16195083483 9.91351705302 8.26617461087 10.80587673274 10.50077596013 8.47715699349 8.28416715929 6.84380323684 6.7413352121 5.72696486154 7.30879744707 7.11780827923 6.67391878718 6.78488080831 10.94796517775 8.80169146182 8.01791116484 8.37441592006 8.4787435629 8.28252358488 8.40234592768 8.92195303904 6.34920477854 13.76996510169 9.58956451035 13.34509979954 8.30537388222 9.70700419164 11.20705188889 56.91804574786 10.63132874655 7.9150424734 6.46616605387 6.7090714491 9.26649351823 9.41017220483 7.97542752 8.81135871336 7.50025196628 7.32345577665 8.3526564224 7.95279564109 7.73182248687 7.07031152012 6.61831072233 140.17782286758 9.24775667244 16.82294485098 6.82969681453 9.8745526488 24.69461939465 179.546891174736 6.0147995867 8.03041905837 6.41935490126 27.77383666913 10.60459004157 176.339601443495 6.69325172003 7.66616205596 86.52937451157 7.25653710488 9.06325845436 7.62443406438 10.72657052526 4.7303881958 140599212.610494 9.6816735757 7.23021959266 8.11497222285999 7.71627146139 7.03252510405 9.1104689874 366.734324631279 11.50365214152 8.64843721174 7.14688765041999 7.83826035538 8.05348210303 10.27323088033 10.23812918359 8.30747736605 7.00457582034 7.80355382153 7.83448691502 9.70812361807 9.78182690813999 10.29023533598 6.53496973923 6.32709022213 4.72594447467 4.67786335089 8.28019634669 9.44876501316 8.18703940401 9.07212714624 8.51925192491 8.73305089469 7.43290496955 7.67936351324 7.18849749984 8.10087322583 8.9156364068 7.57487836554 8.81873778517 8.98973011116 9.22434874775 20.90629918013 9.19887879922 8.08318028238 10.86997859785 8.48898943678 7.64409257762 16.56838606517 16.83317329194 7.18398702574 13.11807247568 42.68315843767 7.32225938269 8.65151593425 9.07237939153 7.74924900128 8.53144207081 9.21017010806 32.10087472058 16.82473140763 20.55939327593 7.62886154227 6.71356684038 7.76702356053 7.54921586458 7.53711872681 6.25141563396 7.25362003179 8.50741914122 
ACIF5      6.69501270554 6.80014266028 0 7.15316132121 5.92042850617 1140.91807855797 5.34905918878 5.28536959943 5.7310112789 6.69657298142 8.72829914447 6.63861064180001 7.57534117149 6.54550627331 12.5854138549 6.00269054433 6.47699614521 7.23097349198 5.94764793561 5.96213884758 6.25183802739 7.43846214779 6.11172007629 7.02321907613 6.61927345679 5.60611048366 5.50516798763 5.35048028947 6.23569523699 7.6011664337 8.21378857947 7.65632505517 7.17552048808 6.27037156328 6.99488912262 6.4728934525 8.8889611262 6.32772492231 5.7842758891 7.9017812042 5.57478414167 6.63660843577 6.27117942037 6.67865146451 5.32505073522 9.5267227802 7.8772136052 7.51609148572999 6.46717830898 6.36214377332 6.18854434357 6.61770841688 6.98504591113001 7.04218367369 6.60075696546 6.39544719987 5.757309324 6.17451068229 8.5168695739 5.24161963888 6.68268394026 7.23669277082 7.5993820349 7.13765456506 7.22900808583 6.39902380677 6.52172008164 1171.14881978074 6.18883373454 13.01262341545 8.49860853417 9.06894946189 5.56843163253 5.48045502485 5.64838096561 6.33888610857 6.29856937168 8.22693835126 8.15851847899 7.51216664240001 6.55614246595 5.72052564319 38.37547401669 7.73807862439 8.02445012537 7.15609343827 40.04554662168 12.34692015051 33.4349510483432 4.97186380291 8.17343111483 13.57001142862 583.05289438926 9.06968007833999 7.47008084375 8.09936053248 7.52256770961 10.01932336305 7.03573382702 7.18489593834 7.20140720756 7.80210329089001 6.67292112388 6109.78731667016 5.91180137357 7.37749635205 6.24639422773 6.14885545546 7.80058697226 11.67917124874 8.81101074361 686.137258448506 7.33664292820001 7.86051706301 8.18426006962 7.96503370857 6.8766719912 7.16881036703 6.6349797795 6.77277735495 6.58721215319 7.22332570813 6.93890865325 6.6072809929 6.06941694248 5.61560887497 5.2628622177 7.44335983621 7.11196897387 7.18245205865 6.66989273711 7.04703850819 7.17999539628 8.46061587933 8.06740412202 6.09465394251 5.89376187689 6.36705813744 7.37845748793 6.68309602185 7.67982257394 14.43843244963 9.48176182452 8.9764421043 6.68751294904 6.60705106243 7.26988277406 7.47553648485 7.35853286884 6.17229898882 6.72289637614 19.38542377362 13.50030913302 8.03937705812 100.00950689161 6.38462814724 6.45649114068 6.68229704336 8.04257791385 6.56441872061 6.27656530964 7.58137998193 62.5543407525101 8.99230229604 12.26750814412 16.201718167 5.64209626809 6.05503876101 6.83260478988 5.59167287737 5.51499570296 6.02648446261 
ACIFD      9.02913172489 12.60485177447 7.15316132121 0 5.60968725886 6.21744049643 49.58048693126 8.69343360514999 6.22511437174 5.76545563147 6.73270981497 4.79287270209 7.25294482745 5.5906035374 6.62423926142 4.18927278749 5.99637122537 6.44986015201 6.21910210242 6.64843927017 5.23178542427 5.33446604269 4.9555863239 3.8505027110111 6.02935995773 5.02752155286 5.010339633 6.75966440674 7.03280869617 6.6384493614 5.7403446759 4.88153428929 6.66462654623 7.03153568236 3.92782772966033 6.18281536092 16.87600811183 5.1848199565 4.97626771826 5.0762124576 4.24344838362 3.93158544499 4.45486334133 3.97565304423 5.86795940215 8.68579215272 6.16866062069 6.72408728759 5.90018912748 7.02452722728 8.21898016735 6.23743499935 4.01503745573002 3.93028473119972 5.39521669476 4.87670987959 4.6520676328 4.79344554054 9.91984846625001 6.7717030535 4.40801066642 7.9018907293 7.73714656393 6.40685707645 6.42270740612 4.45527971435 5.80947890961 8.08346315145 4.65639832515 5.68496747536 5.73339226912 6.65963292874 6.81715121926 6.58645515694 5.53176564276 5.35894892653 6.02762753868 4.91923761101 4.93074344576 4.89330406578 5.55745113024 6.16952383251 19.14047487433 6.87785832417 7.65661830438 8.60547243991 8.09252002356 8.74885395422 11.88109511472 6.44674164642 7.14795640235 546.714847306873 24.00401540215 8.09439157488 7.03124105432 6.50488450944 73.82068136408 9.12226733678 6.72498667715 4.43353306724 7.96503644154 5.20337476623 9.77409928815 4.82562400175 4.68620220586 6.15863912382 5.48187072438 5.58842311845 7.35752441301 6.69536299159 7.23387169726 9.89505097771 5.16332818464 5.07394590673 4.53940970421 7.71116680235 6.97994548799 7.03720427753 5.22408161195 6.41150820193 7.65831802301 4.23638999247 6.83926840455 6.90445412867 4.370489976 6.45811788519 6.65232645097 12.26649056844 8.29832557993 5.94805678816 6.39459178828 6.23736381018 6.12949759143 6.75643388328 7.22230665878 8.03992488021 7.49694509326 6.23641134004 4.53009430968 3.95059880502943 7.74134290523 5.55900500344 5.49550162697 5.67500902276 4.39317572462 4.52294924298 4.69266746363 5.44770509124 5.46776068941 4.46652257438 5.62852953192 8.30345279827 6.36751081428 6.25071103624 360.050327238863 4.10880416536 5.18020836183 5.53974053776 7.45792870187 13.80374475608 5.27513029963 7.20259011182 26.07365933086 5.87268217486 8.66663992603 12.26682404161 6.25862408851 4.94679952315 13.36640995568 7.26549281892 7.72266300464 6.26294990118 
ACIFV      7.45285493294 7.36603223819 5.92042850617 5.60968725886 0 66.89525212144 6.64427661085 7.28919983133 6.69668081616 5.27819869843 6.22350623392 5.88842723097 8.54137947145 5.75614699503 7.31283600503 5.29819976607 8.26258084578 9.14055366373 5.82404060701 6.18955946943 5.1415640859 5.28378407096 4.85323283693 5.7235504952 5.6358140848 5.45410168769 5.86016764419 7.00713753506 5.87683842947 7.05066655521 8.42992511854 5.77267675013 6.26746038801 6.47251531542 5.89548600097 6.50442427819 6.80995675257 5.38332415639 5.26333582118 5.61819220111 6.2115522145 5.46688723272 5.85196252371 5.27654320052 5.55639651073 31.12209816587 8301.18946266942 8.04127994274 6.70208725205 6.92784321986 6.54739612436 5.25404400905 5.28954062588 5.26995885178 5.81786915722 5.45899344599 5.71157812152 5.87571318998 7.42555271333 6.26615338205 5.30991577923 15.43088456288 7.99733674965 5.9453753953 6.88594155023 5.20655140143 6.9718647888 6.80555256828 5.30950471327 6.77112101404 6.68781377716 5.58591975551 5.93965385664 5.95520246504 5.15213946551 5.49529887618 5.77522358072 5.54109726424 5.464170787 5.45002729644 5.84317234941 6.22258843821 7.9058206304 7.9787499452 14.57118623192 7.24576891092 13.67136046 8.53561736988 7.43075291978 6.20539034163 8.10359239557 6.43275094727 3451.52149473154 6.74261734743 145.356700688891 6.61040044854 6.78140352003 1055.1822819419 5.65198016433 5.54150344047 6.77728783867 6.25970883133 7.72918365822 6.94751573265 4.79520904243 8.302898401 7.40062905691 6.83726676747 8.25139924671 6.22765855006 7.48907964659 6.77135654066 5.96409956301 6.49377085001 5.39646526865 6.73900809143 7.56406498449 7.50789398722 5.22128686409 7.24710047003 6.56367627633 5.66377716243 6.87774467696 6.43217570345 6.21820696063 6.10020225007 6.15380081922 6.87526460051 8.72174279884 6.69039440654 6.98930540218 6.07897681775 7.50944522274 7.44976396791 5.49172378569 5.22091922869 5.52794085327 5.82091469477 5.54925799262 5.64615404146 6.18556525468 4.84976072066 5.13366727778 4.95475033722 5.96963665716 5.95688764368 5.57301236447 6.19828394911 6.30139667981 5.78597138025 6.18401716097 6.59032600905 7.82516862437 7.06025813116 259.992618168371 5.82694672076 5.05623314196 5.05959557777 15.70608714953 8.04749117211 5.18545757221 28.0386304874 3885.27902453486 456.756486526776 10.83581847849 51.04197155994 5.71273376339 4.99825375954 6.58147001774001 6.86572523662 6.49119654272 6.8503527392 
ACIS3      7.73291661412 12048.0386066517 1140.91807855797 6.21744049643 66.89525212144 0 7.11377947355 664.474470715264 7.09727719399 7.8183436642 7742.91557375454 11.40353057665 8.15379292038 3830.54286785993 9.25355889807 5.80745951501 6.90117357572 7.06295469693 6.87359923139 5.70816576718 25.66190629675 7.0601965023 30.5595145227 8.84312231814 162.8015464496 11.25425234672 6.87398057845 7.27882080877 8.20074170428 13020.3827729517 8.68885825582 246.36627958959 7.10180399672 9.67645512289 11.08754359795 29.20755736432 15.92246049219 13.91328369977 17.72427848313 10.32267542522 6.46429095240999 6.88290568305 11.79872891719 9.6983407046 8.34542552662 8.21149993403 7.77002675812 11.33971819274 6.20022560909 193.37170789079 103.84380561892 25.20671210524 12.69390184941 7.11420814139 8.63870080818 13.86555555455 355.46897192513 2411.54415934906 10.17274207341 6.33603125347 57.68769000453 38.0746858549 15090.0555684929 8.2849995221 29.29524304082 7.85532744164 6.59010751178 4883.72709202194 7.27417993898 5.46068157242 6.12088678724 71.04972472921 6.61337566299 6.12430471644 7.37738245613 6.34487757101 6.07369811173 7.85218273886 8.32301946161 7.55572121729 1048.38004975249 7.60657104072 7.84027796256 9.12007348356 125.66921924137 6.84207477296 24.25188816699 8.56016063554 6.92793019036 6.82496220135 12.92663884654 18.10269169495 6.64475699043 8.60775129506 17.78830479553 10.98887480346 6.86291606462 8.24726371756 13.71407566957 71.54823927575 7.03065970216 498.219218103287 6.09505907127 12.16318631865 320.4865803444 25.4570157193 10.61859738511 122.10311943327 8.72329308073 7.10343538289 18.00872760553 18.68191828898 6.84599104156 7.36679748574 165.54618006208 6.49032389236 8.14498364239 9.94803645899 6.30760653842 13.59449844054 5.97443060931 17.5710175561 7.29080859003 12.24425811818 8.21421990245 7.36995192317 6.50541613044 10.7355367784 6.98230917095 6.87938275384 7.85299106664 7.51780356777 7.331216208 36.95581381097 5.93488722471 6.54286199626 6.51428809647 6.83180388711 14.66204243965 9.54724671819 12.65474851991 7.71855475156 57.37107376846 6.8589162493 18.57630630017 11.37307108362 2676.19377419677 344.848991881124 6.5912633776 8.15175772887 7.18729923495 6.66005063927 7.71559586091 7.99867710419 8.26844348873 32.7505058308 6.59789823995 11.69413175982 8.99003562501 9.07359953413 6.3143419528 11.28093381915 8.53637180617 8.54786309062 8.75172083149 9.44423262964 6.72717205854 6.92355284174 8.85056435781 6.9314303632 25.0372909543 7.35829722796 
AERHH      6.38603748716 6.03480611529 5.34905918878 49.58048693126 6.64427661085 7.11377947355 0 1.41225617830404 4.90529697891 7.443696799 4.46467181714 7.69062809017 6.85102621493001 7.82927388541999 10.89292675515 10.12637878101 8.53789293926 6.46239469655 5.97358607099 4.98095291436 7.60760653449 9.10570374189 7.54384600993 9.18952202384 7.46945881788 8.0928247558 7.35217871327 6.36657066092 7.52649466021 10.11267828263 7.63003522582 7.46675102817 8.91748912676 7.07056387652 8.99522132284 5.08675590836 5.49983456032 7.01597807804 9.19556415 7.33763488091 8.54675995289 7.90364853353 8.78780236448 7.20752869224 5.86033172124 5.84305611967 7.14542252853 7.78036282953 7.77423807334 4.43572558272 4.48466414942 6.83582380715 13.84713919941 10.27670283217 6.06819635039 7.46460506243 8.38773499141 7.71400033453 9.96904784052 5.48896898331 9.97601851447 16.25264987838 7.27717971038 6.64853521098 9.50845226123 7.8328481394 6.48212456116 13.80508162048 20.65804393038 7.32404663557 7.06944517238 11.35686898229 6.07002420618 6.01795118724 5.84265722412 6.07831125329 6.4571816317 6.58256351679 6.54334534547 6.36463103615 7.75772087737 7.10411855156 9.09887271031 9.60634161194 20.42791102077 6.73786056118 8.72323515721 13.56735447467 8.15921625496 5.13061072442 13.24431352967 800.334233728517 17.59550941112 9.79659042262 12.07612927448 7.26015930018 29.87709326216 7.03539524181 7.76688606872 6.68428352764 10.79716944161 6.48445455778 6.39079546177 7.77704276373 7.1670775931 7.34274975611 6.19081582099 6.68396155437 8.54755092177 14.30712821882 413.36720391011 6.56178014415 9.26612087296 9.44156890758999 7.35988183895 12.07943803592 7.67730913048 9.90078229862 7.70311491363 9.66680092107 5.12014994543 7.29294225958 9.07974136793 9.93952480001 7.81434606333 5.06672950827 4.97862433814 6.4283879845 7.22328640215 9.26820506872 7.71489623209001 7.28927223226 8.27486061829 10.39452843514 7.41500546753 7.41112841559 6.87444915063 7.98871523981 6.54282504577 7.10304927693 7.63974926561 6.9531791271 7.83941214336 6.47598233779 7.88925311821 7.63926638995 8.95046035333 7.98427756931 8.01165947369 6.98752904486 6.56519746269 11.41373152162 104.57318499379 10.24708232134 26.23881029772 6.5209455483 7.05578253445 8.27516707001 6.39442313222 11.84942390435 7.11638788488 7.97835775123 12.83076906586 53.2376491146 9.17203095747 9.76756759658 5.54422079789 7.4870416485 4.80571365959 4.44204624708 5.66468430772 5.7059577701 
AERS4      6.16395315699 5.68516296354 5.28536959943 8.69343360514999 7.28919983133 664.474470715264 1.41225617830404 0 4.87450916441 7.13362383246 4.5003366036 8.36333684586 7.23445854776 7.72759664706 11.31796088443 8.25305372007 152.349152828745 8.11605321135 5.99622441403 5.05234643571 7.75826904886 8.15185490607 8.29424334522 8.06895500195 8.06288650277 7.53334300774 7.84616780394 6.16871821824 7.01242734247 12.038385521 9.56195314459 8.05345512056 7.65913249925 7.87176698977 9.28035229795 5.13284213919 6.20104408496 6.65084624745 9.40377739992 7.05778609688 8.06963230289 7.70905730963 7.54057096349 7.8113030053 5.86015131038 5.83337460185 8.18732949669 7.99977553464 7.68709246914 4.40608965678 4.47253037829 6.23991514242 7.84057002001 8.72780224393001 6.62187774782 7.53346251915 7.27928838463 7.8288497918 13.01404490534 5.50844801942 9.64564776036 12.70720483212 6.92549337906 7.21290989181 7.77518040921 7.70861096965 8.49643128878 11.84544970315 8.3023792887 7.09172179702 7.0293019846 9.60078526771 6.19404941291 6.04002813004 5.97762607919 6.21118835373 6.37105475765 6.56543666915 6.91548365641 6.73492528687 7.78985369878 6.28300936613 10.13637817716 10.31495968761 14.24141011036 6.38810985919 11.2344846025 9.20398790263 18.47872642369 5.31324958499 837.29322234392 13.93919741825 221.245984648445 7.97637618902 9.57783230304 6.79450894343 85.42172541429 7.75931747194 8.26848517176 7.47977182813 8.45156199743 7.09890997036 6.6647688872 5.7978353892 7.08828859022 6.90457497001 6.48138158833 6.77128736138 7.97113637995 9.27036588556 15.48938579049 45.6824464947 9.05058105702 8.25168035425 6.71436524829 8.92219533197 7.53389951897 7.81937876949 7.50978951596 14.06868879204 5.14631197594 9.04955786398 8.94683535676 8.12785335767 8.89543522656 5.15636836798 4.9873803433 6.50004583639 7.73535139167 11.96679197206 8.35113940061 7.49703614302 8.03315488632 9.18881297483 8.23841727133 7.0614503913 7.18639488031 7.94289073613 7.16165630734 7.6906133538 7.89045884376 7.17726517667 7.14159657687 6.20941476876 8.70011829977001 10.02444985129 9.224087902 6.69584456717 6.9196245455 7.31122529544 6.63369705723 36.66236853433 49.5572306415101 202.85733219016 37.5737865068 7.00810434932 7.32873532757 7.6308719338 6.23314254976 32.05897858461 7.40545577413 7.54566306483 9.25997411559 35.20383526086 60.54959188847 43.16871675275 5.5137143499 7.16233893714 4.7551063579 4.53146710898 6.10326517349 5.70138172601 
ALCBS      6.16058716327 6.28485117421 5.7310112789 6.22511437174 6.69668081616 7.09727719399 4.90529697891 4.87450916441 0 6.79445190267 5.54399040462 6.77738844437 8.68988645752 5.99492564917 7.07126640624 6.89350900034 6.57426792192 7.37160911125 5.16216947014 3.62360842996 6.37901487182 7.11211972207 6.04827041135 6.81727467132 6.49582495668 5.92695672123 6.20573279233 5.66557502311 6.34829691184 21.43032807025 24.0230192878 7.41324001605 7.40288002813 6.94856314605 7.25160535297 3.91055455130972 7.27470378826 6.39416983128 6.41551507603 6.40678627418 5.66415155293 7.30713387018 6.64281983279 7.51059052225 5.46923517336 73.36104628442 23.53848120016 9.44228087149 5.5337229203 4.69884420204 4.68663247894 6.05893218904 7.36187028023 6.51362277134 6.2538323344 6.18668136832 5.96571778587 6.15547871601 7.0905944635 4.00268210642 6.88643701068 27.02700505493 8.04335685232 8.65784673031001 7.30681700052 7.08352698025 9.27012632628 7.70460968763 6.43241785153 7.30763475201 7.06001911194 7.91277269917 5.14613711779 5.09009285735 5.80403597954 6.38481534019 6.17295816137 7.02408101975 7.33223435193 7.41186875845 8.24413865893 6.38319832222 8.06938484037 8.83450581921 9.06738023052 6.09227758274 11.85893970167 9.96342729328 32.39823274101 5.05711862589 31.00170378354 7.91259882774 44.46361428184 7.24417938423 7.87528870141 6.98058989185 6.63019977714 11.34366292596 1115.22208357225 6.59690577451 7.6085704425 7.93838854027 6.60106398188 4.43614828599 6.47666170083 8.00803559488 6.67739442986 6.11601160216 6.63637123368 7.7299825073 323.016838568539 53.36935433447 8.25434394183 8.174059614 7.77831132938 8.48526111826 7.53337230463 7.03690118261 6.87096654265 6.68178573377 6.08715015307 8.60375249374 7.17471903971 7.3505397328 6.36475884745 3.76527445173 3.80755584662 6.42712150284 6.43797658603 7.26626205308 7.34979145413 6.5916261857 7.60201115446 7.53632016507 6.80235320286 6.21036019298 6.29201874671 6.66383587034 6.46406275757 7.59140067366 8.2182828707 8.72401875437 8.19993606219 8.44167115309 6.9336179353 7.68256356536 7.51475031939 8.37156369657 10.00616109226 6.88307197991 6.73052401665 10.84205193705 6.99857449933 7.01334771103 357.611604038367 6.93502388789 6.49324862093 7.39837123879 7.08669693846 6.88364438851 6.59364220716 7.63828818168 7.68535659531 241.95433692989 51.51961571563 7.32559372655 4.7536848696 6.519100471 4.76382009144 4.89343821863 5.58924454755 6.4216841783 
ALIAD      8.17762821819 8.53457293772 6.69657298142 5.76545563147 5.27819869843 7.8183436642 7.443696799 7.13362383246 6.79445190267 0 7.52902049086 5.79943779027 7.82582813688 2.84870841125348 7.14856 4.31317382357 7.69260211072 7.28132080987 7.16857410588 7.30325648993 3.13282146742917 3.17357765833283 3.03399656241551 4.96487602714 6.3555029842 5.38953526803 5.39096135381 6.89223001765 6.46975684399 8.29568636654 6.96059491313 5.86874032222 8.75469369233 7.88856459002 4.83859141224 6.23830605218 7.4292097366 3.74474702586 3.76301074692 3.3442873614366 3.8438960986911 4.85163733254 4.56446565574 4.64444091587 7.26445019975 7.96015003481 6.57932495527001 7.25566090415 5.6295646631 7.47634045052 7.48877830872 5.32502343863 5.17104020287 5.08780993025 6.37734934256 3.42930754112918 3.05565756858197 3.39510036093306 9.32243527279 6.82344615338 3.86080869927082 16.45469449349 7.63778201368 6.22389224362 7.25406644612 5.09117596653 7.15075595627 4.98009364187 4.16098096289 5.75004673644 5.70608796935 4.74168861852 6.08124335563 6.15719135494 4.77282752731 4.67681161445 4.86090929683 4.42122744442 4.41723499888 4.40482225654 3.12470876564074 7.21953318407 7.63003638776 37.36487653419 7.91775912285 8.14317793795 7.02627656291 6.81904651753 8.88228039604 6.34552126412 20.48589966399 9.92075242524 11.9882979928 7.98834724447 15.47380582064 11.22163780653 326.84716074194 7.03472987151 7.35146520239 5.12047178958 6.82028351652 5.67078455541 16.18561006609 6.24376298461 3.06341994892654 7.89735001939 6.23965221326 6.55086451159 7.50280474201 6.15707265969 50.26730858008 9.07812073714 5.34895549041 5.34046453329 5.82515040942 7.87830098148 7.43594133007 7.48222038067 2.96918777745476 6.83609974676 6.68858637209 5.5344608488 6.82933375201 5.96157825968 4.80170642643 6.11089890896 7.22420577547 8.62097854848 8.26079093343 7.73859074721 7.91633929606 7.57809726145 7.77717164134 7.82499471204 6.95860084143 5.26099815076 5.53735693382 5.31646385044 5.57227231068 5.37717571618 6.95448394665 3.06059243496525 3.06610073695146 2.94841201757447 5.68279290628 5.61486917997 5.69250542259 5.84369699018 5.92745739421 5.72404837366 5.98833940231 6.43247387668 9.5788552677 8.20444953455 11.28638521813 5.29501669535 3.39761998117644 3.36871411624424 16.54395277747 9.81341734623 3.64271308687 315.364304107619 6.79208948313 10.3584902998 7.3269389702 31.10406675635 5.74404432045 4.80414241574 7.1543903374 7.01122049733 6.29590901313 6.46706800878 
ALTMD      7.0597932324 7.14362012522 8.72829914447 6.73270981497 6.22350623392 7742.91557375454 4.46467181714 4.5003366036 5.54399040462 7.52902049086 0 7.78948820538 8.98405227857 7.58305822872 10.67424226638 7.5633951361 7.14529737392 1944.02301462334 5.51692388649 5.02863529612 6.52663403177 7.91917840264 7.01041410101 8.3904503314 7.57037562096 6.90923396341 7.06825151507 6.35943659312 7.24643796639 16.37965530099 8.55843607676 8.05664543614 7.99770490115 9.35335547074 7.52957263714001 5.02768701218 15.27068805952 6.52344826664 7.9475245162 7.22483797242 5.73877574164 8.31081349714 6.68893088126 7.3679198938 5.93536384173 6.65738682692 6.36487776459 9.05193652588 7.62570141881 4.45253895282 4.36622971274 8.94369584545 6.63599751976 6.63268570485 7.17747150302 10.18619463436 9.79032402944 8.58069316842 10.02055494237 5.64601659878 6.26203131759 12.68839316661 10.08083021817 7.32233349709 7.99017253992 7.02987819838 5811.92505618826 8.38540119685 6.71645860011 7.29723205207 7.12853571431 7.55564991002 5.91447026028 5.86565493357 8.06790939507 8.61240704871 8.13429319619 7.23344537857 7.44480831643 7.73390112617 7.22146328241 7.02198828288 453.300374549343 6.79713585147 12.56740888103 6.92611402718 28.09269301151 7.57499818454 65.25436752103 5.75222088635 269.33344151665 339.404377092159 9.39588085102999 6.49742686226 8.32627602645 10.12151824761 7.55534282163 45.20670503927 7.12349716862 7.8919614086 8.87713742635 10.03760473218 7.29790448397 61587425.4215508 6.31843329263 7.58358813768 5.98253799582 6.37306244992 9.72815488315 10.78621572885 11.62523450725 10.23202618358 7.96593323286 9.97916399343999 7.49088235995 8.82524125727 7.57682907365 7.92558569676 7.60723260472 9.06196359231 5.06513157324 6.86977920493 8.35158534686 7.10267329243 6.57364238829 5.01966314332 5.18188022751 8.00213918669 7.72005409879 8.7661304213 8.87373858779 7.00596005889 8.72458470533 10.93677042056 8.56034663147 7.13939083585 6.69827056218 8.04137211768 9.12824830359 6.77137343536 9.60176974224 7.87731020002 7.663298056 7.02573534141 7.0158178873 7.12001797997 6.65310215339 6.27054229642 7.12096748816 9.10789468816 7.04283783839 13.58075514316 345.105161501506 157.56312890679 225.937432509726 8.12014378663 6.77137536674 7.35502346862 49.15979853059 7.51217196028 6.51779266331 7.14087157763 8.25423816908 6.33207691057999 120.08940567618 16.72020164951 5.25777319171 6.46856071403 4.41533647507 4.28468929825 6.26543260344 6.04965614268 
AMYMU      10.88160964926 11.27484763751 6.63861064180001 4.79287270209 5.88842723097 11.40353057665 7.69062809017 8.36333684586 6.77738844437 5.79943779027 7.78948820538 0 7.9119246721 4.84495352134 8.96327777226 3.56931116329 6.58915716814 126.148115350186 8.71632426108 6.95017646263 5.3349566748 5.2678992664 5.02472599425 4.5720463952 5.88489194001 4.75707806125 5.0948829455 7.48851817229 8.65429154708 17.52269006492 6.9234181968 5.17996193389 7.29781525694 9.74344095386 3.95431239783002 6.50893566183 9.07395389288 4.7690823061 4.8384105835 5.23538326605 4.82625421058 2.91294453385658 3.13648402578 2.84004023077128 6.65792042903 10.55563712845 8.4027955788 6.6920973265 5.88165869041 8.5719288169 7.87154614536 5.79970475356 4.53399522159 4.02710497989 4.79979716619 5.14599953371 5.00567647273 5.11132529609 9.1245692017 8.33286375993 4.24810155795 6.21029089642 7.05509614234 5.50058590332 5.95537351642 4.41702832234 6.67660928245 6.76122358229 4.9202239966 7.8214839611 7.86422527119 7.12393159493 6.13540147066 6.01813042166 5.53184530202 5.93974458664 5.58487594449 5.31020452887 5.33532553449 5.50735610472 6.04962000281 6.27767000361 4465.61122880579 8.90224063589 10.99673396253 8.44337378116 77.41296641839 12.38717068882 11.57418716549 6.56345416872 8.5396602954 288.9165777845 78.76839854259 8.39650992199 6.42245118017 7.66870594244 9.62367851855 13.45769053223 23.96334930689 4.48312010908 7.01405982616 5.10854367405 7.19028304277 6.50616442381 4.58829828119 6.1111144862 6.14475327069 6.65808159306 8.40480684588 7.21980821009 11.5163822123 9.96256879993 4.19515365737 4.31633173563 4.34782804245 7.37511855939 7.3472612035 8.22679804977 5.55954629426 7.45024025121001 6.50374199253 3.98013634367002 6.52049935299 6.92099687983 4.37885462948 8.29653227821 8.45460226577 6.32260023438 7.66445916801 7.29673706381 6.84595913231 6.95485615161 7.00790646237 7.07546698511 7.70281179488 6.75418432214 7.08668694395 7.17157102357 3.36141162271697 1.58798578171167 8.03595149245 5.58033246771 5.39334328608 5.44074262511 4.66472015125 4.61374791956 4.65748312235 6.10870492326 6.1628517543 4.82053493605 5.88481629755 7.30493519141 6.7608687643 7.01547788864 10.48969422962 3.92461725863 4.71349570083 4.75891543116 15.90728097149 96.75706454385 4.96374625224 7.91298463746 6.69198909328 8.27151560048 8.94711176801 8.23728070514 7.12309283851 5.37731185137 11.3470045969 8.13159648226 7.12306363029 7.22208132699 
ANAVT      7.56719946198 8.32310292288 7.57534117149 7.25294482745 8.54137947145 8.15379292038 6.85102621493001 7.23445854776 8.68988645752 7.82582813688 8.98405227857 7.9119246721 0 7.41469068156 7.52979883467 7.34785054941 7.970398029 15.72628379434 8.60617583173 8.59933471392 8.00246275152 10.07225607521 9.08274142024 6.98532799096 6.58606210806 7.04877240166 6.16337011261 7.56317537202 8.60055577956 9.61064683384 8.00502814013 7.12986133193001 11.48745471285 9.29682292978 6.68931926961 9.01045181555 10.59949674448 7.59422879431 7.92009672158 9.318543369 7.08082291924 7.58683183903 6.66475931803 7.42124118722001 9.82023147691 215.766522863965 9.30085753433 8.26419975287 7.9625202559 7.04958727209 7.34457652607 6.81016157334 7.90671964704 8.60495794688 8.85569930303 9.31540449705 9.11886100855 10.91426486755 8.93527058498 7.19423273914 7.49404659302 29.1600199353 9.51617973538 8.56664034309 7.30056863955 8.64948719402 14.33775658888 20.37535171627 6.790996196 7.62088765688 7.88458734214 9.07103345641 7.98244209798 7.96519656877 7.43213932693 9.15327717148 7.80279632792 7.16709291434 6.91878296944 7.20169058455 8.08174513040001 7.46616791725 10.8754607059 8.38951721546 17.12717361451 8.05126139713 8.62017015336999 7.28558479276 20.41018362754 7.45913762395 9.05109663664 14.79339448325 9.37527590762 18.41625908134 13.86834924934 7.49322048184001 7.66178202064 19.47038977259 7.69344266741 7.97731442318 9.85660247792 8.34535954178 7.09588778442 217391736.43632 7.89508687222 7.6442904493 7.82462037971 7.79383664206 7.75180252804 19.99863025735 13.80197566006 40.3531740664 7.52465987103 7.49788517849 9.16721383931 8.00061826074 8.83579912415 3.31123752751271 7.75567569799 7.84644366092 9.43511639309 7.29427403218 7.33098358039 7.24499001615 7.53143066753 9.55434997079 10.13230990381 8.37772027195 7.14654557815001 8.29351645864 7.65580043777 8.33881414304 9.81299240644 7.96276497091 9.00685818416 7.8228929145 7.58551327769 8.17712555367 7.35992806517 7.83163185407 7.1290465258 7.68700599687 7.50633746432 7.50693585434 7.7912606986 7.72809854014 7.67286220544 5.75512861768 5.7807015336 7.06348579338 6.63657753013 11.79733104752 14.60010683801 13.6357951756 87.87543289962 6.56355562057 8.76892218486 8.01751581025 18.21016842039 7.70164906792 9.38740855464 9.79885910945 6.23950059068 24.76654946549 9.20127138151 9.08375360164 9.92204524065 8.08921709988 8.24062813288 8.20931308428 33.51091671498 11.16260667679 
ANOFW      7.34678200354 8.52710721153 6.54550627331 5.5906035374 5.75614699503 3830.54286785993 7.82927388541999 7.72759664706 5.99492564917 2.84870841125348 7.58305822872 4.84495352134 7.41469068156 0 7.53967187136 4.23905218092 10.06580868531 8.93584854279 6.85472703435 6.3768624183 1.67641936420935 2.63981619117755 1.66698660193251 5.33325598015 6.42830233968 5.06301728112 5.21382810842 6.12691013384 7.61764855501 6.92436443693 6.86130790325 5.2282671572 7.73431981872 7.69143894924 4.90500074863 6.73758643685 8.04526316174 3.79348032566 3.78941529501 3.20145248471643 4.2355129583 4.93746310798 4.98479505204 4.96341790866 6.83587200873 10.51685317537 7.53308459354 7.42657649856 5.77804563875 7.18590762905 6.92496223802 5.21314244607 4.90707175407 4.8724070201 6.51784221755 1.59447182727481 1.3388890332252 1.46154240653525 8.73422153053 6.53141473951 3.40055621885669 31.10353779061 6.81581057943 5.91688029437 7.9384577914 5.08579200659 6.29833108244 3.99781133465 3.916166749 6.98474785711 6.78714555732 4.3939698291 6.5750957424 6.54132857429 4.6711086019 4.79004438214 4.72294695581 3.26769672905409 3.29638947763825 3.27293411995145 1.74856327112415 6.48095163187 7.86772058664 7.10612139539 8.01504846446 10.09444679626 9.15365435033 7.74631791542 30.27789753822 6.55165821302 438.520673422322 7.34995429195 35.57010095542 20.92394096532 85.31020132965 6.78242721749 6.46561259629 8.24018324263 39.79402682626 4.88920713155 7.35577334804 5.36188129015 8.35193051095 12411.4418831575 2.98197848966195 7.60607321688 6.91398191036 6.73766203829 7.74362879212 6.8314921293 14.97272364141 14.47435263952 4.89005536654 4.96717060562 5.4498014535 7.28596173231 6.59995152673 6.43039164536 2.21986103115779 6.37352121027 6.38652851162 4.89636159494 7.080082493 6.7855317255 4.46277063775 6.6180266126 6.39197875074 16.0156479436 8.7273208332 6.92883126938 7.19228275007 7.31042814223 7.1097005533 11.24503500353 6.52902764659 5.43479618343 5.44215841335 5.46887939042 4.73994765138 4.72955247739 6.76880114537 1.83538281303359 1.75772975308659 1.7753538078793 4.57019128157 4.8682124498 4.83403919785 5.85177326626 5.71895816068 5.22612761212 5.95812296395 48.64636043419 6.41310345647 6.16310341737 103.45968748848 5.36310348643 3.45970506251699 3.49965918884803 8.07998700288 12.94606667914 3.37822149220794 6.47812697126 7.02391532532 6.41231495932 10.77158056599 81.12136385705 6.40255057379 5.16441881698 7.34236307911 7.31016341154 6.79473389839 6.31651544271 
ARCFU      49.01694753925 24.10196804989 12.5854138549 6.62423926142 7.31283600503 9.25355889807 10.89292675515 11.31796088443 7.07126640624 7.14856 10.67424226638 8.96327777226 7.52979883467 7.53967187136 0 6.73131894591 8.42598551488 8.98494336389 10.71604731612 6.27974461507 13.57620373368 7.31870637316 9.02159884086 7.64317478334 8.2528168204 6.12181558152 6.29995128407 16.93762133825 10.86103050312 8.44167113005 6.64245222546 10.58652635574 6.16996197548 13.3970831066 7.16182094024 6.46548840299 7.64063468545 8.68683631475 7.63128879894 113.15242286641 13.91172079661 149.341094116621 7.05285373581 7.88686979983 8.33698446902 7.47106942274 6.49656310318 18.87327256459 574.775945397131 134.66132729603 8.82923919581 7.14768228056 7.67104842518 13.8034379702 7.96215829458 13.66594580096 9.48358925664 8.90104757632 8.58630690586 7.37056753231 7.53719410735 10.39674313483 7.68874598666 6.40414711474 9.17536986006 9.61965571544 8.18598298016 11.26644295535 5.85258132201 9.21334848352 8.32600537189 7.29000208513 6.5537025303 6.61641209312 6.85605971037 6.78011900785 6.52959486593 16.41656721416 23.80394611823 559.9480816675 7.59945132838 7.99332629907 8.38240210444 6.48430272034 7.10544750316 16.07774430044 8.4593373611 9.70634516899 8.01043454442 20.7813097325 7.67558853874 7.11653525511 10.78852377812 6.06295464583 8.90135551636 7.48503531957 8.38198969883 9.31152454925 11.72172428718 135.334494255076 8.63984207789 13.03842954243 10.10262067531 7.55384234728 9.48814571444 7.9946196628 7.28593407502 8.94382240691 12.04676104581 281.43962333811 10.61462551516 11.17589240474 47.93669090493 23.0973190968 14.89412423931 11.89466378697 10.65725456255 7.93276684511 62.98951665825 10.1801653311 8.31402754176 133.49966858314 17.22373541567 8.49026691709 7.45997541189 7.00579823346 7.59223660689 11.71999378376 33.20692062749 8.31605167584 11.25497991393 8.33872857405 1291.94620278233 9.09206363295 9.09134567322 8.87621546566 16.67608068318 9.07249704305 7.49457787441 12.03024653411 13.44747124153 6.38322538375 6.64990085013 6.70958468785 20.20668432539 13.91752445654 14.62778318698 87.148266453 219.627315826685 8.42872262032 6.15089347909 7.78468643774 8.31202918559 7.49649472545 8.42652374747 10.4004730522 19.06036737448 227.330603502584 7.56173615891 10.0867830353 8.04040879574 9.4825463442 7.23791623962 8.46353099268 7.80796544951 17.66161572087 7.76561150977001 6.96772606934 58.81237076805 32.49907289368 13.46503599151 8.99480612175 
ARCHD      6.58245823104 8.65779151754 6.00269054433 4.18927278749 5.29819976607 5.80745951501 10.12637878101 8.25305372007 6.89350900034 4.31317382357 7.5633951361 3.56931116329 7.34785054941 4.23905218092 6.73131894591 0 6.28103025952 2418.31372612993 5.65975825462 6.32489991541 4.30397831191 4.29801844088 4.37261306857 2.58360397365182 4.80223710931 3.89269302183236 4.04362349903002 5.87898729664 5.62867155414 10.10839736974 6.38069352969 3.66225710452 6.01304838534 7.27102438316 2.38058299799142 5.97058290496 7.67261173354 4.17109451037 3.87272760564228 4.51925629645 4.0387344279 3.38103582890977 3.40120215143404 3.40048924305703 5.52622873055 7.25019013107 6.69065437386 6.71475109562 5.48943509954 6.73367261613 6.9530702716 5.65063197969 3.02633770023201 2.9042882145429 4.72258694793 4.6219208372 4.49403783154 4.65470404027 7.99045443701 6.27489302394 3.78763556931 7.51821295806 7.91750003257 6.37116472363 6.64080954892 3.30506300564807 6.90001199721 5.53557095482 4.54092144107 7.35797313672 7.68500783878 5.72334220973 5.76139057934 5.76982437281 4.71488092668 4.36866848544 5.0973610065 4.58032230242 4.56834271689 4.52789823363 4.51474177707 5.27192838826 14.45047382835 7.07757883229 559.044350219752 8.34146194378 8.43315305752 7.27758338106 904.24511599294 6.1839817466 23140.0517907405 11.4657360367 56.2969872826 7.69222938001 7.26735860722 6.9490005218 2245804.28495358 34.10905498979 34.86293370987 3.61243203625 8.3996448872 4.36986375807 7.56674067313 1.88349974225651 3.8704940042811 6.25429225071 6.16111167019 5.93324675396 7.30701265922 6.83675261261 11.45689787426 2322.32493322528 3.49943935740148 3.48439629519559 3.39010791837834 8.23271441042 8.11273647663 6.26135193787 4.26252630383 5.4023744527 6.66009792849 3.94438249680972 5.94135649118 5.95662133682 4.20411384255 5.80227559849 6.22541299078 7.49772136798 9.57998717304 6.19681071599 6.31751743441 6.19522380633 6.25839215514 5.56114931826 6.25998003439 5.71173504671 5.91089348813 4.03664244131002 3.70658303572 3.42533211676192 7.00395673334 4.46612252446 4.22107981146 4.22434207902 3.43504620265809 3.68489955649 3.59584566146 6.59492765536 6.39192997131 3.63461820737 6.58769122125 643.800360644089 8.62672281269001 18.30620123452 7.02429528525 3.18372311020717 4.37167866811 4.50938635042 5.43302823567 6.55881792752 4.29392848361 7.92413531052 6.71409611168 159.362524506731 23231.686720793 6.40187918448 5.89189403424 4.65422919806 9.79870264296 6.77917397971 5.79676949995 6.2320608362 
ARCPA      13.89326406082 6.20320833208 6.47699614521 5.99637122537 8.26258084578 6.90117357572 8.53789293926 152.349152828745 6.57426792192 7.69260211072 7.14529737392 6.58915716814 7.970398029 10.06580868531 8.42598551488 6.28103025952 0 7.44649710605 11.40313892622 8.5915961975 6.6928586692 116.8775703411 7.50677761523 7.75763753068 10.71327729321 7.08987102677 6.47499437258 6.2797893661 7.69656689215 8.96805477736 122.44232408734 36.03181186176 9.69982478074001 16.70407225176 6.41472322433 26.81930808046 9.78681669541 7.94327596068 7.53857056293 6.64381327349 6.69762653161 6.42382595007 5.8786982251 6.23706337101 7.47608758657 6.96165307625 6.8609800368 8.54216763901 19.39729373876 11.71836985911 7.72288447295 9.20126513462 5.66255428162 5.80473745448 7.74389280571 11.0897938252 8.2944121244 6.74637564531 7.15915324804 9.00188756408999 7.82743472244 7.72072000102 12.53077516866 48.80812262633 7.85876297322 6.43892207759 7.66547276301 13.24748781103 7.69711478746 10.77087271411 6.97114422824 6.99782935302 7.03215088395 6.84108004362 8.8507010164 11.58569873146 11.12000014549 8.35723667919 7.47507226568 8.43167295824 6.21655846092 6.95168024367 8.06924362769 7.60740080567 7.91602846878 16.76657532871 7.79253292055 7.08119716066 7.42714348358 7.99070273058 6.07702862577 7.45986224429 12.48842145722 7.315134708 8.25315563232 8.05733172916 6.64846835707 8.03475027695 6.35638786504 7.56000481656 7.25039784445 6.26045529692 7.09939384518 8.02592660079 18.38300081545 9.33823016912 7.42494677055 6.84691324098 7.38452550194 173.723278752314 8.26544820815 13.25582422478 6.23538558483 6.21257388308 7.80485570146 198.30041703445 83.09864798975 11.02269475762 12.16436401197 7.05120299011 5.90075622174 6.35512829948 6.11352972729 5.99188300307 8.68321228395 8.37776351817 12.21660434434 12.78289052243 7.7484428546 7.50875278881 8.02119104401 7.84014571835 7.87629919138 8.69267779547 14.82831539385 2736.09700395554 27.95152720369 29.42200906573 6.60726134091 7.04598322415 8.63618077236 10.99655767947 9.02188134745 89.7218763304401 8.41729334774 6.41593855959 6.83604898795 24.37791805477 8.23208371549 7.67542351373 7.85839060423 7.41790776008 25.40893468835 9.57451333829 7.07269447107 7.90803015374 9.19473017687 8.21598379402 11.61762192516 6.8153791038 8.16126428168999 6.7039934558 7.89970655862 9.91894843736 10.47456192875 8.65517473656 17.45317830629 41.93618594168 7.30300963715 14.25150125747 14.48821171638 8.18015651594 
ARCVS      7.20978762006 43.08770403101 7.23097349198 6.44986015201 9.14055366373 7.06295469693 6.46239469655 8.11605321135 7.37160911125 7.28132080987 1944.02301462334 126.148115350186 15.72628379434 8.93584854279 8.98494336389 2418.31372612993 7.44649710605 0 11.53327577837 8.25232734926 8.27155717298 215.615017341945 8.0196446702 10.68523784583 6.47687025608 4.96052390433 5.0419885577 18.78708104728 26.456378963 7.19937984819 12.80044611681 6.46429684145 7.26181903469 8.66188565098 133.709582058731 10.67136734423 34.78660540475 7.5490889714 12.92081790867 16.40660073989 6.39430815553 9.14835697817 7.53472541500001 11.58477242819 9.1918645209 5.73028849592 5.71571821185 7.72101712099 5.9032793554 12.45794852029 7.13330214415 204.416114915351 10.21826486463 7.99792286445 6.45589056424 9.39578741151 6.34703519353 7.08861811527 13.75992269545 9.05029581889 6.03721726163 10.81031498738 39.66369111689 10.98358216012 13.97813908666 9.13504921455 7.18478917989 21.05559501995 9.40040707713 7.32698225463 6.62945476669 6.70965339884 7.02077489965 7.62749497978 10.17522192191 6.71075282084 6.51368092126 186.469956855986 201.58398884881 7551.77115664675 12.02517447019 6.57698316389 7.21967319257 9.4275446918 7.41982967068 238.87320358061 7.83177518241 7.45772357049 7.50105044992 12.32189731463 6.73887573316 9.10789595049 7.26785630898 14.44288529818 7.39410541587 7.44438117321 8.60190551591 22.09517276456 8.6438251694 30.20891014511 7.59172495134 310.01900536705 5.94325830731 72.32998387506 7.34110035986 6.01455928005 8.00878876643 120.46321475196 7.08008590117 12.93407971609 16.7075886239 8.31291238402 7.55910680654001 6.75781177419 6.51256929646 7.56131153958 7.66941222228 7.31333564995 7.36786683359 7.76055384556 115.24636713039 71.06787546271 5.54978637667 6.63731361268 102.39677821944 7.80054405088 8.77751855934 8.630938996 5.85189332861 6.72040813068 7.74802390176 7.31773239679 7.44109646466 15.83302966864 6.42264049928 40.83982538016 11.7289989279 24.06062051956 6.55742142543 7.47999845159 8.58548051159 25.2326436664 44.95915798249 217.553259984906 7.9033494037 7.69540968486 10.85253735507 7.08193572797 12.71889186454 7.73369435847 6.54521733327 5.617456812 7.12118807561 7.17493104808 6.75366488993 7.28520272571 13.75747707896 16.45166708718 12.72575210072 7.04590407888 8.48213299314 7.04661206264 8.64564416613 23.53168676463 38.14522075081 6.71034964188 7.03090544684 14.78587835847 7.28415220819 7.15359969747 7.93895178034 12.2556446655 
AZOSB      7.53301918585 6.81002876889 5.94764793561 6.21910210242 5.82404060701 6.87359923139 5.97358607099 5.99622441403 5.16216947014 7.16857410588 5.51692388649 8.71632426108 8.60617583173 6.85472703435 10.71604731612 5.65975825462 11.40313892622 11.53327577837 0 5.52148063319 6.62489988939 6.65286237809 6.70486519159 6.74527763741 7.68078593218 6.51221319068 6.1054014985 5.39121955228 5.66242732477 9.16356734728 7.53185761204 8.41368652875 6.93988992563 6.57021115757 7.20544624606 5.21079425509 470.15281841934 6.34511131907 6.30308194891 6.83879202428 5.76337004515 6.60882135902 6.9332712367 7.08168053213 4.21478256792 12.28289911096 70.2522012075 7.65980648778 7.03192940317 6.46022602352 6.71585784459 6.02888458386 7.84677724537 7.36776357063 6.38437319422 7.49397312644 7.17099114857 10.72749377068 8.79973520525 6.00832900167 6.65997792673 9.29407587287 8.45864599571 5.95439175513 6.65452821201 7.6995936273 6.85304770629 6.61442394163 6.09434690658 6.24437726619 6.29069595366 10.18689671308 6.83027911548 6.90440267112 5.58817078086 6.27289051199 5.97937473249 7.12710920167 7.19497167819 7.31532546648 6.87088076778 7.7165812189 55.70360255213 7.73228971671 14.3605380187 7.37260679006 11.43287372864 14.0523388851 7.26007870697 4.86544483661 7.85028929486 1699.20547707552 11.84266054361 8.78842465721 8.55901453502 6.82178724693 50.82952028398 8.73145859665 9.98466818519 6.92389292043 9.30901412998 7.3049717926 7.91791705297 5.65972660467 6.20834951952 6.77054769035 6.4644299805 6.52700953596 7.73234462337 7.10276568628 13.31493406124 8.49983138629 7.62827732924 10.64960334802 8.1442719986 9.37315273605 11.49141710887 9.36663854875 6.33957442061 7.49241505743 5.94287141568 7.37036604829001 9.67098729162 8.18561363897 6.70502569819 5.02902155634 5.8718886998 8.95026439025 6.95559230138999 8.4017860059 8.13467900503 6.35425066288 7.98536236897 6.59207682603 7.7870808919 7.76001597372 6.94951798915 7.40559043384 6.9286406203 7.34112806125 10.50608926349 6.39930773647 6.67116093819 6.22849072029 6.5519577694 7.55619190956 7.27333147509 6.33000993962 6.16480027183 8.92617678026 6.70977462047 7.11690976623 6.73710798996 7.28838326858 6.713386218 7.82634462389 6.93199436015 8.52428972104 8.0520407408 7.86408441662 6.73243324464 9.65557260412 7.01671758057 47.658247937 8.09562857379 14.06233734507 4.83085733831 5.4927758242 6.1607156519 6.24802358224 5.82127738025 6.20515944076 
AZOVD      6.41433241389 6.41261014764 5.96213884758 6.64843927017 6.18955946943 5.70816576718 4.98095291436 5.05234643571 3.62360842996 7.30325648993 5.02863529612 6.95017646263 8.59933471392 6.3768624183 6.27974461507 6.32489991541 8.5915961975 8.25232734926 5.52148063319 0 6.36631208109 6.11360013263 5.94061124851 8.61666288448 7.25223121668 8.0169988948 7.66169474367 6.49736422466 7.81214190894 8.18836862483 7.10976804836 7.68378745377 7.00048508595 6.33407246226 7.28200788919 4.07146635203 7.36389437249 5.23988389345 5.75511632624 6.23545235453 6.11390754218 7.16844049906 6.6381332053 7.31120200383 5.83481092514 113.77614297685 18.76901028917 8.8349849882 7.80272965754 4.75891416712 4.86835719506 6.07573432119 6.6623622106 6.20301790937001 6.14513570648 6.78761014081 6.54892738219 6.66473109267 6.58594952995 4.17298842707 6.13711504139 7.33492476279 11.74675462219 6.93105860909 7.0258123448 7.11901452601 52.5842450074 8.25947293561 5.56697581963 6.50004728556 6.1651274646 8.78304402342 5.15168078256 5.21139241153 6.17930857431 5.78434328474 5.81893861282 6.58579531787 6.46636620608 6.4493615729 6.65969215884 6.41511608382 8.22206610683 7.40384946254 9.29393366412 6.15108291584 13.97927541452 8.51143955189 7.43499356064 5.37859727385 8.02632219682 13.7897091456 11.76491753979 10.40721109173 7.49498729303 7.35947810282 294.696354705165 72.42746293634 6.81925577067 7.01409740617 7.14197300611 6.41621971435 6.74828179458 5.19672708408 5.91288629095 7.94690514855 6.94665900635 6.67211262969 8.70343942203 9.54256056563 6.3283338544 12.61325826621 8.08091776078 8.2301227515 8.61500829191 6.71677488293 8.26227022357 8.06122456214 6.18723621465 6.84669217442 5.9301527923 6.94870192643 7.34161670807 7.23103489934 6.93443106724 3.32306490518318 3.44712678912043 6.48094552241 6.99985489457 8.77946252585 8.77794946949 7.05481618735 8.17357753607 7.63537277267 6.73838412065 7.57293463393 8.14497621107 6.99533003809 8.14353921457 6.36600425565 8.89330016932 6.68194133231 7.30725151338 7.51218694494 6.18473748669 7.70584132457 7.85037566623 6.80405680584 7.00329049829 6.94914613403 6.7900385346 13.30303806207 6.6469047313 7.76402476613 370.922462665464 6.30757708448 6.6398175566 6.89848855177 10.37805958573 22.21466628513 6.72352115774 34.63238311848 10.53204158276 36.62219890318 8.78775751830999 6.46528513905 4.54305615019 6.55081625361 4.73565190428 4.71188087092 5.88000277205 6.03093685632 
BACA2      8.96347397967 8.82884517976 6.25183802739 5.23178542427 5.1415640859 25.66190629675 7.60760653449 7.75826904886 6.37901487182 3.13282146742917 6.52663403177 5.3349566748 8.00246275152 1.67641936420935 13.57620373368 4.30397831191 6.6928586692 8.27155717298 6.62489988939 6.36631208109 0 2.606121448083 0.456994100653782 5.25056982629 5.75092771969 5.23949181631 5.00203886893 7.08007076138 6.74963932485 6.99031087618 6.71116587568 5.89792887105 7.09424780454 6.82942489241 4.9911902086 6.16624249833 792.591695628155 3.78059952087 4.05743498266 3.91168965469972 4.10102130644 4.71420302781 4.90131619465 4.78667503379 6.8499334798 6.55838182243 42.82375281814 8.50282124864 5.58172791737 8.46498318349 9.82573192430999 5.34724951954 5.17217957234 5.15106352265 5.93595731767 1.03661227458157 0.876934714198298 1.11621208171384 8.72230369093 7.09983217629 3.43059756988606 9.91281383941 7.60710796107 7.04228320837 11.75598806248 5.22779331368 8.14637300382 4.2074181665 3.92758535299972 7.36989822857 7.04453488235 4.35880217319 6.54701346238 6.78603735969 4.85633042632 4.99329763488 5.2185044296 3.49102274760098 3.46623431158934 3.51750607299709 2.88532776258399 7.11811886565 6.73017589531 8.23996746138 7.6892731925 9.26516789176 11.67792071258 6.26401643839 39.73262024714 6.58067922318 19.60780281184 632.471506537979 8.04279828411 10.59673216852 9.58277574723 6.72940351902 8.29541085557 18.51716186686 18.9152140594 5.27038768291 7.06879658563 5.55175601266 10.02457110631 5.63470744895 2.53132808852655 7.48596974876001 5.94199647709 5.98983367444 7.41690543755 7.76112171172 20.91993606035 125.25137685295 5.12412303088 5.16333336344 5.22089524732 7.4148829484 7.48096564251 7.38024234594 1.63361274850217 6.47009468229 6.51428239219 5.142908416 6.92833219897 6.90397262799 4.68121466841 6.67307559642 6.80687786107 10.46267745918 8.59368540223 7.01542257544 8.09850034383 7.04062479312 7.93555395131 9.96082239545 6.69834153817 5.50588217012 5.63610836434 5.4086218439 5.70104983458 5.1642718294 7.72303048071 2.6787487205049 2.72094195933406 2.66396788128146 5.30911758176 5.20555335028 5.10136318386 5.97128035645 5.92436891951 5.99744392956 7.51714688496 7.61743048398 8.56544187224 7.53914401373 5.81401420372 5.37540086881 3.04728285397364 3.18330277263651 709.741951026989 13.41905124164 3.56162235848303 8.999009642 8.71091108464 7.7268749566 12.27309830402 12.8109764357 5.82196335587 4.9217662206 6.73641830633 7.39546590756 6.57520174891 6.97769651158 
BACIE      17.20693341175 11.64776315874 7.43846214779 5.33446604269 5.28378407096 7.0601965023 9.10570374189 8.15185490607 7.11211972207 3.17357765833283 7.91917840264 5.2678992664 10.07225607521 2.63981619117755 7.31870637316 4.29801844088 116.8775703411 215.615017341945 6.65286237809 6.11360013263 2.606121448083 0 2.54747966511892 4.49373909923 5.76722092621 4.98361043877 5.10649144873 7.99295685917 6.29792261883 6.539625076 6.49578965205 5.2424848798 9.52260460159 6.74345996612 4.87779051499 6.76863061212 7.84444646849 3.78172927370118 3.95208336939 3.86825475227 4.2489101926 4.73838609693 5.06522635375 4.5276611581 6.78578268894 8.23720994483 7.02904987397 7.4045279193 6.40790913763 8.47260821821 8.34778316796 5.3548351163 4.78273767149 4.65928614853 6.66122176932 2.67391353084727 2.51954122866721 2.75333434363213 8.95846457846 8.00223426442 3.83227195148 11.61093897876 8.07583190284 6.55288633528 9.1996813487 4.92779486691 7.60062239953 4.12777643407 3.94068398026 7.15059700265 7.35255691091 4.74583152747 6.23758960067 6.1791872151 4.72467680729 4.72034702019 5.06926415063 4.04631449250006 4.05820146625002 4.023476627 3.22131626329757 8.01107472133 8.47999792823 6.65055097602 7.21207033835 7.87957511771 6.29073859885 6.5519469181 13.52617724619 6.58237720462 30.29886454506 11.45350806257 25.31615990219 15.62016848081 7.95536261598 8.46983737937 7.12815643115 17.28249449672 167.202862676698 5.07227785204 7.10216344359 5.21083913346 6.73897281483 81268632.050487 3.35762107373926 6.87144543494 6.70003995945 6.54197068941 8.38540963067 6.26335567489 6095.26985770888 7.90880861027 5.14484884516 5.43940279933 5.03384735389 6.91786041254 7.80929673087 7.2827751909 2.83430330063351 6.33323830345 6.29946505541 5.04550926751 7.15602262308 7.0042119575 5.03330660927 7.11393506959 7.59555374659 6.9086246378 7.37284533868 7.49114594538 7.62008151157 7.72274777134 7.85289227323999 7.88353317074 7.04245294339 5.38469265117 5.60798270616 4.86120757333 5.3563965891 5.13318650732 7.7408625835 2.64676549469704 2.59544344562864 2.63570470660515 5.07355304414 5.13586975305 5.03390153769 5.79851367663 5.75452556494 5.11942495883 6.80968956015 32.93577246514 9.63775867593 8.91451918416 35.3772715759 4.8740833337 3.05099229881627 3.15314412849141 1879.58357445936 6.91334564337 3.53193011126 6.82093797207 6.59086394498 559.51927367209 8.46528461157 8.50665261801 6.01136976459 5.27497861618 9.02035621523 6.71873883334 6.85372469567 6.66195352381 
BACP2      7.37958886483 8.6821054976 6.11172007629 4.9555863239 4.85323283693 30.5595145227 7.54384600993 8.29424334522 6.04827041135 3.03399656241551 7.01041410101 5.02472599425 9.08274142024 1.66698660193251 9.02159884086 4.37261306857 7.50677761523 8.0196446702 6.70486519159 5.94061124851 0.456994100653782 2.54747966511892 0 5.09979456263 5.8013945639 5.20984331302 5.13644482083 6.62586835385 6.0893118249 6.69974749678 6.93691581376 5.57639674153 7.57906501398 6.95378559404 5.1951448316 5.8227650551 8.02843577227 3.75296165857 3.98659531411002 3.8613949822211 4.35620569124 4.95498181495 4.95869833556 4.826273743 6.63266220922 6.02393942357 7.09102451826 9.0298437192 5.64592180259 8.39413955433 8.99654403794 5.51635184785 5.24794747949 5.16514242554 5.89001885459 0.895732584587541 0.786088324208909 0.96664594475673 15.24620451201 6.78825857914 3.43212802253664 16.95966354363 8.2776842901 6.95011807862 9.20567454531 5.22836312592 9.78616016349 4.28399032442 4.0820311422 6.89104661428 7.01919568393 4.44604776708 6.40149491186 6.5798879476 5.02880316082 5.1679946154 5.17915031953 3.54498558599133 3.55260199684563 3.55865054552 2.9399199358906 6.87508990284 8.23595454637 8.7518381882 6.60043565293 10.9197480941 7.56443532584 8.33512858991 12.28503108533 6.41909065579 7.95808646035 25.40669084063 6.64115571859 29.15915925054 12.08158914591 6.79950280448 10.6205811377 6.38962546672 13.08859038679 5.30755203611 7.03281380225 5.57062254611 8.20187546806 8.90091380656 2.56904075011109 7.44739069095 6.27854852755 5.92546934553 7.47138481035 7.23431937936 18.4549207331 10.62988619547 5.16420328498 5.51557965129 5.19101986669 7.12772789182 7.33895769022 7.54562311108 1.70002832934943 6.43220116235 6.46863299001 5.26131926648 6.8877311182 6.98874647257 4.78789748027 6.54025258952 6.92689671226 8.87453682232 7.52420595927999 7.70290046308 7.54614958732 7.35662787782 7.6215519079 10.21260839424 6.20958536119 5.7240318741 5.6318712872 5.29242687547 5.50509186217 4.99969845434 7.35963421742 2.71612498684198 2.70703928644607 2.68522137129442 5.34062661628 5.32065882973 5.19097105231 6.10027493472 5.83260274113 5.76393663321 6.81824476561 7.06845925826 7.06242593248 6.99737253377 11.45866399298 5.31131567571 3.11492200414364 3.20524788715672 7.09986938096 10.10494982719 3.58752313494 11.00621611918 8.22400859316 7.57339196006 14.05563089543 56.01241495413 5.62260736137 5.08768933493 7.13644433971 7.07401453568 6.18486208481 6.82287146047 
BEUC1      7.85653349251 8.54346286902 7.02321907613 3.8505027110111 5.7235504952 8.84312231814 9.18952202384 8.06895500195 6.81727467132 4.96487602714 8.3904503314 4.5720463952 6.98532799096 5.33325598015 7.64317478334 2.58360397365182 7.75763753068 10.68523784583 6.74527763741 8.61666288448 5.25056982629 4.49373909923 5.09979456263 0 5.38252967545 4.58840353644 4.70982921571 6.77075267928 6.76066393143 7.8497001944 7.58963532166 5.03517623113 7.45516096423 7.14290184207 2.35108643326917 8.01909529531 2213.72136660183 4.30469030504 4.40461011777 4.99149401943 4.4140953113 3.32082472275505 3.44436300121815 3.30727596849712 6.89554552279 7.70759673009 10.22645439802 7.64002982093 6.65342332436001 7.02516738039 7.81551356512 5.81691504047 3.99341339821002 3.441174019402 4.67352814691 5.10544431993 5.25193717829 5.27417733915 7.41162553464 6.81347922727 4.20278392595 7.33028191219 7.15093451091 5.63422010067 5.94910047451 3.74829150997 6.14227113574 6.75030890778 4.97620434118 6.94459179161 7.46545515136 6.3539162138 6.36929638444 6.34349443043 5.61000458527 5.2675769048 6.14370924512 5.33396046292 5.23639330731 5.45947784187 5.89891828223 7.34002763922 7.67419040092 7.50025116315 10.36127323136 10.17956918311 6.70579414389 11.55849551944 7.0927581954 6.25237044042 16.78552102309 51.81492657733 4160.27891326451 7.22544429104 24.01348463146 21.44863876263 7.33579151001 13.04997489179 23.29836521035 4.51924310829 7.26261329533 5.04914056082 7.32007144899 30342.801387071 4.38411191684 7.58986147393 6.216230575 6.30318964999 9.24653201146999 7.55766114633 424.419093732364 30.00122524958 4.27705597183 4.37086511741 3.54843245578 8.34505739431 7.08532455582 7.13431725462 4.91342142133 6.26753327055 7.26282081024 2.95134722374796 6.76130848591 6.69115210072 3.92294999353033 6.97313438162 6.39254787667 7.05914649175 7.11568792073 6.83361351528 5.95828842049 6.64219666092 7.03024781471 7.96565817672 7.34954722237 6.22627951149 7.21253178204 5.27469275594 3.98845486532 3.52963638703572 7.15848006219 4.8148651083 5.13363634087 4.86562245053 4.11557362926 4.34912326275 4.28069374549 6.3527693768 6.45131508512 4.39074957277 6.63524955289 7.20613392607 7.2143477709 6.03985917219 539.497556653201 3.16504231472373 4.66358597183 4.78998039175 7.50084165988 6.49288916601 4.76224827723 6.12528532851 10.46269110047 7.5125692265 63.12991644492 169.569245993385 6.49133571244 4.75195196185 7.44380759637 6.81145695351 6.75058907045 6.62959476207 
BIFA0      6.90750287273 6.01338272777 6.61927345679 6.02935995773 5.6358140848 162.8015464496 7.46945881788 8.06288650277 6.49582495668 6.3555029842 7.57037562096 5.88489194001 6.58606210806 6.42830233968 8.2528168204 4.80223710931 10.71327729321 6.47687025608 7.68078593218 7.25223121668 5.75092771969 5.76722092621 5.8013945639 5.38252967545 0 3.01991276478358 2.2771569444945 7.48888070943 6.84532814296 10.29991813921 6.83683142334 5.20479399474 6.51570073198 10.54141415175 5.26250305596 6.40303583595 5.82283806733 5.4556188623 6.11933043555 6.60952314128 6.37737764001 5.11376714128 5.15936172619 5.32351483449 7.2920944495 48621.1225396073 55.17336031585 7.43593382653 6.5117792904 6.30936028704 6.13623255309 5.97410730729 5.39429392531 5.25675007486 3.52591081595837 6.15433344979 6.13541683145 6.12759089029 9.50879644089 6.20003142039 6.15297581852 3315.79620819341 6.69185799296 6.10068510188 12.51727314358 4.94524145238 18562.7937352003 8.55792543568 5.58024800823 6.69202714645 6.86813367842 7.99392407205 6.18650275575 6.08751076789 5.99999007263 7.6624989032 6.08104418758 5.76889797724 5.91500670459 5.76566252303 6.74904302183 6.44055989685 1113.35619799025 6.06393844954 9.80027969414 8.07472175254 1387.90617428701 15.87419414188 7.36250690665 6.93667255976 2821.93495673478 7.23073154951 7.72194770708 7.45553122892 14.16445924063 8.12914437089 8.08415551557 8.0783111088 8.41881559051 5.14355646434 7.10621228327 5.87492633898 6.21739357451 111367516.699297 5.72816087615 6.08833103448 6.28365356132 5.45155514601 6.50105466057 8.44989803424 8.02503865234 6.88282373353 5.48251262432 5.52652594383 5.16271953621 5.77227668594 7.43214742104 6.0437201367 6.18055542905 7.53309023007 7.55424699132 5.57933731624 6.97992051506 6.82619826655 5.83941615924 5.9966833451 6.48715986303 7.48750019701 8.00490187673 7.27003524856 7.02917400107 6.91503475658 6.34054539608 8.9788296615 6.51280023894 5.42061804279 5.4452522959 5.3589035087 5.1173065256 5.49142652313 7.34761665644 5.49576158922 5.89781217079 5.41371727249 5.55332397214 5.08957892062 4.98444947891 7.26182122285 7.91778814804 5.68924026922 8.77483475284 4749.56798346499 22868.8785078002 4415.61521016725 12.70096330709 5.09849940452 6.2795376048 6.441174031 5.69226892041 5.65084134098 5.74548809567 37.76226166965 8212.80620624586 7.31563271503 7.38509810827 8.14588096687 7.85946585836 6.49326519281 7.00620795824 7.33979173475 6.40143142143 8.86437308115 
BIFAA      7.36547215138 7.22716086585 5.60611048366 5.02752155286 5.45410168769 11.25425234672 8.0928247558 7.53334300774 5.92695672123 5.38953526803 6.90923396341 4.75707806125 7.04877240166 5.06301728112 6.12181558152 3.89269302183236 7.08987102677 4.96052390433 6.51221319068 8.0169988948 5.23949181631 4.98361043877 5.20984331302 4.58840353644 3.01991276478358 0 0.964507473092242 7.26517341986 6.30138876423 7.92506508279 8.28914062072 5.0017226848 6.69745728528 10.29479843797 4.23732683891 5.38954655936 7.85523246833 5.98468911697 5.65454351908 5.89321791539 6.85082283837 4.42663441285 4.4179367612 4.50116381284 6.77038227222 305.09818726878 4345.14690124469 6.73150998355 6.40966586972 5.85425193187 5.88058820008 6.07490304481 4.30756867991 4.16689460727 2.98775288447117 5.66711381318 5.40668061558 5.7984571451 13.49278374421 7.16947013388 5.69531838756 1878.61637651062 7.10512244777 5.68504920423 25.00295964626 4.70832915908 12.39637387273 6.46611680721 5.40224932729 6.62393138095 7.02894033773 25.43920867556 6.29650051503 6.15395190124 6.04904728537 6.73362599143 6.49988812212 5.2550995417 5.38162234849 5.46705198444 6.05581471965 5.75733704719 35.95269429781 8.06011594461 8.73546143772 7.94726157104 5935.19345044463 9.26026963735 2327.13063067655 5.90597359463 7.67768693047 891.320107814176 21470.5115258109 8.18277174004 13.48008564243 28.11095162862 8510.88656916763 12.21313572832 8.66161694432 4.71266059228 6.3706907204 5.78867411619 6.27294427248 4.46161844239 5.14296882391 5.60943413943 6.28114689707 6.17192682259 7.05670991343 7.54930155183 8.01704865581 7.12210967506 4.8506552255 4.72875660898 4.64156023265 6.97120005918 7.05030575619 5.91200736954 5.23827486423 6.50480187765 7.26185671889 4.80825109157 6.50115491212 6.50140466995 5.29170410971 6.0483673322 8.21160530526 7.24284914927 6.86883952622 5.65731249304 6.47317637961 6.28183390863 6.44508364924 6.24793341235 6.39610940797 5.49092623976 5.3615876235 5.52019519991 4.96469732998 4.31708603685 6.66312272269 5.49764502454 5.88869918562 5.63666219613 4.68855077444 4.72242083237 4.69863778219 6.55269558437 6.59863559356 4.83325184629 7.26625176852 6.34614846598 54.29687726626 2295.36951129324 12431.6702427088 4.3970283472 5.94656166191 6.16864807882 12.46713670062 6.53015332906 5.86963728659 7.87247132 4688.62777638749 141.64796380846 16.19764008087 2962.16032599518 7.34559915619 6.0741318072 6.89782079228 6.14277299701 6.67344643753 6.59004242423 
BIFAR      7.15854390734 7.11029821076 5.50516798763 5.010339633 5.86016764419 6.87398057845 7.35217871327 7.84616780394 6.20573279233 5.39096135381 7.06825151507 5.0948829455 6.16337011261 5.21382810842 6.29995128407 4.04362349903002 6.47499437258 5.0419885577 6.1054014985 7.66169474367 5.00203886893 5.10649144873 5.13644482083 4.70982921571 2.2771569444945 0.964507473092242 0 6.78436091645 6.74437590274 7.88624243833 6.92825025703 5.24125683511 6.65089763371 7.68170658026 4.57796463356 5.6307007738 6.94145186217 6.23500452472 5.78663527399 5.78530046127 5.45107198515 4.7472053863 4.73105098254 4.5768992407 6.70668400679 45411894.5727826 1032.81519719345 6.57076847946 6.50950247277 5.81050730605 6.24146301562 6.08102888532 4.33238072238 4.3167387062 2.97553490662857 5.35729435051 5.21125626893 5.33431187952 16.23460088146 6.88221717688 5.60931739612 14.47110798056 6.96458529839 5.6135243927 7.39556288939 4.8711531116 696.584345572307 7.38578061816 5.55659665717 6.40581940098 6.32708864102 23.06500422114 6.12455560074 6.11927995445 5.95821071205 6.74278204438 5.97015837036 5.47043741138 5.55763840859 5.53867599845 6.02621934587 5.98006502191 7.27346150913 40.23222720204 8.12407633901001 8.28720796067 8.73169200265 10.01773988235 1607.42908559537 6.43235880581 13.93994409715 563.15256748936 6.43319857996 10.13140990262 19.66580332787 6.84107247396 8.84397499742 10.17300823096 12.88484166336 4.8319568179 6.64148239462 5.47524711197 7.69538066716 5.41969999701 5.2326847849 6.31069893753 6.18125618573 6.35021555801 6.55167573288 8.27500094968 7.48547389315 38.3158843245 4.89035938462 5.0414813641 4.79280694918 7.47952974392 6.81622160809 5.54898010733 5.71509931746 7.69392403319 7.19288765034 5.03165728374 6.23659727024 6.46074724021 5.18792158908 6.00520619003 7.6996117608 7.06265671869 8.4402745283 6.23456650756 6.1201449984 6.29745957094 6.36167734655 7.40129392966 6.28175379793 6.05997616392 6.1094874052 5.75054032387 4.98158801306 4.46363773416 7.18535572718 5.60244964181 5.900453831 5.41038556583 4.72427318699 4.77523197202 4.95761206073 6.36322494226 6.31092245423 4.8992603756 6.74541642182 6.95925364647 4623.94416443564 50.18166368321 156.182395004886 4.57714055885 5.86757707995 5.82862891761 6.07373031285 6.23471311174 5.40935432357 51.0775510852 9.03739713101 8.78856841404 6.94215736359 9.33407297947 6.76163674287 6.15641131084 7.01429194732 6.57357910869 6.60003134956 6.66230773788 
BURMA      8.15590408196 8.15242067745 5.35048028947 6.75966440674 7.00713753506 7.27882080877 6.36657066092 6.16871821824 5.66557502311 6.89223001765 6.35943659312 7.48851817229 7.56317537202 6.12691013384 16.93762133825 5.87898729664 6.2797893661 18.78708104728 5.39121955228 6.49736422466 7.08007076138 7.99295685917 6.62586835385 6.77075267928 7.48888070943 7.26517341986 6.78436091645 0 2.53279513705772 7.45516067505 7.38661038336 7.05954239064 6.0477010842 6.11108636301 6.62922690891 6.27091979223 9.31899042089 6.3784165187 5.66616132066 7.03121496936 5.59174962928 11.42069857188 6.64548903665 10.16127080858 5.00495378146 7.84072969422 6.62379804086 6.91847959062 6.38954827155 6.80080272791 6.97203415637 6.37031255865 6.83515286803 6.97988470398 6.78694736161 7.82626875333 7.45580917352 6.96156960067 8.57782100484 6.16239116318 6.31991887772 8.91326014660999 8.16822917433 6.88230671714 6.62004072349 8.6461663568 8.77498924068 7.86788152198 5.89290018612 6.71833268367 6.82617275298 7.34561135655 7.40179693082 7.10038550729 6.02091203396 5.72475396399 6.13217854865 6.2705444854 6.23098007441 6.15256685926 6.86212267029 6.07891607398 6.78971676685 6.4611455923 6.80895947218 8.68175444407 20.37192728745 7.37250027222 13.47804062596 4.85785329577 6.99726418945 9.55703596779 11.03774886465 7.35354072622 16.55991359372 7.1071154265 8.84505436338 148.889690133945 7.25443605594 7.13743683995 6.32711298954 7.24853065763 9.34644101869 8.2602728734 6.59176802483 7.28160137388 5.92788230011 5.55276092148 8.16789813665 8.67322907133 10.68061916433 6.22039502991 8.8414771964 9.52611551087 8.64747354085 8.98087742864 8.5043705626 8.61494185073 7.17048632498 6.05516642671 6.39420302265 7.4244118409 7.43777278056 6.92418400238 5.85974032508 6.47448648791 6.18142293629 7.88275504621 8.12011621197 7.05154286173 6.54033584665 6.32021266715 6.40056195149 8.20989898737 5.95346162356 7.7219214522 7.73914467244 6.23455122653 6.27387298586 7.42559158622 8.02960147958 7.16171854596 7.11158648714 7.08945560872 6.85846943678 7.30025171699 7.62670006529 6.2095190363 6.59324492928 7.01753505213 6.99392175848 7.57523660185 6.09893249115 6.38524643855 19.2546957625 6.91890413177001 7.40854970185 9.72430201412 7.0395094629 26.831665986 6.52381426843 8.07126191566 8.06898207495 9.5544684104 62.59416134594 8.91256054962 5.08740224655 4.98552940674 6.83518737449 6.22793230016 6.81695465036 6.5525466416 
BURTA      7.71427134756 10.69679623667 6.23569523699 7.03280869617 5.87683842947 8.20074170428 7.52649466021 7.01242734247 6.34829691184 6.46975684399 7.24643796639 8.65429154708 8.60055577956 7.61764855501 10.86103050312 5.62867155414 7.69656689215 26.456378963 5.66242732477 7.81214190894 6.74963932485 6.29792261883 6.0893118249 6.76066393143 6.84532814296 6.30138876423 6.74437590274 2.53279513705772 0 9.10090241696 7.80253745952 6.88498452992 5.82464297297 6.90688851397 6.6238730258 6.48633326949 6.98739730974 6.13898111973 6.36549687057 6.81680491207 5.62868744811 6.65906926709 6.52187594809 6.29277393689 5.32903611615 9.79014711827 19.51169784927 7.38344932895 6.53313440118 7.04494125235 7.35403337027 6.22472627108 8.40030883946001 7.15607382825 5.57586792488 7.34406652186999 7.48681985062 7.29849039739 9.07476398925 7.07603451954 5.26143447499 7.12644658704 18.83902569151 7.51856363319 6.30011130877 7.36557159531 6.46433878236 7.00438011018 5.95466979415 6.8024975055 6.74762507716 6.59383661017 7.35242091761 7.02273912795 5.91230801639 6.05624951689 6.0650305339 6.00750631446 6.07208328719 5.93861123094 6.56764024656 7.09836555297 9.49830205946 6.99818843887 8.67354408057 8.21543484538 19.57408934507 9.0111762504 6.21955521434 5.35339318216 9.58356869193 18.00607583005 6.24603542991 8.91241796084 1151.49383782207 7.76207124843001 18.44751627413 56.5453150130201 14.54332926585 7.02979818590001 8.04694386282 8.00045543717 7.71730924847 5.03756899418 6.43184733284 8.47441922839 7.30948357397 6.5995461819 11.7573380343 7.08696246959 8.72208126293 7.24716405016 7.63567742357 8.03586387966001 7.99437406727 7.44633237511 10.90306308907 8.37846283041 5.84155748805 6.51917028674 6.55307446568 6.50949646608 7.41717633096 7.18107650576 6.68623814974 7.55040881771 7.16754103748 10.20352939947 10.29249645029 6.76423039422 6.61743209931 7.37138923779 7.13068996025 7.43768500786 6.27894913893 7.72754831901 7.75677047699 5.78014563092 6.37264752522 7.39470424191 7.89463549816 6.59725126592 6.20198141591 6.08558036854 7.02836730827 6.98262045192 6.73161077048 8.97337819206 8.26285093019 7.72701992554 7.62295590559 14.10403499219 6.94920026471 7.29946655403 105.5198176347 8.27873383597 5.91902974043 6.4242772627 7.36865344043 105.04867218853 5.78140792789 257.195580921584 8.60510787083 12.00177506075 7.46140958472 17.9698233827 5.65808354863 4.60209649835 6.30832439009 6.06793520981 5.96608462437 6.45304713588 
CAMJC      9.12279134054 8.26219114283 7.6011664337 6.6384493614 7.05066655521 13020.3827729517 10.11267828263 12.038385521 21.43032807025 8.29568636654 16.37965530099 17.52269006492 9.61064683384 6.92436443693 8.44167113005 10.10839736974 8.96805477736 7.19937984819 9.16356734728 8.18836862483 6.99031087618 6.539625076 6.69974749678 7.8497001944 10.29991813921 7.92506508279 7.88624243833 7.45516067505 9.10090241696 0 3.34394388952188 7.35945652576 31.93457267959 8.04953596783 19.2721337433 14.60682455069 10.06207150882 7.46172307364 6.15693559292 6.3614425982 6.48422284487 23.1413938095 9.0551045023 12.23642485129 9.46191827636 6.34457867945 6.02189879823 12.39575273058 7.48653827244 9.24207593332 9.07732589264 6.52199999775 8.72431059199 8.68739394469 7.82938344413 6.64166059309 7.52989924689 6.89104813505 8.26878709848 9.86922855197 7.67714306212 6.4409964133 26.83657042333 7.16646844184 11.50185746668 14.96629866898 6.2327187061 7.75820595118 6.24320157919 8.55786673621 8.59902410296 8.37015197214 10.53239798635 24.07530721905 6.40939433011 6.64738819782 5.8027118181 6.77009859204 6.93492287743 6.59723915788 8.47878611106 9.67342389959 7.76009434156 10.04280371321 6.63108053455 12.63428980066 36.48802388325 132.31806602117 6.13589170831 12.88992040344 12.43829190017 238.931029840865 6.59109504119 8.2687301021 5.78886674923 5.78780818336 18.25487578372 7.30023535574 8.17248305195 11.15856319919 6.75967984818 7.19775612664 9.91360907797 18392190.9788735 7.06220324099 4.79085742283 7.42352941407 7.45776974205 6.99178705303 7.61958374965 12.67686266879 90.0682293909 7.36275099141 6.92078319309 12.43083151136 7.26415942403 7.07011842844 19.9288987438 7.55132599245 9.24458676872 9.92575469111 8.29431006746 7.0419096752 7.34672816868 9.10244885974 9.77018423631 13.5254750704 7.25808418316 7.38682788173 12.02750700257 7.90034432738 10.00747486336 8.78109751312 6.61157106011 7.9566463805 8.09477021466 8.47333237708 28.53452064713 13.61332086498 10.65409126917 24.70869572262 6.54057334102 6.79010069695 6.76560346542 44.53276754505 9.84049568894 9.92311430707 6.20938469923 6.4398227274 8.85333736121 8.66874995134 18.39326320256 137.63394244448 728.389669453202 6.97803210891 11.33961838306 6.86170336715 6.81253407342 173.220441058406 8.50689771994 7.07779301672 10.57258306613 15.33673837159 10.50711470578 6.08299218104 8.81670770554 12.41081199194 6.34904436482 7.34786452706 8.8831741153 8.92999995421 7.73958302059 
CAMLR      7.32897397495 7.83913745002 8.21378857947 5.7403446759 8.42992511854 8.68885825582 7.63003522582 9.56195314459 24.0230192878 6.96059491313 8.55843607676 6.9234181968 8.00502814013 6.86130790325 6.64245222546 6.38069352969 122.44232408734 12.80044611681 7.53185761204 7.10976804836 6.71116587568 6.49578965205 6.93691581376 7.58963532166 6.83683142334 8.28914062072 6.92825025703 7.38661038336 7.80253745952 3.34394388952188 0 6.30885962433 10.63609895327 6.46741244249 6.537405895 10.16030809173 13.50964011334 6.3895544154 6.94756109105 7.65784171304 6.76138807932 7.02241441129 7.11215352835 6.85248668861 6.69258574643 5.25378990635 5.96658972374 7.0384230532 7.76465527311 8.23418404907 20.920727279 8.46707507694 6.32683945438 6.51747945952 13.90754880114 6.87419465227 7.0022579738 6.92171988084 7.61618300025 7.41272993104 8.67888749019 8.16574089336 9.71862682706 7.81887349433 7.49880797776 7.04830402371 7.21392816839 65.97668281418 5.46535755911 133.256984792236 31.28923667569 7.69739858444 10.35580656295 10.27571010542 6.13158385694 7.62811252828 7.01732646825 7.38331951902 7.65305005244 7.14562136434 8.34011683123 11.59089589118 7.94547383622 6.58600559342 6.71994327798 8.64176649211 2066.85879410449 7.16001399273 9.06773691569 6.57137387507 14.89820307626 8.5746915359 676.513801570695 7.40450395823 266.80167761974 6.55560465348 10.03992293245 27.98016183942 6.97002986208 7.08128628773 8.52344431638 7.22816173856 7.68112490808 267224363.579609 6.67613776891 4.5076709954 6.32446799212 6.38074340297 11.45319532328 7.1063622134 6.48407684294 422.73736869924 7.42019243316 7.05112000314 7.72686985434 7.07805657489 6.52473214692 7.4578112289 9.30623471727 7.05470588704 11.61702227945 6.89402867727 6.36109348644 6.52731339198 6.4438561123 7.42753567848 7.55533986722 7.78302610017 7.18508528834 9.99670476204 9.75356381553 6.57559509151 8.64576982458 7.68762551649 7.26417944479 6.91133425188 7.34477393589 8.88505704386 7.28337962914 6.5376752819 8.68849832251 6.73733616391 6.97660415692001 7.37909913252 7.76182907556 6.6134987126 6.98256808275 6.96853730165 6.15391654324 6.80306515288 8.19333367059 77.30543741724 77.39206571414 108.89339972939 1952.14562907729 7.09426094578 7.1401308111 7.75277227148 12.62870729838 8.06725878372 6.72927659533 8.31244841863 6.55048683531 10.18159188878 6.99538636824 12.35624342788 7.5520212415 7.08710924441 7.69283120682 10.41264667555 7.16436131907 6.49442845976 
CATAD      7.41139203317 7.3085069128 7.65632505517 4.88153428929 5.77267675013 246.36627958959 7.46675102817 8.05345512056 7.41324001605 5.86874032222 8.05664543614 5.17996193389 7.12986133193001 5.2282671572 10.58652635574 3.66225710452 36.03181186176 6.46429684145 8.41368652875 7.68378745377 5.89792887105 5.2424848798 5.57639674153 5.03517623113 5.20479399474 5.0017226848 5.24125683511 7.05954239064 6.88498452992 7.35945652576 6.30885962433 0 7.45827900685 7.29872451073 4.16406520698 6.57132431741 1762.65733897675 5.18355811304 4.77309041671 5.15342218555 5.44978142649 3.60959264931 4.04173627787 3.58485592521 7.1727745795 12.11125073589 7.51909896219 7.62849754327 5.20542660387 7.57412741817 6.86016180907 5.8353854094 4.56801049297 4.29025797786 5.07477886044 5.22911398735 5.23503325142 4.95341711604 8.6428423328 7.67886766451 4.47821396315 6.9529764406 6.79520283607 6.72475348224 7.02108721318 4.71970902714 7.58483033851 6.414902365 5.188787119 7.21275425149 8.25641740875 7.99239578452 6.65885082898 6.66991655222 5.48227983808 5.84922908645 5.61172185902 5.65211714672 5.46483601781 5.29669213034 5.75324934203 6.12413070055 8.31588903553 6.78645520676 8.62086302544 7.71687854535 30.17043520562 8.24424949171 42.15473622756 6.5929865747 8.42425412654 7.1147428076 9.77536270246 8.37834592607 7.59606929692 7.93197666619 10.40762394163 12.08171450749 8.22152188335 4.41401412407 6.657569234 5.13700626259 8.61473508139 6.38871242872 4.84772870765 6.08836442268 6.83926905207 6.78039946043 7.96402359763 7.97739643149 32.64616741622 9.81119268583 4.89769019936 4.92968152061 4.74389590408 7.9438271951 6.86408562799 7.70008779082 5.24291907358 6.30273872023 6.77564431778 4.32731265235 6.46421658804 6.49652326991 4.88962258623 7.35298546424 8.0900745066 8.34452784797 10.75621610144 6.0474667069 6.04268630543 6.75160156172 6.77780461026 7.24497190008 6.67063635737 6.16905948153 6.10735108288 7.24962305884 4.78480864725 4.38372219317 10.136348799 5.51730567262 5.68888356716 5.9478223323 4.14184895598 4.33511351282 4.29478270514 6.15573490677 5.99939468051 4.5301320074 6.05820945343 10.99119726435 22.60972791091 9.63867963218 7.31694431371 3.82314705377 5.27052771601 5.6019280675 7.28177078286 31.29938141147 4.91155850406 10.1202572307 6.75301485614 101.5336218401 8.86462741184 277.05152563781 7.19155148693 5.48894823171 7.52725069302 7.48756036764 6.7606480613 8.17473586959 
CAUCR      6.70307532518 7.94612046623 7.17552048808 6.66462654623 6.26746038801 7.10180399672 8.91748912676 7.65913249925 7.40288002813 8.75469369233 7.99770490115 7.29781525694 11.48745471285 7.73431981872 6.16996197548 6.01304838534 9.69982478074001 7.26181903469 6.93988992563 7.00048508595 7.09424780454 9.52260460159 7.57906501398 7.45516096423 6.51570073198 6.69745728528 6.65089763371 6.0477010842 5.82464297297 31.93457267959 10.63609895327 7.45827900685 0 2.12984431177413 6.80808237773 7.36572806029 8.54711064476 7.55572860411 7.27783372296 8.47391055761 6.39653139394 6.82539187772 6.51507152881 6.69568287536 6.86718233877 6.5077899139 9.01247165774 7.53384770713 6.12512052698 8.38783906564 8.03623327459 7.49004995674 7.78629181476 8.17012470762 5.96580666801 9.21844438536 8.5000731628 10.52958838427 8.08379175225 10.4703610261 7.8073852996 9.28281386613 7.64375371554 7.39453382860001 7.97000449504 7.46272909575 8.19313161978 31.81174269577 6.23971875921 7.83834260054 8.26282551238 41.95977693379 7.82677439758 8.31055923362 6.72990704478 6.29757339793 7.58525043096 7.31010849953 7.36106438336 6.84730025797 7.55126867794 6.86544455707 7.75131359555 7.75519152762 8.05671369182 9.2838916571 18.69791839894 7.04449493752 6.85218581181 6.28276595639 7.44572564852 9.15760085978 12.03903020097 12.13987425682 6.81120337957 9.16431554368 7.3731512531 32.74771631627 9.24712720276 7.7706419495 9.43132256645 7.45887524832 7.3365774726 11.38605499078 8.91811367427 6.85495014968 6.93829310371 6.51182650699 9.29500982297 7.06971212925 6.82402428702 7.13670270727 7.58617310989 7.4172980549 6.96637882178 6.94565691631 10.77220106122 7.31868042698 7.15506425213 4.89778362203 8.14868519767 7.34181084192 7.00081864411 6.75112640335 7.34361484947 7.00813596545 6.59335367864 7.08461351365 7.28493163768 4.47873243161 4.25503534531 5.16271827497 4.57812920388 4.54652004325 5.20345004175 7.6666797398 8.84354596725 7.66162550296 10.48073576478 7.4961587954 7.04614233505 6.67358532544 6.58505814753 6.27451192464 8.29405263307 10.04894992786 7.98350297518 7.45393371677 8.24696105857 8.07589426022 7.84450924289 23.1209100146 22.90961067577 153.23335373291 6.4895672007 7.61943088078 8.00738318548 10.80449910779 39.7996154496 7.13721038864 8.57676179127 6.83627479789 6.85361106276 6.76787717701 19.66266858018 7.2158622412 6.25676768651 7.28188627939 7.48269712649 7.24894734001 7.00712845679 10.11855840262 
CAUST      7.37079849797 8.7783371546 6.27037156328 7.03153568236 6.47251531542 9.67645512289 7.07056387652 7.87176698977 6.94856314605 7.88856459002 9.35335547074 9.74344095386 9.29682292978 7.69143894924 13.3970831066 7.27102438316 16.70407225176 8.66188565098 6.57021115757 6.33407246226 6.82942489241 6.74345996612 6.95378559404 7.14290184207 10.54141415175 10.29479843797 7.68170658026 6.11108636301 6.90688851397 8.04953596783 6.46741244249 7.29872451073 2.12984431177413 0 7.79993205547 6.21075437812 8.0932281236 6.84563609511 6.42005254596 7.02841657124 6.47609846022 8.2906085721 9.91837452064 7.79663032478 7.39389348972 18.42364489819 12.6838975002 7.38386679302 6.98315599378 8.65450682782 13.82129759811 7.10011762849 6.62999382344 7.27123419074 7.71545410242 7.49079314257 7.49993500761 7.84863381678 8.13386198571 8.09704471791 10.03299460476 8.00119778611 7.05037423839 6.98967319332 8.09641706095 8.12107813187 17.40062172507 118.77113171197 6.97217286388 6.81010168933001 7.03157638856 7.82318490562 7.28248354213 7.69245157541 6.47331880353 5.99767865296 6.94420269294 8.47554060467 8.07167985313 8.09464721741 7.46399955079 6.08123738846 7.86091804821 15.97911058123 8.3883181843 7.24749220124 8.18145887916 11.38700663988 6.71704574095 7.27253755116 11.90546979281 10.06881087044 290.93498272517 9.21284176396 7.78767049594 8.69506389268 69.23662598239 6.59178294435 9.9125687344 10.70777969238 14.96038721674 7.65200982112 7.29436962857 5.5108524488 6.92670478248 7.92635950898 6.58668425173 6.64310204273 9.0335196243 8.02478367503 17.57989282827 33.58851906479 10.10077767939 9.17219693246 7.37491196434 8.13278664296 9.21716883805 8.3206003228 7.26513260289 4.79257112776 8.01560492448 7.28774995133 7.67600720492 8.44593434207 7.7602491189 8.12424455427 6.50336422318 7.43479847266 7.22135197739 4.43162621916 4.41769979949 5.13975629626 4.3550042032 4.69180727734 5.4141133021 6.95678116692 6.93930599736 6.64635433365 12.21347521253 8.31711059672 7.7255976433 6.71901375506 6.83319825373 6.79357499244 10.59097635478 7.80965797562 8.63747845357 6.30848515085 6.71324908168 9.12416999892 6.77195322597 2225.47525042101 45.82788898103 17.92730397372 7.15757824761 12.20080861676 6.2586890279 6.81415664355 14.81270566196 6.04889346264 5.73022962373 5.78068626311 8.53700537171 7.29269200254 7.09918994098 9.80991199926 6.54454863955 5.90658015271 7.48649258707 9.73009685337 7.48909880563 7.63348006301 
CELGA      6.72061638198 6.89668983536 6.99488912262 3.92782772966033 5.89548600097 11.08754359795 8.99522132284 9.28035229795 7.25160535297 4.83859141224 7.52957263714001 3.95431239783002 6.68931926961 4.90500074863 7.16182094024 2.38058299799142 6.41472322433 133.709582058731 7.20544624606 7.28200788919 4.9911902086 4.87779051499 5.1951448316 2.35108643326917 5.26250305596 4.23732683891 4.57796463356 6.62922690891 6.6238730258 19.2721337433 6.537405895 4.16406520698 6.80808237773 7.79993205547 0 6.75142618409 19.19896376965 4.99022653714 4.23408943124 4.68251414125 4.03912517163 3.30830748397665 3.39206498242886 3.41443524892191 6.45879819995 5.90815978488 6.88631029649 7.01072548136 5.64751843567 7.19975088983 7.59769693507 5.81094144068 3.66839604259 3.2200972276544 4.55711844864 5.18645950386 5.21351567524 5.39336412473 7.35043459263 6.60239187869999 4.15798448473 8.12528703366 7.50322645819 6.42967613122 7.24293113796 3.68563087756 6.31129902697 6.27049064057 4.68982497515 6.68227573931 6.40788812118 6.40638378957 6.68572083988 6.29731146469 5.45612998003 5.48705687237 6.02571495999 5.14049333152 5.03886724351 5.13937842946 5.69622798666 7.13017029811 9.34045249846 6.80795551392 17.66547281989 9.66115822355 6.38517068588 6.85493612898 62.10247471637 7.05369954157 7.77692658137 54.47222078289 4796.12043751249 8.32406211016 7.19421225972 6.20161348095 8.47883265366 11.9932046452 7.37137087418 3.97340025512002 7.09333343988 5.25645697218 6.70102488797 5.63857782237 4.30046903506 6.22830145144 6.5853674436 6.50414781122 7.2922393292 7.94018512531 8.4654868343 1557.81997554819 3.83268511619228 3.87204573518118 3.71404835792 7.5559927398 8.76542211162 6.81957801216 4.79983315307 6.36020948827 7.88989334174 3.60105291831 7.30992679806001 7.1662837778 3.8440552901111 6.70813071287 7.39817266457 6.06228285536 6.92450446712 6.73947939241 6.31215011898 7.60356003276 7.02064693676 8.48804304292 7.03903886475 5.89589787722 5.9474050365 4.95514311053 3.46479844348004 3.32116426632066 7.29718959591 4.96073397625 4.68160625213 4.93470926116 3.58025959089 3.92739400399972 3.6815768793 6.17860275039 5.95436993518 4.01740211024002 6.23791640868 7.97476430272 10.56353640843 14.33174854954 10.95450403102 3.37035213984736 4.73969124044 4.80687316232 11.33402704684 6.43628137622 4.59827795882 9.2506974296 7.55700640921 14.0468717002 3068.1827606966 10.42345118826 6.41703122545 5.48602075625 8.44724180779 6.53558500452 8.39734525739 6.57496152585 
CELJU      6.0780458047 6.0657357777 6.4728934525 6.18281536092 6.50442427819 29.20755736432 5.08675590836 5.13284213919 3.91055455130972 6.23830605218 5.02768701218 6.50893566183 9.01045181555 6.73758643685 6.46548840299 5.97058290496 26.81930808046 10.67136734423 5.21079425509 4.07146635203 6.16624249833 6.76863061212 5.8227650551 8.01909529531 6.40303583595 5.38954655936 5.6307007738 6.27091979223 6.48633326949 14.60682455069 10.16030809173 6.57132431741 7.36572806029 6.21075437812 6.75142618409 0 45.4670503764 6.14563005069 7.04260381429 7.10312325912 5.69353260198 6.29601539209 6.85520962517 6.72734034827 5.149285196 6.045942878 6.61857143993 7.68629955991 6.35560017565 4.95116682398 5.05157708908 6.56845330914 6.91805234073 6.61758307825 5.97451786023 6.53310212825 6.38435079986 7.03019705579 7.00351326094 4.64632179717 7.68299695653 569.19657840219 9.12398928713 6.84622151519 6.79154200729001 7.81761549579 7.37585722679 64.74840604447 6.10492007313 6.96383616474 6.76407914472 7.63217039207 5.4746100468 5.53089228601 6.01101256185 6.21300215563 5.6655856803 7.99580565087 7.91797938364001 8.36408684628 7.38398219088 6.38743025131 7.7623145521 11.96312051967 15.28318296425 7.06254542421 6.16884851579 8.90896836855 10.09545894999 5.25501603588 6.96075150125 10.2891267104 8.61031692589 7.26545888798 41.94176251715 8.09020213443 13.07687984645 15.81881460635 6.66689538421 6.519107262 8.71984712302 6.61449430894 7.10481640234 16187291.7464026 5.97267220892 9.80223785361 6.1646003805 6.10840683886 21.42693335342 10.29912982287 9.80471155293 71.2535762904081 8.66192274113 9.42296640522 8.2757593364 8.61348583125 7.2718178403 7.34169763078 6.86467372019 8.03165200789 6.03707716832 6.53861715584 8.16397510674 8.18482675202 6.89664913199 3.97121929316 3.92375601401972 6.9655514069 7.0913650684 11.11054871982 7.70956030705 7.66079559954 7.36419773721 6.90173933905 6.53111875344 8.48134510961 10.00278874126 6.47318864617 7.08847846342 5.98991927925 11.95944131168 6.64547591568 7.05953771344 7.4601768521 7.06681835255 7.1145258951 7.14658036849 6.76192118235 6.70685263869 6.86789100293 7.36772586932 7.9805105164 5.40961467022 5.48831372609 22.3128582161 7.17461551347 6.96892929784 6.91141681923 7.8787046288 9.46016818471 7.05717342496 14.24156156297 7.03847020205 544.94539038275 7.38439235405 9.34288381109 5.27970835695 6.61289020906 5.18387662867 4.86510594187 5.72312940825 5.8309660751 
CENSY      6.81507300446 12.66390947222 8.8889611262 16.87600811183 6.80995675257 15.92246049219 5.49983456032 6.20104408496 7.27470378826 7.4292097366 15.27068805952 9.07395389288 10.59949674448 8.04526316174 7.64063468545 7.67261173354 9.78681669541 34.78660540475 470.15281841934 7.36389437249 792.591695628155 7.84444646849 8.02843577227 2213.72136660183 5.82283806733 7.85523246833 6.94145186217 9.31899042089 6.98739730974 10.06207150882 13.50964011334 1762.65733897675 8.54711064476 8.0932281236 19.19896376965 45.4670503764 0 5.98018456973 7.17890953155 1128.3356309026 12.64146547274 6.73616422087 71.29276480723 334.128443799896 9.90178349661 6.57891969745 7.96705482802 9.20737402655999 6.36942193393 5.64981685023 5.47879606692 6.40360048954 8.46843870338 8.31383569125 2447.9168794624 10.18803214104 6.92390861754 7.83296604160001 27.20776849254 7.38500291319 12.70637782587 12.68192842928 181.35956704628 3880.98489856935 618.17900480413 10.57815556794 9.50730234571 6152.64127380988 6.47749238926 10.64261463726 25.83904646021 1256.79907472092 11.80262520928 8.98393324226 6.97537946338 7.7568353349 8.62723413656 5.69696326339 5.76694273549 5.55547804954 7.58239835347 6.4526625351 64.22272864016 12.04479756028 7.54830032811 9.47332956825 7.53537421855 7.78619136311001 7.06985665406 12.51247073696 8.59013651041 8.86993121919 11.37782523216 10.02228955401 9.63025404478999 19.3904663287499 6.02547955107 7.08393762508 7.796216334 7.00748539806 7.95334132131 7.22242317653 648.134211297254 9.97604117332 8.66049856393 9.00734133403 9.75275461093 1157.55229532415 7.96159962375 7.06678564495 6.23185869109 3.61464509081 7.87844940055 176.84000491721 25.84505835202 37.47524871612 6.23445584669 9.46516491685 7.92557558128 13.63058050645 1247.8097567854 7.52365948974 8.23736827208 6.43768447607 8.29164515479 7.40695123711 8.86285600285 12.70431455309 6.08982158644 13.9039508346 7.5295706515 10.37381504784 7.90495171444 11.94869987848 13.42726676452 16195692.0642452 475.24855727019 6.33504995187 145.68073435726 9.64859704764 27.80167039495 65.68873853094 3388.45431251661 8.91753920635 6.86548714827 10.49708175505 6.97570431461 7.22154539592 7.20464708414 128.76279579961 6.79308031445 13.94888126006 43.9464900586 24.26375788603 7.52304379724 61.12319531887 15.61748095271 33.80127866326 7.11072616269 40.97830591293 7.77600018372 25.27031287636 6.77789360385 10.16049652667 100.33470058702 6.80490608292 7.42047735325 9.87913259982 5.79914657431 6.18942769084 8.25476186295 8.41863792192 
CLONN      7.42214767625 8.16195083483 6.32772492231 5.1848199565 5.38332415639 13.91328369977 7.01597807804 6.65084624745 6.39416983128 3.74474702586 6.52344826664 4.7690823061 7.59422879431 3.79348032566 8.68683631475 4.17109451037 7.94327596068 7.5490889714 6.34511131907 5.23988389345 3.78059952087 3.78172927370118 3.75296165857 4.30469030504 5.4556188623 5.98468911697 6.23500452472 6.3784165187 6.13898111973 7.46172307364 6.3895544154 5.18355811304 7.55572860411 6.84563609511 4.99022653714 6.14563005069 5.98018456973 0 3.5124288288208 3.06183744214282 4.38324506461 4.53421410654 4.74715204239 4.57838935613 6.22261545432 6.5586683943 7.00354882842 6.26412366244 5.82884598622 6.4662525591 6.89834484484 5.52168304279 4.44055984194 4.2757601574 5.79756258877 3.98305490563 3.95059099703944 3.90226993601118 9.33512076232 5.4491541417 3.97888308605 136.95179311401 9.00226968378 6.68928673735 6.43667760726 4.52963715954 6.99703822065 4.89634290147 4.0061366907 6.75799622757 7.3000369682 4.56042590598 5.81966397544 5.61386595438 4.602578319 4.67312069306 4.81741823008 4.21794595699 4.24148205276 4.22548636009 4.21046543192 6.95495546598 7.9204073262 12.54987466705 13.15672473612 6.58534332866 11.20195890482 9.54014639264 7.37933637246 6.27133004353 7.87207290736 6.82215340765 30.09260461347 11.56520874347 58.41913742693 7.14966311162 36.52885543187 6.98877631817 8.77680046776 4.33743337694 8.32273849791 5.21065115137 6.10266162288 30876.3943092045 3.4523532764361 7.18649643478 6.35225534421 6.62137487853 6.90075992209 7.06177435108 11.37330269714 37.81561129679 4.40947866696 4.41720722886 5.32205704596 6.63900501812 8.18709797088 5.99338891432 3.72578867537 5.54967610446 7.79838363456 5.07968861762 7.144095722 7.04619805283 5.17590104306 5.99283074364 5.84368267508 9.21424003186 8.29716837946 6.48736443126 6.58319887718 6.99217754629 6.13826579715 6.31925571037 5.99358000267 5.03273057202 5.15188467476 4.63734661614 4.69084479832 5.05150827115 7.70257041307 3.88572968219 3.8952903313511 4.02662391978972 4.5153722979 4.84643483326 4.47303978159 7.11671710316 6.70486478775 5.19924203521 6.5056856951 176.3764557627 7.08382384939 7.8587539582 86.82521740566 4.79271726052 3.31545787816316 3.33598778284084 31.83974193035 11.96121751541 2.82407917760247 12.31655528685 9.00424610668 8.01783850372 259.685595599895 51.0914343331 6.05974769726 5.47471777537 8.85387242657 8.32364586935 6.02003891055 5.38070056807 
CLOPS      9.28162412716 9.91351705302 5.7842758891 4.97626771826 5.26333582118 17.72427848313 9.19556415 9.40377739992 6.41551507603 3.76301074692 7.9475245162 4.8384105835 7.92009672158 3.78941529501 7.63128879894 3.87272760564228 7.53857056293 12.92081790867 6.30308194891 5.75511632624 4.05743498266 3.95208336939 3.98659531411002 4.40461011777 6.11933043555 5.65454351908 5.78663527399 5.66616132066 6.36549687057 6.15693559292 6.94756109105 4.77309041671 7.27783372296 6.42005254596 4.23408943124 7.04260381429 7.17890953155 3.5124288288208 0 3.60634277743 4.77220278296 4.417835843 4.01902136671002 4.32836621763 6.04604031974 5.38628887036 4.87183321102 6.89968792204 6.21933918252 6.62785166488 6.0932758133 6.1188549866 4.08677640133 3.93568042288082 5.80691082388 3.98317015097 3.98594317046002 4.01392811257002 8.24410943405 6.65730524977 3.59255506974 8.46207410578 6.50649794749 6.90189937835 7.46867688002 4.68290406436 5.65186896874 4.87293887301 3.93852159565118 6.35548541039 6.95449122249 4.94083904008 6.52176390786 6.29616056555 5.02679790678 5.40326957755 5.36223409615 4.44802495439 4.45943901815 4.42930933529 4.25968830645 6.00650687001 8.37768970817 11.74213380508 9.23045246083 7.31937199914 74.42502128029 9.53205894639 7.30565183325 6.390022612 12.17644906136 29.14000099208 1454.89039976957 9.43341399994 100.70212023611 20.74856615537 8.74271430031001 48.19426341175 6.94472746491 4.35377548249 7.19848150247 5.26315376203 8.59673289216 5.51386685215 3.34899216303739 6.47753119332 6.46355242067001 6.13635663442 6.83438320836 5.5837503625 8.95536644864 5.79675980097 4.45759148562 4.29319785314 4.61663305006 7.25880644914 8.66115353489 6.57219841734 4.06161755676 5.86193545891 6.76138794132 4.51365485754 6.52605408586 6.27251073845 4.16043939326 5.82141785206 6.68189796671 7.32883959608 13.02340597559 7.41276398838 7.47178421779 6.3409015804 6.91017896727 6.83570729616 5.84918249756 5.63041029497 6.38298692362 4.32758576677 4.4167341113 4.67987356015 7.00464176314 4.06630447675 3.83563848482118 3.99348136317 4.37796430429 4.51620853165 4.54749675744 6.5315750362 6.49144857569 4.61181258189 6.07909484739 6.09642881661 58.38808250718 8.47152904521 17.05067046023 4.43836327466 3.50763627003664 3.60705274821 306.93899272453 21.19074809191 3.6301925694 593.301504432961 8.68861057799 7.1096849245 8.86310764363 17.74135295053 6.15870284524 4.96306052924 8.33341870005 6.52894309034 6.00956393782 6.4076846214 
CLOTE      7.77078704982 8.26617461087 7.9017812042 5.0762124576 5.61819220111 10.32267542522 7.33763488091 7.05778609688 6.40678627418 3.3442873614366 7.22483797242 5.23538326605 9.318543369 3.20145248471643 113.15242286641 4.51925629645 6.64381327349 16.40660073989 6.83879202428 6.23545235453 3.91168965469972 3.86825475227 3.8613949822211 4.99149401943 6.60952314128 5.89321791539 5.78530046127 7.03121496936 6.81680491207 6.3614425982 7.65784171304 5.15342218555 8.47391055761 7.02841657124 4.68251414125 7.10312325912 1128.3356309026 3.06183744214282 3.60634277743 0 4.69120109722 4.69492820901 4.86701227053 4.72153251837 6.69994916134 8.20183326718 7.86866581645 6.4190232473 6.67945602177 6.50678819004 7.53271417217 5.55616482718 4.5356427613 4.05256682415 6.49424648575 3.9263040472809 3.89710386998 3.94018304512 7.19988984777 6.13588906987 4.38135937723 119.33590452847 6.81295188647 6.42616140746 7.082037671 4.93013684669 7.03991714336 5.21219855821 4.1972123628 7.52729059993 7.10006822572 5.09704826693 6.20456457869 6.21516585826 4.87159845611 4.50496159172 4.85610026174 4.50461064693 4.48894705757 4.58393228228 4.02458697053002 7.69427067431 6.76887716787 8.2818158532 9.53533054821 8.2030516898 10.93430470766 27.68284176271 8.28917927461 6.87510595215 18.79771377461 10.59715841947 13454.725247337 8.20483922879999 7.35427431846 787.712205231116 7.20404759408 21.00199364415 6.27184528639 4.01174150538004 7.35519564111 4.90207902541 17.2858185598 90.06981598083 3.85178665448972 7.18359963067 6.46451597488 7.17687840389 7.60265815725 6.51541822039 6.98566344064 79.26846986173 4.36313040308 4.37092853054 5.7212694821 7.66304946382 9.72217853718 7.06310956445 3.8063915582711 6.4491892285 9.0194159616 5.37211826295 6.96870881319 6.52215299015 4.85358737483 6.92574720036 7.1650251529 7.73271729345 11.57469166013 6.08211818309 6.41589330495 6.42070222696 7.02364968638 8.64868799702 6.31025955706 6.17401456387 6.55635641939 4.73008855665 5.0314162614 4.81105871088 6.80805485257 3.8419403164411 4.03199012258002 3.8188270087011 4.06409998967 4.76867594847 4.52066360555 7.1029900282 7.39177374455 4.94652459139 6.15009961564 7.78130316604 1872.44155103854 13.0758490805 11539.8761746221 4.90243297483 3.49134751411091 3.579459741 11.15677154093 7.01379086316 3.48050745780949 8.80065765073 12.37890889301 6.65475973403 585.259653354994 12.65039986164 6.7114559282 5.9326971269 8.70062398798 6.90475859343 5.75722799814 6.19204871134 
CORGP      10.34280547887 10.80587673274 5.57478414167 4.24344838362 6.2115522145 6.46429095240999 8.54675995289 8.06963230289 5.66415155293 3.8438960986911 5.73877574164 4.82625421058 7.08082291924 4.2355129583 13.91172079661 4.0387344279 6.69762653161 6.39430815553 5.76337004515 6.11390754218 4.10102130644 4.2489101926 4.35620569124 4.4140953113 6.37737764001 6.85082283837 5.45107198515 5.59174962928 5.62868744811 6.48422284487 6.76138807932 5.44978142649 6.39653139394 6.47609846022 4.03912517163 5.69353260198 12.64146547274 4.38324506461 4.77220278296 4.69120109722 0 4.44116285919 4.28416905167 4.30416432494 5.39962777819 13.96761075663 6.65069696186 6.66610166491 5.35796157183 6.77004619045 7.23948650328 7.05802739862 4.73080760338 4.48811950984 5.85847145515001 4.85117288382 4.52568492957 4.7780849164 6.78147270291 6.28185252342 3.98177393162 230.460231773035 8.19699483276 6.81777065375 6.11258146856 4.32648790886 6.23936241865 5.66936526919 4.98576960105 6.64387587602 7.42389576468 5.67699656072 5.32676931073 5.26551095196 5.07319221581 5.28558123769 5.26731732093 4.87029503469 4.79881269437 4.77307153243 4.46071668181 5.80873824244 100.84335520926 23.23557511781 6.64723789711 7.01517225539 2036.07238185477 6.1745635502 6.47230321454 5.91426377849 7.24686225045 4092.64073207497 109.60128027496 8.39253388435 1216.4789286261 6.42747732923 7.15002785306 7.0016497568 6.64321606124 4.58860309176 8.41670659943 5.16102368297 7.85314424460001 1.86126589937312 3.95816617977972 8.3249585123 5.18792272666 6.2701651475 6.54567169549 6.49763083597 48.51452077694 91.37314436313 4.88309645519 4.73654782358 4.29372150398 11.23473751912 7.42372447401 6.42425405089 4.32076238433 5.93635219001 6.24161794968 4.65259691539 7.15499262543 6.41617034861 4.3149477971 6.12173800781 5.94556389536 7.10960769847 10.9377533423 5.62448164556 5.28741355404 6.27198279737 5.84315507224 5.33108524218 7.10284840609 6.23088730051 6.47750042026 4.10375459943 5.21731329403 4.51376835367 6.82967404203 4.30258739135 4.41247841754 4.44777717607 4.8830754135 4.83153545572 4.84429737585 5.9925516662 6.22434872825 5.31916837611 6.63244849279 8898.50775475216 20.22150957378 11.90072597781 6.60900278313 4.9091104678 3.98089741004 4.11111338238 6.55418462057001 6.73149742056 4.01915648576002 6.36086072337 5.79454959069 7.61759870024 2836.6390500068 6.45206101712 6.20887539016 4.6788264197 7.82442937018 6.55771487034 6.0355958 5.76078877729 
CORJK      7.8650814446 10.50077596013 6.63660843577 3.93158544499 5.46688723272 6.88290568305 7.90364853353 7.70905730963 7.30713387018 4.85163733254 8.31081349714 2.91294453385658 7.58683183903 4.93746310798 149.341094116621 3.38103582890977 6.42382595007 9.14835697817 6.60882135902 7.16844049906 4.71420302781 4.73838609693 4.95498181495 3.32082472275505 5.11376714128 4.42663441285 4.7472053863 11.42069857188 6.65906926709 23.1413938095 7.02241441129 3.60959264931 6.82539187772 8.2906085721 3.30830748397665 6.29601539209 6.73616422087 4.53421410654 4.417835843 4.69492820901 4.44116285919 0 1.79881024781558 0.610370288598969 6.06388463267 15.56869580847 5.90730957135 7.48846600166 5.8435419502 8.19730674431 7.34481652307 5.45010042365 3.1728580486009 3.00143965717682 4.84978937947 4.9309269884 5.04384672854 5.10076216601 7.57072946907 7.63449260712 4.10402051669 8.53128555709 7.31502865859 6.61746059759 5.98167044544 2.33771399276434 6.20869346424 6.78741792354 4.57882769193 6.71869444799 6.6023064228 5.48584226722 6.63704540922 6.32327063101 4.8742594851 5.20364484784 5.32576985587 5.13727693903 5.11361983522 5.16546979605 5.4348572466 6.23817174675 22.0722423365 6.41619838905 7.81116871894 8.02979189163 165.28551036412 40.82210230363 10.09738064149 6.24345961822 5.25439209917 6.44633744541 14706.0194922317 7.00442365338 13.0568958871 8.89961094906 46.84005690371 6.3450431527 8.44395362611 2.8127904975048 5.90049589398 3.63898726365 7.27573304914 2268849.68504641 4.03777964588002 6.47814550515 6.50041149105 6.40265838777 8.5364979626 6.5430439508 1869.4010021052 28.45781253458 2.0267617903379 2.01971638954673 3.33299146927486 7.64184605373 6.59682384534 6.99645670638 4.72794044541 6.52025072072 6.56398141628 3.80096277864 6.35537890536 6.82994253125 4.32461672752 6.37627609353 7.3834412272 7.30926979054 7.34583439521 6.92508128908 7.46911408933 6.89001716145 6.49555559593 6.59191469229 6.30964226092 5.84252326164 5.99807815815 4.663971279 2.8737454704078 2.99074756231292 6.78538223536 4.73134690406 4.63361401325 4.7116453144 2.92938320979668 2.80744984589691 2.68751947477404 5.85809234491 5.9597219036 3.56998721203 6.3621127962 7.20693806375 15.35065083254 7.75446075506 8.80743996027 3.16009947770484 4.50349997167 4.51856654197 7.18957566795 8.45941074021 4.71844533269 6.85863569166 3489.02379092309 6.21402214247 7.49689969609 14.16074138795 6.01152015097 4.94246551578 7.72971102868 6.52425143944 6.21725705607 6.64118787695 
CORK4      16.60636818381 8.47715699349 6.27117942037 4.45486334133 5.85196252371 11.79872891719 8.78780236448 7.54057096349 6.64281983279 4.56446565574 6.68893088126 3.13648402578 6.66475931803 4.98479505204 7.05285373581 3.40120215143404 5.8786982251 7.53472541500001 6.9332712367 6.6381332053 4.90131619465 5.06522635375 4.95869833556 3.44436300121815 5.15936172619 4.4179367612 4.73105098254 6.64548903665 6.52187594809 9.0551045023 7.11215352835 4.04173627787 6.51507152881 9.91837452064 3.39206498242886 6.85520962517 71.29276480723 4.74715204239 4.01902136671002 4.86701227053 4.28416905167 1.79881024781558 0 1.94189619458665 6.48367987021 6.41451574431 7.54313893648 6.79115167637 6.19459987362 7.24558164483 7.22382513745 5.49305164262 3.35369160280499 3.13657357250779 5.13361533553 5.35868900903 5.25321933821 5.44781090463 8.53952437826 7.24568412522 4.03957934351 30.37740086788 7.17911899672 5.78577361164 5.81575858143 3.02108403097501 5.78075165547 7.43492817997 4.64600749574 10.42652729559 8.38434636605 5.39805158456 7.38723767646 6.93768421747 5.112650474 5.44494807557 5.7383253668 5.16339120773 5.09094657466 5.12765573412 5.17494238225 5.91334753678 35.71289299222 11.83496672875 8.21632400733 7.67730711496 24.51453365683 7.01374344601 18.68046100988 6.56435229119 6.56553759729 6.4336318102 24.02280080232 6.17145803063 9.01066292909 321.34866020935 29.11461809717 8.05901119767 6.73848427782 3.10939830542425 6.03340659061 4.01009789680002 7.28239495142 47617665.2687611 4.36206731487 6.73429683794 6.20048980131 6.04258843378001 9.36748626009 6.13915547621 10.0736519014 17.89957239679 2.52224291188221 2.58513468155793 3.36244743264553 7.57417677242 7.2616009428 6.54544718545 5.03085643836 5.86185797971 6.07785408728 3.55136108543303 6.42505806553 6.57317984542 4.02528669921004 6.4786979734 7.78735198025 6.41710321005 7.08434987978 6.36809048545 6.85771259905 6.02515102888 6.23455014097 6.13428943944 6.52896790082 5.21618373329 5.2084488683 4.42011569934 3.07568871054201 2.83092080173534 7.40901221358 4.77809721688 4.74305070764 4.50427598178 3.45281515663975 3.48543169967563 3.44177983007937 6.84365739061 7.10896384493 3.64829824036 6.90710742997 8.90972089612 7.5529800378 7.98385013347 8.62954942283 3.18215032438088 5.11939576585 5.15942129253 6.74092982339 26.00591142469 4.68065226596 7.81893952121001 5.99181275693 7.56120830543 27.92549814143 15.36873605161 6.06617720561 5.01617708255 8.18906467543 6.19035500717 6.59326107612999 6.09903737348 
CORU7      8.90901373429 8.28416715929 6.67865146451 3.97565304423 5.27654320052 9.6983407046 7.20752869224 7.8113030053 7.51059052225 4.64444091587 7.3679198938 2.84004023077128 7.42124118722001 4.96341790866 7.88686979983 3.40048924305703 6.23706337101 11.58477242819 7.08168053213 7.31120200383 4.78667503379 4.5276611581 4.826273743 3.30727596849712 5.32351483449 4.50116381284 4.5768992407 10.16127080858 6.29277393689 12.23642485129 6.85248668861 3.58485592521 6.69568287536 7.79663032478 3.41443524892191 6.72734034827 334.128443799896 4.57838935613 4.32836621763 4.72153251837 4.30416432494 0.610370288598969 1.94189619458665 0 5.89182646593 5.96089822882 5.72176426445 7.08037858437 5.35097217965 7.29756570811 7.52006894038 5.2983214994 3.04542594892027 2.87203832448587 4.94548430155 5.01159633987 4.83362352223 4.87428751035 7.59119331166 7.6794127464 4.01258610372002 9.19428210231 6.71686556545 6.20110100309 6.50092422798 2.47364716970798 6.16423063444 6.63632656576 4.56092820304 6.20641122119 6.33160249613 5.4367581781 7.01298050161 7.09928180694 4.82763434226 5.22360281533 5.10090606505 4.86671333884 4.88270550441 4.72427660308 5.14515287853 6.16583033304 560.685869279674 7.58980174449 8.36226379928 8.18420248101 7.32309960155 18.18716137305 226.243489134755 6.64851089755 5.17529183724 9.0341327049 114.89723008233 7.49957725884 14.93407547343 97.28302195887 7.67400227426 5.80915804188 5.98221266798 2.75549730012216 5.78103579615 3.54862517126 7.22026489748 8.15383114016 4.22811366944 6.34046608489 7.12445828445 6.74318965494 7.78904051567 6.22111376468 14.6416080269 9.82457251263 1.98754596727519 1.84367724068111 3.31324606388653 7.34292595847 7.07468866296 6.85251176184 4.71126619272 6.88845035843 6.50878404675 3.5234872826078 6.52218521897 6.52480596202 4.19751573535 6.91646274506 8.38422293671 7.11441307855 7.29668732922 6.33687992478 7.30906576466 6.36329420666 6.07895284487 6.71484515393 6.29707797568 5.65896195322 5.74812696407 4.57079070328 2.75017069169362 2.93911774257069 6.56628540425 4.57644907083 4.60761951632 4.56606797092 2.96547741801437 2.77304078668 2.73368402446728 5.55917665589 5.37989571837 3.57252256419 5.74450497552 6.84585130602 7.84777337182 10.63678688279 6.58325269819 3.17335806046309 4.637807865 4.68076180666 14.04277753028 5.96727856974 4.79400303242 7.20279822234 2572.62830813148 7.06827710671 7.06138470248 7.36214700621 6.55327646817 4.80307683419 13.54753139595 6.69468958366 6.15207160097 6.46003968416 
DECAR      8.62640356219 6.84380323684 5.32505073522 5.86795940215 5.55639651073 8.34542552662 5.86033172124 5.86015131038 5.46923517336 7.26445019975 5.93536384173 6.65792042903 9.82023147691 6.83587200873 8.33698446902 5.52622873055 7.47608758657 9.1918645209 4.21478256792 5.83481092514 6.8499334798 6.78578268894 6.63266220922 6.89554552279 7.2920944495 6.77038227222 6.70668400679 5.00495378146 5.32903611615 9.46191827636 6.69258574643 7.1727745795 6.86718233877 7.39389348972 6.45879819995 5.149285196 9.90178349661 6.22261545432 6.04604031974 6.69994916134 5.39962777819 6.06388463267 6.48367987021 5.89182646593 0 9.907311575 9.56807859655 8.37106720923 7.02984830062 5.87297290167 5.94989647648 7.0522693102 6.947640684 6.8665762276 6.95354883322 7.7396051289 7.055677274 7.47386971304 11.17501975393 5.40332286223 6.89004276081 7.82585694013 7.43139862377 7.13970972441 7.00404484354 7.24454866645 7.30228734126 7.63937541234 6.18975714983 7.16193178634 7.12175780329 18.95395473648 6.94662959039 7.33713782204 5.8711895599 5.92408804733 6.06559027993 6.57952298816 6.44030410845 6.20523451182 7.63775168739 7.85742786566 11.33367941828 6.54927234791 9.24106085696 7.70078762672 7.78108063506 7.67248851217 9.7184854261 4.50650591892 9.42055188311 16.62979575027 8.09009986828 7.48143790296 6.09320303827 6.44468174443 54.94131520995 18.10776448764 8.00695879994 6.01201931338 9.19488769962 6.54761872918 6.73241283025 5.22768277862 6.36147789676 6.62346043559 6.20126551548 6.05922685474 7.38663437981 6.30349382707 19.18971318384 6.97376739873 8.54714540548 8.31730955698 6.93554720469 9.93075040556 6.96782293195 8.11104871152 7.30755663932 6.58285031949 5.95524343842 6.17846107725 7.99822563746 8.49077559773999 6.62256456694 5.50462435405 5.57049363505 6.70490087127 7.15882445887 9.80063089697 8.6522569943 6.80083766773 7.99267975176 7.89949233017 7.87122454715 6.69929698583 6.68179755513 6.5797978535 6.99465635926 6.36470509385 6.27710260204001 6.51122222391 6.95047304972 6.36082308088 6.12917114153 6.5569672113 6.33188570371 6.25855960568 6.2356608354 7.41590847867 6.55220486214 7.55436935644 6.59113723029 9.37299460192 7.8083907471 6.95150745809 7.58685455106999 8.12311799473 70.57732417973 13.98401641708 6.81389845094 8.34506720661 11.27828850159 20.21785583018 67.73264912903 7.11450029258 5.06944917087 6.50762387062 7.01935259755 6.38283588117 5.45352077494 5.44769313901 
DESK1      5.9123671161 6.7413352121 9.5267227802 8.68579215272 31.12209816587 8.21149993403 5.84305611967 5.83337460185 73.36104628442 7.96015003481 6.65738682692 10.55563712845 215.766522863965 10.51685317537 7.47106942274 7.25019013107 6.96165307625 5.73028849592 12.28289911096 113.77614297685 6.55838182243 8.23720994483 6.02393942357 7.70759673009 48621.1225396073 305.09818726878 45411894.5727826 7.84072969422 9.79014711827 6.34457867945 5.25378990635 12.11125073589 6.5077899139 18.42364489819 5.90815978488 6.045942878 6.57891969745 6.5586683943 5.38628887036 8.20183326718 13.96761075663 15.56869580847 6.41451574431 5.96089822882 9.907311575 0 2.12127249504745 11.69384893987 6.99681821819 7.42431777526 8.18301128562 10.35310465792 22.08931075967 22.78330759302 11.70040565422 42.21722979513 182.83070135749 7144.52966451312 602.136715131161 9.95635376683 10.59993874101 6.57770311436 1715.68039658404 6.49207390808 7.46834026457 7.71404409669001 5.06450877503 6.36954856059 5.19402478497 5.35714313667 5.47593910159 7.70618902426 7.19128299269 7.24862520286 4.53833327053 6.38409879775 4.84381574233 6.38958798971 7.60883133067 5.91873897638 14.02654514797 11.32030101286 6.68053987149 6.9141481477 7.03734929744 69.22910390207 6.08079576917 6.11527088063 6.469192731 5.93370986648 7.42196918152 6.89860193081 17.07599111208 7.55690097556 6.51474525166 5.68914894758 11.41941651124 6.8679717116 7.36104976708 6.66440345704 11.89379049453 6.47973287695 7.45885337915 11.13553799146 6.99121414287 5.57386866124 5.84783161575 6.69820850036 7.33513239027 7.47503243425 7.95534248993 8.90539425386 9337.7889275142 17.60497145535 6.09313532748 6.57156903496 8.44620284202 7.18319101386 8.49260755888 166.34038755252 9.68296829013 6.44230461549 26109.4408767743 21626.4888823508 9.56144120903 47.59274361605 14.56258944659 6.74782833256 13.73069534945 7.03351471349 13.27903827198 6.09874128149 5.79100505386 6.04665061591 9.36253723483 1.95303435227402 109148607.529093 6.43551183461 7.37825211439 18.4420808145 53.73880766332 7.33367671823 8.39345939635 7.21533736999 16.48761737529 9.30669672485 9.1916192641 7.57420337548 23.10158365143 6.83466795288 25067365.162464 4.96663484564 5.96877654779 5.91215034969 6.0392002458 18.35755598714 6.617808291 14.90779971444 10.78846521343 5.90186441099 6.15258790516 5.94093367436 6.64869316689 7.31949679387 7.76610405608 6.78752243206 7.35531285502 6.78477843485 555.96438488316 11.34141770865 18.87135835703 20.21539642104 
DESM0      7.96836897158 5.72696486154 7.8772136052 6.16866062069 8301.18946266942 7.77002675812 7.14542252853 8.18732949669 23.53848120016 6.57932495527001 6.36487776459 8.4027955788 9.30085753433 7.53308459354 6.49656310318 6.69065437386 6.8609800368 5.71571821185 70.2522012075 18.76901028917 42.82375281814 7.02904987397 7.09102451826 10.22645439802 55.17336031585 4345.14690124469 1032.81519719345 6.62379804086 19.51169784927 6.02189879823 5.96658972374 7.51909896219 9.01247165774 12.6838975002 6.88631029649 6.61857143993 7.96705482802 7.00354882842 4.87183321102 7.86866581645 6.65069696186 5.90730957135 7.54313893648 5.72176426445 9.56807859655 2.12127249504745 0 7.11770435432 6.51194296826 6.90336817836 9.59730177654 7.13925285572 8.04273371876 1556.87818311498 45424984.3517198 6.68899704365 8.47019431102 6.07339876564 6.94582823717 7.63896737755 9.98538586601 6.24735684339 8.3902108662 3240.34999154722 6.56703726849 3046.81706768103 5.22387229923 126660965.261962 6.04155966612 5.54164172802 5.52276904866 5.25360231778 9.19388703945 7.49613009804 6.89171788398 6.94280083938 6.20711102317 112.93551740141 15.88067538325 24.11427182824 7.23119606625 8.59424320201 41.59708004517 7.33217854122 6.4078584365 1097.58543262938 6.01957216218 6.23040118202 6.84522526967 6.71287480335 7.4313314254 6.63663887021999 64.17978835038 7.95301706957 6.77830495986 5.72189785397 9.29483192441 5.7986949156 6.93704435546 6.90694242321 14.03051373991 6.13453971903 7288.76410160263 28.64171043792 7.21378961897 5.23449083012 5.71728410439 6.90921771879 7.39454632712 6.45671910737 9.98958168793001 49.80546115692 7.06918479992 6.8438357974 6.99949995107 10.0043930006 6.21961662707 7.94028055124 10.69888427425 6.75687233646 6.8352625488 4.83670548668 14501.4776041091 9.43786485945 8.03536615609 9.5771016762 740.797312230592 292.172557159039 8.46992925215 7.61233177365 26.79617228637 5.48706838931 9.25953184459 7.46127590054 7.91430132647 79030089.0481104 47632470.8365904 6.19404918873 5.58631490646 6.80058297442 6.71211874078 13.39980847699 19.65122632689 10.42694530645 8.64741630012 3031.71318963053 7.16064507031 7.36118483414 83.48076046803 6.4372854249 1005.4776204383 5.14843474546 5.83810944176 5.92960814312 7.28786502198 7.53129354811 7.11808017521 6.56541320073 8.96998108338 5.92124694205 6.45216112007 5.80709882111 6.69297259757 7.41254785991 8.52344054134 6.43457151773 6.07651207228 5.83182958095 8.28902723648 6.1207839515 6.86202234931 5.54242262686 
DESVV      7.8676189571 7.30879744707 7.51609148572999 6.72408728759 8.04127994274 11.33971819274 7.78036282953 7.99977553464 9.44228087149 7.25566090415 9.05193652588 6.6920973265 8.26419975287 7.42657649856 18.87327256459 6.71475109562 8.54216763901 7.72101712099 7.65980648778 8.8349849882 8.50282124864 7.4045279193 9.0298437192 7.64002982093 7.43593382653 6.73150998355 6.57076847946 6.91847959062 7.38344932895 12.39575273058 7.0384230532 7.62849754327 7.53384770713 7.38386679302 7.01072548136 7.68629955991 9.20737402655999 6.26412366244 6.89968792204 6.4190232473 6.66610166491 7.48846600166 6.79115167637 7.08037858437 8.37106720923 11.69384893987 7.11770435432 0 7.6452116028 7.15592015467 7.99840395578 6.47420781619 6.87423730741 6.69223441617 5.98321583094 8.05766860768 7.26053026718 8.77671563919 8.92633587787 7.36400902089 7.79015366823 6.8142141451 6.34896564297 8.96417320377 7.18845518656 7.32827309185 6.96570491022 6.90300462331 6.14022445419 6.72734779317 7.08659699869 6.91161813786 7.06469638136001 6.82219238919 7.87647946914 6.86849408473 7.38604797547 6.97902176351 7.06902656989 6.98558562103 7.38304402895 7.54110429387 27.73365030258 9.95367919965999 8.07207186484 10.52581336214 10.89789186251 9.43687606221 9.68106026899 6.62212693171 8.7048288009 10.23982978101 17.32333210368 9.28768176888 50.30926049204 7.58158800439 64.24155892113 8.31698123058 14.55036408116 9.13525479412 10.9851695698 7.57754021464 6.50061623383 6.37724562749 7.60965783996 8.21427841448 7.73661226905 7.17561168575 9.92340438969 7.8930619836 16.46886671579 8.9852634031 9.33372954198 10.23694817304 7.5514066999 8.76292741639 7.22938685382 8.23696239467 11.64205657047 7.10119449994 9.35200307364 7.19888313449 6.98094185209 6.83960915136 6.38128328668 8.91108304769 9.10904889593 6.75733303978 7.2537440878 6.0570515334 6.24566019067 9.17967805358 7.70134523732 7.07623304594 8.51093772432 5.08990150652 5.15844619708 7.31620881628 7.28713112503 7.8576234109 8.1044447805 8.42605685843 8.19843463147 7.679771656 7.94890796375001 7.65671833962 8.91540954679 6.48277885003 6.53964291878 7.05484545627 5.83223952616 22.13798606525 7.44858187305 8.65247003529 7.48346364078 7.09890024356 7.43310592799 7.83694087642 7.93936354904 8.46625789835 6.9552514545 5.85471229736 17.58301015367 14.96416798774 9.8257950217 10.72716568544 7.09821694167 7.42340738448 8.26356083044 7.10207040359 7.71653590201 7.47029050001 
DICNV      7.69318783885 7.11780827923 6.46717830898 5.90018912748 6.70208725205 6.20022560909 7.77423807334 7.68709246914 5.5337229203 5.6295646631 7.62570141881 5.88165869041 7.9625202559 5.77804563875 574.775945397131 5.48943509954 19.39729373876 5.9032793554 7.03192940317 7.80272965754 5.58172791737 6.40790913763 5.64592180259 6.65342332436001 6.5117792904 6.40966586972 6.50950247277 6.38954827155 6.53313440118 7.48653827244 7.76465527311 5.20542660387 6.12512052698 6.98315599378 5.64751843567 6.35560017565 6.36942193393 5.82884598622 6.21933918252 6.67945602177 5.35796157183 5.8435419502 6.19459987362 5.35097217965 7.02984830062 6.99681821819 6.51194296826 7.6452116028 0 6.96228792672 7.99193290946 6.12341582525 6.40702879596 5.71307823075 6.86602398295 6.00674640523 5.90836584216 5.99909373597 6.80955253521 7.18894979117 5.63048994086 7.62394972913 9.34532608071 6.32228278191 6.78842995719 5.82182767641 11.54128490451 22.6243233661 5.95881653009 5.96790207269 6.28470183572 10.24919096995 7.54963648688 7.5762439676 5.83241841929 5.66471152615 5.91725039006 5.91916676663 6.00853141752 6.08035046209 5.90412492846 6.17469527825 8.08153657357 7.02165425013 44.09887243735 9.00969477012 12.5267347271 5.5262993672 10.18264787035 5.70746030132 7.38127843636 15.68258455799 6.27905418026 6.48621185288 5.98503778377 9.63552691551 1631.03406696618 11.58308485009 7.10868859234 5.86137939496 7.04408522036 6.10545250342 8.9060848032 4.05938919073 6.0025986496 9.17458195788 7.0398393045 7.12713740827 5.60714869407 8.23789158217 6.69235985658 6.69695025297 6.29142612401 6.12326003059 6.5968630714 6.29164685129 6.66962938442 5.85901664128 6.0797326272 6.51631169826 6.76564923154 6.39109488582 6.45139249604 6.01037954106 5.23451443509 6.04726988694 7.79358708357 8.29703349361 7.10950132495 7.36598806093 8.26123303298 5.85608342889 8.84530095399 7.94693019042 5.72373935372 9.99424763365 10.10382359203 5.92610326421 4.86198744898 5.95829686900001 6.31371063429 6.93458621584 6.71090085128 6.82149847989 5.80360466426 5.76470121348 5.49321053476 5.73049369677 5.77206998012 6.02799121081 6.11056210293 18.71003670848 6.72878834427 9.30811441979 26.46286013332 6.14829506462 6.87498227787 11.91347888452 11.88265382767 8.04122851962 6.5657754021 8.29105013579 5.93874535744 89.955550076 1373.4010885962 10487.1050961646 5.95601218218 5.67462505199 7.66196973817 6.84432857187 7.04338090945 7.01080868676 
ENT38      7.00665687 6.67391878718 6.36214377332 7.02452722728 6.92784321986 193.37170789079 4.43572558272 4.40608965678 4.69884420204 7.47634045052 4.45253895282 8.5719288169 7.04958727209 7.18590762905 134.66132729603 6.73367261613 11.71836985911 12.45794852029 6.46022602352 4.75891416712 8.46498318349 8.47260821821 8.39413955433 7.02516738039 6.30936028704 5.85425193187 5.81050730605 6.80080272791 7.04494125235 9.24207593332 8.23418404907 7.57412741817 8.38783906564 8.65450682782 7.19975088983 4.95116682398 5.64981685023 6.4662525591 6.62785166488 6.50678819004 6.77004619045 8.19730674431 7.24558164483 7.29756570811 5.87297290167 7.42431777526 6.90336817836 7.15592015467 6.96228792672 0 0.48211795619757 7.73213455538 8.46929806921 6.62122706309 6.35239064608 7.67075614525 7.99321367923 7.8752064859 13.74158227205 4.97896614529 7.15873235536 8.89439909048 8.11651969855 9.42775358339999 14.16706199614 6.7972280982 7.39137200787 16.68964663125 7.00258318411 6.98409989284 7.11768844766 12.3751264184 5.58007156617 5.69680849709 6.15099807882 7.01390188824 6.09964512151 8.25722930277 8.13850620887 8.1631854972 7.74549708972 8.38139816264 45.40818634134 11.24707621262 13.78804438032 7.36600442304 12.96007056395 56.1579437433 10.78026885665 5.5477365194 10.53506135056 8.43872649974 6.23554479918 14.81260326878 12.58119440002 7.16014997197 10.16418672299 9.33521750712 6.69989458917 7.40778171819 8.59947464093 7.10617295132 7.1252274851 8424.03194752294 6.32377926501 7.84525155295 6.39594936032 6.56755563454 9.23162955463 7.20592326556 335.42858736049 14.56220677112 7.82007621235 7.21515904593 8.55131109562 8.85894871072999 8.07173476662 7.40742729845 8.54764762556 9.34140411421 4.90194943456 6.72217955591 7.70113772138 7.39542770739 7.44633307508 4.96893940693 4.78481162877 8.04389788310999 6.94310070352 10.24337701748 52.57782804729 7.06909597227 8.86431744006 7.92308342076 8.78810416643 6.75572063183 6.8562359009 6.83384444558 7.03468309058 6.92371157546 7.78383302124 7.98595810006 7.98066731871 7.63999316797 6.57842716045 6.78169488099 8.28036251926 8.62880715775 10.41752823167 7.20828415272 6.41065823418 6.2502722216 7.19198393953 7.06921685059 8.6342337224 6.49370509501 7.88004290811 9.04963918705 21.23884330959 14.44890494701 8.08749221147 6.91548710822 36.04804641839 7.61458501871 10.66493661082 8.06406570868 5.40796773473 6.90160843033 3.73768438552 3.95068834458972 6.24963265502 6.1729370605 
ENTCS      6.97164828063 6.78488080831 6.18854434357 8.21898016735 6.54739612436 103.84380561892 4.48466414942 4.47253037829 4.68663247894 7.48877830872 4.36622971274 7.87154614536 7.34457652607 6.92496223802 8.82923919581 6.9530702716 7.72288447295 7.13330214415 6.71585784459 4.86835719506 9.82573192430999 8.34778316796 8.99654403794 7.81551356512 6.13623255309 5.88058820008 6.24146301562 6.97203415637 7.35403337027 9.07732589264 20.920727279 6.86016180907 8.03623327459 13.82129759811 7.59769693507 5.05157708908 5.47879606692 6.89834484484 6.0932758133 7.53271417217 7.23948650328 7.34481652307 7.22382513745 7.52006894038 5.94989647648 8.18301128562 9.59730177654 7.99840395578 7.99193290946 0.48211795619757 0 7.48989898577 7.88626797064 6.62189389832 6.08584814422 7.43542741217 6.88088125352 7.28503798173 12.47320207742 4.99991951402 7.12874149104 14.62930960181 8.40468236024 8.02801556028 9.226973216 6.67996251933 6.71322465603 16.51514419875 8.09371980871 7.27474416336 7.23638510929 18.27491917108 5.72003636888 5.64614776101 6.23028373305 6.99297004765 6.2745693 6.27692200176 6.19480587222 6.2118749701 8.69580401425 7.00468077849001 15.34776340009 11.56363076641 15.86224031888 7.31267791986 10.17032669672 9.57994169205 7.16496953962 5.59905148928 20.93787457793 6.96318812466 6.92537848256 18.89222047897 12.03510338177 7.48754423132 7.95399168061 12.16532715983 8.22923377593 8.39060005142 8.78305219358 7.84184309402 6.98131234582 8.04210386216 6.61769482377 6.72643535379 6.07579359392 6.27089437562 8.2980005252 7.62004564199 9.53080032647 6.96688396836 7.68779301881 7.12005174221 7.44066568358 9.05149572993 7.33670768363 7.96910798003 7.94566568288 11.8565665096 4.94445944681 7.71628896452 7.51959887199 7.61767899681 7.43187186671 4.82063386678 4.96291871639 7.56793167413 7.48024368502 9.53431843583 10.01139206513 7.52717287758 11.17058763606 8.15536858626 9.25039763916 7.12620584116 7.46574431996 6.89034479956 7.10295122967 6.81361025317 8.90711063571 9.5191687904 12.21094638902 8.78387353944 6.47451544237 6.83396461316 8.1910562875 8.04448203969 8.10475207549 6.88889017624 6.49083322776 116.04830765745 8.65575051727 10.57703205448 8.62236782549 6.37709887871 8.28137954735 8.78243073711 6.60494820179 15.61650992328 7.75733015448 7.13795947872 6.94048370647 24.5001546322 7.28576092046 18.62080890642 5.6275821032 7.49136364163 3.78001773134 3.91525327379118 6.63307180978 6.30261746148 
ENTFA      8.18196383177 10.94796517775 6.61770841688 6.23743499935 5.25404400905 25.20671210524 6.83582380715 6.23991514242 6.05893218904 5.32502343863 8.94369584545 5.79970475356 6.81016157334 5.21314244607 7.14768228056 5.65063197969 9.20126513462 204.416114915351 6.02888458386 6.07573432119 5.34724951954 5.3548351163 5.51635184785 5.81691504047 5.97410730729 6.07490304481 6.08102888532 6.37031255865 6.22472627108 6.52199999775 8.46707507694 5.8353854094 7.49004995674 7.10011762849 5.81094144068 6.56845330914 6.40360048954 5.52168304279 6.1188549866 5.55616482718 7.05802739862 5.45010042365 5.49305164262 5.2983214994 7.0522693102 10.35310465792 7.13925285572 6.47420781619 6.12341582525 7.73213455538 7.48989898577 0 6.03451506592 6.11037570805 5.85673629988 5.43176523366 5.49875432991 5.68989995302 6.25703257531 6.4862402579 5.04856911456 89.92694334877 6.06769570183 7.75891673493 6.93923715903 5.59036110019 7.50775726835 5.26737057922 4.93726199552 6.46431914755 6.6766661928 5.69393578351 7.44965715567 7.50036086325 5.39281781237 5.3660727942 5.52206434737 5.73673233269 5.68687994465 5.79494570488 5.2680358028 6.68024854946 5.98887149781 7.29984872205 67.48676259402 6.99999283456 29.81401144988 5.29021667375 7.06795545015 6.35292836837 6.07038484167 6.45878870215 2214.05497941678 6.19724356707 6.44723807921 23.39068541162 8.1240443666 20.12132037342 11.14411293349 5.53607276621 8.25290043819 5.85361915419 17.62481247706 306.689237337957 5.23922303996 7.3331321488 7.10964863261 6.18958230406 6.29273711649 5.6898697115 6.21049174413 37.17724119349 5.96656508627 6.58051670773 5.44193472656 8.2864253307 7.13576207826 6.50147231808 5.24619355452 6.83572634492 7.37271362534 5.98891673317 7.05637060394 6.4403014683 5.92567367386 6.78732959096 6.95850895548 9.95646691441 8.72360902916 7.16675979043 8.11474686959 8.36399264181 7.49067047756 8.4428728386 7.79076237275 4.99819334556 5.03329135651 5.78715817237 6.4094255061 5.79108231985 7.05005336003 5.3171308355 5.28141285463 5.27973912675 5.31097966122 6.15564101413 5.92613432557 6.51513585849 6.71255678479 5.82291767667 6.16923624704 5.81397574573 5.91495001598 5.58481283441 9.76701296467 5.66361977898 5.12967873183 5.15122548697 8.91816495939 6.14751081974 4.84801172089 6.93724211075 6.56565078089 85.9093457497801 6.42947955605 88.80328744659 6.30259864541 6.2554934451 7.79582752336 7.39782683081 7.06600448114001 7.34360791588 
FRAAA      8.38383248161 8.80169146182 6.98504591113001 4.01503745573002 5.28954062588 12.69390184941 13.84713919941 7.84057002001 7.36187028023 5.17104020287 6.63599751976 4.53399522159 7.90671964704 4.90707175407 7.67104842518 3.02633770023201 5.66255428162 10.21826486463 7.84677724537 6.6623622106 5.17217957234 4.78273767149 5.24794747949 3.99341339821002 5.39429392531 4.30756867991 4.33238072238 6.83515286803 8.40030883946001 8.72431059199 6.32683945438 4.56801049297 7.78629181476 6.62999382344 3.66839604259 6.91805234073 8.46843870338 4.44055984194 4.08677640133 4.5356427613 4.73080760338 3.1728580486009 3.35369160280499 3.04542594892027 6.947640684 22.08931075967 8.04273371876 6.87423730741 6.40702879596 8.46929806921 7.88626797064 6.03451506592 0 0.619018073610576 5.20353806287 5.06564289449 4.79143932425 5.10054847701 8.87009681501 6.80332547178 4.30750992337 11.28659754674 7.28210069568 5.17073136454 6.56707193149 3.77710421062 6.55699991884 6.909913456 4.50424185602 11.02937446999 8.98791764553 5.92664871949 6.60373143267 6.5360326195 5.41484171691 5.16404307416 6.17372988681 5.5182108292 5.48626086137 5.29669381187 5.04786995787 6.56438902272 15.90240457577 6.6170270148 52.60883100052 11.92538720242 10.86880478343 6.98978416823 10.43364840939 7.30114357568 7.26396028791 9.3995554389 8.18182948953 7.68832949236 9.01838660693 8.01107764128 1224.99767783188 9.95013325718 11.16384736552 4.06942117771 6.59413655772 4.69175918048 9.39629419331 6.20485619792 4.17812874501 5.79031505937 6.59366215509 6.52483204906 6.77484469568 6.56614036959 9.32038270155 6.69573384358 4.03933863413002 4.13740591654 4.11972818243 7.64927930348 8.17524383472 7.57712089539 5.33118794278 7.20978262265 8.2126427046 3.83693251339 6.58395004385 6.65189294787 4.25164544923 7.04915183824 7.14136030213 9.27603685096 9.22278050064 7.28071615963 6.89149596514 6.93335065035 7.24330395958 8.45881978071 8.14094144532 6.16936839731 6.01426184279 6.10269084137 4.10273288002 3.71724171376 7.51835181696 5.44075966258 5.1719737144 5.36048552922 3.72615006844 4.19359778248 4.10094506575 6.32817813336 6.05663652945 3.94279588636 5.85199786456 11.05071248143 7.3576483928 7.93209785265 26.84417118699 3.37461220982115 4.87660669726 4.95577615049 8.41279219219 6.3074405687 4.6142406418 5.54752460208 9.32445491076 6.81651055328 6.61643371487 8.98315086993 6.76814663304 5.33185434095 6.80509255567 6.67096125863 7.56668817833 6.951515578 
FRASC      8.26261611189 8.01791116484 7.04218367369 3.93028473119972 5.26995885178 7.11420814139 10.27670283217 8.72780224393001 6.51362277134 5.08780993025 6.63268570485 4.02710497989 8.60495794688 4.8724070201 13.8034379702 2.9042882145429 5.80473745448 7.99792286445 7.36776357063 6.20301790937001 5.15106352265 4.65928614853 5.16514242554 3.441174019402 5.25675007486 4.16689460727 4.3167387062 6.97988470398 7.15607382825 8.68739394469 6.51747945952 4.29025797786 8.17012470762 7.27123419074 3.2200972276544 6.61758307825 8.31383569125 4.2757601574 3.93568042288082 4.05256682415 4.48811950984 3.00143965717682 3.13657357250779 2.87203832448587 6.8665762276 22.78330759302 1556.87818311498 6.69223441617 5.71307823075 6.62122706309 6.62189389832 6.11037570805 0.619018073610576 0 4.89203178213 5.0693283041 4.69220946294 5.01007884034 8.41682402023 6.31819679126 4.181620063 10.23482989275 7.66514095455 5.76486337048 6.83984115318 3.16340224413428 7.55540425202 7.45709441487 4.4449030921 8.10736930992 13.08866388537 6.07157991064 6.47001897464 6.52145736589 5.51606271241 5.1448730734 5.69496124731 5.22813270194 5.1621656984 5.06505207095 5.06286309516 6.26674262347 30.26811945308 6.67974156654 7.85648539504 8.95312969944 14.35770910178 10.35227939596 9.87990944961 7.05211470897 7.74893902950001 20.73438400711 8.62429103296 9.06858835872 7.82286151658 7.30762239195 7.00143296668 48.35737035737 7.79406219927 3.66446332352 7.04261519439 4.46828899683 8.75158568156 6.41562259045 4.01217612724002 5.81263668161 6.36321003401 5.98898667794 6.88260727524 6.43605749834 7.41686241083 6.15634987306 3.67328780109 3.82213998111 3.82149100732 8.1156513182 8.03283743737 7.75800935345 5.22281864914 7.19434445567 7.56383329495001 3.60896498919 6.33516235424 6.40735024732 3.99809049007 6.73255487711 7.43060337385 9.94637317174 9.97942212347 7.41628714341 6.77833659171 6.94743337875 6.64183107324 7.62627231985 7.39499764491 6.09514832897 6.19592671427 5.32353026511 3.74245214328 3.392780084633 7.97286169562 5.28257441075 5.09607826886 5.27666150846 3.18464093914526 3.77439537853 3.62673207053 6.08736861449 5.98735238243 3.52510437312411 6.46049220999 19.0274108233 8.96156342533 28.81019089891 9.20378265823 3.23879460736055 4.82342331209 4.84275795127 30.30394254081 5.82450669821 4.87360625411 5.3846950049 11.56562865904 7.31913348269 10.43847716245 10.82698294724 6.07635114943 5.35357554145 6.70042689533 6.6606662743 7.12818075642 7.26137607069 
GARV4      7.11275184837 8.37441592006 6.60075696546 5.39521669476 5.81786915722 8.63870080818 6.06819635039 6.62187774782 6.2538323344 6.37734934256 7.17747150302 4.79979716619 8.85569930303 6.51784221755 7.96215829458 4.72258694793 7.74389280571 6.45589056424 6.38437319422 6.14513570648 5.93595731767 6.66122176932 5.89001885459 4.67352814691 3.52591081595837 2.98775288447117 2.97553490662857 6.78694736161 5.57586792488 7.82938344413 13.90754880114 5.07477886044 5.96580666801 7.71545410242 4.55711844864 5.97451786023 2447.9168794624 5.79756258877 5.80691082388 6.49424648575 5.85847145515001 4.84978937947 5.13361533553 4.94548430155 6.95354883322 11.70040565422 45424984.3517198 5.98321583094 6.86602398295 6.35239064608 6.08584814422 5.85673629988 5.20353806287 4.89203178213 0 6.02514263763 5.85835901234 6.54282866241 8.39224882298 5.92290681997 5.54295531083 6.17293398701 7.65350278352 5.73342661761 6.99933114285 4.83410284695 3959.16470983962 9.35652551094 5.35269566909 6.8880858027 6.54363011274 8.62329235129 5.68836616246 5.93090110303 5.29148541243 5.68692713994 6.04582800578 5.55612447124 5.5907234967 5.61496291416 6.34812704561 6.50931631257 45411151.5222281 9.56964297625 11.37392151755 11.12067622767 10.30705565538 7.69937625382001 7.47285033657 5.85671816897 6.33452789586 5.60104989856 7.74522981876 7.40770188326 6.94628079572 8.63061013221 7.23417303789 5.95075674948 6.2464573796 4.94833776714 6.25687590771 5.99990983535 6.00375636497 5.97060630247 5.64395411345 5.97380718256 6.48585644933 6.03054798649 7.84734271468 7.85197242585 6.14408350331 9.65453593018 4.97076139569 4.90549812483 4.6044511737 6.12235425478 6.78853483956 6.75917841536 5.47342879265 12.06361861882 6.14358397981 4.84625425082 7.26006943407 9.58686989116 5.34254625455 6.44024018694 5.9672580631 12.38777264159 7.73650566635 6.53416987309 6.56727082261 7.40159493103 6.83517584517 5.91699465777 8.6339879865 5.56759469934 6.23749131192 6.00553814159 4.7265016009 4.80123147505 7.17793335186 6.16127150407 6.21546082809 5.76793078816 4.58919343129 4.6027439885 4.71490963691 7.45282859122 17.52767030726 4.93348693924 7.29544895627 19752.7983787041 18.5974943545 5837.52380857957 7.43134681325 4.98915232057 6.73315800888 6.43371287715 26.52281276734 5.85319630034 6.00455078145 6.22530818904 6.73708780453 6.28535843965 10.92107982283 702.781763830267 11.76571018386 5.13304649461 6.75780341002 6.46283267809 5.57316961995 5.60779263914 
GEOKA      8.47810820496 8.4787435629 6.39544719987 4.87670987959 5.45899344599 13.86555555455 7.46460506243 7.53346251915 6.18668136832 3.42930754112918 10.18619463436 5.14599953371 9.31540449705 1.59447182727481 13.66594580096 4.6219208372 11.0897938252 9.39578741151 7.49397312644 6.78761014081 1.03661227458157 2.67391353084727 0.895732584587541 5.10544431993 6.15433344979 5.66711381318 5.35729435051 7.82626875333 7.34406652186999 6.64166059309 6.87419465227 5.22911398735 9.21844438536 7.49079314257 5.18645950386 6.53310212825 10.18803214104 3.98305490563 3.98317015097 3.9263040472809 4.85117288382 4.9309269884 5.35868900903 5.01159633987 7.7396051289 42.21722979513 6.68899704365 8.05766860768 6.00674640523 7.67075614525 7.43542741217 5.43176523366 5.06564289449 5.0693283041 6.02514263763 0 0.33616170732897 0.0632479668619571 8.29855151008 7.58203896542 3.4954508015075 7.99875468379 7.35201795784 6.30649492492 7.27843980612 5.12525737061999 6.98675553247 4.32162350631 3.98566635234 6.44113519939 6.89929407509 4.72005911602 5.9562312133 5.99127484826 4.88189948836 5.04026014965 4.86780839383 3.45811186846589 3.46464703387005 3.49562447039548 2.51994387934952 7.57091571251 6.31986034849 8.43841336435 7.72870683851 14.88080502263 6.21187279301 6.319731671 8.88928426389 6.65385805866 8.69872524026 7.04421415699 7.13389939604 13.53971895396 10.41761307308 7.78761446694 7.98158948075 8.13566290814 11.5493505823 5.37514905659 8.21694319815 5.40836184037 9.66975888621999 7.76288494801 2.75905890202676 7.93254420593 6.30919784172 6.09895454629001 8.29213332545 7.24136510559001 8.04376840751 11.53949745617 5.50840769992 5.67311132969 5.3215824388 7.21540541155 8.35123959513 6.54618696925 1.51227380220398 6.44901686816 7.14462959391 5.29750854853 6.86167318179 6.50402963209 4.90928008446 6.93148862423 6.9718340713 8.75657097984 7.09486090096 6.50545254891 6.42818301026 7.08041182081 7.16639097111 9.78739909379 6.37647190223 5.47579114237 5.62626497113 6.01150668793 4.94842574827 4.96885394805 7.01086795966 2.55686561835513 2.54945296594649 2.46327585111139 5.08728557822 4.68550824131 4.84568013476 5.91358037387 5.66645689914 5.36871093495 6.41365297731 14.90470104367 5.70783004881 5.87759530826 7.19618472666 5.45853273334 3.36937774003966 3.51410482375494 6.72085843036 6.3804355247 3.80396136076 6.48868170332 6.43240700589 7.82393634089 12.10742183503 8.84217995258 6.2670971664 5.26906844184 7.26632763881 6.82250166023 6.23952964877 7.14295502124 
GEOSW      7.334514392 8.28252358488 5.757309324 4.6520676328 5.71157812152 355.46897192513 8.38773499141 7.27928838463 5.96571778587 3.05565756858197 9.79032402944 5.00567647273 9.11886100855 1.3388890332252 9.48358925664 4.49403783154 8.2944121244 6.34703519353 7.17099114857 6.54892738219 0.876934714198298 2.51954122866721 0.786088324208909 5.25193717829 6.13541683145 5.40668061558 5.21125626893 7.45580917352 7.48681985062 7.52989924689 7.0022579738 5.23503325142 8.5000731628 7.49993500761 5.21351567524 6.38435079986 6.92390861754 3.95059099703944 3.98594317046002 3.89710386998 4.52568492957 5.04384672854 5.25321933821 4.83362352223 7.055677274 182.83070135749 8.47019431102 7.26053026718 5.90836584216 7.99321367923 6.88088125352 5.49875432991 4.79143932425 4.69220946294 5.85835901234 0.33616170732897 0 0.28825296801309 9.06613529815 8.19809607834 3.42111542049193 151.96383900438 6.91118535924 6.26183581877001 9.0448256966 4.95932140298 6.90842094555 4.25393292155 3.95163430686 6.44797335469 6.44738605247 4.72209674401 6.11628544771 6.16167568341 4.77045159126 5.03833442661 4.72595715982 3.40840960228168 3.40378446669768 3.41532826740181 2.43476658037695 7.35256498645 8.58104520232 9.63413857298 6.68023618658 8.30797377807 7.17292529846 10.11813534274 10.37184346348 6.67117857109 7.59415586831 48.96133758109 6.31969867309 14.19938830353 9.49171599977999 6.59418928422 10.70434237413 6.18049155424 278.55599370193 5.12649057053 7.68499390604 5.20276618503 7.66952465761 6.96810985418 2.66264052157242 8.55720540159 6.73533759056 6.29707335945 7.55145920572 7.39939863689 7.42572735368 869.4515426835 5.32621898163 5.48078400128 5.11552172563 7.74747229531 8.36145890221 6.49629946557001 1.39889668217516 6.39335070347 7.04391534239 5.18687920095 7.07989366648 6.45688609118 5.0050694769 7.14358544399 6.83987855745 8.80511490413 7.33142308272 6.29456137207 6.7696588866 7.01625740844 7.12272556954 8.89810450146 6.49711374788 5.48788400542 5.6357130662 5.89048436681 4.85586058421 5.17355865831 7.19835146025 2.52447836784549 2.49708183623987 2.41590705044878 5.01471913389 4.61742022744 4.59616870722 6.00608642573 5.67800618271 5.24680927554 6.33503602846 14.3969347115 6.20047929913 6.25815503712 6.15658336144 5.31680206944 3.33589794387271 3.43345481662598 20.17069454994 6.79585076008 3.73759889413 6.68130391766 6.8504088136 7.19733687525 12.47900361949 21.67315984404 6.68572782523 5.51509507122 7.4366189761 6.73497932240001 6.35478139489 6.47775252717 
GEOTN      8.2007036619 8.40234592768 6.17451068229 4.79344554054 5.87571318998 2411.54415934906 7.71400033453 7.8288497918 6.15547871601 3.39510036093306 8.58069316842 5.11132529609 10.91426486755 1.46154240653525 8.90104757632 4.65470404027 6.74637564531 7.08861811527 10.72749377068 6.66473109267 1.11621208171384 2.75333434363213 0.96664594475673 5.27417733915 6.12759089029 5.7984571451 5.33431187952 6.96156960067 7.29849039739 6.89104813505 6.92171988084 4.95341711604 10.52958838427 7.84863381678 5.39336412473 7.03019705579 7.83296604160001 3.90226993601118 4.01392811257002 3.94018304512 4.7780849164 5.10076216601 5.44781090463 4.87428751035 7.47386971304 7144.52966451312 6.07339876564 8.77671563919 5.99909373597 7.8752064859 7.28503798173 5.68989995302 5.10054847701 5.01007884034 6.54282866241 0.0632479668619571 0.28825296801309 0 8.61665070673 7.8024722846 3.52367920756225 35.49712978236 7.20610665341 6.25351365145 7.69973619291 5.33731246523 7.89575579053 4.48289194205 3.98452496714002 6.25586335824 6.36920332149 4.65601404576 5.9650294444 6.02167634741 4.83293913001 5.0633843812 4.86895690805 3.44302877424997 3.42768982727243 3.4194010382542 2.54566543701729 7.45863388259 7.03143100126 7.75622857617 6.99271043933 18.59016428884 6.39576100779 12.43353105586 8.80344873292 6.92534509319 8.42047344669 6.82242347569 6.87921950995 16.42951404324 11.13861352389 6.61090906689 7.09834127099 6.83201238669 10.40376323774 5.23833511391 8.13566431183 5.45272891407 35.21975309076 11.58226783749 2.75445618277658 7.74667447352 6.53740613028 6.36413494652 7.12712851487 7.18216687945 13.60090809416 21.69470136803 5.38672286949 5.67101811473 5.25116486144 8.05623825479 7.9080929071 6.67543249048 1.75825244066682 6.38632585606 7.48611131222 5.25000535961 7.0421080665 6.75953897367 5.12736430285 8.02256534838 7.12080892947 9.99148762011999 7.1945560631 6.19857771211 6.7027105259 7.58454034961 6.87157451923 12.68764589979 6.46310538663 5.62318084009 5.60102209174 6.22172822519 5.10125382474 5.33337202129 7.03574783113 2.64859461716033 2.60758480473856 2.5206770392449 5.26787924722 4.89787106875 4.92623933104 5.95732813469 5.7171360068 5.17313292869 6.55321551414 20.24168149322 5.93279287786 6.13812746456 7.82555071538 5.40253741434 3.48056927755561 3.51416569397158 7.69405385373 6.52586115064 3.8263890417911 7.20576775899 6.07648931453 12.12865968645 57.53000991558 9.12331472235 6.29454618068 5.43345565087 7.56902844921 7.48239814437 6.34747695895 7.38816957094 
GLOVI      9.45250347138 8.92195303904 8.5168695739 9.91984846625001 7.42555271333 10.17274207341 9.96904784052 13.01404490534 7.0905944635 9.32243527279 10.02055494237 9.1245692017 8.93527058498 8.73422153053 8.58630690586 7.99045443701 7.15915324804 13.75992269545 8.79973520525 6.58594952995 8.72230369093 8.95846457846 15.24620451201 7.41162553464 9.50879644089 13.49278374421 16.23460088146 8.57782100484 9.07476398925 8.26878709848 7.61618300025 8.6428423328 8.08379175225 8.13386198571 7.35043459263 7.00351326094 27.20776849254 9.33512076232 8.24410943405 7.19988984777 6.78147270291 7.57072946907 8.53952437826 7.59119331166 11.17501975393 602.136715131161 6.94582823717 8.92633587787 6.80955253521 13.74158227205 12.47320207742 6.25703257531 8.87009681501 8.41682402023 8.39224882298 8.29855151008 9.06613529815 8.61665070673 0 7.69819103488 14.60708505028 9.78007086986 6.42013532446 9.02708119354 8.49722756988 8.84354954759 192.00665281259 8.73813545656 8.74133571057 12.87621912715 10.02290887096 18.84061450544 9.37150619833 9.67754549828 9.95048790139 8.43630703406 29.74396224911 8.0868717979 8.45576615696 8.36214393361 7.08498434124 9.15867766984 6.91380326091 9.73040495195 9.82735334922 9.21260517732 10.40934150082 13.73140721359 25.72123972436 11.42967091075 10.36871812408 7.54427459808 8.51990448717 8.59846952009 13.40287040949 8.15263613472 21.119591119 19.79854778266 7.6081670782 10.62597826638 8.6861863493 10.52106239835 8.84160262647 23.21059185875 10.75411661021 9.83236024312 12.85669432932 12.26162139978 9.3031225886 7.67225067137 14.66423895421 41.57858502576 8.26548025978 8.97619592826 8.27373597763 8.5484875412 9.10955604919 7.94447483474 16.19536522934 8.44299067433 8.35549197784 9.4280255062 11.43281886254 8.96251991004 7.96794829932 7.89098110172 10.62979936063 8.09447580085 8.48534108748 9.22690094767 8.10885026458 7.04458213924 7.83306883804 8.40091310341 9.16584996753 5.82656860992 5.79139927296 8.69001671161 8.67391297553 8.64714532363 7.90670130341 7.34680169467 7.31896687865 8.75999828002 9.41724958931 7.30712471234 6.93093141148 28.11717188654 9.17270883798 10.32449528365 10.5979365309 7.06571058755 8.81118365991 13.81003744316 25.66425216957 8.67138137669 7.28899727946 6.74244113527 6.71396485405 6.56265402605 7.13297756336 7.52707602198 8.47457892793 7.56522859117 24.35056428903 10.33705625879 9.71169381588 8.43269248781 8.33335343927 7.55302708488 9.09611405535999 7.54673612812 
HAHCH      6.35436526025 6.34920477854 5.24161963888 6.7717030535 6.26615338205 6.33603125347 5.48896898331 5.50844801942 4.00268210642 6.82344615338 5.64601659878 8.33286375993 7.19423273914 6.53141473951 7.37056753231 6.27489302394 9.00188756408999 9.05029581889 6.00832900167 4.17298842707 7.09983217629 8.00223426442 6.78825857914 6.81347922727 6.20003142039 7.16947013388 6.88221717688 6.16239116318 7.07603451954 9.86922855197 7.41272993104 7.67886766451 10.4703610261 8.09704471791 6.60239187869999 4.64632179717 7.38500291319 5.4491541417 6.65730524977 6.13588906987 6.28185252342 7.63449260712 7.24568412522 7.6794127464 5.40332286223 9.95635376683 7.63896737755 7.36400902089 7.18894979117 4.97896614529 4.99991951402 6.4862402579 6.80332547178 6.31819679126 5.92290681997 7.58203896542 8.19809607834 7.8024722846 7.69819103488 0 6.17598739335 7.7303892616 11.08540896118 6.34834983569 7.29875250818 7.89224648428 24.96082058907 13.06297638066 6.68635667117 6.55745867234 6.01979857069 8.85133108466 5.50940443967 5.39420725241 7.06049660166 6.08276122075 7.79325804991 9.40932288929 9.7275270622 8.20756092336 7.38647093189 6.8038501865 8.16474860415001 10.11422845853 7.54744613735 6.71924487527 465.453434694392 99.99034367687 36.9329580682 4.91936595187 8.23069046108 7.19479324343 7.46540437696 7.86322880203001 6.5188429745 9.86455269255 27.35063267496 7.66797588776 6.43896089046 7.51191723217 10.43193913172 9.57601102965 6.39443820172 5.59298119191 6.25197016814 7.37680239079 6.26456216512 6.16177222776 8.43465200799 8.70690099233 13.53179412889 190.033208649474 11.19515518143 11.39298296892 7.93808697885 9.09969706854 8.52801149244 8.03232114716 6.61915735394 9.69410228051 5.68618683946 6.64881614975 7.17987584333 7.13246489437 6.20961236164 4.4584271995 4.47663467393 6.58684738112 6.9502830115 7.98548109629 7.08439516145 8.76298579605 8.33336885853 8.67071050877 7.66637689167 7.98121711739 7.74815576642 6.47187905576 7.99921892108 7.95098015387 11.88564798479 7.33280471816 7.82495149576 7.43818208513 6.94017247483 6.92631505857999 7.33887842147 6.8793690494 8.04472763077 8.71978106473 6.61100759656 7.62703814409 12.62742029629 7.11524578909 64.22718562668 8.12358403712 6.522585619 7.13584862368 11.92849730357 7.24438237519 6.19901841857 6.82470221024 7.34586395251 6.79112572498 9.37350660998 9.32086129725 5.05283149702 6.10293988549 5.43376906125 5.48684637272 5.92338497075 5.77257076447 
HALOH      7.61215669119 13.76996510169 6.68268394026 4.40801066642 5.30991577923 57.68769000453 9.97601851447 9.64564776036 6.88643701068 3.86080869927082 6.26203131759 4.24810155795 7.49404659302 3.40055621885669 7.53719410735 3.78763556931 7.82743472244 6.03721726163 6.65997792673 6.13711504139 3.43059756988606 3.83227195148 3.43212802253664 4.20278392595 6.15297581852 5.69531838756 5.60931739612 6.31991887772 5.26143447499 7.67714306212 8.67888749019 4.47821396315 7.8073852996 10.03299460476 4.15798448473 7.68299695653 12.70637782587 3.97888308605 3.59255506974 4.38135937723 3.98177393162 4.10402051669 4.03957934351 4.01258610372002 6.89004276081 10.59993874101 9.98538586601 7.79015366823 5.63048994086 7.15873235536 7.12874149104 5.04856911456 4.30750992337 4.181620063 5.54295531083 3.4954508015075 3.42111542049193 3.52367920756225 14.60708505028 6.17598739335 0 7.79994681515 8.2897563061 6.21468602137 8.71030479784 4.23003176796 6.52640067971 3.53379165859865 4.05261718766 7.01337768387 6.64358987868 4.51255148525 6.12992569794 6.10226992366 4.64601242398 4.76150174253 5.17343736217 4.18186665236 4.20456779687 4.12746380448 3.62724395745 7.09893657712 6.93369190846 8.26176300877999 8.12695321505 8.48232134651 67.32580865132 6.33431797299 7.94175869607 6.62353179456 7.54952559658 9.11415523631 6.94524152341 17.08662894124 7.26278912795 6.65586080851 9.33227601721 7.24318228205 6.39298233007 4.23802111361 7.49808097847 5.08387747294 8.83433553545 15911.8888143315 3.54404133240949 6.8907324172 6.87978185636999 6.36012704624 9.4358693937 5.67555452604 6.10233609811 5977.75606004296 4.44243233827 4.35454949164 4.17312517612 7.03098080867 8.25012042420999 6.91604799851 3.20021445226917 6.03837068517 7.16181355156 3.87112111758118 6.81956475985 6.75690458985 4.10029891987 6.35710373318 6.45866707169 7.91411399865 7.98185685717 7.38245713958 7.70746820747 6.46391606604 6.50535188952 7.17661714208 6.90920411703 5.66804747498 5.88261378582 4.6151103076 4.24862742167 4.62883152623 6.59768837058 3.8432730109611 3.73435342397 3.8263755797511 4.2100108306 4.21132388171 4.16435395664 5.47779402535 5.58025304892 4.76224768275 6.13185887171 12.926999378 6.88149092955 7.06135806559 6.49345719162 4.49387222988 3.71673408811 3.80045046783 7.16627696242 7.18313590018 3.719335592 6.44721171783 6.45085240415 3627.87005816096 8.0629116481 7.91192232592 6.12072932996 4.55110528934 8.04145631623 7.25075452094 8.61664992927 6.6109303152 
HALSA      9.44747836073 9.58956451035 7.23669277082 7.9018907293 15.43088456288 38.0746858549 16.25264987838 12.70720483212 27.02700505493 16.45469449349 12.68839316661 6.21029089642 29.1600199353 31.10353779061 10.39674313483 7.51821295806 7.72072000102 10.81031498738 9.29407587287 7.33492476279 9.91281383941 11.61093897876 16.95966354363 7.33028191219 3315.79620819341 1878.61637651062 14.47110798056 8.91326014660999 7.12644658704 6.4409964133 8.16574089336 6.9529764406 9.28281386613 8.00119778611 8.12528703366 569.19657840219 12.68192842928 136.95179311401 8.46207410578 119.33590452847 230.460231773035 8.53128555709 30.37740086788 9.19428210231 7.82585694013 6.57770311436 6.24735684339 6.8142141451 7.62394972913 8.89439909048 14.62930960181 89.92694334877 11.28659754674 10.23482989275 6.17293398701 7.99875468379 151.96383900438 35.49712978236 9.78007086986 7.7303892616 7.79994681515 0 12.47911089751 8.78798202059 8.53683424714 7.91697721263 7.56105794542 2410.00450417095 1192.39053793763 256.607926854781 54.85255108497 9.51501993701 8.69416268986 8.14059581616 8.93475913073 8.71495827547 72.47612069988 7.11574467183 7.00318686789 7.43048414995 8.50227038904 8.26251464095 13.14903482344 9.65813483161999 8.79223900159 12.68143419648 10.53058920548 7.14567199377 6.78166570765 206.69413126147 7.15123947412 7.47217967082 10.66955681011 8.09730774211 6.81152534974 8.10590451267 10.3752132656 11.57770162543 8.68233105005 6.83295949838 8.16998278237 8.28772248931 6.34734223206 6.90820203904 7.28637804854 42.74696775621 18.41951713305 15.50683300593 10.7808046812 8.08124272178 9.16733493683 9.47468332454 8.59962522957 9.47158932343 13.59574869316 11.05189732825 27.4043626411 7.75742960794 23.66829718676 13.58554479756 9.19648699848 8.9320281956 8.89462201198 6.87987471974 6.88434631563 19.69082423879 7.43903715665 10.45353375576 60.14311315562 19.15360296692 6.84020894019 9.59155707872 70.45800511386 10.17208404784 173.3853171539 8.81597447103 6.95709018565 12.35755201589 10.12700862771 7.25395927179 12.20399145043 8.31941150303 14.97703472423 21.88841626267 8.51465482912 8.03599948 7.77824598341 12.47658664918 13.20040613842 11.18159028749 12.28054166249 6.87224712449 6.64873280904 6.89350411543 6.48690096783 9.16520572336 16.26921933367 10.08341097122 27.59024956327 8.00995619169 247.1972107438 7.60367687387 9.27852157884 6.91617637881 7.22518869668 5.9760773569 30.27200427971 37.95156941175 9.49680608515 8.42317303647 8.18777871878 9.07273422995 
HELM1      9.38916796264 13.34509979954 7.5993820349 7.73714656393 7.99733674965 15090.0555684929 7.27717971038 6.92549337906 8.04335685232 7.63778201368 10.08083021817 7.05509614234 9.51617973538 6.81581057943 7.68874598666 7.91750003257 12.53077516866 39.66369111689 8.45864599571 11.74675462219 7.60710796107 8.07583190284 8.2776842901 7.15093451091 6.69185799296 7.10512244777 6.96458529839 8.16822917433 18.83902569151 26.83657042333 9.71862682706 6.79520283607 7.64375371554 7.05037423839 7.50322645819 9.12398928713 181.35956704628 9.00226968378 6.50649794749 6.81295188647 8.19699483276 7.31502865859 7.17911899672 6.71686556545 7.43139862377 1715.68039658404 8.3902108662 6.34896564297 9.34532608071 8.11651969855 8.40468236024 6.06769570183 7.28210069568 7.66514095455 7.65350278352 7.35201795784 6.91118535924 7.20610665341 6.42013532446 11.08540896118 8.2897563061 12.47911089751 0 6.98809489133 9.00405408993 7.25705340733 11.87343419442 6.91617026225 6.64151854464 9.71415450218 8.51099597186 9.89131459962 9.3970040183 9.11960951135999 6.47346403938 7.01250650162 6.65469109637 6.44539526757 6.47421534677 6.52187417298 9.00342170646 9.17891324548 38.92939016529 7.87956341262 9.09896292656 7.76468149212 6.85131684643 21.45139517101 10.34186057387 8.48192048213 7.06855598314 18.55594561219 19.43199249525 8.08790561185 7.6790906696 8.18600901917 1247.72928543328 6.97348842789 10.62787523669 8.41009986882 7.8181095635 6.76668165321 6.85978840725 6.65594275274 6.97282755218 5.99209352532 7.99879497224 8.22934683924 9.50400532361 7.46905012255 8.42177251235 107.49124908115 7.1679205949 6.80230382976 6.59572439984 8.93132000009 8.80070345944 7.19001483708 7.02360022994 13.13837376908 7.95895594771 11.05706582541 10.83077978657 12.8556040338 65.93040203549 8.60956083241 16.33658888006 6.67670066875 8.92302949798 7.96269775232 8.08599671105 6.90863515996 8.54421350482 7.6333557529 7.1519346676 6.0744852599 5.98427844905 10.06238540634 7.53632976148 6.56610788665 7.21122323307 6.82204055142 7.28906159987 6.93494314963 9.3747173073 6.06055573467 6.78786937589 6.42965882053 6.11083589868 6.6544567212 6.16556012728 7.33168456177 7.86709340811 7.25330444639 448.395851457756 6.72414378919 6.49832771329 6.23836320661 14.63526804777 12.91928470493 6.86903297698 9.72564079072 8.23596394649 7.72084212576 36.60324838961 33.25184483771 11.91354823896 8.12722679351 6.9730932005 8.28036802938 9.42469132192 8.41836892722 
HELP5      8.39995912344 8.30537388222 7.13765456506 6.40685707645 5.9453753953 8.2849995221 6.64853521098 7.21290989181 8.65784673031001 6.22389224362 7.32233349709 5.50058590332 8.56664034309 5.91688029437 6.40414711474 6.37116472363 48.80812262633 10.98358216012 5.95439175513 6.93105860909 7.04228320837 6.55288633528 6.95011807862 5.63422010067 6.10068510188 5.68504920423 5.6135243927 6.88230671714 7.51856363319 7.16646844184 7.81887349433 6.72475348224 7.39453382860001 6.98967319332 6.42967613122 6.84622151519 3880.98489856935 6.68928673735 6.90189937835 6.42616140746 6.81777065375 6.61746059759 5.78577361164 6.20110100309 7.13970972441 6.49207390808 3240.34999154722 8.96417320377 6.32228278191 9.42775358339999 8.02801556028 7.75891673493 5.17073136454 5.76486337048 5.73342661761 6.30649492492 6.26183581877001 6.25351365145 9.02708119354 6.34834983569 6.21468602137 8.78798202059 6.98809489133 0 7.04943734729 6.32623275925 6.66464374926 55.89103147092 7.83995975917 5.79883930918 5.68770676539 13.64127172742 6.30484298581 6.33704086594 5.64292277342 6.45818189441 6.27262760163 6.82823323529 7.26296355627 7.04190405592 6.67417418985 7.17671689237 7.795752648 8.54302418073 5.95042273123 7.01441425283 19.82552344177 26852.1773549859 274.478590378755 7.21046350222 12.84089155547 8.30963425702 126.45399718757 7.47464422794 1614.43701229908 76843203.582746 10.14351889155 27.57262306186 6.59234023323 7.56779110996 10.10345613067 6.43622006639 8.8254172426 12231.2585199339 6.01545729814 6.06887692245 6.12290673151 6.07310416975 6.50588327992 8.17184695843 6.2638706814 1557.75615205201 6.49870262512 6.93621414229 6.34627309429 7.10072281198 6.59160786389 6.84252274956 6.30880816629 7.24008440905 6.51682513229 5.43658433518 5.993797395 6.12802805516 5.63926315265 7.49335606343 7.16825978815 7.17607092464 18.41808439181 8.32136132183 8.28875306133 6.78039821467 7.20996909673 9.01343438099 6.55823669162 6.88560357831 7.30350470287 7.4717242858 6.08205128217 5.67024600525 6.89713990024 7.01512607203 7.91846791484 8.31667566594 6.46348499663 6.26512869204 6.56534527749 7.10314972449 6.82764079902 6.36004508344 6.16349301025 17.24915592469 12.35408290198 39.21447102985 11245.2784198326 5.75401777134 6.5843219173 7.07200163348 7.3363473966 5.75849548213 7.40941917034 5.77693742951 24.71690082751 25.4436312473 7.08012841424 7.3762326884 6.89332670814 6.29534663611 7.74465754535 7.24852341392 7.40918818623 5.99371674931 
HYDTT      15.71618950937 9.70700419164 7.22900808583 6.42270740612 6.88594155023 29.29524304082 9.50845226123 7.77518040921 7.30681700052 7.25406644612 7.99017253992 5.95537351642 7.30056863955 7.9384577914 9.17536986006 6.64080954892 7.85876297322 13.97813908666 6.65452821201 7.0258123448 11.75598806248 9.1996813487 9.20567454531 5.94910047451 12.51727314358 25.00295964626 7.39556288939 6.62004072349 6.30011130877 11.50185746668 7.49880797776 7.02108721318 7.97000449504 8.09641706095 7.24293113796 6.79154200729001 618.17900480413 6.43667760726 7.46867688002 7.082037671 6.11258146856 5.98167044544 5.81575858143 6.50092422798 7.00404484354 7.46834026457 6.56703726849 7.18845518656 6.78842995719 14.16706199614 9.226973216 6.93923715903 6.56707193149 6.83984115318 6.99933114285 7.27843980612 9.0448256966 7.69973619291 8.49722756988 7.29875250818 8.71030479784 8.53683424714 9.00405408993 7.04943734729 0 7.33545998171 6.37789273506 6.88050042844 6.2360601212 7.42470590876 7.73978165858 18.23825008397 9.60363872602 12.54644957307 6.08392270614 6.24907404726 6.35130533779 8.82942062885 8.30071226605 8.68558911486 8.11616642822 6.80774201476 9.02237926799 6.99050929499 8.86195194083 8.02931571496 11.58106246477 172.547158043205 14.4575382297 7.37285530515 12.90020859755 8.97315394125 10.73916154896 7.33261469051 8.10484563859 81.79391707704 9.99615418658 39.58848242697 7.35794106505 7.06723311994 18.17413766078 7.09979085983 8.54807170851 4.54632782288 7.04111556206 7.34018229403 6.37481363115 6.47817456599 7.80126066945 9.0950251283 6.364856094 13.40514507391 8.16367817774 8.5830850053 6.63969587247 7.45151269157 7.50074604177 7.86558730746 8.63334243863 8.17553096133 6.55815681536 6.17306498029 6.79473515621 6.94910827969 6.1041433341 7.05490779216 7.57718017885 7.44840547302 8.6147075643 6.10117438469 5.71537869926 7.50796243733 6.52619364646 6.80986271453 6.47772610172 7.81420275584 6.98005577261 6.36661212503 7.18643476537 6.56400933974 8.93763021319 8.98079265046 8.88227605426001 8.34489693417 7.32902516491 7.09078402073 7.30399327294 6.45206259216 6.24936698507 7.90776410574 6.39769872293 30.90480671045 8.62986926542 7.49961340683 6.6486721362 7.39256229281 7.62974965597 7.96143857376 12.26155667949 7.55586586902 7.45874028163 7.72212446814 9.0587267231 8.77636022488 9.10400666722 7.25458096814 7.9373450163 6.07231918413 8.25586976731 8.36722533741 6.79030066574 10.17791536489 
KINRD      7.89556548315 11.20705188889 6.39902380677 4.45527971435 5.20655140143 7.85532744164 7.8328481394 7.70861096965 7.08352698025 5.09117596653 7.02987819838 4.41702832234 8.64948719402 5.08579200659 9.61965571544 3.30506300564807 6.43892207759 9.13504921455 7.6995936273 7.11901452601 5.22779331368 4.92779486691 5.22836312592 3.74829150997 4.94524145238 4.70832915908 4.8711531116 8.6461663568 7.36557159531 14.96629866898 7.04830402371 4.71970902714 7.46272909575 8.12107813187 3.68563087756 7.81761549579 10.57815556794 4.52963715954 4.68290406436 4.93013684669 4.32648790886 2.33771399276434 3.02108403097501 2.47364716970798 7.24454866645 7.71404409669001 3046.81706768103 7.32827309185 5.82182767641 6.7972280982 6.67996251933 5.59036110019 3.77710421062 3.16340224413428 4.83410284695 5.12525737061999 4.95932140298 5.33731246523 8.84354954759 7.89224648428 4.23003176796 7.91697721263 7.25705340733 6.32623275925 7.33545998171 0 6.96995487845 7.54530996252 4.63351668855 6.55795184616 6.89192365734 5.9451775708 6.57874917275 6.57367053179 4.65598117912 5.10421602902 5.29787667478 5.23717219118 5.4868157615 5.38216741739 5.69565712611 6.29900124426 7.61844988222 78.05978405239 9.47469122565 9.64251722585 39.08042164071 7.7052142386 587.246132395593 6.26036599864 8.15300806298 556.01889799934 50.33984567368 16.71116649991 8.33734679351 12.89992070401 19.47197970994 12.50475624261 12.15818535308 4.14536893263 6.63832149655 4.88886769673 7.7069915724 10.5008648256 4.57303492854 9.44181340141 7.2575864285 6.63482855125 15.42568458297 7.72548889622 8.74995014255 10.17886747652 3.40152145045595 3.72121027899 3.83153229954 7.81360986636 8.23377550856 7.73344955233 4.83545718128 6.93871590092 6.70232462718 3.92153730129943 6.43608780719 6.25548187242 4.2802316677 7.34670235983 8.47074356145 7.15190947494 7.51748145651 8.36199075621 7.8057621496 7.83851144957 7.57620776783 8.14368121867 6.78239219286 6.12194648252 6.82958226006 5.25284502347 4.28088692334 3.90353891104207 7.22625466976 5.30751466565 5.2962026886 5.23873659612 3.52395488330109 3.48252722099518 3.30461308677869 6.36622759773 6.47485139642 4.28849634671 5.76966344904 6.24413543295 7.24290810417 6.25995447743 13.06168996509 3.45192998416117 4.28503552213 4.50287024141 8.24752436668 11.46048832192 4.63602713999 14.75194678492 9.33004419264 7.59935009832 6.33930528884 11.68355740792 7.27924505383 5.21806894328 8.4168231406 7.49993390846 7.07995259312 7.19779040844 
KORCO      6.22942387889 56.91804574786 6.52172008164 5.80947890961 6.9718647888 6.59010751178 6.48212456116 8.49643128878 9.27012632628 7.15075595627 5811.92505618826 6.67660928245 14.33775658888 6.29833108244 8.18598298016 6.90001199721 7.66547276301 7.18478917989 6.85304770629 52.5842450074 8.14637300382 7.60062239953 9.78616016349 6.14227113574 18562.7937352003 12.39637387273 696.584345572307 8.77498924068 6.46433878236 6.2327187061 7.21392816839 7.58483033851 8.19313161978 17.40062172507 6.31129902697 7.37585722679 9.50730234571 6.99703822065 5.65186896874 7.03991714336 6.23936241865 6.20869346424 5.78075165547 6.16423063444 7.30228734126 5.06450877503 5.22387229923 6.96570491022 11.54128490451 7.39137200787 6.71322465603 7.50775726835 6.55699991884 7.55540425202 3959.16470983962 6.98675553247 6.90842094555 7.89575579053 192.00665281259 24.96082058907 6.52640067971 7.56105794542 11.87343419442 6.66464374926 6.37789273506 6.96995487845 0 7.15290285275 7.27130039793 16.88707964606 65.32248967172 5.6663102587 6.70630299019 6.9682360784 6.82614403548 7.49591305439 6.94793205535 7.05414822837 7.50067366143 6.72780372319 6.63344105189 8.57033275337 6.81663264808 5.94365716321 6.94299622113 9.67400723021 11.60335685971 6.91604472978 6.64838439415 7.92926480298 5.54033789928 6.98232708602 22.29720928216 5.93466883314 6.54112385097 6.42048811604 6.96064007107 7.01221994468 7.05443998938 6.10310297372 25.62725505242 5.77836301164 7478.12713909832 7.23515313955 6.03305524387 6.08863517263 5.54204484411 6.10563325832 6.49790001536 7.90316984726 13.31943149578 18.90092918851 6.66505178934 6.7392029528 7.80146749977 17.97508115007 7.07266866772 6.04630068234 6.20064136535 10.38458960104 7.21835242047 7.29398381594 5.15423319811 5.65708824746 6.33365915219 8.03868780683 6.02530541336 6.66435045958 7.84151296666 6.43932580388 6.64921692506 9.96700999555 9.38518153215 6.99377571727 7.15045136411 15.31893202443 10872.6064888807 6.33408799229 6.07858166996 7.46937623067 6.08050298955 7.58977088466 6.50745268572 6.52424974786 7.14419463276 6.78427235165 7.54208580458 2385.95034581611 44.08871561787 6.14599967883 9.74424033764999 5.57267457678 6.17413123304 6.19778640898 6.92335152954 5.91755723916 8.63904801459 1415.50614762068 7.13998359632 7.21333391119 122.17654067596 7.09491684457 7.18725958255 6.89050275325 7.22699492279 6.81430738201 8.94192849052 41.32887474994 6.77580824389 8.84606641392 20.009729305 7.14170720739 
LACFC      7.85691930249 10.63132874655 1171.14881978074 8.08346315145 6.80555256828 4883.72709202194 13.80508162048 11.84544970315 7.70460968763 4.98009364187 8.38540119685 6.76122358229 20.37535171627 3.99781133465 11.26644295535 5.53557095482 13.24748781103 21.05559501995 6.61442394163 8.25947293561 4.2074181665 4.12777643407 4.28399032442 6.75030890778 8.55792543568 6.46611680721 7.38578061816 7.86788152198 7.00438011018 7.75820595118 65.97668281418 6.414902365 31.81174269577 118.77113171197 6.27049064057 64.74840604447 6152.64127380988 4.89634290147 4.87293887301 5.21219855821 5.66936526919 6.78741792354 7.43492817997 6.63632656576 7.63937541234 6.36954856059 126660965.261962 6.90300462331 22.6243233661 16.68964663125 16.51514419875 5.26737057922 6.909913456 7.45709441487 9.35652551094 4.32162350631 4.25393292155 4.48289194205 8.73813545656 13.06297638066 3.53379165859865 2410.00450417095 6.91617026225 55.89103147092 6.88050042844 7.54530996252 7.15290285275 0 3.11995680661304 6.66520860971 7.23247726566 4.1517758883 6.86768732486 7.12591204051 5.0844519472 5.10494096872 5.40244240865 5.08255429969 5.0843859628 5.04387731464 4.5874519853 529.35002558668 7.34997396576 4793.15882194503 6.09827883111 488.161804322276 6.06768737646 47.47219823741 3789.85761654616 10.03905171132 16.15484995937 7.03581197631 76.58889081595 25.84342646795 6.57848042527 6.29949715567 7.0498083424 7.35196137974 9.99358946341 5.77482628257 51.81084618448 6.23288333148 7.68751522604 1.8746783111567 4.72925098859 9.08278963173 9.87701171760999 768.839909213909 12.42004613504 108.48455846029 6.73649741374 103.07921230759 5.9639434791 7.07648048166 11.60439496608 37.54983241642 10.45239016313 67.6044334079 4.03913091888002 8.2424172673 8.40933819531 5.63555546977 18.24952073941 8.01517385808 6.21603152957 5.24060166277 12.44328970534 6.77548661125 8.62934685122 25.10362806594 45.30108585954 21.05155400081 7.4892354897 7.81888867837 40.61450460914 10.16702577003 362.38858073123 6.03896385117 7.43902192905 6.22992476518 9.43671109301001 4.40071197083 4.69914715802 4.43956572722 5.46026415397 5.65538975883 6.1953155987 6.49080694004 6.5555887531 7.32582022951 6.61130552508 21505.2480836267 6.55100498932 7.70538914272 3973.03485621484 6.37582145651 4.9584386611 5.02363910189 32.04432633922 26378.5351705662 5.18186422984 9104.49506270356 6.2852611837 940.823884675377 54.69881343081 22491.422049152 9.27667379692 5.84932188218 6.965652909 9.56158069784 7.04856288858 8.17449382457 
LACH4      7.83536428606 7.9150424734 6.18883373454 4.65639832515 5.30950471327 7.27417993898 20.65804393038 8.3023792887 6.43241785153 4.16098096289 6.71645860011 4.9202239966 6.790996196 3.916166749 5.85258132201 4.54092144107 7.69711478746 9.40040707713 6.09434690658 5.56697581963 3.92758535299972 3.94068398026 4.0820311422 4.97620434118 5.58024800823 5.40224932729 5.55659665717 5.89290018612 5.95466979415 6.24320157919 5.46535755911 5.188787119 6.23971875921 6.97217286388 4.68982497515 6.10492007313 6.47749238926 4.0061366907 3.93852159565118 4.1972123628 4.98576960105 4.57882769193 4.64600749574 4.56092820304 6.18975714983 5.19402478497 6.04155966612 6.14022445419 5.95881653009 7.00258318411 8.09371980871 4.93726199552 4.50424185602 4.4449030921 5.35269566909 3.98566635234 3.95163430686 3.98452496714002 8.74133571057 6.68635667117 4.05261718766 1192.39053793763 6.64151854464 7.83995975917 6.2360601212 4.63351668855 7.27130039793 3.11995680661304 0 6.64886607995 6.82687151337 3.48206545102813 6.09771349154 5.93388698924 4.26396653035 4.61834546387 4.2518186273 4.43644772427 4.36909218082 4.42699796039 4.14545469536 5.81491803709 412.984662168536 5.99002103213 9.6970342286 9.08413913521 11.42116833777 6.97073282553 38.11299820718 6.46962556079 6.5192186178 7.90095587564 5793.73428798353 7.94189103003 73.94874442085 8.11698830468 7.95808800631 7.64680946226 8.34513119545 4.64043359212 6.7093442237 4.97716094493 6.39072527422 55.91986980657 3.93843895072 6.23633273122 6.58949386546 7.1687202277 7.51303365735 7.49711340531 9.40380315677 6014.65364689678 4.75091172076 4.61521314762 4.86753166788 6.56330404713 6.33418359564 7.13131498222 3.93778785677915 5.32027179372 6.89865882409 4.99366097609 6.21667352194 6.14324805424 5.32394172322 5.87159821275 6.0649248835 8.40394984736 9.53245889548 6.2472765246 6.33992459533 7.30286594777 6.23615498297 5.90740875679 6.71084225368 5.90067313044 5.87760620113 4.45548386505 4.91013247284 4.77234320402 6.06700869537 3.95511888214 3.90113335873 4.01659856985 4.81227917234 5.26746362324 5.16720855325 5.65154697349 5.7335401981 4.84319311596 6.41229213053 5.81817409185 17.67876198765 7.99048867334 6.8067851232 4.90257176428 4.10262033175 4.13494914771 9.82465508941 5.81642746299 3.93521285814089 8.15938562476 7.15802634158 497.376717904042 6.81681775601 5.90909178181 6.67878871608 4.35162640304 7.32598137964 7.45519703435 6.084842311 6.31546640678 
LACLA      7.35985286597 6.46616605387 13.01262341545 5.68496747536 6.77112101404 5.46068157242 7.32404663557 7.09172179702 7.30763475201 5.75004673644 7.29723205207 7.8214839611 7.62088765688 6.98474785711 9.21334848352 7.35797313672 10.77087271411 7.32698225463 6.24437726619 6.50004728556 7.36989822857 7.15059700265 6.89104661428 6.94459179161 6.69202714645 6.62393138095 6.40581940098 6.71833268367 6.8024975055 8.55786673621 133.256984792236 7.21275425149 7.83834260054 6.81010168933001 6.68227573931 6.96383616474 10.64261463726 6.75799622757 6.35548541039 7.52729059993 6.64387587602 6.71869444799 10.42652729559 6.20641122119 7.16193178634 5.35714313667 5.54164172802 6.72734779317 5.96790207269 6.98409989284 7.27474416336 6.46431914755 11.02937446999 8.10736930992 6.8880858027 6.44113519939 6.44797335469 6.25586335824 12.87621912715 6.55745867234 7.01337768387 256.607926854781 9.71415450218 5.79883930918 7.42470590876 6.55795184616 16.88707964606 6.66520860971 6.64886607995 0 0.196095198141682 6.63211507074 6.58989130142 6.47715382904 7.09744226681 8.50626775922 6.87434184464 6.57153854761 6.74271112031 6.64281133436 6.79719980034 5.887585814 7.82824398883 7.85354996183 7.62425071665 7.8991462466 149.4036629019 6.58448014323 12.45456364277 6.33179009994 6.75932004957 89.62377090946 12.31227121682 6.37326510585 6.46243046595 16.74752311455 8.66760063362999 6.2781434702 6.7570470937 6.63729067987 7.97584535426 7.51835086302 7.43547097217 5.08792752485 6.63761755567 14.69169230055 5.66218237039 5.58334795128 8.43232308519 7.21502021382 10.38564488174 6.39575170169 7.2733651847 8.30740883047 7.20905456205 8.79566157426999 7.16740599792 6.06082517839 8.61963448906 6.66920286446 7.35690115013 6.83942593524 6.64712757789 6.51753386854 7.00834256998 6.6469682873 8.99311692344 6.20107159491 14.60824903924 6.49181877025 6.52637726939 7.19795834136 6.86426383596 6.96507576377999 7.97348153033 7.55150305209 7.68918160931 6.83159352001 7.61618958597 7.37933391619 6.17526518088 7.42633198345 8.14688937163 7.86042615325 9.22335980958 7.23974205193 7.95795106557 5.05094472159 4.99733247794 7.01158987171 5.08391542542 7.69915968961 7.34844197895 7.61549016181 29.11557183812 7.10043814344 6.69643888516 7.02068002626 61.59448146557 7.76417319702 6.55618653007 7.05965887516 7.32128801285 7.85208291139 9.10925882133 24.72793520841 6.4889581896 6.33218443394 6.95018057811 9.00508904842 7.16830345878 28.86465859461 
LACLS      7.70717132223 6.7090714491 8.49860853417 5.73339226912 6.68781377716 6.12088678724 7.06944517238 7.0293019846 7.06001911194 5.70608796935 7.12853571431 7.86422527119 7.88458734214 6.78714555732 8.32600537189 7.68500783878 6.97114422824 6.62945476669 6.29069595366 6.1651274646 7.04453488235 7.35255691091 7.01919568393 7.46545515136 6.86813367842 7.02894033773 6.32708864102 6.82617275298 6.74762507716 8.59902410296 31.28923667569 8.25641740875 8.26282551238 7.03157638856 6.40788812118 6.76407914472 25.83904646021 7.3000369682 6.95449122249 7.10006822572 7.42389576468 6.6023064228 8.38434636605 6.33160249613 7.12175780329 5.47593910159 5.52276904866 7.08659699869 6.28470183572 7.11768844766 7.23638510929 6.6766661928 8.98791764553 13.08866388537 6.54363011274 6.89929407509 6.44738605247 6.36920332149 10.02290887096 6.01979857069 6.64358987868 54.85255108497 8.51099597186 5.68770676539 7.73978165858 6.89192365734 65.32248967172 7.23247726566 6.82687151337 0.196095198141682 0 6.30519005107 6.63586147015 6.30855919962 7.22266457538 8.20221242432 7.16048592374 6.51908762959 6.52698129231 6.75206328646 6.84312635287 6.09086285473 8.71505527538 6.42328484794 6.86927140048 7.34819143825 6.63796688363 7.1670295843 11.04415471646 6.2355170829 6.59575233827 4340.43153240624 16.86966941921 6.23331829419 6.30591434428 61.39046134348 11.14456097197 6.1282989283 6.40627889184 7.09374042137 7.38326243706 7.87492345388 7.73313197384 5.04756348301 6.824521438 8.52665935284 5.62792719919 5.66869744566 7.33266499717 7.75882169559 6.67621209715 7.38266778111 8.77125795435 9.67954399711 7.45566780852 8.46677496453 7.05625347925 6.39566910618 8.28671763852 6.57862248154 7.37530990284 7.12146109188 6.59305250228 6.53938142919 6.82161337066 6.76164452565 7.31310718445 6.42514836946 11.23389542655 6.24731512 6.43340104869 7.1732136097 6.92719016926 6.98355419117 7.56809183917 7.50323253357 7.85391559434 7.53108712106 8.44999521871 7.99092995967 6.17840591464 7.2999055003 7.22997996338 7.53212245351 11.03032656709 7.21308261195 7.65292937332 4.98915012599 4.99725133864 6.6699880172 5.17579942479 8.36668418245 6.34811196986 6.24302829869 6.57429529806 6.65324716793 6.60604687387 6.82228136631 351.757107378171 6.92046225047 6.70904873152 9.01140853013 6.92945134592 7.46369456232 23.87732893644 7.9064592343 6.29318788212 6.90770836637 6.59632091192 7.8067818559 6.97041753861 11.85019970018 
LACSC      12.5886322492 9.26649351823 9.06894946189 6.65963292874 5.58591975551 71.04972472921 11.35686898229 9.60078526771 7.91277269917 4.74168861852 7.55564991002 7.12393159493 9.07103345641 4.3939698291 7.29000208513 5.72334220973 6.99782935302 6.70965339884 10.18689671308 8.78304402342 4.35880217319 4.74583152747 4.44604776708 6.3539162138 7.99392407205 25.43920867556 23.06500422114 7.34561135655 6.59383661017 8.37015197214 7.69739858444 7.99239578452 41.95977693379 7.82318490562 6.40638378957 7.63217039207 1256.79907472092 4.56042590598 4.94083904008 5.09704826693 5.67699656072 5.48584226722 5.39805158456 5.4367581781 18.95395473648 7.70618902426 5.25360231778 6.91161813786 10.24919096995 12.3751264184 18.27491917108 5.69393578351 5.92664871949 6.07157991064 8.62329235129 4.72005911602 4.72209674401 4.65601404576 18.84061450544 8.85133108466 4.51255148525 9.51501993701 9.89131459962 13.64127172742 18.23825008397 5.9451775708 5.6663102587 4.1517758883 3.48206545102813 6.63211507074 6.30519005107 0 7.12141160231 7.03068709787 4.48866929979 4.54522147351 5.08409522703 4.91651060781 4.85083221236 4.99996088991 4.97868581327 15.16854273732 47.65276036988 2153.34189276106 3617.61319491688 496.52140924447 7.81750695821 19.76629904974 6.60265825722 21.38704845909 18.80149720496 8.5627224348 1089.21128958533 287.63828030058 5832.01358712504 128.1580649692 123.29919332424 8.61163917276 1159.88694410071 6.94358664816 12.07880197097 7.72597475576 18.33621031068 458.843435443601 4.3445611223 7.50332282388 14.74055814805 50.80739478551 32.63771954045 9.27526140109 440.577668255316 266.216738439891 6.80215240242 7.11847591548 6.09973454002 10.76569087878 7.8851202158 10.45326757733 4.33508521439 6.77320301107 12.74720773017 5.52528624422 8.33363325083 8.71667114847 6.20968435166 58.22133094697 7.88360802706 6.77938113839 6.3255162935 8.01952886111 8.3464519241 13.57205861888 7.7898212952 10.25451369288 7.61183769781 8.21408653963 9.22032673417 5.38646599078 7.34363180357 6.22560504533 8.82574720337 4.19810479211 4.21762793225 4.21447898843 6.5933294233 6.30532236113 6.01817853689 17.57283129447 9.6505767121 6.69125134861 8.05133169075 6.95455283489 7.86567807167 6.3186420442 10.60520576955 7.20373757705 4.80159005398 4.73593778323 5.41198360009 5.79685135952 4.65978351083 671.133481113309 35.26750281372 5.99544052787 8.25836046128 248.86297634913 12.2720015953 4.87724746156 14.97908461069 8.13753149409 105.06481088628 69.62354184895 
LEGPH      8.86407755688 9.41017220483 5.56843163253 6.81715121926 5.93965385664 6.61337566299 6.07002420618 6.19404941291 5.14613711779 6.08124335563 5.91447026028 6.13540147066 7.98244209798 6.5750957424 6.5537025303 5.76139057934 7.03215088395 7.02077489965 6.83027911548 5.15168078256 6.54701346238 6.23758960067 6.40149491186 6.36929638444 6.18650275575 6.29650051503 6.12455560074 7.40179693082 7.35242091761 10.53239798635 10.35580656295 6.65885082898 7.82677439758 7.28248354213 6.68572083988 5.4746100468 11.80262520928 5.81966397544 6.52176390786 6.20456457869 5.32676931073 6.63704540922 7.38723767646 7.01298050161 6.94662959039 7.19128299269 9.19388703945 7.06469638136001 7.54963648688 5.58007156617 5.72003636888 7.44965715567 6.60373143267 6.47001897464 5.68836616246 5.9562312133 6.11628544771 5.9650294444 9.37150619833 5.50940443967 6.12992569794 8.69416268986 9.3970040183 6.30484298581 9.60363872602 6.57874917275 6.70630299019 6.86768732486 6.09771349154 6.58989130142 6.63586147015 7.12141160231 0 0.136624405016667 5.46275996934 5.53585088469 5.73932936207 6.26180990431 6.25495662479 6.45415552048 6.46247689754 6.99423189317 66.63895846441 6.87316843177 6.58324096367 8.04491705561 6.01045652741 7.56746324777 10.94304695765 6.22027572035 18.77069412542 7.51835205935 23.91929026754 8.36275218101 36.38625339294 7.05415077078 12.01452440226 11.49081683521 9.1486825611 6.61900450999 7.96617190212 7.31946646095 9.69597797303 7.99925461681 5.61260629961 7.49077770721 6.61057411349 6.48374100575 12.67438249656 7.422510767 433.609177829264 8.80880617446 12.39543660722 7.91424943862 6.52823672039 8.0015897568 6.90770339145 7.42308282017 6.27731588213 7.52145240671 7.04401272657 6.31800810306 6.63918701452 7.23152209941 6.92078887148 5.4997447672 5.17572530256 7.79145367891 8.06277867774 7.05251704416 7.14491088254 6.99578928043 8.22539321565 7.58257600999 7.0026225764 10.4679815494 8.6344742677 6.40387932623 6.15774519359 6.38867537376 8.17786664434 6.97757135066 6.69327181797 6.67740044285 6.6902686913 6.83658366236 7.04612674726 6.32505980718 6.19265517405 6.28725057197 6.48574056381 8.08994809832 8.53256968241 99.07854129991 8.15359078078 5.73094063612 5.66604145713 6.06150214477 26.88073539804 33.85988316867 5.81997730599 8.48234142954 7.33038242287 7.2516203549 15.86749019 7.85769951375 6.08608560626 5.81184699647 5.45357316253 5.9000695567 6.59735884849 6.20596879624 
LEGPL      9.75319324488 7.97542752 5.48045502485 6.58645515694 5.95520246504 6.12430471644 6.01795118724 6.04002813004 5.09009285735 6.15719135494 5.86565493357 6.01813042166 7.96519656877 6.54132857429 6.61641209312 5.76982437281 6.84108004362 7.62749497978 6.90440267112 5.21139241153 6.78603735969 6.1791872151 6.5798879476 6.34349443043 6.08751076789 6.15395190124 6.11927995445 7.10038550729 7.02273912795 24.07530721905 10.27571010542 6.66991655222 8.31055923362 7.69245157541 6.29731146469 5.53089228601 8.98393324226 5.61386595438 6.29616056555 6.21516585826 5.26551095196 6.32327063101 6.93768421747 7.09928180694 7.33713782204 7.24862520286 7.49613009804 6.82219238919 7.5762439676 5.69680849709 5.64614776101 7.50036086325 6.5360326195 6.52145736589 5.93090110303 5.99127484826 6.16167568341 6.02167634741 9.67754549828 5.39420725241 6.10226992366 8.14059581616 9.11960951135999 6.33704086594 12.54644957307 6.57367053179 6.9682360784 7.12591204051 5.93388698924 6.47715382904 6.30855919962 7.03068709787 0.136624405016667 0 5.5365140618 5.50150697751 5.64370441406 6.20095435543 6.36696595528 6.45086721201 6.60354833581 6.79409804077 21.34513713158 6.8642208875 6.26400163748 8.17906195761 6.11299598907 7.08934942401 19.23042861111 6.17351309838 7.63961084757 7.54489466435 11.12961440099 15.54796637548 11.2704433236 12.63486373045 19.49238776509 11.72370041974 9.921097806 6.91736250595 7.6488379563 7.27581909839 9.08000827473 2699.28798209275 5.6560856466 8.10645582929 6.67255843244 6.50648357794 11.08249065432 7.38385123834 13.43800978641 46.15136761115 11.51694085329 8.12614426914 6.57528781298 8.83979924701 7.03096784993 7.52996038418 6.19782370795 7.67755791881 6.94141599037 6.36678031722 6.80362214133 7.18929350969 6.78412617075 5.58429768595 5.10118984861 7.29467409073 8.26297178878 7.34155166227 7.38297054433 6.83437480742 8.68992804162 7.07247087397 6.66312517616 10.76707349908 9.7448773057 6.41704853059 6.06994815484 6.2137639198 8.60284380451 6.66899833162 6.67641570731 6.74585781838 6.53761551186 6.68772809728 6.8378636482 6.44051402455 6.38961964682 6.30630391085 6.38521829068 8.64979105925 12.17525085606 1477.5585320183 49.79635343385 5.64782928228 5.78480051981 6.06096860718 28.78880364832 12.04426427269 5.61170906753 8.52506491481 6.58831054769 6.77997858778 13.7007326075 6.83757722386 6.00264403155 5.78672070142 5.54351816688 5.80850233403 6.69501619403 6.19040452779 
LEUCK      7.79094398222 8.81135871336 5.64838096561 5.53176564276 5.15213946551 7.37738245613 5.84265722412 5.97762607919 5.80403597954 4.77282752731 8.06790939507 5.53184530202 7.43213932693 4.6711086019 6.85605971037 4.71488092668 8.8507010164 10.17522192191 5.58817078086 6.17930857431 4.85633042632 4.72467680729 5.02880316082 5.61000458527 5.99999007263 6.04904728537 5.95821071205 6.02091203396 5.91230801639 6.40939433011 6.13158385694 5.48227983808 6.72990704478 6.47331880353 5.45612998003 6.01101256185 6.97537946338 4.602578319 5.02679790678 4.87159845611 5.07319221581 4.8742594851 5.112650474 4.82763434226 5.8711895599 4.53833327053 6.89171788398 7.87647946914 5.83241841929 6.15099807882 6.23028373305 5.39281781237 5.41484171691 5.51606271241 5.29148541243 4.88189948836 4.77045159126 4.83293913001 9.95048790139 7.06049660166 4.64601242398 8.93475913073 6.47346403938 5.64292277342 6.08392270614 4.65598117912 6.82614403548 5.0844519472 4.26396653035 7.09744226681 7.22266457538 4.48866929979 5.46275996934 5.5365140618 0 0.988772837984668 1.24468579362085 5.14830617056 5.19725987852 5.07696931387 5.30027805347 6.19595514832 1234.06222505163 6.36778479139 7.05064257267 8.71426873201 7.09045288777 6.65540409153 213.46822861127 6.49352968001 7.92950547624 7.46839434678 12.04398766209 6.23534588351 7.86940743173 13.99398145357 639.605571660871 6.0262345063 13.33569595956 5.33465494871 6.38780717291 5.53591857124 8.95417051427 4.47312018682 4.23222445897 6.72224926418 6.46896682588 6.61220674031 5.84556431096 7.12265745332 28.04464170671 10.34587361744 5.99948882393 5.95579578078 5.79542781287 7.24133162607 5.88288171742 6.37287396999 4.76008459361 6.1513772028 6.11980332509 5.59298792519 6.45581344571 6.35144789348 6.21344549288 6.16346485444 6.47219348712 68.90352663978 10.03098842132 6.86061753106 7.24522071631 6.70331910658 6.94153984377 6.65408909775 8.35347687974 5.79644041427 6.0600955801 5.15468603843 5.75802532738 5.28226097846 6.02596323978 4.80540610792 4.70273486256 4.73352240204 5.93231503719 5.25216835777 5.3436466543 6.28309794458 6.53691924505 5.41682978345 6.88798650666 6.44075945013 8.48327471187 9.93010637184 10.30762646537 4.88144108694 4.77944433982 4.88720472654 9636.46115748472 8.48880714841 4.56730576092 8.20019290559 5.67754190414 12.15834631557 7.375752992 5470.69776785686 5.56111416081 5.07409618695 7.81664476365 6.07084979427 7.31012896755 7.09600288411 
LEUGT      7.7314243117 7.50025196628 6.33888610857 5.35894892653 5.49529887618 6.34487757101 6.07831125329 6.21118835373 6.38481534019 4.67681161445 8.61240704871 5.93974458664 9.15327717148 4.79004438214 6.78011900785 4.36866848544 11.58569873146 6.71075282084 6.27289051199 5.78434328474 4.99329763488 4.72034702019 5.1679946154 5.2675769048 7.6624989032 6.73362599143 6.74278204438 5.72475396399 6.05624951689 6.64738819782 7.62811252828 5.84922908645 6.29757339793 5.99767865296 5.48705687237 6.21300215563 7.7568353349 4.67312069306 5.40326957755 4.50496159172 5.28558123769 5.20364484784 5.44494807557 5.22360281533 5.92408804733 6.38409879775 6.94280083938 6.86849408473 5.66471152615 7.01390188824 6.99297004765 5.3660727942 5.16404307416 5.1448730734 5.68692713994 5.04026014965 5.03833442661 5.0633843812 8.43630703406 6.08276122075 4.76150174253 8.71495827547 7.01250650162 6.45818189441 6.24907404726 5.10421602902 7.49591305439 5.10494096872 4.61834546387 8.50626775922 8.20221242432 4.54522147351 5.53585088469 5.50150697751 0.988772837984668 0 1.59058438820712 5.16411412246 5.11636720528 5.03758552474 5.44569608051 7.49413445524 6.3953682388 7.7297262574 7.46322023961 7.48530163269 6.36138694229 5.86147717236 17174.0255712661 7.40881504696 25.34814101357 9.70544717571 612.29426193687 6.49584567312 7.13937959351 93.22636962936 4807.7665422487 6.5177806776 7.37988208015 5.65993155256 7.37754915981 5.70102718906 9.09253702881 5.40472032755 4.14098704881 8.38767192092 5.96899287057 5.94182995651 5.97536198219 6.40463991734 9.98162058689 20.55735670799 5.76039275669 5.53429553369 5.77375491982 6.81192650398 6.24221043939 7.02338444724 4.63083651504 5.77935946468 6.35486342892 5.74014531535 6.18554013663001 6.06910851316 5.89793091799 6.65995044296 6.68787872919 12.90669508965 12.1434310798 7.52076144181 6.55379718465 7.33522333464 7.98216902792 7.33497222768 7.47405479008 5.4947396073 5.59960173046 4.6688123973 6.31767160247 5.52118150147 5.98949903019 4.66175419594 4.64602496539 4.81252866065 5.23229203932 5.90763984075 5.90024981072 6.51028116183 6.60664012123 5.51483290529 6.75246666409 5.98006764568 10.36435368753 6.23396301702 5.82892689293 5.4535215979 4.37895936204 4.33251361174 7.8201790291 17.94191318523 4.23556463387 13.900541959 6.07111956783 7.97732089046 7.16420490576 5207.55141909568 6.05242575053 5.04971819189 6.16286553498 6.76553892304 6.38540019633 6.47944587939 
LEUS2      7.40388461519 7.32345577665 6.29856937168 6.02762753868 5.77522358072 6.07369811173 6.4571816317 6.37105475765 6.17295816137 4.86090929683 8.13429319619 5.58487594449 7.80279632792 4.72294695581 6.52959486593 5.0973610065 11.12000014549 6.51368092126 5.97937473249 5.81893861282 5.2185044296 5.06926415063 5.17915031953 6.14370924512 6.08104418758 6.49988812212 5.97015837036 6.13217854865 6.0650305339 5.8027118181 7.01732646825 5.61172185902 7.58525043096 6.94420269294 6.02571495999 5.6655856803 8.62723413656 4.81741823008 5.36223409615 4.85610026174 5.26731732093 5.32576985587 5.7383253668 5.10090606505 6.06559027993 4.84381574233 6.20711102317 7.38604797547 5.91725039006 6.09964512151 6.2745693 5.52206434737 6.17372988681 5.69496124731 6.04582800578 4.86780839383 4.72595715982 4.86895690805 29.74396224911 7.79325804991 5.17343736217 72.47612069988 6.65469109637 6.27262760163 6.35130533779 5.29787667478 6.94793205535 5.40244240865 4.2518186273 6.87434184464 7.16048592374 5.08409522703 5.73932936207 5.64370441406 1.24468579362085 1.59058438820712 0 5.38203286296 5.33984628816 5.32544301907 5.71895830712 6.99429050728 6.69491584332 7.83435508002 6.70003384463 8.57721124209 7.67676497047 5.74626811815 43.73950103863 6.44265757358 8.06270911841 7.96527442819 7.24432464289 6.15716789898 6.89191967154 2670.49741652403 7576.61812626789 5.98219024237 8.4366892302 5.87975558761 5.87516480357 5.46081142208 8.22915764076 5.37964771679 4.6202787409 7.06750873488 6.63692762782 6.55492324559 5.85364924982 7.69446746675 25.03228701512 8.17700371531 6.31037096354 6.76407609282 5.7164790787 8.27352846028 6.15897315418 6.30878171097 5.21069744826 6.00123735755 6.80189845694 5.84318657551 6.43423305334 6.56937773283 6.00365903214 6.85727724502 7.48479417352 24.20588202941 9.25861140191 7.04367715694 6.47839461835 6.58675315595 7.31513082263 6.69383939764999 7.60615994501 5.88574159357 5.86054271027 5.52703446227 6.00110365124 5.50647237564 6.67555204589999 5.08205749287 5.02849027045 5.02968384129 5.78273960613 5.55622022233 5.91580296487 6.33668698758 6.58000528788 5.49852461992 9.20143196974 9.50988899511 7.38051385943 1812.18230730934 39.5042324568 5.45167725389 5.14932784132 5.22624444141 8.97402577772 6.817100557 4.95482539045 6.95093645311 6.69112212056 7.39447060677 7.42194287951 7.84153655239 5.68086847269 5.83030935024 16.19984453845 6.20464093344 6.7424432652 6.40490013665 
LISMC      7.61922134362 8.3526564224 8.22693835126 4.91923761101 5.54109726424 7.85218273886 6.58256351679 6.56543666915 7.02408101975 4.42122744442 7.23344537857 5.31020452887 7.16709291434 3.26769672905409 16.41656721416 4.58032230242 8.35723667919 186.469956855986 7.12710920167 6.58579531787 3.49102274760098 4.04631449250006 3.54498558599133 5.33396046292 5.76889797724 5.2550995417 5.47043741138 6.2705444854 6.00750631446 6.77009859204 7.38331951902 5.65211714672 7.31010849953 8.47554060467 5.14049333152 7.99580565087 5.69696326339 4.21794595699 4.44802495439 4.50461064693 4.87029503469 5.13727693903 5.16339120773 4.86671333884 6.57952298816 6.38958798971 112.93551740141 6.97902176351 5.91916676663 8.25722930277 6.27692200176 5.73673233269 5.5182108292 5.22813270194 5.55612447124 3.45811186846589 3.40840960228168 3.44302877424997 8.0868717979 9.40932288929 4.18186665236 7.11574467183 6.44539526757 6.82823323529 8.82942062885 5.23717219118 7.05414822837 5.08255429969 4.43644772427 6.57153854761 6.51908762959 4.91651060781 6.26180990431 6.20095435543 5.14830617056 5.16411412246 5.38203286296 0 0.00430601702709339 0.036946553920303 4.07471623514002 8.49353051266 8.81198379855 7.76705919536 16.20089939586 8.26428813291 7.32408003067 7.53706615452 7.19823091765 6.40230944901 9.16514885207 566.762826478019 9.4941790248 31.41746036609 7.07151310106 150.692097860295 7.28115187906 8.28371221887 20.29349463005 4.88409044704 7.42812137658 5.68126217859 8.12683224896 3197.89697447839 4.23322961011 6.80927090098 6.82560463858 6.61168368997 7.31194314382 7.02678508281 5.92994778008 6.41842233216 5.5201732726 5.47258279613 4.96950677951 6.59061649708 6.70858583328 6.05286018374 3.52722883735476 6.90209697756 7.25815802806 4.94306764347 6.50804982651 6.28093301333 4.79504341242 7.01059879147 7.87288750024 25.06710410163 12.12388933321 8.10525736461 7.82339859203 7.98488759819 7.80118117049 7.34126452131 7.98443276393 5.50345012093 5.47323861978 5.24391238519 5.50440150681 5.4034114107 6.70332480616 3.39757071681945 3.39325374292107 3.45800704951067 5.73277096971 5.41525848037 5.69890717879 7.12480556982 6.81284366928 5.65754123524 8.05661687222 8.34467290016 175.91274097915 1028.38090669931 8.46477967687 4.86148013621 4.01992481468002 3.98399158815 11.80674496026 7.32255632026 4.09908071689 8.23563070256 118.0472559631 6.76866873772 7.09431297947 9.49891552681 6.48399927711 5.49711235922 6.38592587203 7.97999811652 5.80185608934 6.51943210592 
LISMO      7.78081693867 7.95279564109 8.15851847899 4.93074344576 5.464170787 8.32301946161 6.54334534547 6.91548365641 7.33223435193 4.41723499888 7.44480831643 5.33532553449 6.91878296944 3.29638947763825 23.80394611823 4.56834271689 7.47507226568 201.58398884881 7.19497167819 6.46636620608 3.46623431158934 4.05820146625002 3.55260199684563 5.23639330731 5.91500670459 5.38162234849 5.55763840859 6.23098007441 6.07208328719 6.93492287743 7.65305005244 5.46483601781 7.36106438336 8.07167985313 5.03886724351 7.91797938364001 5.76694273549 4.24148205276 4.45943901815 4.48894705757 4.79881269437 5.11361983522 5.09094657466 4.88270550441 6.44030410845 7.60883133067 15.88067538325 7.06902656989 6.00853141752 8.13850620887 6.19480587222 5.68687994465 5.48626086137 5.1621656984 5.5907234967 3.46464703387005 3.40378446669768 3.42768982727243 8.45576615696 9.7275270622 4.20456779687 7.00318686789 6.47421534677 7.26296355627 8.30071226605 5.4868157615 7.50067366143 5.0843859628 4.36909218082 6.74271112031 6.52698129231 4.85083221236 6.25495662479 6.36696595528 5.19725987852 5.11636720528 5.33984628816 0.00430601702709339 0 0.0555123745898638 4.07356544384 8.74651270683 7.85895171604 6.89978906141 10.29078001883 8.35559385981 7.45495244161 6.58831655065 6.99716617863 6.35307448597 9.0869034422 38.82154149339 10.6350427273 23.92453481507 6.79069373699 18.95355174201 7.50116387534 10.80671617066 12.42363402488 4.7780472735 7.4123857039 5.61084552571 8.39369896492 79066752.8526685 4.26246785083 6.73561070338 6.84648624888 6.64164500552 7.25216733073 6.94213358442 6.21721075263 5.88534116212 5.59046211605 5.53487446964 4.91890829143 6.5313209064 6.84632651774 6.06333251152 3.56366665624 6.98478319751 7.26011869702 4.89587961936 6.4567450907 6.24633750243 4.8522426276 6.94195510479 8.81657194502 53.45780221264 13.03014936899 8.30060574155 8.10384145616 7.86312074641 7.77394285883 7.29892942333 7.79770887909 5.52528056149 5.48656311918 5.34736322777 5.60423593037 5.45162452266 6.48029087059 3.39404408541166 3.37657158486452 3.44190238840679 5.47373685004 5.27003494811 5.53903399104 6.98514630112 6.9237035405 5.56730983637 9.01763555048 7.85026912283 412.578535644333 1561.17564330966 7.45879172076 4.96375956578 4.02041847884002 3.97795893623 14.34227015864 9.52054356102001 4.10627815677 12.48265652424 704.40044979328 6.39581394589 9.13029284132 7.84604651499 6.47673018399 5.51079899073 6.73544730335 8.50666360795 5.90794005675 6.58306936273 
LISW6      7.65553167052 7.73182248687 7.51216664240001 4.89330406578 5.45002729644 7.55572121729 6.36463103615 6.73492528687 7.41186875845 4.40482225654 7.73390112617 5.50735610472 7.20169058455 3.27293411995145 559.9480816675 4.52789823363 8.43167295824 7551.77115664675 7.31532546648 6.4493615729 3.51750607299709 4.023476627 3.55865054552 5.45947784187 5.76566252303 5.46705198444 5.53867599845 6.15256685926 5.93861123094 6.59723915788 7.14562136434 5.29669213034 6.84730025797 8.09464721741 5.13937842946 8.36408684628 5.55547804954 4.22548636009 4.42930933529 4.58393228228 4.77307153243 5.16546979605 5.12765573412 4.72427660308 6.20523451182 5.91873897638 24.11427182824 6.98558562103 6.08035046209 8.1631854972 6.2118749701 5.79494570488 5.29669381187 5.06505207095 5.61496291416 3.49562447039548 3.41532826740181 3.4194010382542 8.36214393361 8.20756092336 4.12746380448 7.43048414995 6.52187417298 7.04190405592 8.68558911486 5.38216741739 6.72780372319 5.04387731464 4.42699796039 6.64281133436 6.75206328646 4.99996088991 6.45415552048 6.45086721201 5.07696931387 5.03758552474 5.32544301907 0.036946553920303 0.0555123745898638 0 4.03467891872 8.67232164124 12.52754170771 7.8876921733 31.1109000171 7.43182141919 7.06400910510001 6.88698033073 6.48850061605 6.43311834193 7.97737538173 88.43388171311 9.77442649334 43.35214539969 7.12300109311 68.74075349115 6.8849454641 9.25637626579 12.50534262436 5.02400243334 7.33958781079 5.66477356752 7.66355827757 14909.7676393083 4.2605545117 6.72624757505 6.8169608845 6.54874167601 7.2655081484 6.64123672334 6.41788053137 6.01650766481 5.6379134887 5.5396756753 4.87498653059 6.68403236701 6.87582786661 6.10358524299 3.52052057408832 7.01354808685 7.16991731407 4.97813633872 6.62686402378 6.2511215911 4.96816386257 7.22841582281 7.57538564458 28.92939587709 10.16090359422 7.21633525539 7.80691204895001 7.39848049737 7.72394973409 7.44408620278 7.77495100479 5.46706065178 5.43953936569 5.26205528905 5.51440406224 5.45860220371 6.57908380719 3.40666039992285 3.37171126111337 3.41868977935198 5.45286733298 5.43914855996 5.50659218934 7.03192862375 6.70991868911 5.63643219436 7.79103078674 7.91679588612 31.94171118473 33.15198632879 7.19210202168 5.04292957655 4.02334286738 3.99262285092 26.40517884116 7.1014638012 4.15491245263 9.59678204466 100.91166694924 7.36944112571 6.7835376342 7.68036154922 6.49369014478 5.53007314939 6.2984106351 7.6191344276 6.06756371254 6.59753962695 
LYSSC      7.99147718607 7.07031152012 6.55614246595 5.55745113024 5.84317234941 1048.38004975249 7.75772087737 7.78985369878 8.24413865893 3.12470876564074 7.22146328241 6.04962000281 8.08174513040001 1.74856327112415 7.59945132838 4.51474177707 6.21655846092 12.02517447019 6.87088076778 6.65969215884 2.88532776258399 3.22131626329757 2.9399199358906 5.89891828223 6.74904302183 6.05581471965 6.02621934587 6.86212267029 6.56764024656 8.47878611106 8.34011683123 5.75324934203 7.55126867794 7.46399955079 5.69622798666 7.38398219088 7.58239835347 4.21046543192 4.25968830645 4.02458697053002 4.46071668181 5.4348572466 5.17494238225 5.14515287853 7.63775168739 14.02654514797 7.23119606625 7.38304402895 5.90412492846 7.74549708972 8.69580401425 5.2680358028 5.04786995787 5.06286309516 6.34812704561 2.51994387934952 2.43476658037695 2.54566543701729 7.08498434124 7.38647093189 3.62724395745 8.50227038904 9.00342170646 6.67417418985 8.11616642822 5.69565712611 6.63344105189 4.5874519853 4.14545469536 6.79719980034 6.84312635287 4.97868581327 6.46247689754 6.60354833581 5.30027805347 5.44569608051 5.71895830712 4.07471623514002 4.07356544384 4.03467891872 0 6.50545494043 8.35956382102 176.160532383784 12.5524118106 8.54252384987 10.07895049723 20.47915564663 7.36883402425 6.4401146912 20.04793194195 627.989086138153 1034.56270607222 13.46600279846 9.91753213695 7.08816888586 9.976783638 7.65979249556 28.34910257502 5.51365087408 7.7209361791 6.24007273567 11.23205792915 9.47206434242 3.82479255675118 7.16141857346 7.0407009354 6.57977445234 9.53693735675 6.97197635464 6.79735872512 7.55037276046001 5.27776657458 5.19521619503 6.18386632072 8.12911717859 7.64737310712 7.99660231512 3.25481966835058 6.58970773854 6.20276874428 5.42615856969 6.88512913105 6.69059756187 4.62805111645 6.55947142643 7.98106091616 12.81164838441 9.00906031491 7.27595359342 6.80695965972 7.65097551207 7.16022667093 10.84805658453 7.11877244002 5.43383052296 5.5525604696 5.60947200795999 5.48827383946 5.74590912311 7.92090900167 2.81845330235603 2.64899113605249 2.74190716700884 5.15916707264 5.58301549244 5.46905345904 6.16204415865 6.13792880183 5.93930430187 6.09838724581 5.96827691195 6.6406918295 7.20437990474 10.85727064525 5.50570730081 3.77212819846 3.7038781664 1389.11943901976 8.07212431772 3.62167359683 6.57179278164 6.40865726481 21.95823372644 1230.79417395463 195.204735727535 6.27800387772 5.07307062454 8.00598058534 7.82864150232 7.01250313914 6.49293404166 
MAGSM      6.75512839676 6.61831072233 5.72052564319 6.16952383251 6.22258843821 7.60657104072 7.10411855156 6.28300936613 6.38319832222 7.21953318407 7.02198828288 6.27767000361 7.46616791725 6.48095163187 7.99332629907 5.27192838826 6.95168024367 6.57698316389 7.7165812189 6.41511608382 7.11811886565 8.01107472133 6.87508990284 7.34002763922 6.44055989685 5.75733704719 5.98006502191 6.07891607398 7.09836555297 9.67342389959 11.59089589118 6.12413070055 6.86544455707 6.08123738846 7.13017029811 6.38743025131 6.4526625351 6.95495546598 6.00650687001 7.69427067431 5.80873824244 6.23817174675 5.91334753678 6.16583033304 7.85742786566 11.32030101286 8.59424320201 7.54110429387 6.17469527825 8.38139816264 7.00468077849001 6.68024854946 6.56438902272 6.26674262347 6.50931631257 7.57091571251 7.35256498645 7.45863388259 9.15867766984 6.8038501865 7.09893657712 8.26251464095 9.17891324548 7.17671689237 6.80774201476 6.29900124426 8.57033275337 529.35002558668 5.81491803709 5.887585814 6.09086285473 15.16854273732 6.99423189317 6.79409804077 6.19595514832 7.49413445524 6.99429050728 8.49353051266 8.74651270683 8.67232164124 6.50545494043 0 33.67805446947 7.47827228102 6.84907905369 7.41396914114 7.11504614271 10.45277485807 9.74146632516 5.75331719627 7.64747417411 40.30768723224 78.40212511213 16.46583121321 7.61470999789 10.09668089248 8.28775917565 10.95545032131 8.66683275112 7.17916745407 9.9751411538 6.21663525562 6.60433586698 6.69599154545 7.6385508235 7.67650398687 7.1352966861 6.81207857136 6.77846214274 8.42609802796 8.49757801898 6.71398033568 6.97400813756 7.40777149073 6.84658573017 10.52083632288 9.5800343954 16.78027674287 7.41138816134 6.74541320117 7.72081297969 6.73564755247 6.52473295283 6.50266721053 6.91309291785 7.39907215922 6.63382265894 6.8891470601 6.70973053267 7.18201268679 7.78656851504 6.7726231277 7.09705664705 6.91208667538 6.4429728842 7.25480216174 7.41469563073 7.18014745146 6.40138608172 6.7839286098 6.8681688166 6.82772318324 7.6369385245 8.21728807322 6.80501759271 6.01700001027 6.50524256421 6.11774492984 6.5938377948 7.12690992343 5.84264941901 41.24716281768 13.78516246181 13.81634832209 6.39734701323 6.81266992723 6.72148774856 7.35464038873 6.9727259464 7.0817903436 6.61824009566 7.60792274803 8.01302150051 188.626120507365 197.225588676745 10.99441069457 6.87040214603 7.84580930565 7.90862948516 8.23810557591 6.66503786623 7.13406416548 
META3      33.86883001346 140.17782286758 38.37547401669 19.14047487433 7.9058206304 7.84027796256 9.09887271031 10.13637817716 8.06938484037 7.63003638776 453.300374549343 4465.61122880579 10.8754607059 7.86772058664 8.38240210444 14.45047382835 8.06924362769 7.21967319257 55.70360255213 8.22206610683 6.73017589531 8.47999792823 8.23595454637 7.67419040092 1113.35619799025 35.95269429781 7.27346150913 6.78971676685 9.49830205946 7.76009434156 7.94547383622 8.31588903553 7.75131359555 7.86091804821 9.34045249846 7.7623145521 64.22272864016 7.9204073262 8.37768970817 6.76887716787 100.84335520926 22.0722423365 35.71289299222 560.685869279674 11.33367941828 6.68053987149 41.59708004517 27.73365030258 8.08153657357 45.40818634134 15.34776340009 5.98887149781 15.90240457577 30.26811945308 45411151.5222281 6.31986034849 8.58104520232 7.03143100126 6.91380326091 8.16474860415001 6.93369190846 13.14903482344 38.92939016529 7.795752648 9.02237926799 7.61844988222 6.81663264808 7.34997396576 412.984662168536 7.82824398883 8.71505527538 47.65276036988 66.63895846441 21.34513713158 1234.06222505163 6.3953682388 6.69491584332 8.81198379855 7.85895171604 12.52754170771 8.35956382102 33.67805446947 0 13.56650555903 9.38233350856 15.22888589173 8.80081297469 7.16090211941 8.45484925902 6.88637915378 6.57655439788 7.13017324285 8.02769270229 9.14222915772 7.02812873698 8.6732914344 6.75970967107 9.82985860032 8.29376760291 10.42147949687 6.99078927609 91.10956646297 8.77846830901 7.43430258649 8.04804837031 6.68196175264 9.88893911566 107.41383593922 10.91332273437 7.45593029085 12.6101484326 50.88520768293 195.37711883311 10.29779167999 4086.28117740236 9.62879062097 16.25998993771 6774.24597757644 22.3282677551 7.25763843421 9.09795772586 21.25739389621 6.74335401771 6.19669188597 592.61831164338 9.55313020894 8.22649351845 614.604112041141 8.63147894551 9.16242143115 8.73107030911 8.88656676173 67.48933553288 8.88401105673 14.57808336888 7.07023049749 9.45445596037 7.59242740497 16.13669748279 10.67624008184 9.25854960211 8.31215750147 12.01996484918 11.64816779455 11.77592856836 134.941559145159 52.09366181716 5.77280159306 5.71228307736 12.03128643447 6.85505430167 8.40622611099 8.88386136233 8.17778203884 12.39759526288 16.37695370026 6.75418750463 7.3469619369 7.98680940799 7.05805121832 8.25503761433 7.09615131281 8.43817242317 9.97601296694 11.50698454415 6.29657139237 23.14187343326 15.90729978057 7.87846636618 20.52030173924 13.89398324826 90.6426656177 
METAC      8.13471535806 9.24775667244 7.73807862439 6.87785832417 7.9787499452 9.12007348356 9.60634161194 10.31495968761 8.83450581921 37.36487653419 6.79713585147 8.90224063589 8.38951721546 7.10612139539 6.48430272034 7.07757883229 7.60740080567 9.4275446918 7.73228971671 7.40384946254 8.23996746138 6.65055097602 8.7518381882 7.50025116315 6.06393844954 8.06011594461 40.23222720204 6.4611455923 6.99818843887 10.04280371321 6.58600559342 6.78645520676 7.75519152762 15.97911058123 6.80795551392 11.96312051967 12.04479756028 12.54987466705 11.74213380508 8.2818158532 23.23557511781 6.41619838905 11.83496672875 7.58980174449 6.54927234791 6.9141481477 7.33217854122 9.95367919965999 7.02165425013 11.24707621262 11.56363076641 7.29984872205 6.6170270148 6.67974156654 9.56964297625 8.43841336435 9.63413857298 7.75622857617 9.73040495195 10.11422845853 8.26176300877999 9.65813483161999 7.87956341262 8.54302418073 6.99050929499 78.05978405239 5.94365716321 4793.15882194503 5.99002103213 7.85354996183 6.42328484794 2153.34189276106 6.87316843177 6.8642208875 6.36778479139 7.7297262574 7.83435508002 7.76705919536 6.89978906141 7.8876921733 176.160532383784 7.47827228102 13.56650555903 0 2.99033863598921 9.96666364909 9.18593533001999 7.1247202548 6.95340708439 7.14042617515 7.24854396599 7.67565455267 18.79413510333 0.886059178598849 6.53082994323 6.90760407836 7.31454651511 13.71775559151 7.10101815735 7.42414365622 9.61128681443 7.74445742696 7.76140924028 8.01664688689 22.67093777762 8.74204965487 18.91674585267 16.28656070295 7.11937880644 6.6836260035 10.58313480857 7.47329300237 7.85942252455 8.42366393857 10.40202912645 8.53124395836 15.26547532569 8.66959237712 7.90371369992 6.97300023434 6.93481090534 20.66593523455 7.42009864821 10.17209821157 6.89593266657 7.94194468009 10.13351992072 8.72139171357 6.44113830198 10.05687747548 9.1421933676 12.81919257394 9.47436234922 11.46189030959 9.12407557703 6.54695019413 7.01472071984 17.86543983528 6.64501954054 6.7869829249 9.45214136605001 11.21856231291 341.61654251841 79.9998255057601 8.16782068476 12.4958364368 10.37007896382 7.51859265117 6.89806759731 21.5952603575 13.609043172 6.94457610718 7.91160550627 8.42784291404 7.46573223834 10.12579110725 8.06980777051 8.61906595557999 10.85347318441 6.38066244517 8.4594253097 6.24877834232 7.10451633871 51.23818024133 21.05022305098 6.91432438907 19.77237146277 6.12304391181 11.82599757035 7.85043273742 19.55768537498 41.17564459372 
METBF      9.13927186598 16.82294485098 8.02445012537 7.65661830438 14.57118623192 125.66921924137 20.42791102077 14.24141011036 9.06738023052 7.91775912285 12.56740888103 10.99673396253 17.12717361451 8.01504846446 7.10544750316 559.044350219752 7.91602846878 7.41982967068 14.3605380187 9.29393366412 7.6892731925 7.21207033835 6.60043565293 10.36127323136 9.80027969414 8.73546143772 8.12407633901001 6.80895947218 8.67354408057 6.63108053455 6.71994327798 8.62086302544 8.05671369182 8.3883181843 17.66547281989 15.28318296425 7.54830032811 13.15672473612 9.23045246083 9.53533054821 6.64723789711 7.81116871894 8.21632400733 8.36226379928 9.24106085696 7.03734929744 6.4078584365 8.07207186484 44.09887243735 13.78804438032 15.86224031888 67.48676259402 52.60883100052 7.85648539504 11.37392151755 7.72870683851 6.68023618658 6.99271043933 9.82735334922 7.54744613735 8.12695321505 8.79223900159 9.09896292656 5.95042273123 8.86195194083 9.47469122565 6.94299622113 6.09827883111 9.6970342286 7.62425071665 6.86927140048 3617.61319491688 6.58324096367 6.26400163748 7.05064257267 7.46322023961 6.70003384463 16.20089939586 10.29078001883 31.1109000171 12.5524118106 6.84907905369 9.38233350856 2.99033863598921 0 7.52060515353 11.62168079601 7.51421990531 8.00904128773 132.622291422736 9.07142599053 9.83223674539 7.74091070632 2.69419376244512 6.99935727773999 6.16902855109 8.57689161507 9.09953823542 7.69534569892 11.17264131068 7.67354974853 8.81453352 9.53174760425 6.93525092234 9.81384126335 26.18353305114 7.2668819736 7.44337625536 14.62030385197 10.1375658147 9.05445639439 8.25238460185 7.35919350539 7.65350715599 11.61659858876 8.15172032493 22.69287846783 8.36499692188 8.39840446976 8.72479423886 7.8250474642 7.56614482419 19.905085351 7.39399087513 6.38096369492 8.71348844857 6.51528938481 8.46414731161 16.13440222334 7.98939555911 6.95894253782 14.88015907726 8.16701557279 19.44530631469 7.43119190867 9.51546232654 8.61138973937 8.93417842605 6.29416492949 7.29233431878 7.08500624055 10.75371472673 27.21424348773 7.22545990005 8.80571244053 10.8655445698 8.79712303181 6.99440363437 6.43228281108 8.63385039899 6.90026178597 8.24629759 6.83230551126 6.32320427538 7.28145129377 21.35528089679 8.82531556106 9.41719071103 18.72529110191 7.47317182243 6.5273643248 7.88335513162 6.5752992966 7.44180342539 7.52854420251 6.73895053188 7.47721001429 6.82131505902 11.88321820584 10.21855348315 7.32564766802 8.13341061130999 
METCA      6.5299858563 6.82969681453 7.15609343827 8.60547243991 7.24576891092 6.84207477296 6.73786056118 6.38810985919 6.09227758274 8.14317793795 6.92611402718 8.44337378116 8.05126139713 10.09444679626 16.07774430044 8.34146194378 16.76657532871 238.87320358061 7.37260679006 6.15108291584 9.26516789176 7.87957511771 10.9197480941 10.17956918311 8.07472175254 7.94726157104 8.28720796067 8.68175444407 8.21543484538 12.63428980066 8.64176649211 7.71687854535 9.2838916571 7.24749220124 9.66115822355 7.06254542421 9.47332956825 6.58534332866 7.31937199914 8.2030516898 7.01517225539 8.02979189163 7.67730711496 8.18420248101 7.70078762672 69.22910390207 1097.58543262938 10.52581336214 9.00969477012 7.36600442304 7.31267791986 6.99999283456 11.92538720242 8.95312969944 11.12067622767 14.88080502263 8.30797377807 18.59016428884 9.21260517732 6.71924487527 8.48232134651 12.68143419648 7.76468149212 7.01441425283 8.02931571496 9.64251722585 9.67400723021 488.161804322276 9.08413913521 7.8991462466 7.34819143825 496.52140924447 8.04491705561 8.17906195761 8.71426873201 7.48530163269 8.57721124209 8.26428813291 8.35559385981 7.43182141919 8.54252384987 7.41396914114 15.22888589173 9.96666364909 7.52060515353 0 8.36331449671 74.61165230201 15.96605000738 6.63648559001 6.42496885022 200.556875014755 7.80250410444 7.76415452633 12.87202159113 8.08467910184 126.96720210494 10.78698622851 7.27277185329 6.8012449692 7.68745130855 7.85645842231 7.17395292515 6.22507565199 7.65224916213 6.7327400323 1235.02713976653 7.56127229216 7.15018561808 9.83193117457 9.82286114188 13.46082839758 7.54293702258 8.03415539855 7.11916359942 7.28352172495 8.89085428769 7.7468699839 9.6010920953 7.53639617931 6.23905310854 7.6684231132 7.36426589774 7.92836769839 6.96805438447 6.70625224792 6.65233351417 7.07452968736 7.1748836178 8.11786540407 7.14483717524 10.6983610084 6.77103381217 7.7677195451 6.90140685782 7.55184661914 10.8999896545 6.91236947526 7.55489177649 7.9529489008 7.67102709691 8.22941336773 8.25684551711 8.67047998331 7.47245210815 7.99054202181 7.63993875152 7.42733304311 8.14898357683 8.50848741804 7.90607431226 7.40270671492 6.45202450784 7.14937842629 14.70339612381 7.77232765396 8.47027835043 7.5746016083 7.35808207009 282.65094618762 8.61277484276 7.6673995137 6.83345388749 33.89948952834 8.12782034326 208.698944272978 5.31363401865 10.10261104591 6.65955351115 6.48438071951 6.27525349105 6.60529285136 
METCG      328.472122610341 9.8745526488 40.04554662168 8.09252002356 13.67136046 24.25188816699 8.72323515721 11.2344846025 11.85893970167 7.02627656291 28.09269301151 77.41296641839 8.62017015336999 9.15365435033 8.4593373611 8.43315305752 7.79253292055 7.83177518241 11.43287372864 13.97927541452 11.67792071258 6.29073859885 7.56443532584 6.70579414389 1387.90617428701 5935.19345044463 8.73169200265 20.37192728745 19.57408934507 36.48802388325 2066.85879410449 30.17043520562 18.69791839894 8.18145887916 6.38517068588 6.16884851579 7.53537421855 11.20195890482 74.42502128029 10.93430470766 2036.07238185477 165.28551036412 24.51453365683 7.32309960155 7.78108063506 6.08079576917 6.01957216218 10.89789186251 12.5267347271 12.96007056395 10.17032669672 29.81401144988 10.86880478343 14.35770910178 10.30705565538 6.21187279301 7.17292529846 6.39576100779 10.40934150082 465.453434694392 67.32580865132 10.53058920548 6.85131684643 19.82552344177 11.58106246477 39.08042164071 11.60335685971 6.06768737646 11.42116833777 149.4036629019 6.63796688363 7.81750695821 6.01045652741 6.11299598907 7.09045288777 6.36138694229 7.67676497047 7.32408003067 7.45495244161 7.06400910510001 10.07895049723 7.11504614271 8.80081297469 9.18593533001999 11.62168079601 8.36331449671 0 7.16933323249 6.80012066837 69.6850368448601 5.17438298426 11.16378881375 7.47118646736 11.24833937688 7.72791401614 7.71223601703 9.73354465401999 8.04950423539001 12.18250916228 9.47598874912 6.7822778893 6.43542458275 7.78939501813 20.59273800499 7.19197663249 6.76620348513 6.8641052207 5.54879148015 483.960295256982 10.69286702111 10.66859902395 8.47672788347 11.99558580761 7.63417335964 47.58203380375 15.53912510927 7.83133952844 11.51903725107 62.04191025696 61.12625603513 6.91042972175 6.92228440157 7.23909959652 7.64105902351 13.93613552342 16.13348905276 35.64185721769 13.82963295019 9.36226849146 7.55954538237 22.13709900761 9.5810293913 17.8953419317 9.09416845897 291.552582747468 7.26892482745 8.03766769302 65.25563493261 15.03670691763 12.05561967346 19.475545656861 8.28999460799 5.99308861737 6.28769722508 7.54168595545 9.97731264142 7.39593194182 8.68770714763 6.77298494006 31.21992412302 336.867355846055 6.94845106892 6.86284512207 6.99136512009 7.41573040244 14.29136222532 59.8822637461 38.77259084052 8.09690958465 7.1595948534 20.95801022866 6.75695151042 7.0624890613 9.05953625633 12.44927012717 6.83735670695 7.30669732724 10.2538840128 43.58661382866 12.51240225572 12.68492725762 94.18603014727 
METCZ      9.78790958787 24.69461939465 12.34692015051 8.74885395422 8.53561736988 8.56016063554 13.56735447467 9.20398790263 9.96342729328 6.81904651753 7.57499818454 12.38717068882 7.28558479276 7.74631791542 9.70634516899 7.27758338106 7.08119716066 7.45772357049 14.0523388851 8.51143955189 6.26401643839 6.5519469181 8.33512858991 11.55849551944 15.87419414188 9.26026963735 10.01773988235 7.37250027222 9.0111762504 132.31806602117 7.16001399273 8.24424949171 7.04449493752 11.38700663988 6.85493612898 8.90896836855 7.78619136311001 9.54014639264 9.53205894639 27.68284176271 6.1745635502 40.82210230363 7.01374344601 18.18716137305 7.67248851217 6.11527088063 6.23040118202 9.43687606221 5.5262993672 56.1579437433 9.57994169205 5.29021667375 6.98978416823 10.35227939596 7.69937625382001 6.319731671 10.11813534274 12.43353105586 13.73140721359 99.99034367687 6.33431797299 7.14567199377 21.45139517101 26852.1773549859 172.547158043205 7.7052142386 6.91604472978 47.47219823741 6.97073282553 6.58448014323 7.1670295843 19.76629904974 7.56746324777 7.08934942401 6.65540409153 5.86147717236 5.74626811815 7.53706615452 6.58831655065 6.88698033073 20.47915564663 10.45277485807 7.16090211941 7.1247202548 7.51421990531 74.61165230201 7.16933323249 0 7.62920392703 5.90986700909 8.79744129535 6.82884750929 11.47535046705 7.77590224126 8.17244943578 7.32675433639 7.58824443715 9.47482644328 8.08553218601 9.1621429267 10.13111534706 10.30187747009 11.47869881967 14.02525826435 9.23348266469 7.98266718746 18.4876197774 74.34557288395 51.12953098227 109.666225650311 13.64190663664 55.34570369343 7.24941282945 119.34591075852 139.15569347166 7.59314762963 8.49119678242 7.59491938966 9.67520491956 7.40134920011 7.58833905282 158.93064094006 6.01730748558 6.08216097049 13.58978763913 11.1819939284 11.72796717749 16.70582709848 112.32621783313 15.31364889781 10.07405238555 8.79239236513 14.98495557939 29.83907767704 9.78849518412 6.95670545819 7.35084443172 9.44289078092 7.45472971387 60.84143313609 7.49568765011 69.83942496858 472.803631630312 12.96009011124 6.59423188132 6.90718346708 8.48222856218 5.35612893945 5.81610676037 12.01801100484 6.56256515177 8.65800699244 8.39472363633 9.51888543501 8.18417526966 158.469852381745 10.21198096771 7.88046513181 10.52069197232 6.90982047567 7.41523135965 6.84669569616 6.98625600358 8.08694699027 7.23762725837 6.79948498669 9.55929232761 43.04506190684 63.43316805354 54.88328866653 7.19468097094 12.5825937057 
METFA      7.58699100995 179.546891174736 33.4349510483432 11.88109511472 7.43075291978 6.92793019036 8.15921625496 18.47872642369 32.39823274101 8.88228039604 65.25436752103 11.57418716549 20.41018362754 30.27789753822 8.01043454442 904.24511599294 7.42714348358 7.50105044992 7.26007870697 7.43499356064 39.73262024714 13.52617724619 12.28503108533 7.0927581954 7.36250690665 2327.13063067655 1607.42908559537 13.47804062596 6.21955521434 6.13589170831 9.06773691569 42.15473622756 6.85218581181 6.71704574095 62.10247471637 10.09545894999 7.06985665406 7.37933637246 7.30565183325 8.28917927461 6.47230321454 10.09738064149 18.68046100988 226.243489134755 9.7184854261 6.469192731 6.84522526967 9.68106026899 10.18264787035 10.78026885665 7.16496953962 7.06795545015 10.43364840939 9.87990944961 7.47285033657 8.88928426389 10.37184346348 8.80344873292 25.72123972436 36.9329580682 7.94175869607 6.78166570765 10.34186057387 274.478590378755 14.4575382297 587.246132395593 6.64838439415 3789.85761654616 38.11299820718 12.45456364277 11.04415471646 6.60265825722 10.94304695765 19.23042861111 213.46822861127 17174.0255712661 43.73950103863 7.19823091765 6.99716617863 6.48850061605 7.36883402425 9.74146632516 8.45484925902 6.95340708439 8.00904128773 15.96605000738 6.80012066837 7.62920392703 0 9.10999067304 8.41770010047 9.01724301839 8.43728027308 7.00621992774 6.86785203012 8.11684532808 10.3131005454 7.23811411597 9.59055939195 1674.96613678708 32.35428194496 372.59571701501 6.69993725417 7.8902529436 6.39517504691 9.54911579781 5.92891245916 6.35293073656 7.35812243402 23.62720722149 33.31592128447 23.70888749264 13327.2813934412 295.980048440619 10.30779938259 6.09526934362 20.74754770593 8.54540790915 10.62188037529 55.16607751776 6.49431115074 9.5264485107 29.39666618061 8.61841881256 8.93710046212999 267.63560129319 10.61588024467 1524.49186048045 320.1003693864 7.80683605523 16.04212687198 7.77921506149 7.89725777177 6.94065888738 8.95512790733 5.40857133028 5.93967034401 12.21286078632 118.30001052791 9.75695114491 9.00184822781 7.40178639349 6.54517605009 7.89160714561 11.40649909845 8.77790037836 280.838659758089 6.78137687343 6.34869591583 76.5245643456 9.44695720693 6.95644457263 8.0367947441 7.47636162428 11.94713217747 19.20716378168 13.95333374037 11.71193199183 8.49956623026 7.05401967887 172.689754194106 6.78083653713 6.68265761734 12.59305441006 24.82954183842 8.37511847818 19.24956150612 9.89352905653 12.02616131708 31.26065609594 7.8368958067 8.78141478302 
METFK      6.30176938082 6.0147995867 4.97186380291 6.44674164642 6.20539034163 6.82496220135 5.13061072442 5.31324958499 5.05711862589 6.34552126412 5.75222088635 6.56345416872 7.45913762395 6.55165821302 20.7813097325 6.1839817466 7.99070273058 12.32189731463 4.86544483661 5.37859727385 6.58067922318 6.58237720462 6.41909065579 6.25237044042 6.93667255976 5.90597359463 6.43235880581 4.85785329577 5.35339318216 12.88992040344 6.57137387507 6.5929865747 6.28276595639 7.27253755116 7.05369954157 5.25501603588 12.51247073696 6.27133004353 6.390022612 6.87510595215 5.91426377849 6.24345961822 6.56435229119 6.64851089755 4.50650591892 5.93370986648 6.71287480335 6.62212693171 5.70746030132 5.5477365194 5.59905148928 6.35292836837 7.30114357568 7.05211470897 5.85671816897 6.65385805866 6.67117857109 6.92534509319 11.42967091075 4.91936595187 6.62353179456 206.69413126147 8.48192048213 7.21046350222 7.37285530515 6.26036599864 7.92926480298 10.03905171132 6.46962556079 6.33179009994 6.2355170829 21.38704845909 6.22027572035 6.17351309838 6.49352968001 7.40881504696 6.44265757358 6.40230944901 6.35307448597 6.43311834193 6.4401146912 5.75331719627 6.88637915378 7.14042617515 132.622291422736 6.63648559001 69.6850368448601 5.90986700909 9.10999067304 0 6.06574017242 6.4444738575 11.25302184935 6.54461556777 7.57724926039 6.07311138301 626.866909566673 7.27764568879 16.52410274242 6.52077969712 8.58168905095001 6.57170452843 7.25312797772 7.70613381383 6.12543880607 7.74601224967 6.22375045693 6.18467831921 7.61016575445 9.44550644961 6.29045350713 135.72420113528 7.51967351824 7.09688085807 8.58530482679 6.98084141357 7.07266834118 9.1349663971 6.34856862084 6.42693749854 6.83589418291 6.74824282450001 7.49068347675 6.62526086938 6.64654042888 5.3648260423 5.29426860886 7.21882626486 7.09552683437 7.4825791295 7.41627510973 7.03989555062 8.42252179359 6.64317682183 6.80894334299 8.07768758824 8.27807621365 6.24487258261 7.30027452726 8.15831731572 8.94805048525 8.10877869766 6.72145155321 7.06300442894 6.56330952257 6.21258000616 6.5319566738 6.88391721553 7.26042902858 7.5418457923 8.04089519735 9.68914772773 7.06558089373 11.96954801473 946.326309777428 6.27544127406 6.46187465471 6.82982738725 9.26806044784 58.29230439182 6.46587346985 13.68573540789 7.71921444786 593.00162707446 1429.80671241418 7.84578164449 4.76931496695 6.47581563674 6.43150509292 5.52023239193 5.19110260513 5.61253837194 
METH6      8.51767717735 8.03041905837 8.17343111483 7.14795640235 8.10359239557 12.92663884654 13.24431352967 837.29322234392 31.00170378354 20.48589966399 269.33344151665 8.5396602954 9.05109663664 438.520673422322 7.67558853874 23140.0517907405 6.07702862577 6.73887573316 7.85028929486 8.02632219682 19.60780281184 30.29886454506 7.95808646035 16.78552102309 2821.93495673478 7.67768693047 13.93994409715 6.99726418945 9.58356869193 12.43829190017 14.89820307626 8.42425412654 7.44572564852 11.90546979281 7.77692658137 6.96075150125 8.59013651041 7.87207290736 12.17644906136 18.79771377461 7.24686225045 5.25439209917 6.56553759729 5.17529183724 9.42055188311 7.42196918152 7.4313314254 8.7048288009 7.38127843636 10.53506135056 20.93787457793 6.07038484167 7.26396028791 7.74893902950001 6.33452789586 8.69872524026 7.59415586831 8.42047344669 10.36871812408 8.23069046108 7.54952559658 7.15123947412 7.06855598314 12.84089155547 12.90020859755 8.15300806298 5.54033789928 16.15484995937 6.5192186178 6.75932004957 6.59575233827 18.80149720496 18.77069412542 7.63961084757 7.92950547624 25.34814101357 8.06270911841 9.16514885207 9.0869034422 7.97737538173 20.04793194195 7.64747417411 6.57655439788 7.24854396599 9.07142599053 6.42496885022 5.17438298426 8.79744129535 8.41770010047 6.06574017242 0 6.58094096173 14.01731799626 8.11327444476 7.50652441723 7.40528208472 6.56508180388 7.09814435278 6.04033500783 36.79267600346 9.83917124995 8.73985034185 7.29667187019 9.66503647809 7.79544165606 14.84067523664 7.56728870379 7.25167548444 9.20093785164 9.29541530444 6.54878376119 8.00500883779 7.57364425028 7.81538139898 10.04222828856 7.12548249982 9.73480846337 7.94391263402 7.85564610956 7.38300783216 8.65411519856 7.35132443787 56.59501824823 70.67568351923 6.54728324225 7.79005950144 8.95937047766 7.16406250687 7.7515562762 20.57297277958 7.17705019898 226.660991630701 53.45816182934 7.54992544502 8.00469575449 5.84456257228 5.95718911712 12.90985244425 9.49719674676 14.39137842459 6.50331679286 7.11786732504 6.89608113069 6.84247861887 7.39221244189 6.8631103147 6.47693587492 12.81890032056 9.84751287148 14.02993612095 5.74436438492 5.75638390821 7.23846413346 7.43758428733 9.55303180352 8.43326402083 6.95547063847 6.77970905296 31.94268837565 6.61772037133 6.97081475602 6.82531109407 6.40288504855 7.55454324391 6.77462016404 8.83350138009 186.481274447636 10.18579789936 8.18459213162 9.95105395309 6.31339267632 7.87180199874 
METIM      7.21435292499 6.41935490126 13.57001142862 546.714847306873 6.43275094727 18.10269169495 800.334233728517 13.93919741825 7.91259882774 9.92075242524 339.404377092159 288.9165777845 14.79339448325 7.34995429195 7.11653525511 11.4657360367 7.45986224429 9.10789595049 1699.20547707552 13.7897091456 632.471506537979 11.45350806257 25.40669084063 51.81492657733 7.23073154951 891.320107814176 563.15256748936 9.55703596779 18.00607583005 238.931029840865 8.5746915359 7.1147428076 9.15760085978 10.06881087044 54.47222078289 10.2891267104 8.86993121919 6.82215340765 29.14000099208 10.59715841947 4092.64073207497 6.44633744541 6.4336318102 9.0341327049 16.62979575027 6.89860193081 6.63663887021999 10.23982978101 15.68258455799 8.43872649974 6.96318812466 6.45878870215 9.3995554389 20.73438400711 5.60104989856 7.04421415699 48.96133758109 6.82242347569 7.54427459808 7.19479324343 9.11415523631 7.47217967082 18.55594561219 8.30963425702 8.97315394125 556.01889799934 6.98232708602 7.03581197631 7.90095587564 89.62377090946 4340.43153240624 8.5627224348 7.51835205935 7.54489466435 7.46839434678 9.70544717571 7.96527442819 566.762826478019 38.82154149339 88.43388171311 627.989086138153 40.30768723224 7.13017324285 7.67565455267 9.83223674539 200.556875014755 11.16378881375 6.82884750929 9.01724301839 6.4444738575 6.58094096173 0 12.16312840144 8.36234658523 7.3171040475 7.79374947052 8.83763937486 7.30822355917 9.50789181053 103.27588615135 7.70832365444 7.48545647572 6.60484478267 7.51825445179 10.904508564 21.86903287445 37.11136413858 40.57392911797 9.35597020172 7.10944820219 13.74425069217 11.10095543883 7.35270204523 9.83051799182 7.93522649651 6.76509645642 8.97685188825 8.73992918195001 7.26454057726 50.49387039883 6.27270795055 74.76717061564 10.11311515051 6.99474648952 224.76780377694 122.97371042287 359.03107088007 6.79043147657 8.52477291208 142.91284966206 10.94811348254 7.66026330705 7.18694040101 11.67381554765 14.34561949737 16908.1334439917 30791.2146133814 7.2188361929 14.40200973662 265.23439179911 7.31495835625 8.20799379884 11.06483093986 9.54538939277 5032.92922139833 3827.16237845598 83.43122243415 5.30571127275 6.78984671526 9.06094202983 7.44932892071 7.05220174893 7.42689264247 6.78771973317 6.69405094266 1353.12828507471 13.93571686496 10.20290383825 9.69410981301 6.13216942498 21.74289685994 6.21330761281 8.63499538158 7.09064137759 7.08776114073 6.5121402046 529.577048798575 20.88757093159 9.91141043569 7.73668666432 8.07539820451 121.34264285307 
METKA      6.8413434753 27.77383666913 583.05289438926 24.00401540215 3451.52149473154 6.64475699043 17.59550941112 221.245984648445 44.46361428184 11.9882979928 9.39588085102999 78.76839854259 9.37527590762 35.57010095542 10.78852377812 56.2969872826 12.48842145722 7.26785630898 11.84266054361 11.76491753979 8.04279828411 25.31615990219 6.64115571859 4160.27891326451 7.72194770708 21470.5115258109 6.43319857996 11.03774886465 6.24603542991 6.59109504119 676.513801570695 9.77536270246 12.03903020097 290.93498272517 4796.12043751249 8.61031692589 11.37782523216 30.09260461347 1454.89039976957 13454.725247337 109.60128027496 14706.0194922317 24.02280080232 114.89723008233 8.09009986828 17.07599111208 64.17978835038 17.32333210368 6.27905418026 6.23554479918 6.92537848256 2214.05497941678 8.18182948953 8.62429103296 7.74522981876 7.13389939604 6.31969867309 6.87921950995 8.51990448717 7.46540437696 6.94524152341 10.66955681011 19.43199249525 126.45399718757 10.73916154896 50.33984567368 22.29720928216 76.58889081595 5793.73428798353 12.31227121682 16.86966941921 1089.21128958533 23.91929026754 11.12961440099 12.04398766209 612.29426193687 7.24432464289 9.4941790248 10.6350427273 9.77442649334 1034.56270607222 78.40212511213 8.02769270229 18.79413510333 7.74091070632 7.80250410444 7.47118646736 11.47535046705 8.43728027308 11.25302184935 14.01731799626 12.16312840144 0 15.84494863097 7.92872614691 7.75430531533 7.95779357533 12.73735514027 9.32828241583 62.40944464195 24.25417631605 17.38627318675 14.56154773611 6.74642756044 11.36508481456 8.68616272875 412.453396931003 1343.26720853169 17.63425489316 6.60886197008 10.12735327768 8.806692936 21.2721905184 10.39621749014 3994.74958812546 13.46426631721 11.2310922094 89.09570847117 13.79860940391 5.93281782061 7.77112318491 619.872558058746 10.12362869503 17.55949985527 16409.8960899815 7.66044475941 72.86401442585 7.62139481894 11.63649741553 3069.31959792343 167.40777188494 25.8303928614 24.7745158625 7.0316082403 2770.0257509871 158985855.665659 2248916.15148889 9.80643585127 341.9462795282 9.95416236985 19.4142483521 6.0397260269 6.41999256594 7.2661035421 3346.19782562399 4318.36240806297 125.25116322221 6.98622214404 679.059435928573 705.940191047064 9.56057937282 9.98848983698 14.86676313946 9.80400817577 7.39733141669 12.79478320343 11.47657006942 8.23381035651 14.47893749054 11.79086493529 6.98587448175 8.76706924304 8.35107658092 23.67777829435 8.75981593955 9.31208306543 8.08779908294 7.87086491461 11.58651004193 7.24915303584 11.66191356869 16.17374445335 
METMA      11.23807179465 10.60459004157 9.06968007833999 8.09439157488 6.74261734743 8.60775129506 9.79659042262 7.97637618902 7.24417938423 7.98834724447 6.49742686226 8.39650992199 18.41625908134 20.92394096532 6.06295464583 7.69222938001 7.315134708 14.44288529818 8.78842465721 10.40721109173 10.59673216852 15.62016848081 29.15915925054 7.22544429104 7.45553122892 8.18277174004 10.13140990262 7.35354072622 8.91241796084 8.2687301021 7.40450395823 8.37834592607 12.13987425682 9.21284176396 8.32406211016 7.26545888798 10.02228955401 11.56520874347 9.43341399994 8.20483922879999 8.39253388435 7.00442365338 6.17145803063 7.49957725884 7.48143790296 7.55690097556 7.95301706957 9.28768176888 6.48621185288 14.81260326878 18.89222047897 6.19724356707 7.68832949236 9.06858835872 7.40770188326 13.53971895396 14.19938830353 16.42951404324 8.59846952009 7.86322880203001 17.08662894124 8.09730774211 8.08790561185 7.47464422794 7.33261469051 16.71116649991 5.93466883314 25.84342646795 7.94189103003 6.37326510585 6.23331829419 287.63828030058 8.36275218101 15.54796637548 6.23534588351 6.49584567312 6.15716789898 31.41746036609 23.92453481507 43.35214539969 13.46600279846 16.46583121321 9.14222915772 0.886059178598849 2.69419376244512 7.76415452633 11.24833937688 7.77590224126 7.00621992774 6.54461556777 8.11327444476 8.36234658523 15.84494863097 0 6.84344514425 7.34648487979 7.37403802351 9.3706172985 6.9723579851 9.14612410673 12.39686824899 11.94207598412 6.45306741656 7.43199468795 7.86414649165 8.73948849781 6.87201175608 7.85313650116 7.01181156101 7.46953055417 10.26239314534 7.51598529285 7.34377575975 7.97725198518 26.50560261789 7.86735762396 10.20964018895 8.84847608499 7.33695939493 11.52804272974 6.57520207759 7.23326042029 7.24820203136 9.47944656959999 6.87564279844 8.01767250386 9.26434831033 6.53620438073 6.28625907722 6.75494986158 5.98752474432 15.86852066902 8.90667990252 15.7385221917 8.97300594383 7.23325007225 7.35190591056 12.15718925103 7.45837078015 8.02175000521 8.56415731912 8.71961666356 35.66449480667 12.05319409052 6.67360495432 7.91866661069 9.14018617662 55.81707807732 7.9997721823 12.2891516468 7.10731615418 7.56265506616 7.57081505244 8.20025022219 6.67927606245 13.38449912655 7.73381739617 7.92068917691 10.64038991254 6.38057851638 7.49751359239 6.64086409729 6.98692279693 34.02642276115 18.68849591756 6.88701515603 8.43433228957 6.67463012245 8.08918549059 7.57304067607 8.95845063795 6.55986523504 
METSW      93.5648516762601 176.339601443495 7.47008084375 7.03124105432 145.356700688891 17.78830479553 12.07612927448 9.57783230304 7.87528870141 15.47380582064 8.32627602645 6.42245118017 13.86834924934 85.31020132965 8.90135551636 7.26735860722 8.25315563232 7.39410541587 8.55901453502 7.49498729303 9.58277574723 7.95536261598 12.08158914591 24.01348463146 14.16445924063 13.48008564243 19.66580332787 16.55991359372 1151.49383782207 5.78886674923 266.80167761974 7.59606929692 6.81120337957 7.78767049594 7.19421225972 41.94176251715 9.63025404478999 58.41913742693 100.70212023611 7.35427431846 1216.4789286261 13.0568958871 9.01066292909 14.93407547343 6.09320303827 6.51474525166 6.77830495986 50.30926049204 5.98503778377 12.58119440002 12.03510338177 6.44723807921 9.01838660693 7.82286151658 6.94628079572 10.41761307308 9.49171599977999 11.13861352389 13.40287040949 6.5188429745 7.26278912795 6.81152534974 7.6790906696 1614.43701229908 8.10484563859 8.33734679351 6.54112385097 6.57848042527 73.94874442085 6.46243046595 6.30591434428 5832.01358712504 36.38625339294 11.2704433236 7.86940743173 7.13937959351 6.89191967154 7.07151310106 6.79069373699 7.12300109311 9.91753213695 7.61470999789 7.02812873698 6.53082994323 6.99935727773999 12.87202159113 7.72791401614 8.17244943578 6.86785203012 7.57724926039 7.50652441723 7.3171040475 7.92872614691 6.84344514425 0 9.5248562809 8.37156528416 7.84016872549 8.38005420467 14.93765797716 17.57713344062 11.5375557192 283.297019799565 6.50897818369 9.84761865632 12.00633867244 26.58950462767 67.40552263162 7.76981837991 41.16468256758 7.43519189648 6.82800792524 7.41623032212 6.85136318438 7.57817493548 6.73304983854 8.13399775617 46.72703868022 16.35229469768 6.25545609842 7.76513286861 267.22472963218 6.81274077714 6.88928310344 7.48738029398 9.91730293132 87.61128388213 15.27764468406 12.59932915384 7.99217176551 7.7034818335 7.78617967547 12.42930037815 13.282591852 8.90480816494 62.29743262801 8.71052155556 9.26465975206 9.39449074705 7.28299523025 29.65455386286 7.36706519905 11.56649628905 9.76129153585 7.27795822153 10.46864548477 8.24738395145 7.59955137945 614.841271452522 8.47457744337 6.9643141361 6.36745361139 12.08720000125 11.18731254515 6.69579438718 16.42497505514 47.93835618251 35.1319758577 8.9557955577 5.91786233552 11.32658711894 5.66371313554 6.14313630269 7.98832294867 8.94329209685 7.64733560908 9.69702991807 7.60987637898 17.96933625667 12.61361180763 8.02364267029 6.58024717333 
METTP      10.12548026655 6.69325172003 8.09936053248 6.50488450944 6.61040044854 10.98887480346 7.26015930018 6.79450894343 6.98058989185 11.22163780653 10.12151824761 7.66870594244 7.49322048184001 6.78242721749 7.48503531957 6.9490005218 8.05733172916 7.44438117321 6.82178724693 7.35947810282 6.72940351902 8.46983737937 6.79950280448 21.44863876263 8.12914437089 28.11095162862 6.84107247396 7.1071154265 7.76207124843001 5.78780818336 6.55560465348 7.93197666619 9.16431554368 8.69506389268 6.20161348095 8.09020213443 19.3904663287499 7.14966311162 20.74856615537 787.712205231116 6.42747732923 8.89961094906 321.34866020935 97.28302195887 6.44468174443 5.68914894758 5.72189785397 7.58158800439 9.63552691551 7.16014997197 7.48754423132 23.39068541162 8.01107764128 7.30762239195 8.63061013221 7.78761446694 6.59418928422 6.61090906689 8.15263613472 9.86455269255 6.65586080851 8.10590451267 8.18600901917 76843203.582746 81.79391707704 12.89992070401 6.42048811604 6.29949715567 8.11698830468 16.74752311455 61.39046134348 128.1580649692 7.05415077078 12.63486373045 13.99398145357 93.22636962936 2670.49741652403 150.692097860295 18.95355174201 68.74075349115 7.08816888586 10.09668089248 8.6732914344 6.90760407836 6.16902855109 8.08467910184 7.71223601703 7.32675433639 8.11684532808 6.07311138301 7.40528208472 7.79374947052 7.75430531533 7.34648487979 9.5248562809 0 6.7688455523 6.86110087824 8.25158591741 11.90943068388 8.50457661691 8.59427700655 6.62549828365 16.25478030512 7.04771495062 14.32411142679 10.6331406239 3480.77921474624 216.22691712891 8.18274696726001 6.70703931146 11.4207435817 9.80299829855 9.93967178058 6.59121215826 11.96268429213 7.7573046452 46.50690354864 7.90838790797 13.99246611812 8.47792067973 6.73337068842 850.634408753914 459.82620761881 7.40804080892 6.16351728606 7.75029545234 6.91747613205 7.27801473104001 38.29490096951 25.84234144123 9.57923512472 10.46693835799 6.62663161697 9.26585865913 16183781.8157885 13548.5864213272 7.9663269452 6.83469155494 7.16308376356 8.09933206529 9.62972187114 13.38247734177 10.13030077932 8.39141344696 8.0031444938 96.34594798708 5.73039312897 5.43690381648 18.99575287931 5.97821973066 6.4948396833 6.7374593199 6.78849311435 11.68571353416 12.14813033916 437.839059579159 367.172650768541 8.5289201742 8.01264427996001 16.16976330359 8.07686049418 6.97561239484 7.17700601261 9.05146539658 7.32215572035 8.95136093868 8.3009126325 142.98415672859 6.48945982418 9.37180198354 6.65868224865 
METV3      55.8405680314 7.66616205596 7.52256770961 73.82068136408 6.78140352003 6.86291606462 29.87709326216 85.42172541429 6.63019977714 326.84716074194 7.55534282163 9.62367851855 7.66178202064 6.46561259629 8.38198969883 2245804.28495358 6.64846835707 8.60190551591 50.82952028398 294.696354705165 8.29541085557 7.12815643115 10.6205811377 7.33579151001 8.08415551557 8510.88656916763 8.84397499742 8.84505436338 18.44751627413 18.25487578372 10.03992293245 10.40762394163 7.3731512531 69.23662598239 8.47883265366 13.07687984645 6.02547955107 36.52885543187 8.74271430031001 7.20404759408 7.15002785306 46.84005690371 29.11461809717 7.67400227426 54.94131520995 11.41941651124 9.29483192441 64.24155892113 1631.03406696618 10.16418672299 7.95399168061 8.1240443666 1224.99767783188 7.00143296668 7.23417303789 7.98158948075 10.70434237413 7.09834127099 21.119591119 27.35063267496 9.33227601721 10.3752132656 1247.72928543328 10.14351889155 9.99615418658 19.47197970994 6.96064007107 7.0498083424 7.95808800631 8.66760063362999 11.14456097197 123.29919332424 12.01452440226 19.49238776509 639.605571660871 4807.7665422487 7576.61812626789 7.28115187906 7.50116387534 6.8849454641 9.976783638 8.28775917565 6.75970967107 7.31454651511 8.57689161507 126.96720210494 9.73354465401999 7.58824443715 10.3131005454 626.866909566673 6.56508180388 8.83763937486 7.95779357533 7.37403802351 8.37156528416 6.7688455523 0 7.41468325986 2.80238543084037 7333.06604406765 8.27493594907 7.79822824879 36.08531665265 856.780832862515 8.00341004318 37.6597936108 10.05947617785 6.29532122633 9.68002260224999 12.6354762144 7.11822064767 7.07258904727 21.26638098163 193.201312227441 6.92964248539 15.98299804337 8.38927878633 9.80643006403 8.55779570428 10.43030935661 22.19962572344 8.95175948343 6.52463101753 6.15684523857 13.15473372368 8.01632502977 11.77032021103 6.40369699611 6.5292811704 8.86136208716 11.83504011423 6.27030409441 10.37978918456 29.68978459487 6.36535346265 9.94109122477 6.09836642835 8.56251455992 11.50633008247 9.20846109677 11.11252706487 294.929341720549 41.95899737817 9.51736136594 20.27472462673 30.29021972819 6.22817657742 46.93487426278 1346.63457833012 18.93093252504 7.64103719704 5.91177646805 5.68820644768 5.89252778923 7.33531788041 49.22308054476 10.6418339517 8.87749758131 13.99473612405 8.03997078723 46.78407471574 10.92789653758 8.58852011968 8.18416482416 14.61810931918 10.58060515646 6.42242893944 6.46335747383 7.76826773104 17.59791429426 6.55208532821 10.36881799431 
METVM      8.23675115877 86.52937451157 10.01932336305 9.12226733678 1055.1822819419 8.24726371756 7.03539524181 7.75931747194 11.34366292596 7.03472987151 45.20670503927 13.45769053223 19.47038977259 8.24018324263 9.31152454925 34.10905498979 8.03475027695 22.09517276456 8.73145859665 72.42746293634 18.51716186686 17.28249449672 6.38962546672 13.04997489179 8.0783111088 12.21313572832 10.17300823096 148.889690133945 56.5453150130201 7.30023535574 27.98016183942 12.08171450749 32.74771631627 6.59178294435 11.9932046452 15.81881460635 7.08393762508 6.98877631817 48.19426341175 21.00199364415 7.0016497568 6.3450431527 8.05901119767 5.80915804188 18.10776448764 6.8679717116 5.7986949156 8.31698123058 11.58308485009 9.33521750712 12.16532715983 20.12132037342 9.95013325718 48.35737035737 5.95075674948 8.13566290814 6.18049155424 6.83201238669 19.79854778266 7.66797588776 7.24318228205 11.57770162543 6.97348842789 27.57262306186 39.58848242697 12.50475624261 7.01221994468 7.35196137974 7.64680946226 6.2781434702 6.1282989283 8.61163917276 11.49081683521 11.72370041974 6.0262345063 6.5177806776 5.98219024237 8.28371221887 10.80671617066 9.25637626579 7.65979249556 10.95545032131 9.82985860032 13.71775559151 9.09953823542 10.78698622851 8.04950423539001 9.47482644328 7.23811411597 7.27764568879 7.09814435278 7.30822355917 12.73735514027 9.3706172985 7.84016872549 6.86110087824 7.41468325986 0 7.82024253284 299.963012708544 42.57809693776 10.50133771633 10.70685604612 13.43384780471 7.03096422499 10.00360170282 9.90339915536 9.27342491063 102.55249151899 22.11301689806 7.47132879457 7.84056627102 28.25490843161 411.70096953129 7.28750583721 11.99970116108 19.54135908563 18.2443341074 13.44505920167 7.02429936773 13.26688217753 9.20524700669 5.82304500208 5.90633157191 24.59534814829 13.46712561155 8.23615752458 8.26024019417 12.32858917245 6.66294114461 5.5445270294 10.87673140016 8.44446004124 7.62347726057 19.64455908848 8.59646066583 6.99597491198 7.11428995569 11.02688590305 6.86312550863 78.64443242599 6.74807426211 18.62651012874 11.15685674565 9.28198655269 16.50199931764 9.67759031545 6.15099675931 5.96815046302 29.76079749621 6.5024707936 8.31208178432 15.00154479928 10.39488646477 10.85166117319 19.28414666514 15.34198984374 338.31747013435 10.85649781722 8.85513053954 8.81729479356 7.62922574947 9.19478545567 11.56430644571 31.54607247868 9.01659255108 10.62242177272 3720.74438946147 7.07583267518 7.24083335732 8.76306829367 6.55903322859 
METVS      12.41921565191 7.25653710488 7.03573382702 6.72498667715 5.65198016433 13.71407566957 7.76688606872 8.26848517176 1115.22208357225 7.35146520239 7.12349716862 23.96334930689 7.69344266741 39.79402682626 11.72172428718 34.86293370987 6.35638786504 8.6438251694 9.98466818519 6.81925577067 18.9152140594 167.202862676698 13.08859038679 23.29836521035 8.41881559051 8.66161694432 12.88484166336 7.25443605594 14.54332926585 8.17248305195 6.97002986208 8.22152188335 9.24712720276 9.9125687344 7.37137087418 6.66689538421 7.796216334 8.77680046776 6.94472746491 6.27184528639 6.64321606124 8.44395362611 6.73848427782 5.98221266798 8.00695879994 7.36104976708 6.93704435546 14.55036408116 7.10868859234 6.69989458917 8.22923377593 11.14411293349 11.16384736552 7.79406219927 6.2464573796 11.5493505823 278.55599370193 10.40376323774 7.6081670782 6.43896089046 6.39298233007 8.68233105005 10.62787523669 6.59234023323 7.35794106505 12.15818535308 7.05443998938 9.99358946341 8.34513119545 6.7570470937 6.40627889184 1159.88694410071 9.1486825611 9.921097806 13.33569595956 7.37988208015 8.4366892302 20.29349463005 12.42363402488 12.50534262436 28.34910257502 8.66683275112 8.29376760291 7.10101815735 7.69534569892 7.27277185329 12.18250916228 8.08553218601 9.59055939195 16.52410274242 6.04033500783 9.50789181053 9.32828241583 6.9723579851 8.38005420467 8.25158591741 2.80238543084037 7.82024253284 0 6.74768178505 14.44016375406 7.68333803851 40.36103735354 12.18924974891 8.9544295598 7.74217879921 12.97377427571 7.34608840007 653.125338781656 9.39772298225 8.639067997 6.71527620887 8.85263686378 8.22595683418 9.00553450887 10.93302118666 6.5778242934 9.87338780704 7.47491641532 9.25514940756 7.07804690859 7.08110114666 7.74417260724 7.5044849151 7.20817604569 9.62391495816 7.30127808439 9.30113205649 6.54506405265 6.99782177331 7.05331853719 12.81679720346 7.2278565615 7.06330227912 12.01227454114 4031.68913243409 23946.9669650256 15.19918850247 7.58070515096 8.90324174464 7.14055356569 14.81185338198 188.88143150584 161.81118869382 7.59316588855 16.53480655555 9.4403746277 11.24679833269 8.7534514439 9.24845743601 1426.84465255196 7.65870969844 6.73390994565 6.83812513345 8.44298933048 7.54197218823 13.65539496787 9.32166485399 13.81976785653 7.57308900933 18.122416181 8.60438260521 7.28224491796 7.07477537898 7.87242031365 8.49975903763 6.50742911567 6.64409721646 18.45508195948 7.46048631439 6.84276183359 40.00020242222 
MICAI      7.83377166112001 9.06325845436 7.18489593834 4.43353306724 5.54150344047 71.54823927575 6.68428352764 7.47977182813 6.59690577451 5.12047178958 7.8919614086 4.48312010908 7.97731442318 4.88920713155 135.334494255076 3.61243203625 7.56000481656 30.20891014511 6.92389292043 7.01409740617 5.27038768291 5.07227785204 5.30755203611 4.51924310829 5.14355646434 4.71266059228 4.8319568179 7.13743683995 7.02979818590001 11.15856319919 7.08128628773 4.41401412407 7.7706419495 10.70777969238 3.97340025512002 6.519107262 7.00748539806 4.33743337694 4.35377548249 4.01174150538004 4.58860309176 2.8127904975048 3.10939830542425 2.75549730012216 6.01201931338 6.66440345704 6.90694242321 9.13525479412 5.86137939496 7.40778171819 8.39060005142 5.53607276621 4.06942117771 3.66446332352 4.94833776714 5.37514905659 5.12649057053 5.23833511391 10.62597826638 7.51191723217 4.23802111361 6.83295949838 8.41009986882 7.56779110996 7.06723311994 4.14536893263 6.10310297372 5.77482628257 4.64043359212 6.63729067987 7.09374042137 6.94358664816 6.61900450999 6.91736250595 5.33465494871 5.65993155256 5.87975558761 4.88409044704 4.7780472735 5.02400243334 5.51365087408 7.17916745407 10.42147949687 7.42414365622 11.17264131068 6.8012449692 9.47598874912 9.1621429267 1674.96613678708 6.52077969712 36.79267600346 103.27588615135 62.40944464195 9.14612410673 14.93765797716 11.90943068388 7333.06604406765 299.963012708544 6.74768178505 0 7.19056516106 1.57638206453965 7.17950330856 5.47808274525 4.2831585551 6.97735875462 7.12959760541 7.12618048276 7.7205491413 6.48011141461 8.0832668014 10.27694285874 3.39269204019278 3.50400441413612 4.32850955832 7.35846383676 7.29062998041 8.38901715525 5.50074766971 6.8368559445 6.87844731606 4.16170409413 6.17692851773 6.00908339495 4.29790555174 6.79722115471 7.50143825456 8.85723946656 10.56176578558 8.08090156836 6.51589140285 7.28243827046 7.86341973792 8.73535280536 9.40861351164 6.43900823592 6.21533088756 5.61990693997 4.02947861975002 3.8829410583 7.63251280685 5.39857487501 5.25485439062 5.14770238021 3.84671705245 4.31484598733 4.06281957719 6.01968981945 6.34121629782 4.43429748743 6.55920216582 7.85034891392 6.60709664182 8.54045032443999 9.79929138734 3.62402532514 4.67659077915 4.83989202845 6.62070841145 8.25185847543 4.3303037747 8.51494138606 14.74058074193 13.56291184456 6.65271097652 9.33775377115 6.24103001463 5.56165307053 8.91190826053 14.34832532804 6.60955661568 6.96907148259 
MICAN      7.19252930997 7.62443406438 7.20140720756 7.96503644154 6.77728783867 7.03065970216 10.79716944161 8.45156199743 7.6085704425 6.82028351652 8.87713742635 7.01405982616 9.85660247792 7.35577334804 8.63984207789 8.3996448872 7.25039784445 7.59172495134 9.30901412998 7.14197300611 7.06879658563 7.10216344359 7.03281380225 7.26261329533 7.10621228327 6.3706907204 6.64148239462 6.32711298954 8.04694386282 6.75967984818 8.52344431638 6.657569234 9.43132256645 14.96038721674 7.09333343988 8.71984712302 7.95334132131 8.32273849791 7.19848150247 7.35519564111 8.41670659943 5.90049589398 6.03340659061 5.78103579615 9.19488769962 11.89379049453 14.03051373991 10.9851695698 7.04408522036 8.59947464093 8.78305219358 8.25290043819 6.59413655772 7.04261519439 6.25687590771 8.21694319815 7.68499390604 8.13566431183 8.6861863493 10.43193913172 7.49808097847 8.16998278237 7.8181095635 10.10345613067 18.17413766078 6.63832149655 25.62725505242 51.81084618448 6.7093442237 7.97584535426 7.38326243706 12.07880197097 7.96617190212 7.6488379563 6.38780717291 7.37754915981 5.87516480357 7.42812137658 7.4123857039 7.33958781079 7.7209361791 9.9751411538 6.99078927609 9.61128681443 7.67354974853 7.68745130855 6.7822778893 10.13111534706 32.35428194496 8.58168905095001 9.83917124995 7.70832365444 24.25417631605 12.39686824899 17.57713344062 8.50457661691 8.27493594907 42.57809693776 14.44016375406 7.19056516106 0 7.63558119086 8.35677553627 7.70094014517 7.91583502799 7.89725339261 7.25299190882 7.25452695015 9.12913561534 7.45996685321 32.81560671876 9.32789564105 7.70068753399 7.29972706619 7.67302730534 8.86235819251 13.20719089136 8.21381500991 7.52946387416 8.75621322024 8.94401930945 7.11706469675 8.9153048919 8.5939046935 7.75791794024 8.01959190028 8.3111202181 8.91352573265 8.85842150254 11.72075086054 12.73037649431 6.82681828615 8.33996953905 8.18387715209 11.0405245717 6.22651452399 6.31073396441 7.09921342504 7.57687122287 7.02937619988 7.32926111843 6.32875462354 6.50743847341 6.07474312138 8.11894090774 6.15524064476 6.74316371420001 7.66486003924 7.45061009198 6.09359722302 7.65463807393 8.61249219534 76.96844198034 20.98859690637 8.22932279893 6.42840159392 7.13845450255 7.68269357244 11.7399015824 6.77920320492 6.8305773463 6.38182097073 8.18399579799 9.50827240294 9.51597006009 7.79110087625 7.80068724604 7.2194464831 8.56127880812 8.48551260043 10.81970401367 8.24149995935 
MICSL      8.51285349374 10.72657052526 7.80210329089001 5.20337476623 6.25970883133 498.219218103287 6.48445455778 7.09890997036 7.93838854027 5.67078455541 10.03760473218 5.10854367405 8.34535954178 5.36188129015 13.03842954243 4.36986375807 6.26045529692 310.01900536705 7.3049717926 6.41621971435 5.55175601266 5.21083913346 5.57062254611 5.04914056082 5.87492633898 5.78867411619 5.47524711197 7.24853065763 8.00045543717 7.19775612664 7.22816173856 5.13700626259 7.45887524832 7.65200982112 5.25645697218 6.61449430894 7.22242317653 5.21065115137 5.26315376203 4.90207902541 5.16102368297 3.63898726365 4.01009789680002 3.54862517126 6.54761872918 6.47973287695 6.13453971903 7.57754021464 6.10545250342 7.10617295132 7.84184309402 5.85361915419 4.69175918048 4.46828899683 5.99990983535 5.40836184037 5.20276618503 5.45272891407 10.52106239835 9.57601102965 5.08387747294 8.28772248931 6.76668165321 6.43622006639 7.09979085983 4.88886769673 5.77836301164 6.23288333148 4.97716094493 7.51835086302 7.87492345388 7.72597475576 7.31946646095 7.27581909839 5.53591857124 5.70102718906 5.46081142208 5.68126217859 5.61084552571 5.66477356752 6.24007273567 6.21663525562 91.10956646297 7.74445742696 8.81453352 7.85645842231 6.43542458275 10.30187747009 372.59571701501 6.57170452843 8.73985034185 7.48545647572 17.38627318675 11.94207598412 11.5375557192 8.59427700655 7.79822824879 10.50133771633 7.68333803851 1.57638206453965 7.63558119086 0 7.39578825124 6.10919454006 4.99573135543 6.09212813002 6.09143945516 5.78846625076 7.44477911813 7.50710835281 8.99096710548 13.43496438026 4.51511634342 4.63989006854 5.11187338002 8.23371485083 8.27156051175 7.46756730185 5.67962251287 6.34782788488 7.88209337926 4.34334192239 6.75908397139 6.71191301643 4.98954242705 7.44058959642 8.14286214511 8.43617533731 10.59479063072 6.56959449047 6.71145508052 6.54820022753 7.12731495993 8.14992763872 7.16334701934 6.54882633884 6.27259473189 6.51239971326 4.96844373115 4.67472742867 7.51338678206 5.6633147309 5.4818040056 5.3555333121 4.86858368991 5.00344866916 4.80799344985 5.38067073123 5.79707984561 5.24514808644 6.34539313737 32.20659856747 6.35670416475 12.17572322306 8.26412433108 4.64100635862 5.4135112053 5.59116770523 6.14516447175 7.12667413538 4.96540897723 8.73089963162 56.25740231411 7.09664439243 6.78066689856 6.81361291137 7.46767427563 6.27677269386 10.718067444 7.13922798357 6.93997409555 6.62552823344 
MORCR      4.8435823967 4.7303881958 6.67292112388 9.77409928815 7.72918365822 6.09505907127 6.39079546177 6.6647688872 6.60106398188 16.18561006609 7.29790448397 7.19028304277 7.09588778442 8.35193051095 10.10262067531 7.56674067313 7.09939384518 5.94325830731 7.91791705297 6.74828179458 10.02457110631 6.73897281483 8.20187546806 7.32007144899 6.21739357451 6.27294427248 7.69538066716 9.34644101869 7.71730924847 9.91360907797 7.68112490808 8.61473508139 7.3365774726 7.29436962857 6.70102488797 7.10481640234 648.134211297254 6.10266162288 8.59673289216 17.2858185598 7.85314424460001 7.27573304914 7.28239495142 7.22026489748 6.73241283025 7.45885337915 7288.76410160263 6.50061623383 8.9060848032 7.1252274851 6.98131234582 17.62481247706 9.39629419331 8.75158568156 6.00375636497 9.66975888621999 7.66952465761 35.21975309076 8.84160262647 6.39443820172 8.83433553545 6.34734223206 6.85978840725 8.8254172426 8.54807170851 7.7069915724 7478.12713909832 7.68751522604 6.39072527422 7.43547097217 7.73313197384 18.33621031068 9.69597797303 9.08000827473 8.95417051427 9.09253702881 8.22915764076 8.12683224896 8.39369896492 7.66355827757 11.23205792915 6.60433586698 8.77846830901 7.76140924028 9.53174760425 7.17395292515 7.78939501813 11.47869881967 6.69993725417 7.25312797772 7.29667187019 6.60484478267 14.56154773611 6.45306741656 283.297019799565 6.62549828365 36.08531665265 10.70685604612 40.36103735354 7.17950330856 8.35677553627 7.39578825124 0 6.00464840306 50.88973760185 8.27793856145 7.23671801412 7.02901605832 7.65127644502 11.394392071 15.93725659376 11.29805172242 8.47903875317 14.99574121801 6.17943452655 7.11980815116 8.02664311818 7.47691121979 9.93233482887 6.74253531553 6.8641696637 6.90615418287 8.57676299091 7.75561363456 8.23793205236 7.34902033926 7.78386484111 3.3598702702742 3.8616491391911 8.58531713677 9.32109659613 6.92198227016 8.81335470014 7.13813175796 8.75857208757 7.04754463893 7.02489999817 7.815926322 8.08923551729 7.96567311789 8.29003733941 8.46879122149 11.36369016616 8.40735223289 7.61896042824 7.12690190731 8.70108564453 6.90399245731 9.96264762482 8.44838394573 7.00206718654 47.82271048925 9.63841301733 9.93235703081 6.39229875609001 7.40606696231 7.89039349023 7.15407276423 20.27683515678 7.79334127069 9.36900406604 1707.57880418873 7.16189239321 7.04889347977 8.94171042587 7.76902531436 6.81022983205001 6.63006478295 7.30529332271 7.53977597583 8.07083597297 7.19749918714 
NANEQ      5.74157460867 140599212.610494 6109.78731667016 4.82562400175 6.94751573265 12.16318631865 7.77704276373 5.7978353892 4.43614828599 6.24376298461 61587425.4215508 6.50616442381 217391736.43632 12411.4418831575 7.55384234728 1.88349974225651 8.02592660079 72.32998387506 5.65972660467 5.19672708408 5.63470744895 81268632.050487 8.90091380656 30342.801387071 111367516.699297 4.46161844239 5.41969999701 8.2602728734 5.03756899418 18392190.9788735 267224363.579609 6.38871242872 11.38605499078 5.5108524488 5.63857782237 16187291.7464026 9.97604117332 30876.3943092045 5.51386685215 90.06981598083 1.86126589937312 2268849.68504641 47617665.2687611 8.15383114016 5.22768277862 11.13553799146 28.64171043792 6.37724562749 4.05938919073 8424.03194752294 8.04210386216 306.689237337957 6.20485619792 6.41562259045 5.97060630247 7.76288494801 6.96810985418 11.58226783749 23.21059185875 5.59298119191 15911.8888143315 6.90820203904 6.65594275274 12231.2585199339 4.54632782288 10.5008648256 7.23515313955 1.8746783111567 55.91986980657 5.08792752485 5.04756348301 458.843435443601 7.99925461681 2699.28798209275 4.47312018682 5.40472032755 5.37964771679 3197.89697447839 79066752.8526685 14909.7676393083 9.47206434242 6.69599154545 7.43430258649 8.01664688689 6.93525092234 6.22507565199 20.59273800499 14.02525826435 7.8902529436 7.70613381383 9.66503647809 7.51825445179 6.74642756044 7.43199468795 6.50897818369 16.25478030512 856.780832862515 13.43384780471 12.18924974891 5.47808274525 7.70094014517 6.10919454006 6.00464840306 0 2252007.8446518 153654799.904059 6.41165750158 6.03550118638 76806689.1484102 8.31829398004 12.89482342804 14494.670199345 5.07266832514 5.07473635227 1.78216961335918 13.26988088283 2223878.11811753 128876553.894869 18.6157033433 6.78685959803 5.91243787734 6.56032882272 7.69057512741 11703.6700818052 528.07236863195 5.38833457678 97.13504261457 1273.80914738708 1.79599135054972 1.97460582535081 1160.71898104835 189094827.580989 5.26641633668 6.04696443282 4.5646581567 154.339445764347 306.656807023511 1051.88703970641 5.43020050911 7.34539825815 4.61582923796 124422232.975413 19.96903032458 34208.2888501183 15865.1974476189 19514.6376848452 138.628222425481 5.54127274154 6.55162490674 6.14969336264 27335.3600958812 227.234107703565 6.57387346697 7.49783734315 31.94616081133 6.49107503682 6.31242890611 37.62756760042 71.4166257526 25.63124369392 477.747544036356 12.98028185694 7.78968600398 40.27143443443 10.27090476429 10.98812652875 5.511458839 25884.7438355307 5.51243366706 5.96628729268 5.36593019814 5.61988954014 
NATTJ      10.47501121553 9.6816735757 5.91180137357 4.68620220586 4.79520904243 320.4865803444 7.1670775931 7.08828859022 6.47666170083 3.06341994892654 6.31843329263 4.58829828119 7.89508687222 2.98197848966195 9.48814571444 3.8704940042811 18.38300081545 7.34110035986 6.20834951952 5.91288629095 2.53132808852655 3.35762107373926 2.56904075011109 4.38411191684 5.72816087615 5.14296882391 5.2326847849 6.59176802483 6.43184733284 7.06220324099 6.67613776891 4.84772870765 8.91811367427 6.92670478248 4.30046903506 5.97267220892 8.66049856393 3.4523532764361 3.34899216303739 3.85178665448972 3.95816617977972 4.03777964588002 4.36206731487 4.22811366944 6.36147789676 6.99121414287 7.21378961897 7.60965783996 6.0025986496 6.32377926501 6.61769482377 5.23922303996 4.17812874501 4.01217612724002 5.64395411345 2.75905890202676 2.66264052157242 2.75445618277658 10.75411661021 6.25197016814 3.54404133240949 7.28637804854 6.97282755218 6.01545729814 7.04111556206 4.57303492854 6.03305524387 4.72925098859 3.93843895072 6.63761755567 6.824521438 4.3445611223 5.61260629961 5.6560856466 4.23222445897 4.14098704881 4.6202787409 4.23322961011 4.26246785083 4.2605545117 3.82479255675118 7.6385508235 8.04804837031 22.67093777762 9.81384126335 7.65224916213 7.19197663249 9.23348266469 6.39517504691 6.12543880607 7.79544165606 10.904508564 11.36508481456 7.86414649165 9.84761865632 7.04771495062 8.00341004318 7.03096422499 8.9544295598 4.2831585551 7.91583502799 4.99573135543 50.88973760185 2252007.8446518 0 8.75404890082 6.11460439034 6.18382218701 6.52813738176 7.19567843912 8.18032003081 7.23613039904 4.48396446229 4.34037606455 4.69796089349 7.41462136802 7.51883429397 6.37515370876 2.76127192875922 6.62047280928 8.07610343939 4.50055117648 6.67028587842 6.49795712461 4.46848194237 6.17423413391 6.17306831033 6.84255392316 7.29301813735 6.38989343394 6.36153865369 7.45342014114 6.71199656923 7.97104516734 6.71403901888 6.04290435163 6.05804612616 4.70360390765 4.61847165915 3.95766549559 7.09539892188 3.81558748433 3.59110057914 3.63163272849 4.41457739298 4.5718607721 4.45859818806 5.50187601842 5.23567314077 4.94692837009 5.97372397283 31.00935727357 8.12804033284 10.24294038713 6.15757574795 4.67750987492 3.23062485604723 3.28531776838291 7.89343717252 17.14954137016 3.16646496609214 15.39622692565 7.17381136797 261.5013237539 2870.49614744693 6.09893374658 4.95683024151 4.49603999922 7.21179922123 6.5890690433 5.33056962927 5.82803859682 
NAUPA      7.38475500336 7.23021959266 7.37749635205 6.15863912382 8.302898401 25.4570157193 7.34274975611 6.90457497001 8.00803559488 7.89735001939 7.58358813768 6.1111144862 7.6442904493 7.60607321688 7.9946196628 6.25429225071 9.33823016912 6.01455928005 6.77054769035 7.94690514855 7.48596974876001 6.87144543494 7.44739069095 7.58986147393 6.08833103448 5.60943413943 6.31069893753 7.28160137388 8.47441922839 4.79085742283 4.5076709954 6.08836442268 6.85495014968 7.92635950898 6.22830145144 9.80223785361 9.00734133403 7.18649643478 6.47753119332 7.18359963067 8.3249585123 6.47814550515 6.73429683794 6.34046608489 6.62346043559 5.57386866124 5.23449083012 8.21427841448 9.17458195788 7.84525155295 6.72643535379 7.3331321488 5.79031505937 5.81263668161 5.97380718256 7.93254420593 8.55720540159 7.74667447352 9.83236024312 7.37680239079 6.8907324172 42.74696775621 5.99209352532 6.06887692245 7.34018229403 9.44181340141 6.08863517263 9.08278963173 6.23633273122 14.69169230055 8.52665935284 7.50332282388 7.49077770721 8.10645582929 6.72224926418 8.38767192092 7.06750873488 6.80927090098 6.73561070338 6.72624757505 7.16141857346 7.67650398687 6.68196175264 8.74204965487 26.18353305114 6.7327400323 6.76620348513 7.98266718746 9.54911579781 7.74601224967 14.84067523664 21.86903287445 8.68616272875 8.73948849781 12.00633867244 14.32411142679 37.6597936108 10.00360170282 7.74217879921 6.97735875462 7.89725339261 6.09212813002 8.27793856145 153654799.904059 8.75404890082 0 6.74439871147 6.34734632645 6.02561005756 7.68539323994 48.38604725547 7.14045778596 6.2025070266 6.37680466675 9.18203318414 7.41648796341 7.15385428161 9.59986999436 7.14645859736 9.45896905838999 7.25871229626 6.10651424806 7.80904243246 7.38173227012 7.49693599246 8.4945906838 9.91513963541 7.85431625229 7.73819654939 7.14551145713001 7.46295903784 8.7594016068 7.36303542025 6.5490128122 6.47679067971 6.66811353804 6.66178347891 8.79131031792 7.85642368629 6.45875429433 9.47753559544 6.18274597116 7.68504460361 7.67778821571 6.10975876467 6.82962019373 7.44789053131 6.02498022434 5.92463107412 6.83408209442 5.67340922296 81.76975074861 6.41266115515 6.0664284205 27.0330495317 7.4565993283 8.18473523627 7.95038333113 7.95362655067999 6.09992067921 7.82774013822 5.9749228174 63.65487650452 10.4408151287 1392.13512761091 8.31819022264 6.84192540448 9.56083471626 7.59417055046 7.08739391423 6.57266053413 6.91587645856 
NEIMG      6.98779262915 8.11497222285999 6.24639422773 5.48187072438 7.40062905691 10.61859738511 6.19081582099 6.48138158833 6.67739442986 6.23965221326 5.98253799582 6.14475327069 7.82462037971 6.91398191036 7.28593407502 6.16111167019 7.42494677055 8.00878876643 6.4644299805 6.94665900635 5.94199647709 6.70003995945 6.27854852755 6.216230575 6.28365356132 6.28114689707 6.18125618573 5.92788230011 7.30948357397 7.42352941407 6.32446799212 6.83926905207 6.93829310371 6.58668425173 6.5853674436 6.1646003805 9.75275461093 6.35225534421 6.46355242067001 6.46451597488 5.18792272666 6.50041149105 6.20048980131 7.12445828445 6.20126551548 5.84783161575 5.71728410439 7.73661226905 7.0398393045 6.39594936032 6.07579359392 7.10964863261 6.59366215509 6.36321003401 6.48585644933 6.30919784172 6.73533759056 6.53740613028 12.85669432932 6.26456216512 6.87978185636999 18.41951713305 7.99879497224 6.12290673151 6.37481363115 7.2575864285 5.54204484411 9.87701171760999 6.58949386546 5.66218237039 5.62792719919 14.74055814805 6.61057411349 6.67255843244 6.46896682588 5.96899287057 6.63692762782 6.82560463858 6.84648624888 6.8169608845 7.0407009354 7.1352966861 9.88893911566 18.91674585267 7.2668819736 1235.02713976653 6.8641052207 18.4876197774 5.92891245916 6.22375045693 7.56728870379 37.11136413858 412.453396931003 6.87201175608 26.58950462767 10.6331406239 10.05947617785 9.90339915536 12.97377427571 7.12959760541 7.25299190882 6.09143945516 7.23671801412 6.41165750158 6.11460439034 6.74439871147 0 0.68165367804638 8.19952671929 8.37412051353999 16.3269997822 167.86545255379 7.81814994122 7.8901067699 7.38035751535 7.36097985454 6.73109285838 7.55575871898 6.44221242475 8.02985974099 6.87971002726 6.02619962544 6.9952298394 7.07190850567 6.93367778402 7.15783898185 6.72166024907 7.38731525809 6.8200565408 6.33208221302 6.74266762161 6.13423474404 6.12454985786 6.59589928992 7.17071290531 9.06180655793 12.37770996784 5.74631504361 6.46248197006 6.07711581445 7.48601273483 7.39235206197 8.30229752562 7.5853281628 6.36518455001 6.4312555505 6.30317138592 6.64359611685 6.30781103048 5.87757102284 6.7836599219 8.17004446579 122.290218195456 10.8001226601 11.93691835557 6.14493197801 7.05468486711 9.73808255466 6.67436995244 27.59007429099 8.01009017107 7.62293250453 7.53211945825 7.24166775819 7.61669117228 8.36403298814 6.78777087719 6.42486953455 6.91415639844 6.83238503723 6.75271872849 7.0574081431 
NEIML      6.97185765837 7.71627146139 6.14885545546 5.58842311845 6.83726676747 122.10311943327 6.68396155437 6.77128736138 6.11601160216 6.55086451159 6.37306244992 6.65808159306 7.79383664206 6.73766203829 8.94382240691 5.93324675396 6.84691324098 120.46321475196 6.52700953596 6.67211262969 5.98983367444 6.54197068941 5.92546934553 6.30318964999 5.45155514601 6.17192682259 6.35021555801 5.55276092148 6.5995461819 7.45776974205 6.38074340297 6.78039946043 6.51182650699 6.64310204273 6.50414781122 6.10840683886 1157.55229532415 6.62137487853 6.13635663442 7.17687840389 6.2701651475 6.40265838777 6.04258843378001 6.74318965494 6.05922685474 6.69820850036 6.90921771879 7.17561168575 7.12713740827 6.56755563454 6.27089437562 6.18958230406 6.52483204906 5.98898667794 6.03054798649 6.09895454629001 6.29707335945 6.36413494652 12.26162139978 6.16177222776 6.36012704624 15.50683300593 8.22934683924 6.07310416975 6.47817456599 6.63482855125 6.10563325832 768.839909213909 7.1687202277 5.58334795128 5.66869744566 50.80739478551 6.48374100575 6.50648357794 6.61220674031 5.94182995651 6.55492324559 6.61168368997 6.64164500552 6.54874167601 6.57977445234 6.81207857136 107.41383593922 16.28656070295 7.44337625536 7.56127229216 5.54879148015 74.34557288395 6.35293073656 6.18467831921 7.25167548444 40.57392911797 1343.26720853169 7.85313650116 67.40552263162 3480.77921474624 6.29532122633 9.27342491063 7.34608840007 7.12618048276 7.25452695015 5.78846625076 7.02901605832 6.03550118638 6.18382218701 6.34734632645 0.68165367804638 0 7.63038021081 10.10868625809 7.70601269646 2371.09740176555 7.86209144598 7.40498341609 7.44030484197 7.13469335563 6.59350059998 7.98127677174 6.60324602935 7.46648443332 7.0065137367 6.27472072353 6.9536899713 6.90638069707 6.67760976592 6.96970281539 6.10546734738 6.729000785 6.54996409874 6.32178193928 6.53320898664 6.65403654101 6.26263249769 5.95742805655 6.46367695446 7.75936942222 7.46109447617 5.83317226808 6.42118392723 6.11794093744 7.15209078218 7.71393813562 8.0388008968 7.44028971622 6.34413932435 6.17329743453 6.16799254409 6.31110593655 6.37712859734 6.23678930606 6.54495585771 7.98353259186 8.3995845409 8.88279990202 21.04176215708 6.17286805639 6.88081859903 9.21172193611001 6.90220701934 7.39575072439 6.99003241687 6.48009022668 7.4473261407 7.50966849028 7.99832453686 7.42220515532 6.10960385872 6.05792040166 6.69730392482 6.96560096706 6.96823622417 7.39995043427 
NITEC      7.45712975753 7.03252510405 7.80058697226 7.35752441301 8.25139924671 8.72329308073 8.54755092177 7.97113637995 6.63637123368 7.50280474201 9.72815488315 8.40480684588 7.75180252804 7.74362879212 12.04676104581 7.30701265922 7.38452550194 7.08008590117 7.73234462337 8.70343942203 7.41690543755 8.38540963067 7.47138481035 9.24653201146999 6.50105466057 7.05670991343 6.55167573288 8.16789813665 11.7573380343 6.99178705303 11.45319532328 7.96402359763 9.29500982297 9.0335196243 7.2922393292 21.42693335342 7.96159962375 6.90075992209 6.83438320836 7.60265815725 6.54567169549 8.5364979626 9.36748626009 7.78904051567 7.38663437981 7.33513239027 7.39454632712 9.92340438969 5.60714869407 9.23162955463 8.2980005252 6.29273711649 6.77484469568 6.88260727524 7.84734271468 8.29213332545 7.55145920572 7.12712851487 9.3031225886 8.43465200799 9.4358693937 10.7808046812 9.50400532361 6.50588327992 7.80126066945 15.42568458297 6.49790001536 12.42004613504 7.51303365735 8.43232308519 7.33266499717 32.63771954045 12.67438249656 11.08249065432 5.84556431096 5.97536198219 5.85364924982 7.31194314382 7.25216733073 7.2655081484 9.53693735675 6.77846214274 10.91332273437 7.11937880644 14.62030385197 7.15018561808 483.960295256982 51.12953098227 7.35812243402 7.61016575445 9.20093785164 9.35597020172 17.63425489316 7.01181156101 7.76981837991 216.22691712891 9.68002260224999 102.55249151899 653.125338781656 7.7205491413 9.12913561534 7.44477911813 7.65127644502 76806689.1484102 6.52813738176 6.02561005756 8.19952671929 7.63038021081 0 4.13460908283 6.74845870546 16.17525930345 8.08219997063 8.78583259348 7.73865227351 6.93171507245 7.93748110216 6.52256119415 12.94040349827 7.18983489162 7.04669229475 6.63510567371 7.29815810891 7.60658383392 6.9004289203 9.92865421117 27.18154033304 7.75267061547 6.83799691955 7.52872100193 7.88819845657 7.02113552435 9.62077557718 7.9712110648 9.11548356013 8.18782840974 7.98815904123 6.44638465562 9.48901800347 11.92141857468 7.86914311299 9.13537886236 6.98791047473 8.21962275176 7.06810517385 7.41124203193 6.81054377549 6.83881250942 7.65824932522 7.63956614577 8.8049553176 6.33033516628 9.13409395315 10.45695049703 9.11096642827 7.85173799808 6.95521577418 6.61796103938 7.31237915154001 7.94345315717 6.79588179766 8.02837750566 18.18421213129 112.287710066191 10.17572614408 10.64095188227 7.18046760456 6.74545759273 9.43470569475 7.64831142046 9.17659010135 7.9401264692 
NITEU      7.49173713273 9.1104689874 11.67917124874 6.69536299159 6.22765855006 7.10343538289 14.30712821882 9.27036588556 7.7299825073 6.15707265969 10.78621572885 7.21980821009 19.99863025735 6.8314921293 281.43962333811 6.83675261261 173.723278752314 12.93407971609 7.10276568628 9.54256056563 7.76112171172 6.26335567489 7.23431937936 7.55766114633 8.44989803424 7.54930155183 8.27500094968 8.67322907133 7.08696246959 7.61958374965 7.1063622134 7.97739643149 7.06971212925 8.02478367503 7.94018512531 10.29912982287 7.06678564495 7.06177435108 5.5837503625 6.51541822039 6.49763083597 6.5430439508 6.13915547621 6.22111376468 6.30349382707 7.47503243425 6.45671910737 7.8930619836 8.23789158217 7.20592326556 7.62004564199 5.6898697115 6.56614036959 6.43605749834 7.85197242585 7.24136510559001 7.39939863689 7.18216687945 7.67225067137 8.70690099233 5.67555452604 8.08124272178 7.46905012255 8.17184695843 9.0950251283 7.72548889622 7.90316984726 108.48455846029 7.49711340531 7.21502021382 7.75882169559 9.27526140109 7.422510767 7.38385123834 7.12265745332 6.40463991734 7.69446746675 7.02678508281 6.94213358442 6.64123672334 6.97197635464 8.42609802796 7.45593029085 6.6836260035 10.1375658147 9.83193117457 10.69286702111 109.666225650311 23.62720722149 9.44550644961 9.29541530444 7.10944820219 6.60886197008 7.46953055417 41.16468256758 8.18274696726001 12.6354762144 22.11301689806 9.39772298225 6.48011141461 7.45996685321 7.50710835281 11.394392071 8.31829398004 7.19567843912 7.68539323994 8.37412051353999 10.10868625809 4.13460908283 0 11.48955467942 12.01340718068 5.89719687874 6.10800932155 6.48062947539 8.40274269504 7.68010450338 7.06792367465 6.32800167065 11.74490094773 7.2780452772 6.5200682101 7.35365474102 6.97038538027 6.99871445549 10.62983857176 13.1229954889 8.64741740128 9.35359786779 8.17387877106 10.466862911 6.26040660612 9.12010182507 8.92876741217 8.64579934105 5.76828544288 6.73157844406 7.77283993404 7.00908501974 7.63026534401 6.92802497304 6.63051437983001 6.43008180925 6.26060664361 7.16896545494 6.53802783242 6.75581818813 6.3695522199 6.59603585552 6.36859542822 7.5414109173 5487.1144793033 7.41906458418 7.59660193772 5.81659499416 6.72438615391 6.81223899227 6.35233500885 10.75615674757 9.76256891097 6.97441719254 12.43740020536 21.49174402988 13.3990358901 6.28713560231 11.54038270146 9.47662932569 6.22059880099 10.17138099911 9.60953014706 118.89142450819 6.94550490003 
NITGG      22.86321696224 366.734324631279 8.81101074361 7.23387169726 7.48907964659 18.00872760553 413.36720391011 15.48938579049 323.016838568539 50.26730858008 11.62523450725 11.5163822123 13.80197566006 14.97272364141 10.61462551516 11.45689787426 8.26544820815 16.7075886239 13.31493406124 6.3283338544 20.91993606035 6095.26985770888 18.4549207331 424.419093732364 8.02503865234 8.01704865581 7.48547389315 10.68061916433 8.72208126293 12.67686266879 6.48407684294 32.64616741622 6.82402428702 17.57989282827 8.4654868343 9.80471155293 6.23185869109 11.37330269714 8.95536644864 6.98566344064 48.51452077694 1869.4010021052 10.0736519014 14.6416080269 19.18971318384 7.95534248993 9.98958168793001 16.46886671579 6.69235985658 335.42858736049 9.53080032647 6.21049174413 9.32038270155 7.41686241083 6.14408350331 8.04376840751 7.42572735368 13.60090809416 14.66423895421 13.53179412889 6.10233609811 9.16733493683 8.42177251235 6.2638706814 6.364856094 8.74995014255 13.31943149578 6.73649741374 9.40380315677 10.38564488174 6.67621209715 440.577668255316 433.609177829264 13.43800978641 28.04464170671 9.98162058689 25.03228701512 5.92994778008 6.21721075263 6.41788053137 6.79735872512 8.49757801898 12.6101484326 10.58313480857 9.05445639439 9.82286114188 10.66859902395 13.64190663664 33.31592128447 6.29045350713 6.54878376119 13.74425069217 10.12735327768 10.26239314534 7.43519189648 6.70703931146 7.11822064767 7.47132879457 8.639067997 8.0832668014 32.81560671876 8.99096710548 15.93725659376 12.89482342804 8.18032003081 48.38604725547 16.3269997822 7.70601269646 6.74845870546 11.48955467942 0 5.34850987125 9.01264460402 20.15637897934 11.0473061751 10.09825030521 11.06625465167 11.11562268063 18.06728398172 6.6986632059 7.21454161935 40.07323984715 7.06632328945 140.29047598873 9.5662361997 10.24116416325 11.4497582496 6.80480553155 25.01167975311 10.77841695069 7.32422601913 335.160468561739 61.04036932561 16.67824654483 7.7423836535 6.51117015505 7.49917086528 23.85410749372 8.71945244975 7.60817154015 7.02005195388 10.58785871293 6.83632168347 6.66342826742 116.23153467741 16.74923480414 9.05636199995 729.917802057293 399.04164770495 26.15319839305 12344.1032865286 10.94720214074 10.31316048293 9.2083236269 7.76090093158 25.0408040012 8175.24833952575 2856.24937338798 7.59423633484 6.59985398816 14.07853075592 6.91664488278 7.78224459536 11.56457349019 10.2110858447 12.31412088983 13.85379374542 6.60607751403 7.6302890653 274.98055224843 8.13622578137 8.25509895971 
NITMS      11.27073903006 11.50365214152 686.137258448506 9.89505097771 6.77135654066 18.68191828898 6.56178014415 45.6824464947 53.36935433447 9.07812073714 10.23202618358 9.96256879993 40.3531740664 14.47435263952 11.17589240474 2322.32493322528 13.25582422478 8.31291238402 8.49983138629 12.61325826621 125.25137685295 7.90880861027 10.62988619547 30.00122524958 6.88282373353 7.12210967506 38.3158843245 6.22039502991 7.24716405016 90.0682293909 422.73736869924 9.81119268583 7.13670270727 33.58851906479 1557.81997554819 71.2535762904081 3.61464509081 37.81561129679 5.79675980097 79.26846986173 91.37314436313 28.45781253458 17.89957239679 9.82457251263 6.97376739873 8.90539425386 49.80546115692 8.9852634031 6.69695025297 14.56220677112 6.96688396836 37.17724119349 6.69573384358 6.15634987306 9.65453593018 11.53949745617 869.4515426835 21.69470136803 41.57858502576 190.033208649474 5977.75606004296 9.47468332454 107.49124908115 1557.75615205201 13.40514507391 10.17886747652 18.90092918851 103.07921230759 6014.65364689678 6.39575170169 7.38266778111 266.216738439891 8.80880617446 46.15136761115 10.34587361744 20.55735670799 8.17700371531 6.41842233216 5.88534116212 6.01650766481 7.55037276046001 6.71398033568 50.88520768293 7.47329300237 8.25238460185 13.46082839758 8.47672788347 55.34570369343 23.70888749264 135.72420113528 8.00500883779 11.10095543883 8.806692936 7.51598529285 6.82800792524 11.4207435817 7.07258904727 7.84056627102 6.71527620887 10.27694285874 9.32789564105 13.43496438026 11.29805172242 14494.670199345 7.23613039904 7.14045778596 167.86545255379 2371.09740176555 16.17525930345 12.01340718068 5.34850987125 0 92.51488534257 144.38307874034 7.88119728002 7.99515911234 9.69664797644 7.3010750559 7.37037223307 10.07480383179 7.82406717347 7.92002562468 6.46028482495 6.4991154392 8.29759268589 6.89301563062 86.64525294755 7.05490049221 8.10258235539 15.56247645231 7.15358442391 546.383516734053 6.70048736847 7.42954029811 7.5346706802 10.46970046277 6.87938968981 8.20857852183 118.80651964213 7.63834752116 10.54060805541 4669.1721611122 541.663928841916 13514.7651486507 9.03186834548 2946.92268537799 8.96385016785 16.51274027316 9.20478300921 7.06009014827 6.12314392095 38.35901502123 7.57117187905 7.91564368487 6.84673703465 7.22188449465 5477.490387486 13004.090370788 8.08356517836 6.17947297742 120.95449069991 6.25849155487 5.85274195215 7.01199724345 6.8380546028 7.59170483927 7.87408229736 7.29223235444 8.70791197657 7.48052571062 7.06441828177 6.99797710461 
NOCCG      8.21845891796 8.64843721174 7.33664292820001 5.16332818464 5.96409956301 6.84599104156 9.26612087296 9.05058105702 8.25434394183 5.34895549041 7.96593323286 4.19515365737 7.52465987103 4.89005536654 47.93669090493 3.49943935740148 6.23538558483 7.55910680654001 7.62827732924 8.08091776078 5.12412303088 5.14484884516 5.16420328498 4.27705597183 5.48251262432 4.8506552255 4.89035938462 8.8414771964 7.63567742357 7.36275099141 7.42019243316 4.89769019936 7.58617310989 10.10077767939 3.83268511619228 8.66192274113 7.87844940055 4.40947866696 4.45759148562 4.36313040308 4.88309645519 2.0267617903379 2.52224291188221 1.98754596727519 8.54714540548 9337.7889275142 7.06918479992 9.33372954198 6.29142612401 7.82007621235 7.68779301881 5.96656508627 4.03933863413002 3.67328780109 4.97076139569 5.50840769992 5.32621898163 5.38672286949 8.26548025978 11.19515518143 4.44243233827 8.59962522957 7.1679205949 6.49870262512 8.16367817774 3.40152145045595 6.66505178934 5.9639434791 4.75091172076 7.2733651847 8.77125795435 6.80215240242 12.39543660722 11.51694085329 5.99948882393 5.76039275669 6.31037096354 5.5201732726 5.59046211605 5.6379134887 5.27776657458 6.97400813756 195.37711883311 7.85942252455 7.35919350539 7.54293702258 11.99558580761 7.24941282945 13327.2813934412 7.51967351824 7.57364425028 7.35270204523 21.2721905184 7.34377575975 7.41623032212 9.80299829855 21.26638098163 28.25490843161 8.85263686378 3.39269204019278 7.70068753399 4.51511634342 8.47903875317 5.07266832514 4.48396446229 6.2025070266 7.81814994122 7.86209144598 8.08219997063 5.89719687874 9.01264460402 92.51488534257 0 0.805140231771988 4.29687613263 6.5394553864 7.61237737409 7.59854100408 5.39944342109 6.42448239354 7.39660955479 4.27791887909 6.4632180939 6.8546442854 4.36620244979 9.14667218759 8.84637219097 8.63432653943 7.41201235405 9.55839628171 9.27732206317 9.37481362772 16.05725269994 8.93746489381 7.13575717588 5.21297127536 5.55786085733 5.39161603691 3.77894407844 3.71437511392 7.24060579617 5.37154842119 5.30368898905 5.36717252101 4.16302695599 4.2047229929 4.28786446342 5.7020432828 5.62041625969 4.32016741327 6.33843896229 85.61608620923 12.81018870515 20.44235244021 8.40212430422 3.72515514987 4.95588284539 4.8267044614 9.20670695235 6.63227112881 4.83451715996 6.3346863874 8.95600619577 8.93188542971 7.81171164711 85.39409329071 6.33343576149 5.33083300634 9.50510376619 8.66586229685 7.45281152507 9.44093814433 
NOCFA      6.73895362079 7.14688765041999 7.86051706301 5.07394590673 6.49377085001 7.36679748574 9.44156890758999 8.25168035425 8.174059614 5.34046453329 9.97916399343999 4.31633173563 7.49788517849 4.96717060562 23.0973190968 3.48439629519559 6.21257388308 6.75781177419 10.64960334802 8.2301227515 5.16333336344 5.43940279933 5.51557965129 4.37086511741 5.52652594383 4.72875660898 5.0414813641 9.52611551087 8.03586387966001 6.92078319309 7.05112000314 4.92968152061 7.4172980549 9.17219693246 3.87204573518118 9.42296640522 176.84000491721 4.41720722886 4.29319785314 4.37092853054 4.73654782358 2.01971638954673 2.58513468155793 1.84367724068111 8.31730955698 17.60497145535 6.8438357974 10.23694817304 6.12326003059 7.21515904593 7.12005174221 6.58051670773 4.13740591654 3.82213998111 4.90549812483 5.67311132969 5.48078400128 5.67101811473 8.97619592826 11.39298296892 4.35454949164 9.47158932343 6.80230382976 6.93621414229 8.5830850053 3.72121027899 6.7392029528 7.07648048166 4.61521314762 8.30740883047 9.67954399711 7.11847591548 7.91424943862 8.12614426914 5.95579578078 5.53429553369 6.76407609282 5.47258279613 5.53487446964 5.5396756753 5.19521619503 7.40777149073 10.29779167999 8.42366393857 7.65350715599 8.03415539855 7.63417335964 119.34591075852 295.980048440619 7.09688085807 7.81538139898 9.83051799182 10.39621749014 7.97725198518 6.85136318438 9.93967178058 193.201312227441 411.70096953129 8.22595683418 3.50400441413612 7.29972706619 4.63989006854 14.99574121801 5.07473635227 4.34037606455 6.37680466675 7.8901067699 7.40498341609 8.78583259348 6.10800932155 20.15637897934 144.38307874034 0.805140231771988 0 4.53839679486 6.61254960583 8.19487993727 7.67116787292 5.47807404944 7.07340445535 7.61803387808 4.48738100252 6.16692441301 6.59231380668 4.42363417946 7.66018216884 11.29066703851 8.76874835671 7.79466892876 7.93982245106 7.32244106971 8.41064284214 9.25960906486 8.42261043184 7.0977217021 5.40017653581 5.56256191386 5.4878714593 3.86321372214118 3.73316082002 7.39772923444 5.70139427861 5.46233240751 5.55529638081 4.18504784684 4.3388028932 4.39430445827 5.83356106221 5.89055614341 4.37567139103 6.35536313853 9.2103090082 22.17136495038 33.35957420773 7.21005031869 3.64131657697 4.90818759462 4.91402529313 23.55136859812 7.81215982769 4.87985898114 6.42825787091 8.124972724 135.43040316526 7.89715502371 10.82672438544 6.62375050671 5.94536432709 8.87364843271 9.24838916377 7.18554478506 7.85098994441 
NOCSJ      8.87172410019 7.83826035538 8.18426006962 4.53940970421 5.39646526865 165.54618006208 7.35988183895 6.71436524829 7.77831132938 5.82515040942 7.49088235995 4.34782804245 9.16721383931 5.4498014535 14.89412423931 3.39010791837834 7.80485570146 6.51256929646 8.1442719986 8.61500829191 5.22089524732 5.03384735389 5.19101986669 3.54843245578 5.16271953621 4.64156023265 4.79280694918 8.64747354085 7.99437406727 12.43083151136 7.72686985434 4.74389590408 6.96637882178 7.37491196434 3.71404835792 8.2757593364 25.84505835202 5.32205704596 4.61663305006 5.7212694821 4.29372150398 3.33299146927486 3.36244743264553 3.31324606388653 6.93554720469 6.09313532748 6.99949995107 7.5514066999 6.5968630714 8.55131109562 7.44066568358 5.44193472656 4.11972818243 3.82149100732 4.6044511737 5.3215824388 5.11552172563 5.25116486144 8.27373597763 7.93808697885 4.17312517612 13.59574869316 6.59572439984 6.34627309429 6.63969587247 3.83153229954 7.80146749977 11.60439496608 4.86753166788 7.20905456205 7.45566780852 6.09973454002 6.52823672039 6.57528781298 5.79542781287 5.77375491982 5.7164790787 4.96950677951 4.91890829143 4.87498653059 6.18386632072 6.84658573017 4086.28117740236 10.40202912645 11.61659858876 7.11916359942 47.58203380375 139.15569347166 10.30779938259 8.58530482679 10.04222828856 7.93522649651 3994.74958812546 26.50560261789 7.57817493548 6.59121215826 6.92964248539 7.28750583721 9.00553450887 4.32850955832 7.67302730534 5.11187338002 6.17943452655 1.78216961335918 4.69796089349 9.18203318414 7.38035751535 7.44030484197 7.73865227351 6.48062947539 11.0473061751 7.88119728002 4.29687613263 4.53839679486 0 7.87447060771 10.96363885216 7.17962247197 5.30755630325 6.57581111996 7.45770074459 3.68645055344 6.88672484241 6.95576800232 3.8747446607 7.7107130538 8.514227923 7.82977661582 8.37771262798 7.89976719738 7.44137570016 8.38995637881 11.13794012814 8.16067021308 6.70930838374 6.29845863526 6.56952104597 5.60052828358 3.92450823731972 4.01777836137 7.00666858511 5.16824591436 5.19816981551 5.02173098657 3.93325146057972 4.03453729108004 3.97655372315 5.95422178722 6.20937136503 4.39496183048 5.78765620671 146.28667515192 12.99158959063 11.04903290264 12.27427937996 3.48099462992815 5.20158155221 5.21624287003 7.7620180184 7.6640625552 5.32667792188 9.13744601891 8.91422208683 30.31726659407 9.36078640212999 127.25549025243 7.35963682478 5.36696596514 8.67928552608 7.33110385699 8.87750777683 8.62129802512 
NOSA0      7.58096018543 8.05348210303 7.96503370857 7.71116680235 6.73900809143 6.49032389236 12.07943803592 8.92219533197 8.48526111826 7.87830098148 8.82524125727 7.37511855939 8.00061826074 7.28596173231 11.89466378697 8.23271441042 198.30041703445 7.56131153958 9.37315273605 6.71677488293 7.4148829484 6.91786041254 7.12772789182 8.34505739431 5.77227668594 6.97120005918 7.47952974392 8.98087742864 7.44633237511 7.26415942403 7.07805657489 7.9438271951 6.94565691631 8.13278664296 7.5559927398 8.61348583125 37.47524871612 6.63900501812 7.25880644914 7.66304946382 11.23473751912 7.64184605373 7.57417677242 7.34292595847 9.93075040556 6.57156903496 10.0043930006 8.76292741639 6.29164685129 8.85894871072999 9.05149572993 8.2864253307 7.64927930348 8.1156513182 6.12235425478 7.21540541155 7.74747229531 8.05623825479 8.5484875412 9.09969706854 7.03098080867 11.05189732825 8.93132000009 7.10072281198 7.45151269157 7.81360986636 17.97508115007 37.54983241642 6.56330404713 8.79566157426999 8.46677496453 10.76569087878 8.0015897568 8.83979924701 7.24133162607 6.81192650398 8.27352846028 6.59061649708 6.5313209064 6.68403236701 8.12911717859 10.52083632288 9.62879062097 8.53124395836 8.15172032493 7.28352172495 15.53912510927 7.59314762963 6.09526934362 6.98084141357 7.12548249982 6.76509645642 13.46426631721 7.86735762396 6.73304983854 11.96268429213 15.98299804337 11.99970116108 10.93302118666 7.35846383676 8.86235819251 8.23371485083 7.11980815116 13.26988088283 7.41462136802 7.41648796341 7.36097985454 7.13469335563 6.93171507245 8.40274269504 10.09825030521 7.99515911234 6.5394553864 6.61254960583 7.87447060771 0 6.90427778395 7.16457064638 7.61325350962 7.84561486851 7.42728064585 7.47890828817 8.23678275477 9.26498291666 6.35844036256 11.38110423015 7.81106757409 8.12882122305 6.83331960112 7.43665688662 6.69463429929 6.77300438213 8.40381424685 7.63908126981 7.33487304473 6.28876209176 6.49729879522 8.2530076355 8.16227252377 7.34921145391 8.40522319882 7.65196812816 7.79350520958 7.13362247404 6.52099407396 6.98444532849 7.13597433993 7.02903839434 6.90122739276 7.22282140297 7.50103622473 11.42975646428 11.99061000299 50.2322814275 227.68687785579 6.99416118285 7.31677576119 7.30686842387 7.72412049965 10.86671630766 7.15248602315 14.04072211941 9.3389995184 8.68030751544 6.69148455978 9.78463589216 8.27811909263 12.95059680867 8.52381648914 10.97786240535 7.45964291125 9.29507012422 
NOSP7      8.12708081878 10.27323088033 6.8766719912 6.97994548799 7.56406498449 8.14498364239 7.67730913048 7.53389951897 7.53337230463 7.43594133007 7.57682907365 7.3472612035 8.83579912415 6.59995152673 10.65725456255 8.11273647663 83.09864798975 7.66941222228 11.49141710887 8.26227022357 7.48096564251 7.80929673087 7.33895769022 7.08532455582 7.43214742104 7.05030575619 6.81622160809 8.5043705626 10.90306308907 7.07011842844 6.52473214692 6.86408562799 10.77220106122 9.21716883805 8.76542211162 7.2718178403 6.23445584669 8.18709797088 8.66115353489 9.72217853718 7.42372447401 6.59682384534 7.2616009428 7.07468866296 6.96782293195 8.44620284202 6.21961662707 7.22938685382 6.66962938442 8.07173476662 7.33670768363 7.13576207826 8.17524383472 8.03283743737 6.78853483956 8.35123959513 8.36145890221 7.9080929071 9.10955604919 8.52801149244 8.25012042420999 27.4043626411 8.80070345944 6.59160786389 7.50074604177 8.23377550856 7.07266866772 10.45239016313 6.33418359564 7.16740599792 7.05625347925 7.8851202158 6.90770339145 7.03096784993 5.88288171742 6.24221043939 6.15897315418 6.70858583328 6.84632651774 6.87582786661 7.64737310712 9.5800343954 16.25998993771 15.26547532569 22.69287846783 8.89085428769 7.83133952844 8.49119678242 20.74754770593 7.07266834118 9.73480846337 8.97685188825 11.2310922094 10.20964018895 8.13399775617 7.7573046452 8.38927878633 19.54135908563 6.5778242934 7.29062998041 13.20719089136 8.27156051175 8.02664311818 2223878.11811753 7.51883429397 7.15385428161 6.73109285838 6.59350059998 7.93748110216 7.68010450338 11.06625465167 9.69664797644 7.61237737409 8.19487993727 10.96363885216 6.90427778395 0 7.32723143033 7.88406670427 8.18734519984999 6.30989587882 7.551000294 6.72408042348 6.89749166334 8.75189018256999 7.28850731314 7.58722481433 8.0488673223 7.3606943776 8.06460427352 9.1143665303 8.59894115994 7.56844699635 8.99613706901 7.08397962597 5.46552397713 5.56724927301 7.4813422082 6.67740777915 7.29240934468001 7.17155998463 13.10503631675 7.61328514754 9.20226509004 6.86163946205 7.30900416669 7.7428779588 7.43957077228 7.37160357461 7.20268140605 8.59213281799 8.04332649508 13.34751787496 8.55713320317 7.35217819714 6.62817229032 29.87182910625 11.63598943782 8.49923802646 15.66118039262 8.14474775169 109.762162665991 6.95887654507 7.21446603693 9.86657818635 7.9803056569 7.08411531513 6.90549263697 7.56667496563 8.27690519479 8.87831843803 8.83184657866 
NOSS1      6.77175003715 10.23812918359 7.16881036703 7.03720427753 7.50789398722 9.94803645899 9.90078229862 7.81937876949 7.03690118261 7.48222038067 7.92558569676 8.22679804977 3.31123752751271 6.43039164536 7.93276684511 6.26135193787 11.02269475762 7.31333564995 9.36663854875 8.06122456214 7.38024234594 7.2827751909 7.54562311108 7.13431725462 6.0437201367 5.91200736954 5.54898010733 8.61494185073 8.37846283041 19.9288987438 7.4578112289 7.70008779082 7.31868042698 8.3206003228 6.81957801216 7.34169763078 9.46516491685 5.99338891432 6.57219841734 7.06310956445 6.42425405089 6.99645670638 6.54544718545 6.85251176184 8.11104871152 7.18319101386 7.94028055124 8.23696239467 5.85901664128 7.40742729845 7.96910798003 6.50147231808 7.57712089539 7.75800935345 6.75917841536 6.54618696925 6.49629946557001 6.67543249048 7.94447483474 8.03232114716 6.91604799851 7.75742960794 7.19001483708 6.84252274956 7.86558730746 7.73344955233 6.04630068234 67.6044334079 7.13131498222 6.06082517839 6.39566910618 10.45326757733 7.42308282017 7.52996038418 6.37287396999 7.02338444724 6.30878171097 6.05286018374 6.06333251152 6.10358524299 7.99660231512 16.78027674287 6774.24597757644 8.66959237712 8.36499692188 7.7468699839 11.51903725107 7.59491938966 8.54540790915 9.1349663971 7.94391263402 8.73992918195001 89.09570847117 8.84847608499 46.72703868022 46.50690354864 9.80643006403 18.2443341074 9.87338780704 8.38901715525 8.21381500991 7.46756730185 7.47691121979 128876553.894869 6.37515370876 9.59986999436 7.55575871898 7.98127677174 6.52256119415 7.06792367465 11.11562268063 7.3010750559 7.59854100408 7.67116787292 7.17962247197 7.16457064638 7.32723143033 0 6.19512707374 7.4711879791 6.93273938294 6.33333690102 8.57982510263001 8.99832884115 7.34972104907 8.01853825486 7.90773368125 8.49797666804 8.92686729887 7.11550941629 6.99114924708 7.49273279479 9.32989443243 8.28861818482 7.43580970943 7.31045382916 7.55770125649 7.24516873163 6.85106256341 7.28708118295 7.36451439896 7.31248088072 6.66719770134 7.23776165957 9.00783468423 7.52577142386 7.73844039911 6.29902409134 7.13037647014 7.27683769924 6.84129168072 45.76016429404 14.30541804619 26.83376044513 7.6989819673 7.1891386104 6.66757619182 6.89202588967 10.04900856958 7.19999100235 7.09083146435 14.68976290234 6.02576816715 7.99126909542 7.45159233141 48.79914223326 8.01062363122 6.60852617586 8.25421522902 7.6030632809 6.92548961268 7.69422119814 
OCEIH      10.48274863323 8.30747736605 6.6349797795 5.22408161195 5.22128686409 6.30760653842 7.70311491363 7.50978951596 6.87096654265 2.96918777745476 7.60723260472 5.55954629426 7.75567569799 2.21986103115779 62.98951665825 4.26252630383 12.16436401197 7.36786683359 6.33957442061 6.18723621465 1.63361274850217 2.83430330063351 1.70002832934943 4.91342142133 6.18055542905 5.23827486423 5.71509931746 7.17048632498 5.84155748805 7.55132599245 9.30623471727 5.24291907358 7.15506425213 7.26513260289 4.79983315307 6.86467372019 7.92557558128 3.72578867537 4.06161755676 3.8063915582711 4.32076238433 4.72794044541 5.03085643836 4.71126619272 7.30755663932 8.49260755888 10.69888427425 11.64205657047 6.0797326272 8.54764762556 7.94566568288 5.24619355452 5.33118794278 5.22281864914 5.47342879265 1.51227380220398 1.39889668217516 1.75825244066682 16.19536522934 6.61915735394 3.20021445226917 23.66829718676 7.02360022994 6.30880816629 8.63334243863 4.83545718128 6.20064136535 4.03913091888002 3.93778785677915 8.61963448906 8.28671763852 4.33508521439 6.27731588213 6.19782370795 4.76008459361 4.63083651504 5.21069744826 3.52722883735476 3.56366665624 3.52052057408832 3.25481966835058 7.41138816134 22.3282677551 7.90371369992 8.39840446976 9.6010920953 62.04191025696 9.67520491956 10.62188037529 6.34856862084 7.85564610956 7.26454057726 13.79860940391 7.33695939493 16.35229469768 7.90838790797 8.55779570428 13.44505920167 7.47491641532 5.50074766971 7.52946387416 5.67962251287 9.93233482887 18.6157033433 2.76127192875922 7.14645859736 6.44221242475 6.60324602935 12.94040349827 6.32800167065 18.06728398172 7.37037223307 5.39944342109 5.47807404944 5.30755630325 7.61325350962 7.88406670427 6.19512707374 0 6.49097891491 6.81935490264 4.67532172482 7.26104353088 7.06730256298 4.9591297702 6.89837150297 7.64280689779 12.82045914676 8.30348343129 6.87995049745 7.21131542012 7.00131781181 7.85612031245 7.3290700718 7.24089452226 5.60788278728 5.92487938942 5.30871851403 5.60641259034 5.3978533505 7.11641823995 2.73621903011111 2.79085553555498 2.73715009831409 5.1418484556 5.10823879023 4.91081408118 6.60427670463 6.13576605547 5.41828251225 7.17844605882 10.18441976539 9.0890084121 10.18914950674 904.156264474985 4.99840174073 2.84929067226006 2.90097161215363 7.35066442479 6.5901692764 3.39377322053158 6.80412118134 10.66252832725 15.80971890986 9.83604277466 35.54899552375 6.16588730733 4.70526728469 8.41959087481 7.67586793412 6.0218224132 6.33549140682 
PARBH      7.13513855493 7.00457582034 6.77277735495 6.41150820193 7.24710047003 13.59449844054 9.66680092107 14.06868879204 6.68178573377 6.83609974676 9.06196359231 7.45024025121001 7.84644366092 6.37352121027 10.1801653311 5.4023744527 7.05120299011 7.76055384556 7.49241505743 6.84669217442 6.47009468229 6.33323830345 6.43220116235 6.26753327055 7.53309023007 6.50480187765 7.69392403319 6.05516642671 6.51917028674 9.24458676872 7.05470588704 6.30273872023 4.89778362203 4.79257112776 6.36020948827 8.03165200789 13.63058050645 5.54967610446 5.86193545891 6.4491892285 5.93635219001 6.52025072072 5.86185797971 6.88845035843 6.58285031949 166.34038755252 6.75687233646 7.10119449994 6.51631169826 9.34140411421 11.8565665096 6.83572634492 7.20978262265 7.19434445567 12.06361861882 6.44901686816 6.39335070347 6.38632585606 8.44299067433 9.69410228051 6.03837068517 13.58554479756 13.13837376908 7.24008440905 8.17553096133 6.93871590092 10.38458960104 8.2424172673 5.32027179372 6.66920286446 6.57862248154 6.77320301107 7.52145240671 7.67755791881 6.1513772028 5.77935946468 6.00123735755 6.90209697756 6.98478319751 7.01354808685 6.58970773854 6.74541320117 7.25763843421 6.97300023434 8.72479423886 7.53639617931 61.12625603513 7.40134920011 55.16607751776 6.42693749854 7.38300783216 50.49387039883 5.93281782061 11.52804272974 6.25545609842 13.99246611812 10.43030935661 7.02429936773 9.25514940756 6.8368559445 8.75621322024 6.34782788488 6.74253531553 6.78685959803 6.62047280928 9.45896905838999 8.02985974099 7.46648443332 7.18983489162 11.74490094773 6.6986632059 10.07480383179 6.42448239354 7.07340445535 6.57581111996 7.84561486851 8.18734519984999 7.4711879791 6.49097891491 0 7.83425815534 6.51410372157 7.0426462346 6.61438862008 6.14523933584 7.81479737294 9.90377991983 6.72448096578 6.70955227476 4.57085366302 4.83307252273 5.96325557885 5.11137221316 5.37622555865 6.08118299081 7.59882154753 7.93128957955 6.41664448515 7.4078403961 6.93396160175 7.17539573779 6.40735588802 6.60805585665 6.35641330546 6.86752419666 6.63889601158 6.79540351544 6.71045669091 6.46933250831 6.82927175806 6.83478903992 35.34997303487 25.31168242691 3291.62221944717 7.54365797741 7.21107701962 5.83979531135 6.04905528548 22.18787085462 8.4114233193 5.78025332868 7.1521275574 6.20609700099 8.89951661349 640.639846229103 6.72638220513 6.3993800851 5.90516709977 7.59466425029 8.03839573011 7.18062962396 7.84496790492 
PASMU      6.53340039681 7.80355382153 6.58721215319 7.65831802301 6.56367627633 5.97443060931 5.12014994543 5.14631197594 6.08715015307 6.68858637209 5.06513157324 6.50374199253 9.43511639309 6.38652851162 8.31402754176 6.66009792849 5.90075622174 115.24636713039 5.94287141568 5.9301527923 6.51428239219 6.29946505541 6.46863299001 7.26282081024 7.55424699132 7.26185671889 7.19288765034 6.39420302265 6.55307446568 9.92575469111 11.61702227945 6.77564431778 8.14868519767 8.01560492448 7.88989334174 6.03707716832 1247.8097567854 7.79838363456 6.76138794132 9.0194159616 6.24161794968 6.56398141628 6.07785408728 6.50878404675 5.95524343842 9.68296829013 6.8352625488 9.35200307364 6.76564923154 4.90194943456 4.94445944681 7.37271362534 8.2126427046 7.56383329495001 6.14358397981 7.14462959391 7.04391534239 7.48611131222 8.35549197784 5.68618683946 7.16181355156 9.19648699848 7.95895594771 6.51682513229 6.55815681536 6.70232462718 7.21835242047 8.40933819531 6.89865882409 7.35690115013 7.37530990284 12.74720773017 7.04401272657 6.94141599037 6.11980332509 6.35486342892 6.80189845694 7.25815802806 7.26011869702 7.16991731407 6.20276874428 7.72081297969 9.09795772586 6.93481090534 7.8250474642 6.23905310854 6.91042972175 7.58833905282 6.49431115074 6.83589418291 8.65411519856 6.27270795055 7.77112318491 6.57520207759 7.76513286861 8.47792067973 22.19962572344 13.26688217753 7.07804690859 6.87844731606 8.94401930945 7.88209337926 6.8641696637 5.91243787734 8.07610343939 7.25871229626 6.87971002726 7.0065137367 7.04669229475 7.2780452772 7.21454161935 7.82406717347 7.39660955479 7.61803387808 7.45770074459 7.42728064585 6.30989587882 6.93273938294 6.81935490264 7.83425815534 0 6.65025217828 7.22763467288 7.30449673533 7.82322222213 5.93752094654 5.88349584838 7.9308836177 8.68073991555 8.13425695163 8.05216476313 7.93751164491 6.95224015758 7.7850126477 14.64947931473 6.78836327877 6.81309694899 7.18773617495 7.53579451121001 6.86909908792 8.00898421348 7.76407280473 6.904991538 6.55651748464 9.58088384103 7.13415809279 6.94203251886 6.23097356994 6.60444925905 7.24574483114 6.4165016156 8.73584625878 596.181901733432 15.70905685285 8.75786756946 7.1164904423 7.02589284405 7.5708351359 49.08117468877 6.19782018117 7.45582079863 6.71025518817 6.8238637931 10.74079617423 13.25412387831 17.49402996966 5.55336736677 7.68845498655 5.14932046985 5.25531266833 7.08870392523 6.94129663876 
PROAC      6.83146472388 7.83448691502 7.22332570813 4.23638999247 5.66377716243 17.5710175561 7.29294225958 9.04955786398 8.60375249374 5.5344608488 6.86977920493 3.98013634367002 7.29427403218 4.89636159494 133.49966858314 3.94438249680972 6.35512829948 71.06787546271 7.37036604829001 6.94870192643 5.142908416 5.04550926751 5.26131926648 2.95134722374796 5.57933731624 4.80825109157 5.03165728374 7.4244118409 6.50949646608 8.29431006746 6.89402867727 4.32731265235 7.34181084192 7.28774995133 3.60105291831 6.53861715584 7.52365948974 5.07968861762 4.51365485754 5.37211826295 4.65259691539 3.80096277864 3.55136108543303 3.5234872826078 6.17846107725 6.44230461549 4.83670548668 7.19888313449 6.39109488582 6.72217955591 7.71628896452 5.98891673317 3.83693251339 3.60896498919 4.84625425082 5.29750854853 5.18687920095 5.25000535961 9.4280255062 6.64881614975 3.87112111758118 8.9320281956 11.05706582541 5.43658433518 6.17306498029 3.92153730129943 7.29398381594 5.63555546977 4.99366097609 6.83942593524 7.12146109188 5.52528624422 6.31800810306 6.36678031722 5.59298792519 5.74014531535 5.84318657551 4.94306764347 4.89587961936 4.97813633872 5.42615856969 6.73564755247 21.25739389621 20.66593523455 7.56614482419 7.6684231132 6.92228440157 158.93064094006 9.5264485107 6.74824282450001 7.35132443787 74.76717061564 619.872558058746 7.23326042029 267.22472963218 6.73337068842 8.95175948343 9.20524700669 7.08110114666 4.16170409413 7.11706469675 4.34334192239 6.90615418287 6.56032882272 4.50055117648 6.10651424806 6.02619962544 6.27472072353 6.63510567371 6.5200682101 40.07323984715 7.92002562468 4.27791887909 4.48738100252 3.68645055344 7.47890828817 7.551000294 6.33333690102 4.67532172482 6.51410372157 6.65025217828 0 6.90164338233 6.60771661629 3.25004350413025 6.6448224248 8.66753961581 6.67016595237 9.72477938662 7.04518603934 6.90833828825 6.60992654642 6.13676801513 6.72462165363 7.48266201174 5.88179706672 5.86095400935 5.06725329868 3.49121510542561 3.46262184759194 6.9374199815 4.80261731849 5.29736597323 4.83498355052 4.06852164603 3.70012588904 3.58290247447 5.89779446278 5.51083312082 3.77396788113 5.54682708902 63.47527741933 8.45185894574 8.56848957045 14.09382391107 3.23588431713367 4.90408940917 4.9937551291 5.18424180949 6.72826248491 4.96962190527 6.03709141218 13.33177359896 7.46346221131 260.3199974225 7.41891186341 6.92108378271 4.79218140636 9.1834423992 6.57421068293 7.11201815456 6.38192086952 
PROM4      8.16190438911 9.70812361807 6.93890865325 6.83926840455 6.87774467696 7.29080859003 9.07974136793 8.94683535676 7.17471903971 6.82933375201 8.35158534686 6.52049935299 7.33098358039 7.080082493 17.22373541567 5.94135649118 6.11352972729 5.54978637667 9.67098729162 7.34161670807 6.92833219897 7.15602262308 6.8877311182 6.76130848591 6.97992051506 6.50115491212 6.23659727024 7.43777278056 7.41717633096 7.0419096752 6.36109348644 6.46421658804 7.00081864411 7.67600720492 7.30992679806001 8.16397510674 8.23736827208 7.144095722 6.52605408586 6.96870881319 7.15499262543 6.35537890536 6.42505806553 6.52218521897 7.99822563746 26109.4408767743 14501.4776041091 6.98094185209 6.45139249604 7.70113772138 7.51959887199 7.05637060394 6.58395004385 6.33516235424 7.26006943407 6.86167318179 7.07989366648 7.0421080665 11.43281886254 7.17987584333 6.81956475985 8.89462201198 10.83077978657 5.993797395 6.79473515621 6.43608780719 5.15423319811 18.24952073941 6.21667352194 6.64712757789 6.59305250228 8.33363325083 6.63918701452 6.80362214133 6.45581344571 6.18554013663001 6.43423305334 6.50804982651 6.4567450907 6.62686402378 6.88512913105 6.52473295283 6.74335401771 7.42009864821 19.905085351 7.36426589774 7.23909959652 6.01730748558 29.39666618061 7.49068347675 56.59501824823 10.11311515051 10.12362869503 7.24820203136 6.81274077714 850.634408753914 6.52463101753 5.82304500208 7.74417260724 6.17692851773 8.9153048919 6.75908397139 8.57676299091 7.69057512741 6.67028587842 7.80904243246 6.9952298394 6.9536899713 7.29815810891 7.35365474102 7.06632328945 6.46028482495 6.4632180939 6.16692441301 6.88672484241 8.23678275477 6.72408042348 8.57982510263001 7.26104353088 7.0426462346 7.22763467288 6.90164338233 0 0.680439817502523 7.28455820729 7.04830978808 7.16601438446 9.31660813819 7.84936942677 7.46586559306 6.57220499251 8.13535376614 7.01907222091 7.11036504913 6.77255571586 7.20483679086 7.09513021316 7.27410580811 6.93389211758 6.74278742694 6.79187504297 5.90140102077 6.33350769945 6.11735940065 6.29907663608 5.53865237839 6.00224636577 6.32866338281 5.83514166006 6.49930212787 6.18348735458 13.51424190148 213.24138158374 3257.91828388039 7.22323542773 6.64798038583 7.06459669295 7.37035412704 7.28614925243 6.47580770571 7.52863463649 6.2593177858 6.60384090758 22.67434625811 8.82889752451999 1771.74987510267 6.78140757826 7.25207574085 7.6830105095 7.03957356259 6.66810277997 7.6066211719 
PROMP      9.63517384731 9.78182690813999 6.6072809929 6.90445412867 6.43217570345 12.24425811818 9.93952480001 8.12785335767 7.3505397328 5.96157825968 7.10267329243 6.92099687983 7.24499001615 6.7855317255 8.49026691709 5.95662133682 5.99188300307 6.63731361268 8.18561363897 7.23103489934 6.90397262799 7.0042119575 6.98874647257 6.69115210072 6.82619826655 6.50140466995 6.46074724021 6.92418400238 7.18107650576 7.34672816868 6.52731339198 6.49652326991 6.75112640335 8.44593434207 7.1662837778 8.18482675202 6.43768447607 7.04619805283 6.27251073845 6.52215299015 6.41617034861 6.82994253125 6.57317984542 6.52480596202 8.49077559773999 21626.4888823508 9.43786485945 6.83960915136 6.01037954106 7.39542770739 7.61767899681 6.4403014683 6.65189294787 6.40735024732 9.58686989116 6.50402963209 6.45688609118 6.75953897367 8.96251991004 7.13246489437 6.75690458985 6.87987471974 12.8556040338 6.12802805516 6.94910827969 6.25548187242 5.65708824746 8.01517385808 6.14324805424 6.51753386854 6.53938142919 8.71667114847 7.23152209941 7.18929350969 6.35144789348 6.06910851316 6.56937773283 6.28093301333 6.24633750243 6.2511215911 6.69059756187 6.50266721053 6.19669188597 10.17209821157 7.39399087513 7.92836769839 7.64105902351 6.08216097049 8.61841881256 6.62526086938 70.67568351923 6.99474648952 17.55949985527 9.47944656959999 6.88928310344 459.82620761881 6.15684523857 5.90633157191 7.5044849151 6.00908339495 8.5939046935 6.71191301643 7.75561363456 11703.6700818052 6.49795712461 7.38173227012 7.07190850567 6.90638069707 7.60658383392 6.97038538027 140.29047598873 6.4991154392 6.8546442854 6.59231380668 6.95576800232 9.26498291666 6.89749166334 8.99832884115 7.06730256298 6.61438862008 7.30449673533 6.60771661629 0.680439817502523 0 6.82154773419 7.02858965575 7.7406554017 10.61209104643 6.9221190183 6.76947289826 6.43692053724 8.61183234316 6.53451384499 6.8152176463 7.3169428674 7.13393395006 7.18090852853 6.90977003447 6.29424841104 6.822357403 6.02089573026001 6.0776548051 6.1827073557 6.1747947155 6.25597630061 5.69875398332 5.80233828981 6.47090047613 6.04324597003 6.33721222194 6.51900807868 8.89636055048 328.05776025531 6388.47129212708 6.89918262724 6.86530122125 7.12975208105001 7.16291562045 9.27586810174 6.82289359765 7.74978274877 6.36539146411 7.54029628011 102.92535080744 11.47770219791 37.5648521009 6.92354861355 6.8200018616 7.87992538801 6.72883059833 7.12982108185 7.44386491958 
PROPF      7.42312002938 10.29023533598 6.06941694248 4.370489976 6.21820696063 8.21421990245 7.81434606333 8.89543522656 6.36475884745 4.80170642643 6.57364238829 4.37885462948 7.53143066753 4.46277063775 7.45997541189 4.20411384255 8.68321228395 102.39677821944 6.70502569819 6.93443106724 4.68121466841 5.03330660927 4.78789748027 3.92294999353033 5.83941615924 5.29170410971 5.18792158908 5.85974032508 6.68623814974 9.10244885974 6.4438561123 4.88962258623 7.34361484947 7.7602491189 3.8440552901111 6.89664913199 8.29164515479 5.17590104306 4.16043939326 4.85358737483 4.3149477971 4.32461672752 4.02528669921004 4.19751573535 6.62256456694 9.56144120903 8.03536615609 6.38128328668 5.23451443509 7.44633307508 7.43187186671 5.92567367386 4.25164544923 3.99809049007 5.34254625455 4.90928008446 5.0050694769 5.12736430285 7.96794829932 6.20961236164 4.10029891987 6.88434631563 65.93040203549 5.63926315265 6.1041433341 4.2802316677 6.33365915219 6.21603152957 5.32394172322 7.00834256998 6.82161337066 6.20968435166 6.92078887148 6.78412617075 6.21344549288 5.89793091799 6.00365903214 4.79504341242 4.8522426276 4.96816386257 4.62805111645 6.91309291785 592.61831164338 6.89593266657 6.38096369492 6.96805438447 13.93613552342 13.58978763913 8.93710046212999 6.64654042888 6.54728324225 224.76780377694 16409.8960899815 6.87564279844 7.48738029398 7.40804080892 13.15473372368 24.59534814829 7.20817604569 4.29790555174 7.75791794024 4.98954242705 8.23793205236 528.07236863195 4.46848194237 7.49693599246 6.93367778402 6.67760976592 6.9004289203 6.99871445549 9.5662361997 8.29759268589 4.36620244979 4.42363417946 3.8747446607 6.35844036256 8.75189018256999 7.34972104907 4.9591297702 6.14523933584 7.82322222213 3.25004350413025 7.28455820729 6.82154773419 0 7.33693032932 7.1144029022 9.21632426721 14.98963830337 6.44579676238 6.25416709302 7.21152714601 6.27736036546 8.43940943501 6.09513427001 5.85325250738 5.84889490845 4.90872116029 4.55195155428 4.02113438122 6.97321630225 4.29957307121 4.45085685453 4.29621322542 3.95657433922972 4.78733859634 4.61068325916 6.6044392357 6.77259457886 4.76016538194 5.6136468713 10.05946686337 7.1759629697 23.81327874733 7.63894233777 4.06987821483 4.55749218861 4.66424632243 7.50400260753 7.76641301163 4.67433353822 8.66228730596 9.1120671325 14.37583095046 12.88830738978 10.13145636553 6.37418308431 4.77118848674 9.74666909874 7.10184408786 7.93450852987 6.03278020688 
PSEF1      6.62189703283 6.53496973923 5.61560887497 6.45811788519 6.10020225007 7.36995192317 5.06672950827 5.15636836798 3.76527445173 6.11089890896 5.01966314332 8.29653227821 9.55434997079 6.6180266126 7.00579823346 5.80227559849 8.37776351817 7.80054405088 5.02902155634 3.32306490518318 6.67307559642 7.11393506959 6.54025258952 6.97313438162 5.9966833451 6.0483673322 6.00520619003 6.47448648791 7.55040881771 9.77018423631 7.42753567848 7.35298546424 7.00813596545 8.12424455427 6.70813071287 3.97121929316 7.40695123711 5.99283074364 5.82141785206 6.92574720036 6.12173800781 6.37627609353 6.4786979734 6.91646274506 5.50462435405 47.59274361605 9.5771016762 8.91108304769 6.04726988694 4.96893940693 4.82063386678 6.78732959096 7.04915183824 6.73255487711 6.44024018694 6.93148862423 7.14358544399 8.02256534838 7.89098110172 4.4584271995 6.35710373318 19.69082423879 8.60956083241 7.49335606343 7.05490779216 7.34670235983 8.03868780683 5.24060166277 5.87159821275 6.6469682873 6.76164452565 58.22133094697 5.4997447672 5.58429768595 6.16346485444 6.65995044296 6.85727724502 7.01059879147 6.94195510479 7.22841582281 6.55947142643 7.39907215922 9.55313020894 7.94194468009 8.71348844857 6.70625224792 16.13348905276 11.1819939284 267.63560129319 5.3648260423 7.79005950144 122.97371042287 7.66044475941 8.01767250386 9.91730293132 6.16351728606 8.01632502977 13.46712561155 9.62391495816 6.79722115471 8.01959190028 7.44058959642 7.34902033926 5.38833457678 6.17423413391 8.4945906838 7.15783898185 6.96970281539 9.92865421117 10.62983857176 10.24116416325 6.89301563062 9.14667218759 7.66018216884 7.7107130538 11.38110423015 7.28850731314 8.01853825486 6.89837150297 7.81479737294 5.93752094654 6.6448224248 7.04830978808 7.02858965575 7.33693032932 0 3.21465493263625 7.19466173544 7.34692449806 8.47431390457 9.60994789777 8.94487521035 12.61586950602 7.6738505881 8.01659860465 6.58248593536 6.51677138163 6.53667737309 8.65561132413 7.14764666593 8.52737518116 7.66135975399 7.22759973869 6.66646506443 7.15289168722 6.96549670232 7.42704961927 9.14589354854 15.24930685462 6.89520394248 6.67481516051 10.50892375883 5.94042946528 6.47314497542 6.66643900498 6.50590369826 6.55547279465 7.40707115259 8.37428810226 8.12438146358 7.03490132688 7.50154868686 7.14775774939 8.88707225105001 13.04910084911 9.86985695485 4.707162969 5.81862033077 4.78364436077 4.70590026674 6.14856841583 6.84768260615 
PSEU5      6.0276510797 6.32709022213 5.2628622177 6.65232645097 6.15380081922 6.50541613044 4.97862433814 4.9873803433 3.80755584662 7.22420577547 5.18188022751 8.45460226577 10.13230990381 6.39197875074 7.59223660689 6.22541299078 12.21660434434 8.77751855934 5.8718886998 3.44712678912043 6.80687786107 7.59555374659 6.92689671226 6.39254787667 6.48715986303 8.21160530526 7.6996117608 6.18142293629 7.16754103748 13.5254750704 7.55533986722 8.0900745066 6.59335367864 6.50336422318 7.39817266457 3.92375601401972 8.86285600285 5.84368267508 6.68189796671 7.1650251529 5.94556389536 7.3834412272 7.78735198025 8.38422293671 5.57049363505 14.56258944659 740.797312230592 9.10904889593 7.79358708357 4.78481162877 4.96291871639 6.95850895548 7.14136030213 7.43060337385 5.9672580631 6.9718340713 6.83987855745 7.12080892947 10.62979936063 4.47663467393 6.45866707169 7.43903715665 16.33658888006 7.16825978815 7.57718017885 8.47074356145 6.02530541336 12.44328970534 6.0649248835 8.99311692344 7.31310718445 7.88360802706 5.17572530256 5.10118984861 6.47219348712 6.68787872919 7.48479417352 7.87288750024 8.81657194502 7.57538564458 7.98106091616 6.63382265894 8.22649351845 10.13351992072 6.51528938481 6.65233351417 35.64185721769 11.72796717749 10.61588024467 5.29426860886 8.95937047766 359.03107088007 72.86401442585 9.26434831033 87.61128388213 7.75029545234 11.77032021103 8.23615752458 7.30127808439 7.50143825456 8.3111202181 8.14286214511 7.78386484111 97.13504261457 6.17306831033 9.91513963541 6.72166024907 6.10546734738 27.18154033304 13.1229954889 11.4497582496 86.64525294755 8.84637219097 11.29066703851 8.514227923 7.81106757409 7.58722481433 7.90773368125 7.64280689779 9.90377991983 5.88349584838 8.66753961581 7.16601438446 7.7406554017 7.1144029022 3.21465493263625 0 7.20800501333 6.7962956562 7.84704699224 8.1203204033 7.56070402824 7.22435093963 8.08060694178 8.20079115415 7.27787983769 7.0337873879 6.47458738529 6.59897520155 7.52858830023 8.05328253788 8.87511008252 7.84028612929 7.59090147209 7.02055159236 7.71740990967 10.67700614537 9.82948267463 8.45062638369 7.46730982286 7.21961237074 10.61352983143 6.3845802906 6.40090408248 242.43578979484 6.85879206855 6.66764940025 7.76834933326 20.21030236602 18.70371588933 6.5511757147 14.73995941905 11.70429064775 41.75693652631 869.720095339494 8.86543196801 4.71396437369 6.07251599701 4.74931733827 4.73600741943 5.32335813694 5.59627446596 
PSYA2      4.73684997156 4.72594447467 7.44335983621 12.26649056844 6.87526460051 10.7355367784 6.4283879845 6.50004583639 6.42712150284 8.62097854848 8.00213918669 6.32260023438 8.37772027195 16.0156479436 11.71999378376 7.49772136798 12.78289052243 8.630938996 8.95026439025 6.48094552241 10.46267745918 6.9086246378 8.87453682232 7.05914649175 7.48750019701 7.24284914927 7.06265671869 7.88275504621 10.20352939947 7.25808418316 7.78302610017 8.34452784797 7.08461351365 7.43479847266 6.06228285536 6.9655514069 12.70431455309 9.21424003186 7.32883959608 7.73271729345 7.10960769847 7.30926979054 6.41710321005 7.11441307855 6.70490087127 6.74782833256 292.172557159039 6.75733303978 8.29703349361 8.04389788310999 7.56793167413 9.95646691441 9.27603685096 9.94637317174 12.38777264159 8.75657097984 8.80511490413 9.99148762011999 8.09447580085 6.58684738112 7.91411399865 10.45353375576 6.67670066875 7.17607092464 7.44840547302 7.15190947494 6.66435045958 6.77548661125 8.40394984736 6.20107159491 6.42514836946 6.77938113839 7.79145367891 7.29467409073 68.90352663978 12.90669508965 24.20588202941 25.06710410163 53.45780221264 28.92939587709 12.81164838441 6.8891470601 614.604112041141 8.72139171357 8.46414731161 7.07452968736 13.82963295019 16.70582709848 1524.49186048045 7.21882626486 7.16406250687 6.79043147657 7.62139481894 6.53620438073 15.27764468406 6.91747613205 6.40369699611 8.26024019417 9.30113205649 8.85723946656 8.91352573265 8.43617533731 3.3598702702742 1273.80914738708 6.84255392316 7.85431625229 7.38731525809 6.729000785 7.75267061547 8.64741740128 6.80480553155 7.05490049221 8.63432653943 8.76874835671 7.82977661582 8.12882122305 8.0488673223 8.49797666804 12.82045914676 6.72448096578 7.9308836177 6.67016595237 9.31660813819 10.61209104643 9.21632426721 7.19466173544 7.20800501333 0 3.19557186206764 9.40038497069 8.22331852645 6.89507997375 7.38855008029 7.33752799978 8.63303632599 7.12241763766 6.98693846804 7.08339301675 7.04994596136 7.01328501404 6.82581029782 7.87947670249 7.81704187166 6.95977153585 9.57452138071 11.10722541002 10.32988291884 6.50286705936 6.77174352912 9.81656169779 6.66423423757 8.88051776585 7.25925214694 8.09592375865 6.46067434508 8.30285015271 7.96580058859 7.15770138682 74.73115487299 10.37269266451 9.23325899848 9.58888528661 8.37998817047 7.75918153254 8.70606984579 6.0741087852 7.11831862609 7.2003585666 8.26588041471 7.60885101392 9.68143951753 10.51303220885 
PSYWF      4.75661985015 4.67786335089 7.11196897387 8.29832557993 8.72174279884 6.98230917095 7.22328640215 7.73535139167 6.43797658603 8.26079093343 7.72005409879 7.66445916801 7.14654557815001 8.7273208332 33.20692062749 9.57998717304 7.7484428546 5.85189332861 6.95559230138999 6.99985489457 8.59368540223 7.37284533868 7.52420595927999 7.11568792073 8.00490187673 6.86883952622 8.4402745283 8.12011621197 10.29249645029 7.38682788173 7.18508528834 10.75621610144 7.28493163768 7.22135197739 6.92450446712 7.0913650684 6.08982158644 8.29716837946 13.02340597559 11.57469166013 10.9377533423 7.34583439521 7.08434987978 7.29668732922 7.15882445887 13.73069534945 8.46992925215 7.2537440878 7.10950132495 6.94310070352 7.48024368502 8.72360902916 9.22278050064 9.97942212347 7.73650566635 7.09486090096 7.33142308272 7.1945560631 8.48534108748 6.9502830115 7.98185685717 60.14311315562 8.92302949798 18.41808439181 8.6147075643 7.51748145651 7.84151296666 8.62934685122 9.53245889548 14.60824903924 11.23389542655 6.3255162935 8.06277867774 8.26297178878 10.03098842132 12.1434310798 9.25861140191 12.12388933321 13.03014936899 10.16090359422 9.00906031491 6.70973053267 8.63147894551 6.44113830198 16.13440222334 7.1748836178 9.36226849146 112.32621783313 320.1003693864 7.09552683437 7.7515562762 8.52477291208 11.63649741553 6.28625907722 12.59932915384 7.27801473104001 6.5292811704 12.32858917245 6.54506405265 10.56176578558 8.85842150254 10.59479063072 3.8616491391911 1.79599135054972 7.29301813735 7.73819654939 6.8200565408 6.54996409874 6.83799691955 9.35359786779 25.01167975311 8.10258235539 7.41201235405 7.79466892876 8.37771262798 6.83331960112 7.3606943776 8.92686729887 8.30348343129 6.70955227476 8.68073991555 9.72477938662 7.84936942677 6.9221190183 14.98963830337 7.34692449806 6.7962956562 3.19557186206764 0 8.27890709906 8.07937140333 6.98501782204 7.83527134364 8.85000939237 7.77776934667 9.74801322441 13.17503416532 7.10398748657 7.3962566159 9.47467522726 8.20378343376 7.81280435086 7.05612088604 7.18885929095 7.76526735379 9.96384044044 8.60449375646 12.52676714125 19.128207666 8.78220610529 11.38981999367 5.6236220644 13.11319969756 34.52370475349 442.418656772665 8.21038447613 18.22430027013 9.09374280012 12.55493674285 10.47452403695 8.11494812497 179.369077914106 7.54744566171 7.35649650818 7.50136590035 7.69750580089 6.75627651134 7.29618309337 7.21583504513 8.30271914462 8.01031803966 9.61795245245 
RHIEC      8.71556470421 8.28019634669 7.18245205865 5.94805678816 6.69039440654 6.87938275384 9.26820506872 11.96679197206 7.26626205308 7.73859074721 8.7661304213 7.29673706381 8.29351645864 6.92883126938 8.31605167584 6.19681071599 7.50875278881 6.72040813068 8.4017860059 8.77946252585 7.01542257544 7.49114594538 7.70290046308 6.83361351528 7.27003524856 5.65731249304 6.23456650756 7.05154286173 6.76423039422 12.02750700257 9.99670476204 6.0474667069 4.47873243161 4.43162621916 6.73947939241 11.11054871982 13.9039508346 6.48736443126 7.41276398838 6.08211818309 5.62448164556 6.92508128908 6.36809048545 6.33687992478 9.80063089697 7.03351471349 7.61233177365 6.0570515334 7.36598806093 10.24337701748 9.53431843583 7.16675979043 7.28071615963 7.41628714341 6.53416987309 6.50545254891 6.29456137207 6.19857771211 9.22690094767 7.98548109629 7.38245713958 19.15360296692 7.96269775232 8.32136132183 6.10117438469 8.36199075621 6.43932580388 25.10362806594 6.2472765246 6.49181877025 6.24731512 8.01952886111 7.05251704416 7.34155166227 6.86061753106 7.52076144181 7.04367715694 8.10525736461 8.30060574155 7.21633525539 7.27595359342 7.18201268679 9.16242143115 10.05687747548 7.98939555911 8.11786540407 7.55954538237 15.31364889781 7.80683605523 7.4825791295 20.57297277958 142.91284966206 3069.31959792343 6.75494986158 7.99217176551 38.29490096951 8.86136208716 6.66294114461 6.99782177331 8.08090156836 11.72075086054 6.56959449047 8.58531713677 1.97460582535081 6.38989343394 7.14551145713001 6.33208221302 6.32178193928 7.52872100193 8.17387877106 10.77841695069 15.56247645231 9.55839628171 7.93982245106 7.89976719738 7.43665688662 8.06460427352 7.11550941629 6.87995049745 4.57085366302 8.13425695163 7.04518603934 7.46586559306 6.76947289826 6.44579676238 8.47431390457 7.84704699224 9.40038497069 8.27890709906 0 1.72284364476391 5.93008929995 4.39863159869 5.07632343994 6.10411851214 7.51395545124 7.52430724339 7.30698847228 6.50647261604 6.86355676887 8.62087685425 9.45650062776 11.69276035537 10.59403397713 6.26000970476 6.98927117148 8.04540909771 6.3476183719 5.99623459044 7.36832273798 5.82489196624 7.1734382822 5.72353682413 5.404751007 557.817780875349 7.24162836475 7.16424970428 7.38704032118 7.4378705349 10.38586779253 6.41145861358 7.4676388687 9.47438109015 6.69276799315 7.40811844838 12.48537744257 8.27442992184 6.34787538881 10.10020253342 7.35218432844 7.63479127159 9.1495339024 
RHIME      8.67585828232 9.44876501316 6.66989273711 6.39459178828 6.98930540218 7.85299106664 7.71489623209001 8.35113940061 7.34979145413 7.91633929606 8.87373858779 6.84595913231 7.65580043777 7.19228275007 11.25497991393 6.31751743441 8.02119104401 7.74802390176 8.13467900503 8.77794946949 8.09850034383 7.62008151157 7.54614958732 5.95828842049 7.02917400107 6.47317637961 6.1201449984 6.54033584665 6.61743209931 7.90034432738 9.75356381553 6.04268630543 4.25503534531 4.41769979949 6.31215011898 7.70956030705 7.5295706515 6.58319887718 7.47178421779 6.41589330495 5.28741355404 7.46911408933 6.85771259905 7.30906576466 8.6522569943 13.27903827198 26.79617228637 6.24566019067 8.26123303298 52.57782804729 10.01139206513 8.11474686959 6.89149596514 6.77833659171 6.56727082261 6.42818301026 6.7696588866 6.7027105259 8.10885026458 7.08439516145 7.70746820747 6.84020894019 8.08599671105 8.28875306133 5.71537869926 7.8057621496 6.64921692506 45.30108585954 6.33992459533 6.52637726939 6.43340104869 8.3464519241 7.14491088254 7.38297054433 7.24522071631 6.55379718465 6.47839461835 7.82339859203 8.10384145616 7.80691204895001 6.80695965972 7.78656851504 8.73107030911 9.1421933676 6.95894253782 7.14483717524 22.13709900761 10.07405238555 16.04212687198 7.41627510973 7.17705019898 10.94811348254 167.40777188494 5.98752474432 7.7034818335 25.84234144123 11.83504011423 5.5445270294 7.05331853719 6.51589140285 12.73037649431 6.71145508052 9.32109659613 1160.71898104835 6.36153865369 7.46295903784 6.74266762161 6.53320898664 7.88819845657 10.466862911 7.32422601913 7.15358442391 9.27732206317 7.32244106971 7.44137570016 6.69463429929 9.1143665303 6.99114924708 7.21131542012 4.83307252273 8.05216476313 6.90833828825 6.57220499251 6.43692053724 6.25416709302 9.60994789777 8.1203204033 8.22331852645 8.07937140333 1.72284364476391 0 6.23513426412 4.56210571105 5.3158454819 6.14811035321 8.65749225618 8.94803126777 7.50108083648 6.12803928705 6.7770875093 9.98959530645 8.92837769107 10.11072550654 9.33470532999 6.12363833438 5.91831785589 6.77017940775 6.29482854001 6.12212415592 7.11618357996 5.68559427995 6.76729476516 5.33157306332 5.42767328631 398.82788769745 7.53035327739 6.39087196332 6.95555277934 7.32980121005 8.25668941397 6.17017789751 7.06600469527 8.23290234078 6.42397999889 7.82966189727 10.07615653285 6.95634604015 6.61907354011 8.05563169441 7.26683247554 7.79842239268 7.66186920148 
RHOCB      7.6170157364 8.18703940401 7.04703850819 6.23736381018 6.07897681775 7.51780356777 7.28927223226 7.49703614302 6.5916261857 7.57809726145 7.00596005889 6.95485615161 8.33881414304 7.31042814223 8.33872857405 6.19522380633 7.84014571835 7.31773239679 6.35425066288 7.05481618735 7.04062479312 7.72274777134 7.35662787782 6.64219666092 6.91503475658 6.28183390863 6.29745957094 6.32021266715 7.37138923779 10.00747486336 6.57559509151 6.75160156172 5.16271827497 5.13975629626 7.60356003276 7.66079559954 10.37381504784 6.99217754629 6.3409015804 6.42070222696 6.27198279737 6.89001716145 6.02515102888 6.36329420666 6.80083766773 6.09874128149 5.48706838931 9.17967805358 5.85608342889 7.06909597227 7.52717287758 8.36399264181 6.93335065035 6.94743337875 7.40159493103 7.08041182081 7.01625740844 7.58454034961 7.04458213924 8.76298579605 6.46391606604 9.59155707872 6.90863515996 6.78039821467 7.50796243733 7.83851144957 9.96700999555 21.05155400081 7.30286594777 7.19795834136 7.1732136097 13.57205861888 6.99578928043 6.83437480742 6.70331910658 7.33522333464 6.58675315595 7.98488759819 7.86312074641 7.39848049737 7.65097551207 6.7726231277 8.88656676173 12.81919257394 14.88015907726 10.6983610084 9.5810293913 8.79239236513 7.77921506149 7.03989555062 226.660991630701 7.66026330705 25.8303928614 15.86852066902 7.78617967547 9.57923512472 6.27030409441 10.87673140016 12.81679720346 7.28243827046 6.82681828615 6.54820022753 6.92198227016 189094827.580989 7.45342014114 8.7594016068 6.13423474404 6.65403654101 7.02113552435 6.26040660612 335.160468561739 546.383516734053 9.37481362772 8.41064284214 8.38995637881 6.77300438213 8.59894115994 7.49273279479 7.00131781181 5.96325557885 7.93751164491 6.60992654642 8.13535376614 8.61183234316 7.21152714601 8.94487521035 7.56070402824 6.89507997375 6.98501782204 5.93008929995 6.23513426412 0 5.63992324614 6.34120809035 4.43665487078 8.95232732052 10.32274505696 7.03870689202 7.39653055826 6.38365090885 7.54967401306 7.54401892682 7.64912338175 7.40969408451 9.1192733681 7.15540205577 7.63744383352 9.00672449276 7.37592819098 6.44639490577 8.28937344824 6.56810509408 7.7647243284 7.00106934183 193.717403941668 6.08206272776 6.54493237509 7.66049777823 11.83292125648 6.86835973182 7.18157418855 10.37369551765 14.61594960325 6.74006455684 7.78110229138 603.16266558393 7.15358235006 6.73799587251 9.15982193601 8.7384281089 7.77026512515 7.50548929351 
RHOCS      8.86081272715 9.07212714624 7.17999539628 6.12949759143 7.50944522274 7.331216208 8.27486061829 8.03315488632 7.60201115446 7.77717164134 8.72458470533 7.00790646237 9.81299240644 7.1097005533 1291.94620278233 6.25839215514 7.87629919138 7.44109646466 7.98536236897 8.17357753607 7.93555395131 7.85289227323999 7.6215519079 7.03024781471 6.34054539608 6.44508364924 6.36167734655 6.40056195149 7.13068996025 8.78109751312 8.64576982458 6.77780461026 4.57812920388 4.3550042032 7.02064693676 7.36419773721 7.90495171444 6.13826579715 6.91017896727 7.02364968638 5.84315507224 6.49555559593 6.23455014097 6.07895284487 7.99267975176 5.79100505386 9.25953184459 7.70134523732 8.84530095399 8.86431744006 11.17058763606 7.49067047756 7.24330395958 6.64183107324 6.83517584517 7.16639097111 7.12272556954 6.87157451923 7.83306883804 8.33336885853 6.50535188952 70.45800511386 8.54421350482 7.20996909673 6.52619364646 7.57620776783 9.38518153215 7.4892354897 6.23615498297 6.86426383596 6.92719016926 7.7898212952 8.22539321565 8.68992804162 6.94153984377 7.98216902792 7.31513082263 7.80118117049 7.77394285883 7.72394973409 7.16022667093 7.09705664705 67.48933553288 9.47436234922 8.16701557279 6.77103381217 17.8953419317 14.98495557939 7.89725777177 8.42252179359 53.45816182934 7.18694040101 24.7745158625 8.90667990252 12.42930037815 10.46693835799 10.37978918456 8.44446004124 7.2278565615 7.86341973792 8.33996953905 7.12731495993 8.81335470014 5.26641633668 6.71199656923 7.36303542025 6.12454985786 6.26263249769 9.62077557718 9.12010182507 61.04036932561 6.70048736847 16.05725269994 9.25960906486 11.13794012814 8.40381424685 7.56844699635 9.32989443243 7.85612031245 5.11137221316 6.95224015758 6.13676801513 7.01907222091 6.53451384499 6.27736036546 12.61586950602 7.22435093963 7.38855008029 7.83527134364 4.39863159869 4.56210571105 5.63992324614 0 4.77151276863 5.48677821505 7.5818739623 7.67227982212 6.26234064821 7.515834512 7.07277566428 7.0000575797 8.18656289249 9.89556995739 8.37039217036 7.26551331528 7.69123425702 7.21902602394 6.84846157013 7.0671192591 7.41338123493 5.99564563405 26.10943078865 8.88333667661 6.78472955885 46.04746551689 7.67934071533 6.22054287692 6.78571528189 9.19861522742 7.05972337172 6.07357390604 6.86458155807 7.46886099598 7.7317346176 8.0853648843 14.13556334008 6.42188952302 5.54586701171 10.63829963163 8.77733465951 6.52877723216 8.21065951357 
RHORT      8.65530925888 8.51925192491 8.46061587933 6.75643388328 7.44976396791 36.95581381097 10.39452843514 9.18881297483 7.53632016507 7.82499471204 10.93677042056 7.07546698511 7.96276497091 11.24503500353 9.09206363295 5.56114931826 8.69267779547 15.83302966864 6.59207682603 7.63537277267 9.96082239545 7.88353317074 10.21260839424 7.96565817672 8.9788296615 6.24793341235 7.40129392966 8.20989898737 7.43768500786 6.61157106011 7.68762551649 7.24497190008 4.54652004325 4.69180727734 8.48804304292 6.90173933905 11.94869987848 6.31925571037 6.83570729616 8.64868799702 5.33108524218 6.59191469229 6.13428943944 6.71484515393 7.89949233017 6.04665061591 7.46127590054 7.07623304594 7.94693019042 7.92308342076 8.15536858626 8.4428728386 8.45881978071 7.62627231985 5.91699465777 9.78739909379 8.89810450146 12.68764589979 8.40091310341 8.67071050877 7.17661714208 10.17208404784 7.6333557529 9.01343438099 6.80986271453 8.14368121867 6.99377571727 7.81888867837 5.90740875679 6.96507576377999 6.98355419117 10.25451369288 7.58257600999 7.07247087397 6.65408909775 7.33497222768 6.69383939764999 7.34126452131 7.29892942333 7.44408620278 10.84805658453 6.91208667538 8.88401105673 11.46189030959 19.44530631469 7.7677195451 9.09416845897 29.83907767704 6.94065888738 6.64317682183 7.54992544502 11.67381554765 7.0316082403 15.7385221917 13.282591852 6.62663161697 29.68978459487 7.62347726057 7.06330227912 8.73535280536 8.18387715209 8.14992763872 7.13813175796 6.04696443282 7.97104516734 6.5490128122 6.59589928992 5.95742805655 7.9712110648 8.92876741217 16.67824654483 7.42954029811 8.93746489381 8.42261043184 8.16067021308 7.63908126981 8.99613706901 8.28861818482 7.3290700718 5.37622555865 7.7850126477 6.72462165363 7.11036504913 6.8152176463 8.43940943501 7.6738505881 8.08060694178 7.33752799978 8.85000939237 5.07632343994 5.3158454819 6.34120809035 4.77151276863 0 6.35752344254 11.83973068268 10.84239298854 6.25663134515 9.05092497305001 7.25404088114 8.52554787197 7.75196541605 8.01907140743 7.57411522363 8.292937068 8.34514962684 8.1993901403 6.83703837638 6.4646260827 8.01776594148 8.41672353369 7.69413659491 18.31744443949 16.8916990862 12.65688762838 8.95020919728 6.89700971653 10.30062934563 6.20467141147 22.58962537812 6.99387101265 28.41460243972 79.5610176838501 7.49972942364 7.78610065263 12.48134038792 6.52927980361 6.45998615794 7.46924556838 7.96691038908 9.40646282034 8.26215546911 
RHOS1      8.15308203631 8.73305089469 8.06740412202 7.22230665878 5.49172378569 5.93488722471 7.41500546753 8.23841727133 6.80235320286 6.95860084143 8.56034663147 7.70281179488 9.00685818416 6.52902764659 9.09134567322 6.25998003439 14.82831539385 6.42264049928 7.7870808919 6.73838412065 6.69834153817 7.04245294339 6.20958536119 7.34954722237 6.51280023894 6.39610940797 6.28175379793 5.95346162356 6.27894913893 7.9566463805 7.26417944479 6.67063635737 5.20345004175 5.4141133021 7.03903886475 6.53111875344 13.42726676452 5.99358000267 5.84918249756 6.31025955706 7.10284840609 6.30964226092 6.52896790082 6.29707797568 7.87122454715 9.36253723483 7.91430132647 8.51093772432 5.72373935372 8.78810416643 9.25039763916 7.79076237275 8.14094144532 7.39499764491 8.6339879865 6.37647190223 6.49711374788 6.46310538663 9.16584996753 7.66637689167 6.90920411703 173.3853171539 7.1519346676 6.55823669162 6.47772610172 6.78239219286 7.15045136411 40.61450460914 6.71084225368 7.97348153033 7.56809183917 7.61183769781 7.0026225764 6.66312517616 8.35347687974 7.47405479008 7.60615994501 7.98443276393 7.79770887909 7.77495100479 7.11877244002 6.4429728842 14.57808336888 9.12407557703 7.43119190867 6.90140685782 291.552582747468 9.78849518412 8.95512790733 6.80894334299 8.00469575449 14.34561949737 2770.0257509871 8.97300594383 8.90480816494 9.26585865913 6.36535346265 19.64455908848 12.01227454114 9.40861351164 11.0405245717 7.16334701934 8.75857208757 4.5646581567 6.71403901888 6.47679067971 7.17071290531 6.46367695446 9.11548356013 8.64579934105 7.7423836535 7.5346706802 7.13575717588 7.0977217021 6.70930838374 7.33487304473 7.08397962597 7.43580970943 7.24089452226 6.08118299081 14.64947931473 7.48266201174 6.77255571586 7.3169428674 6.09513427001 8.01659860465 8.20079115415 8.63303632599 7.77776934667 6.10411851214 6.14811035321 4.43665487078 5.48677821505 6.35752344254 0 7.38269682983 6.86295150938 6.60366466726 6.44731893511 6.40668937075 7.19621378331 7.77080674635 7.95486458111 7.40839239803 7.20849776318 7.85717401215 7.17991037338 7.43322906428 7.33530603217 7.46017246267 6.22812691087 7.60016317561 6.71627000626 7.30660033485 12.89401657405 7.0218736416 6.55556048457 7.71151558039 8.89849507802 7.27754551449 6.04996471848 6.81149037825 7.74277498424 7.40577676854 50.2030877424 8.12547439558 7.10932623605 6.58566266367 9.68003394697 7.3958507727 7.65557898499 6.99345652221 
RICPR      7.25362322516 7.43290496955 6.09465394251 8.03992488021 5.22091922869 6.54286199626 7.41112841559 7.0614503913 6.21036019298 5.26099815076 7.13939083585 6.75418432214 7.8228929145 5.43479618343 8.87621546566 5.71173504671 2736.09700395554 40.83982538016 7.76001597372 7.57293463393 5.50588217012 5.38469265117 5.7240318741 6.22627951149 5.42061804279 5.49092623976 6.05997616392 7.7219214522 7.72754831901 8.09477021466 6.91133425188 6.16905948153 7.6666797398 6.95678116692 5.89589787722 8.48134510961 16195692.0642452 5.03273057202 5.63041029497 6.17401456387 6.23088730051 5.84252326164 5.21618373329 5.65896195322 6.69929698583 1.95303435227402 79030089.0481104 5.08990150652 9.99424763365 6.75572063183 7.12620584116 4.99819334556 6.16936839731 6.09514832897 5.56759469934 5.47579114237 5.48788400542 5.62318084009 5.82656860992 7.98121711739 5.66804747498 8.81597447103 6.0744852599 6.88560357831 7.81420275584 6.12194648252 15.31893202443 10.16702577003 5.90067313044 7.55150305209 7.50323253357 8.21408653963 10.4679815494 10.76707349908 5.79644041427 5.4947396073 5.88574159357 5.50345012093 5.52528056149 5.46706065178 5.43383052296 7.25480216174 7.07023049749 6.54695019413 9.51546232654 7.55184661914 7.26892482745 6.95670545819 5.40857133028 8.07768758824 5.84456257228 16908.1334439917 158985855.665659 7.23325007225 62.29743262801 16183781.8157885 9.94109122477 8.59646066583 4031.68913243409 6.43900823592 6.22651452399 6.54882633884 7.04754463893 154.339445764347 6.04290435163 6.66811353804 9.06180655793 7.75936942222 8.18782840974 5.76828544288 6.51117015505 10.46970046277 5.21297127536 5.40017653581 6.29845863526 6.28876209176 5.46552397713 7.31045382916 5.60788278728 7.59882154753 6.78836327877 5.88179706672 7.20483679086 7.13393395006 5.85325250738 6.58248593536 7.27787983769 7.12241763766 9.74801322441 7.51395545124 8.65749225618 8.95232732052 7.5818739623 11.83973068268 7.38269682983 0 0.142753611196107 5.86779733347 5.95563139396 6.13860213539 7.54364200818 5.82717271454 5.20146277705 5.96490855358 5.18038130872 5.53652754949 5.78717886558 5.67552630789 6.35068796544 5.78701419958 6.46658941127 8.68115937266 7.81758448166 8.77797893972 26.56344418106 5.71650413631 5.87728804684 5.52157950655 2535.46912170733 7.14491944031 5.56317346496 6.1233139691 6.61590383149 3481.08420545601 233.46615581478 124.14798227517 6.79313679095 6.79148140274 5.76184808488 6.90880367153 6.65876385572 10.26655443863 
RICTY      7.32238972844 7.67936351324 5.89376187689 7.49694509326 5.52794085327 6.51428809647 6.87444915063 7.18639488031 6.29201874671 5.53735693382 6.69827056218 7.08668694395 7.58551327769 5.44215841335 16.67608068318 5.91089348813 27.95152720369 11.7289989279 6.94951798915 8.14497621107 5.63610836434 5.60798270616 5.6318712872 7.21253178204 5.4452522959 5.3615876235 6.1094874052 7.73914467244 7.75677047699 8.47333237708 7.34477393589 6.10735108288 8.84354596725 6.93930599736 5.9474050365 10.00278874126 475.24855727019 5.15188467476 6.38298692362 6.55635641939 6.47750042026 5.99807815815 5.2084488683 5.74812696407 6.68179755513 109148607.529093 47632470.8365904 5.15844619708 10.10382359203 6.8562359009 7.46574431996 5.03329135651 6.01426184279 6.19592671427 6.23749131192 5.62626497113 5.6357130662 5.60102209174 5.79139927296 7.74815576642 5.88261378582 6.95709018565 5.98427844905 7.30350470287 6.98005577261 6.82958226006 10872.6064888807 362.38858073123 5.87760620113 7.68918160931 7.85391559434 9.22032673417 8.6344742677 9.7448773057 6.0600955801 5.59960173046 5.86054271027 5.47323861978 5.48656311918 5.43953936569 5.5525604696 7.41469563073 9.45445596037 7.01472071984 8.61138973937 10.8999896545 8.03766769302 7.35084443172 5.93967034401 8.27807621365 5.95718911712 30791.2146133814 2248916.15148889 7.35190591056 8.71052155556 13548.5864213272 6.09836642835 6.99597491198 23946.9669650256 6.21533088756 6.31073396441 6.27259473189 7.02489999817 306.656807023511 6.05804612616 6.66178347891 12.37770996784 7.46109447617 7.98815904123 6.73157844406 7.49917086528 6.87938968981 5.55786085733 5.56256191386 6.56952104597 6.49729879522 5.56724927301 7.55770125649 5.92487938942 7.93128957955 6.81309694899 5.86095400935 7.09513021316 7.18090852853 5.84889490845 6.51677138163 7.0337873879 6.98693846804 13.17503416532 7.52430724339 8.94803126777 10.32274505696 7.67227982212 10.84239298854 6.86295150938 0.142753611196107 0 5.91928566708 6.14423715718 6.68817452146 7.78543392866 6.25098160431 5.49266427748 6.46288671363 5.01609225627 5.68937761828 6.07480798198 5.88693023251 6.60986899017 6.09313738289 6.80925446909 8.75442036743 1504.91747917055 43.59090480975 42.41008978999 5.97972106871 6.2673076321 6.07727130366 16866.2557566589 6.73192330992 5.94396577178 6.17365850779 7.84911883523 18420871.5351996 35326.2123100043 323.509245314394 6.92702087994 6.53557908778 5.87299083019 6.7989873577 6.7872086566 10.5965501547 
RUBXD      10.18425492426 7.18849749984 6.36705813744 6.23641134004 5.82091469477 6.83180388711 7.98871523981 7.94289073613 6.66383587034 5.31646385044 8.04137211768 7.17157102357 8.17712555367 5.46887939042 9.07249704305 4.03664244131002 29.42200906573 24.06062051956 7.40559043384 6.99533003809 5.4086218439 4.86120757333 5.29242687547 5.27469275594 5.3589035087 5.52019519991 5.75054032387 6.23455122653 5.78014563092 28.53452064713 8.88505704386 7.24962305884 7.66162550296 6.64635433365 4.95514311053 6.47318864617 6.33504995187 4.63734661614 4.32758576677 4.73008855665 4.10375459943 4.663971279 4.42011569934 4.57079070328 6.5797978535 6.43551183461 6.19404918873 7.31620881628 5.92610326421 6.83384444558 6.89034479956 5.78715817237 6.10269084137 5.32353026511 6.00553814159 6.01150668793 5.89048436681 6.22172822519 8.69001671161 6.47187905576 4.6151103076 12.35755201589 10.06238540634 7.4717242858 6.36661212503 5.25284502347 6.33408799229 6.03896385117 4.45548386505 6.83159352001 7.53108712106 5.38646599078 6.40387932623 6.41704853059 5.15468603843 4.6688123973 5.52703446227 5.24391238519 5.34736322777 5.26205528905 5.60947200795999 7.18014745146 7.59242740497 17.86543983528 8.93417842605 6.91236947526 65.25563493261 9.44289078092 12.21286078632 6.24487258261 12.90985244425 7.2188361929 9.80643585127 12.15718925103 9.26465975206 7.9663269452 8.56251455992 7.11428995569 15.19918850247 5.61990693997 7.09921342504 6.51239971326 7.815926322 1051.88703970641 4.70360390765 8.79131031792 5.74631504361 5.83317226808 6.44638465562 7.77283993404 23.85410749372 8.20857852183 5.39161603691 5.4878714593 5.60052828358 8.2530076355 7.4813422082 7.24516873163 5.30871851403 6.41664448515 7.18773617495 5.06725329868 7.27410580811 6.90977003447 4.90872116029 6.53667737309 6.47458738529 7.08339301675 7.10398748657 7.30698847228 7.50108083648 7.03870689202 6.26234064821 6.25663134515 6.60366466726 5.86779733347 5.91928566708 0 7.85075723646 6.18575443174 7.36550365938 5.08144334655 5.01702688765 4.87701267656 5.88641851694 6.51069546307 6.19484893447 6.43246635025 6.45733594929 6.60884533279 6.85273942004 11.15677106786 9.65264189197 7.93887592303 13.36965463019 5.86218291052 4.26096347013 4.23619945071 7.17928703777 6.47264506426 4.14676912773 8.48455071262 7.82044452143 6.96628660866 69.87816049832 11.77515519608 5.44814167473 5.00376459048 8.20004729644 6.05042697392 6.68112031855 6.10498051494 
SACEN      6.67842384444 8.10087322583 7.37845748793 4.53009430968 5.54925799262 14.66204243965 6.54282504577 7.16165630734 6.46406275757 5.57227231068 9.12824830359 3.36141162271697 7.35992806517 4.73994765138 7.49457787441 3.70658303572 6.60726134091 6.55742142543 6.9286406203 8.14353921457 5.70104983458 5.3563965891 5.50509186217 3.98845486532 5.1173065256 4.96469732998 4.98158801306 6.27387298586 6.37264752522 13.61332086498 7.28337962914 4.78480864725 10.48073576478 12.21347521253 3.46479844348004 7.08847846342 145.68073435726 4.69084479832 4.4167341113 5.0314162614 5.21731329403 2.8737454704078 3.07568871054201 2.75017069169362 6.99465635926 7.37825211439 5.58631490646 7.28713112503 4.86198744898 7.03468309058 7.10295122967 6.4094255061 4.10273288002 3.74245214328 4.7265016009 4.94842574827 4.85586058421 5.10125382474 8.67391297553 7.99921892108 4.24862742167 10.12700862771 7.53632976148 6.08205128217 7.18643476537 4.28088692334 6.07858166996 7.43902192905 4.91013247284 7.61618958597 8.44999521871 7.34363180357 6.15774519359 6.06994815484 5.75802532738 6.31767160247 6.00110365124 5.50440150681 5.60423593037 5.51440406224 5.48827383946 6.40138608172 16.13669748279 6.64501954054 6.29416492949 7.55489177649 15.03670691763 7.45472971387 118.30001052791 7.30027452726 9.49719674676 14.40200973662 341.9462795282 7.45837078015 9.39449074705 6.83469155494 11.50633008247 11.02688590305 7.58070515096 4.02947861975002 7.57687122287 4.96844373115 8.08923551729 5.43020050911 4.61847165915 7.85642368629 6.46248197006 6.42118392723 9.48901800347 7.00908501974 8.71945244975 118.80651964213 3.77894407844 3.86321372214118 3.92450823731972 8.16227252377 6.67740777915 6.85106256341 5.60641259034 7.4078403961 7.53579451121001 3.49121510542561 6.93389211758 6.29424841104 4.55195155428 8.65561132413 6.59897520155 7.04994596136 7.3962566159 6.50647261604 6.12803928705 7.39653055826 7.515834512 9.05092497305001 6.44731893511 5.95563139396 6.14423715718 7.85075723646 0 3.07451724723295 7.76374421131 5.81670226854 5.6339748076 5.60955636964 4.43692612273 4.22094262659 4.22085339609 5.93151411615 6.02211456463 4.23535869791 5.97255231077 8.71475960606 5.59882201827 5.9052631311 11.45392153527 3.48426321212687 4.92459091817 4.90145414135 7.33356329836 7.617037695 4.97438707156 6.77062307835 7.04181424946 7.35785852795 6.7204595013 8.8760820759 7.43458091223 5.84614910775 7.48963795908 7.38616426041 7.17032378045 7.0596157939 
SACVD      8.18579825800001 8.9156364068 6.68309602185 3.95059880502943 5.64615404146 9.54724671819 7.10304927693 7.6906133538 7.59140067366 5.37717571618 6.77137343536 1.58798578171167 7.83163185407 4.72955247739 12.03024653411 3.42533211676192 7.04598322415 7.47999845159 7.34112806125 6.36600425565 5.1642718294 5.13318650732 4.99969845434 3.52963638703572 5.49142652313 4.31708603685 4.46363773416 7.42559158622 7.39470424191 10.65409126917 6.5376752819 4.38372219317 7.4961587954 8.31711059672 3.32116426632066 5.98991927925 9.64859704764 5.05150827115 4.67987356015 4.81105871088 4.51376835367 2.99074756231292 2.83092080173534 2.93911774257069 6.36470509385 18.4420808145 6.80058297442 7.8576234109 5.95829686900001 6.92371157546 6.81361025317 5.79108231985 3.71724171376 3.392780084633 4.80123147505 4.96885394805 5.17355865831 5.33337202129 8.64714532363 7.95098015387 4.62883152623 7.25395927179 6.56610788665 5.67024600525 6.56400933974 3.90353891104207 7.46937623067 6.22992476518 4.77234320402 7.37933391619 7.99092995967 6.22560504533 6.38867537376 6.2137639198 5.28226097846 5.52118150147 5.50647237564 5.4034114107 5.45162452266 5.45860220371 5.74590912311 6.7839286098 10.67624008184 6.7869829249 7.29233431878 7.9529489008 12.05561967346 60.84143313609 9.75695114491 8.15831731572 14.39137842459 265.23439179911 9.95416236985 8.02175000521 7.28299523025 7.16308376356 9.20846109677 6.86312550863 8.90324174464 3.8829410583 7.02937619988 4.67472742867 7.96567311789 7.34539825815 3.95766549559 6.45875429433 6.07711581445 6.11794093744 11.92141857468 7.63026534401 7.60817154015 7.63834752116 3.71437511392 3.73316082002 4.01777836137 7.34921145391 7.29240934468001 7.28708118295 5.3978533505 6.93396160175 6.86909908792 3.46262184759194 6.74278742694 6.822357403 4.02113438122 7.14764666593 7.52858830023 7.01328501404 9.47467522726 6.86355676887 6.7770875093 6.38365090885 7.07277566428 7.25404088114 6.40668937075 6.13860213539 6.68817452146 6.18575443174 3.07451724723295 0 8.54198660635 5.45458008513 5.4113966956 5.243851914 4.11403673826 3.96951119862 4.05573949079004 6.02060164041 6.32027906485 4.12090532188 5.80240922084 9.54783039982 7.31057817785 6.92979903456 7.40726436895 3.66676444777 4.77293683811 5.01778271422 7.24983705709 211.356060303836 4.83117117594 16.9568215312 10.28896232726 12.9302776288 936.811571817757 8.63922503427 6.47572023644 4.989751251 8.08561997643999 5.90098984718 7.35361410801 6.75906770356 
SPHWW      7.93039165371 7.57487836554 7.67982257394 7.74134290523 6.18556525468 12.65474851991 7.63974926561 7.89045884376 8.2182828707 6.95448394665 9.60176974224 8.03595149245 7.1290465258 6.76880114537 13.44747124153 7.00395673334 8.63618077236 8.58548051159 10.50608926349 8.89330016932 7.72303048071 7.7408625835 7.35963421742 7.15848006219 7.34761665644 6.66312272269 7.18535572718 8.02960147958 7.89463549816 24.70869572262 8.68849832251 10.136348799 7.04614233505 7.7255976433 7.29718959591 11.95944131168 27.80167039495 7.70257041307 7.00464176314 6.80805485257 6.82967404203 6.78538223536 7.40901221358 6.56628540425 6.27710260204001 53.73880766332 6.71211874078 8.1044447805 6.31371063429 7.78383302124 8.90711063571 7.05005336003 7.51835181696 7.97286169562 7.17793335186 7.01086795966 7.19835146025 7.03574783113 7.90670130341 11.88564798479 6.59768837058 12.20399145043 7.21122323307 6.89713990024 8.93763021319 7.22625466976 6.08050298955 9.43671109301001 6.06700869537 6.17526518088 6.17840591464 8.82574720337 8.17786664434 8.60284380451 6.02596323978 5.98949903019 6.67555204589999 6.70332480616 6.48029087059 6.57908380719 7.92090900167 6.8681688166 9.25854960211 9.45214136605001 7.08500624055 7.67102709691 19.475545656861 7.49568765011 9.00184822781 8.94805048525 6.50331679286 7.31495835625 19.4142483521 8.56415731912 29.65455386286 8.09933206529 11.11252706487 78.64443242599 7.14055356569 7.63251280685 7.32926111843 7.51338678206 8.29003733941 4.61582923796 7.09539892188 9.47753559544 7.48601273483 7.15209078218 7.86914311299 6.92802497304 7.02005195388 10.54060805541 7.24060579617 7.39772923444 7.00666858511 8.40522319882 7.17155998463 7.36451439896 7.11641823995 7.17539573779 8.00898421348 6.9374199815 6.79187504297 6.02089573026001 6.97321630225 8.52737518116 8.05328253788 6.82581029782 8.20378343376 8.62087685425 9.98959530645 7.54967401306 7.0000575797 8.52554787197 7.19621378331 7.54364200818 7.78543392866 7.36550365938 7.76374421131 8.54198660635 0 6.03712841802 6.35339247898 5.85674196826 8.90304676932 6.8074551285 7.40122349529 6.35806860012 6.4106346485 9.69839058919 6.60122473084 7.41240389701 7.41736728483 9.30695990242 9.82936770504 8.30367279364 8.293432378 8.05050507237 6.51220657388 2062.59678231476 8.03657115966 8.61788595063 12.94193956664 9.05024203442 6.60408610971 8.76306265889 7.74399973148 7.20345955321 7.66986721227 7.77418843586 7.86011089371 9.81808756188 
STACT      9.03949160156 8.81873778517 14.43843244963 5.55900500344 4.84976072066 7.71855475156 6.9531791271 7.17726517667 8.72401875437 3.06059243496525 7.87731020002 5.58033246771 7.68700599687 1.83538281303359 6.38322538375 4.46612252446 10.99655767947 25.2326436664 6.39930773647 6.68194133231 2.6787487205049 2.64676549469704 2.71612498684198 4.8148651083 5.49576158922 5.49764502454 5.60244964181 7.16171854596 6.59725126592 6.54057334102 6.73733616391 5.51730567262 6.67358532544 6.71901375506 4.96073397625 6.64547591568 65.68873853094 3.88572968219 4.06630447675 3.8419403164411 4.30258739135 4.73134690406 4.77809721688 4.57644907083 6.51122222391 7.33367671823 13.39980847699 8.42605685843 6.93458621584 7.98595810006 9.5191687904 5.3171308355 5.44075966258 5.28257441075 6.16127150407 2.55686561835513 2.52447836784549 2.64859461716033 7.34680169467 7.33280471816 3.8432730109611 8.31941150303 6.82204055142 7.01512607203 8.98079265046 5.30751466565 7.58977088466 4.40071197083 3.95511888214 7.42633198345 7.2999055003 4.19810479211 6.97757135066 6.66899833162 4.80540610792 4.66175419594 5.08205749287 3.39757071681945 3.39404408541166 3.40666039992285 2.81845330235603 6.82772318324 8.31215750147 11.21856231291 10.75371472673 8.22941336773 8.28999460799 69.83942496858 7.40178639349 8.10877869766 7.11786732504 8.20799379884 6.0397260269 8.71961666356 7.36706519905 9.62972187114 294.929341720549 6.74807426211 14.81185338198 5.39857487501 6.32875462354 5.6633147309 8.46879122149 124422232.975413 3.81558748433 6.18274597116 7.39235206197 7.71393813562 9.13537886236 6.63051437983001 10.58785871293 4669.1721611122 5.37154842119 5.70139427861 5.16824591436 7.65196812816 13.10503631675 7.31248088072 2.73621903011111 6.40735588802 7.76407280473 4.80261731849 5.90140102077 6.0776548051 4.29957307121 7.66135975399 8.87511008252 7.87947670249 7.81280435086 9.45650062776 8.92837769107 7.54401892682 8.18656289249 7.75196541605 7.77080674635 5.82717271454 6.25098160431 5.08144334655 5.81670226854 5.45458008513 6.03712841802 0 0.400407509878297 0.405603248061486 5.61548733795 5.72887610937 5.52196853583 6.88943938375 7.04941610624 6.14154230539 7.41728724805 6.21487835635 6.02522363315 6.14562677965 8.46128793244 5.22349370435 3.28804234184946 3.43745476512588 6.85821534025 22.7586500346 3.85847148148 7.74423968593 7.65592804814 9.11376929191 26.1163400657 178.93378438558 7.35639594011 4.57859059354 7.50571983349 6.5627996957 7.30687643138 6.91870497224 
STAES      8.65540454351 8.98973011116 9.48176182452 5.49550162697 5.13366727778 57.37107376846 7.83941214336 7.14159657687 8.19993606219 3.06610073695146 7.663298056 5.39334328608 7.50633746432 1.75772975308659 6.64990085013 4.22107981146 9.02188134745 44.95915798249 6.67116093819 7.30725151338 2.72094195933406 2.59544344562864 2.70703928644607 5.13363634087 5.89781217079 5.88869918562 5.900453831 7.11158648714 6.20198141591 6.79010069695 6.97660415692001 5.68888356716 6.58505814753 6.83319825373 4.68160625213 7.05953771344 3388.45431251661 3.8952903313511 3.83563848482118 4.03199012258002 4.41247841754 4.63361401325 4.74305070764 4.60761951632 6.95047304972 8.39345939635 19.65122632689 8.19843463147 6.71090085128 7.98066731871 12.21094638902 5.28141285463 5.1719737144 5.09607826886 6.21546082809 2.54945296594649 2.49708183623987 2.60758480473856 7.31896687865 7.82495149576 3.73435342397 14.97703472423 7.28906159987 7.91846791484 8.88227605426001 5.2962026886 6.50745268572 4.69914715802 3.90113335873 8.14688937163 7.22997996338 4.21762793225 6.69327181797 6.67641570731 4.70273486256 4.64602496539 5.02849027045 3.39325374292107 3.37657158486452 3.37171126111337 2.64899113605249 7.6369385245 12.01996484918 341.61654251841 27.21424348773 8.25684551711 5.99308861737 472.803631630312 6.54517605009 6.72145155321 6.89608113069 11.06483093986 6.41999256594 35.66449480667 11.56649628905 13.38247734177 41.95899737817 18.62651012874 188.88143150584 5.25485439062 6.50743847341 5.4818040056 11.36369016616 19.96903032458 3.59110057914 7.68504460361 8.30229752562 8.0388008968 6.98791047473 6.43008180925 6.83632168347 541.663928841916 5.30368898905 5.46233240751 5.19816981551 7.79350520958 7.61328514754 6.66719770134 2.79085553555498 6.60805585665 6.904991538 5.29736597323 6.33350769945 6.1827073557 4.45085685453 7.22759973869 7.84028612929 7.81704187166 7.05612088604 11.69276035537 10.11072550654 7.64912338175 9.89556995739 8.01907140743 7.95486458111 5.20146277705 5.49266427748 5.01702688765 5.6339748076 5.4113966956 6.35339247898 0.400407509878297 0 0.312862917784561 5.37330206802 5.34651332938 5.5433629594 6.78490743775 6.85003229424 5.97899434517 8.82316900921 6.82517244412 13.95981982741 13.01822253834 440.357604703432 5.2373790801 3.42690854568139 3.48092266863255 6.44421173654 3692.40097533957 3.95645043867 8.17461997704 6.47389027611 75.36254993696 3565.19861040645 168.790179190815 7.32285773141 4.62516885557 8.19866445313 6.92376045574 7.02371831387 7.0958020521 
STALH      9.05253380406 9.22434874775 8.9764421043 5.67500902276 4.95475033722 6.8589162493 6.47598233779 6.20941476876 8.44167115309 2.94841201757447 7.02573534141 5.44074262511 7.50693585434 1.7753538078793 6.70958468785 4.22434207902 89.7218763304401 217.553259984906 6.22849072029 7.51218694494 2.66396788128146 2.63570470660515 2.68522137129442 4.86562245053 5.41371727249 5.63666219613 5.41038556583 7.08945560872 6.08558036854 6.76560346542 7.37909913252 5.9478223323 6.27451192464 6.79357499244 4.93470926116 7.4601768521 8.91753920635 4.02662391978972 3.99348136317 3.8188270087011 4.44777717607 4.7116453144 4.50427598178 4.56606797092 6.36082308088 7.21533736999 10.42694530645 7.679771656 6.82149847989 7.63999316797 8.78387353944 5.27973912675 5.36048552922 5.27666150846 5.76793078816 2.46327585111139 2.41590705044878 2.5206770392449 8.75999828002 7.43818208513 3.8263755797511 21.88841626267 6.93494314963 8.31667566594 8.34489693417 5.23873659612 6.52424974786 4.43956572722 4.01659856985 7.86042615325 7.53212245351 4.21447898843 6.67740044285 6.74585781838 4.73352240204 4.81252866065 5.02968384129 3.45800704951067 3.44190238840679 3.41868977935198 2.74190716700884 8.21728807322 11.64816779455 79.9998255057601 7.22545990005 8.67047998331 6.28769722508 12.96009011124 7.89160714561 7.06300442894 6.84247861887 9.54538939277 7.2661035421 12.05319409052 9.76129153585 10.13030077932 9.51736136594 11.15685674565 161.81118869382 5.14770238021 6.07474312138 5.3555333121 8.40735223289 34208.2888501183 3.63163272849 7.67778821571 7.5853281628 7.44028971622 8.21962275176 6.26060664361 6.66342826742 13514.7651486507 5.36717252101 5.55529638081 5.02173098657 7.13362247404 9.20226509004 7.23776165957 2.73715009831409 6.35641330546 6.55651748464 4.83498355052 6.11735940065 6.1747947155 4.29621322542 6.66646506443 7.59090147209 6.95977153585 7.18885929095 10.59403397713 9.33470532999 7.40969408451 8.37039217036 7.57411522363 7.40839239803 5.96490855358 6.46288671363 4.87701267656 5.60955636964 5.243851914 5.85674196826 0.405603248061486 0.312862917784561 0 5.42619646405 5.32084832932 5.24293872624 7.18305451119 7.17787330294 6.41204291593 7.34587192128 6.81669195836 6.51738170815 6.55325724463 9.03559164236 5.37934146735 3.27048210694636 3.4498276577908 7.94736128209 20.05796315995 3.77208468388 7.13884749984 6.11266331108 401.472221533241 17.21228789075 28.96792010283 6.57359783516 4.46585650307 7.11037264984 6.36416048372 6.81890571952 6.58914819555 
STRAW      8.82107377501 20.90629918013 6.68751294904 4.39317572462 5.96963665716 18.57630630017 7.88925311821 8.70011829977001 6.9336179353 5.68279290628 7.0158178873 4.66472015125 7.7912606986 4.57019128157 20.20668432539 3.43504620265809 8.41729334774 7.9033494037 6.5519577694 6.18473748669 5.30911758176 5.07355304414 5.34062661628 4.11557362926 5.55332397214 4.68855077444 4.72427318699 6.85846943678 7.02836730827 44.53276754505 7.76182907556 4.14184895598 8.29405263307 10.59097635478 3.58025959089 7.06681835255 6.86548714827 4.5153722979 4.37796430429 4.06409998967 4.8830754135 2.92938320979668 3.45281515663975 2.96547741801437 6.12917114153 16.48761737529 8.64741630012 7.94890796375001 5.80360466426 6.57842716045 6.47451544237 5.31097966122 3.72615006844 3.18464093914526 4.58919343129 5.08728557822 5.01471913389 5.26787924722 9.41724958931 6.94017247483 4.2100108306 8.51465482912 9.3747173073 6.46348499663 7.32902516491 3.52395488330109 7.14419463276 5.46026415397 4.81227917234 9.22335980958 11.03032656709 6.5933294233 6.6902686913 6.53761551186 5.93231503719 5.23229203932 5.78273960613 5.73277096971 5.47373685004 5.45286733298 5.15916707264 6.80501759271 11.77592856836 8.16782068476 8.80571244053 7.47245210815 7.54168595545 6.59423188132 11.40649909845 6.56330952257 7.39221244189 5032.92922139833 3346.19782562399 6.67360495432 7.27795822153 8.39141344696 20.27472462673 9.28198655269 7.59316588855 3.84671705245 8.11894090774 4.86858368991 7.61896042824 15865.1974476189 4.41457739298 6.10975876467 6.36518455001 6.34413932435 7.06810517385 7.16896545494 116.23153467741 9.03186834548 4.16302695599 4.18504784684 3.93325146057972 6.52099407396 6.86163946205 9.00783468423 5.1418484556 6.86752419666 9.58088384103 4.06852164603 6.29907663608 6.25597630061 3.95657433922972 7.15289168722 7.02055159236 9.57452138071 7.76526735379 6.26000970476 6.12363833438 9.1192733681 7.26551331528 8.292937068 7.20849776318 5.18038130872 5.01609225627 5.88641851694 4.43692612273 4.11403673826 8.90304676932 5.61548733795 5.37330206802 5.42619646405 0 0.794067017055226 1.18999339916674 5.51488973692 5.66466225588 4.19368255738 5.85241248489 6.63431981472 6.13034392101 6.69533701383 6.56977163682 3.15489285181122 5.02320605794 5.35354602348 12.42620075278 8.67377617375 4.78693684378 6.82336088032 7.19135167226 8.3553662806 10.52523592307 7.29634467147 6.03178735953 5.59049806485 7.64084324155 6.97681812271 8.04575737824 7.52696330692 
STRCO      10.4644929439 9.19887879922 6.60705106243 4.52294924298 5.95688764368 11.37307108362 7.63926638995 10.02444985129 7.68256356536 5.61486917997 7.12001797997 4.61374791956 7.72809854014 4.8682124498 13.91752445654 3.68489955649 6.41593855959 7.69540968486 7.55619190956 7.70584132457 5.20555335028 5.13586975305 5.32065882973 4.34912326275 5.08957892062 4.72242083237 4.77523197202 7.30025171699 6.98262045192 9.84049568894 6.6134987126 4.33511351282 10.04894992786 7.80965797562 3.92739400399972 7.1145258951 10.49708175505 4.84643483326 4.51620853165 4.76867594847 4.83153545572 2.80744984589691 3.48543169967563 2.77304078668 6.5569672113 9.30669672485 3031.71318963053 7.65671833962 5.76470121348 6.78169488099 6.83396461316 6.15564101413 4.19359778248 3.77439537853 4.6027439885 4.68550824131 4.61742022744 4.89787106875 7.30712471234 6.92631505857999 4.21132388171 8.03599948 6.06055573467 6.26512869204 7.09078402073 3.48252722099518 6.78427235165 5.65538975883 5.26746362324 7.23974205193 7.21308261195 6.30532236113 6.83658366236 6.68772809728 5.25216835777 5.90763984075 5.55622022233 5.41525848037 5.27003494811 5.43914855996 5.58301549244 6.01700001027 134.941559145159 12.4958364368 10.8655445698 7.99054202181 9.97731264142 6.90718346708 8.77790037836 6.21258000616 6.8631103147 3827.16237845598 4318.36240806297 7.91866661069 10.46864548477 8.0031444938 30.29021972819 16.50199931764 16.53480655555 4.31484598733 6.15524064476 5.00344866916 7.12690190731 19514.6376848452 4.5718607721 6.82962019373 6.4312555505 6.17329743453 7.41124203193 6.53802783242 16.74923480414 2946.92268537799 4.2047229929 4.3388028932 4.03453729108004 6.98444532849 7.30900416669 7.52577142386 5.10823879023 6.63889601158 7.13415809279 3.70012588904 5.53865237839 5.69875398332 4.78733859634 6.96549670232 7.71740990967 11.10722541002 9.96384044044 6.98927117148 5.91831785589 7.15540205577 7.69123425702 8.34514962684 7.85717401215 5.53652754949 5.68937761828 6.51069546307 4.22094262659 3.96951119862 6.8074551285 5.72887610937 5.34651332938 5.32084832932 0.794067017055226 0 1.08540892969426 5.85602403632 5.81025573809 4.45333335699 5.99832875458 7.02453215792 5.83624082813 6.27394455106 7.18051708779 3.58491385863 4.94501414077 5.18270158814 7.89684530572 6.66258548098 5.08226789918 5.97811318867 6.32479326292 17.37211208509 8.62866977466 6.67655736419 8.0075192482 5.44020158569 7.65909936475 6.77054970808 7.82673367269 7.14609247377 
STRGG      10.1146127161 8.08318028238 7.26988277406 4.69266746363 5.57301236447 2676.19377419677 8.95046035333 9.224087902 7.51475031939 5.69250542259 6.65310215339 4.65748312235 7.67286220544 4.83403919785 14.62778318698 3.59584566146 6.83604898795 10.85253735507 7.27333147509 7.85037566623 5.10136318386 5.03390153769 5.19097105231 4.28069374549 4.98444947891 4.69863778219 4.95761206073 7.62670006529 6.73161077048 9.92311430707 6.98256808275 4.29478270514 7.98350297518 8.63747845357 3.6815768793 7.14658036849 6.97570431461 4.47303978159 4.54749675744 4.52066360555 4.84429737585 2.68751947477404 3.44177983007937 2.73368402446728 6.33188570371 9.1916192641 7.16064507031 8.91540954679 5.49321053476 8.28036251926 8.1910562875 5.92613432557 4.10094506575 3.62673207053 4.71490963691 4.84568013476 4.59616870722 4.92623933104 6.93093141148 7.33887842147 4.16435395664 7.77824598341 6.78786937589 6.56534527749 7.30399327294 3.30461308677869 7.54208580458 6.1953155987 5.16720855325 7.95795106557 7.65292937332 6.01817853689 7.04612674726 6.8378636482 5.3436466543 5.90024981072 5.91580296487 5.69890717879 5.53903399104 5.50659218934 5.46905345904 6.50524256421 52.09366181716 10.37007896382 8.79712303181 7.63993875152 7.39593194182 8.48222856218 280.838659758089 6.5319566738 6.47693587492 83.43122243415 125.25116322221 9.14018617662 8.24738395145 96.34594798708 6.22817657742 9.67759031545 9.4403746277 4.06281957719 6.74316371420001 4.80799344985 8.70108564453 138.628222425481 4.45859818806 7.44789053131 6.30317138592 6.16799254409 6.81054377549 6.75581818813 9.05636199995 8.96385016785 4.28786446342 4.39430445827 3.97655372315 7.13597433993 7.7428779588 7.73844039911 4.91081408118 6.79540351544 6.94203251886 3.58290247447 6.00224636577 5.80233828981 4.61068325916 7.42704961927 10.67700614537 10.32988291884 8.60449375646 8.04540909771 6.77017940775 7.63744383352 7.21902602394 8.1993901403 7.17991037338 5.78717886558 6.07480798198 6.19484893447 4.22085339609 4.05573949079004 7.40122349529 5.52196853583 5.5433629594 5.24293872624 1.18999339916674 1.08540892969426 0 5.87702744393 5.87397191841 4.44407974956 5.66537251202 7.60546930189 7.66761922364 7.32796755611 11.08816866171 3.53028999540098 4.83687210003 5.09139842942 12.19748272938 21.41379587349 5.14213136475 12.12099114969 7.21879944319 19.3015738327 8.92178992894 7.12474764611 7.60418010934 5.43565289488 7.84750640534 8.4436288317 7.3954794936 7.19079395739 
STRPG      8.27145747723 10.86997859785 7.47553648485 5.44770509124 6.19828394911 344.848991881124 7.98427756931 6.69584456717 8.37156369657 5.84369699018 6.27054229642 6.10870492326 5.75512861768 5.85177326626 87.148266453 6.59492765536 24.37791805477 7.08193572797 6.33000993962 6.80405680584 5.97128035645 5.79851367663 6.10027493472 6.3527693768 7.26182122285 6.55269558437 6.36322494226 6.2095190363 8.97337819206 6.20938469923 6.96853730165 6.15573490677 7.45393371677 6.30848515085 6.17860275039 6.76192118235 7.22154539592 7.11671710316 6.5315750362 7.1029900282 5.9925516662 5.85809234491 6.84365739061 5.55917665589 6.25855960568 7.57420337548 7.36118483414 6.48277885003 5.73049369677 8.62880715775 8.04448203969 6.51513585849 6.32817813336 6.08736861449 7.45282859122 5.91358037387 6.00608642573 5.95732813469 28.11717188654 6.8793690494 5.47779402535 12.47658664918 6.42965882053 7.10314972449 6.45206259216 6.36622759773 2385.95034581611 6.49080694004 5.65154697349 5.05094472159 4.98915012599 17.57283129447 6.32505980718 6.44051402455 6.28309794458 6.51028116183 6.33668698758 7.12480556982 6.98514630112 7.03192862375 6.16204415865 6.11774492984 5.77280159306 7.51859265117 6.99440363437 7.42733304311 8.68770714763 5.35612893945 6.78137687343 6.88391721553 12.81890032056 5.30571127275 6.98622214404 55.81707807732 7.59955137945 5.73039312897 46.93487426278 6.15099675931 11.24679833269 6.01968981945 7.66486003924 5.38067073123 6.90399245731 5.54127274154 5.50187601842 6.02498022434 6.64359611685 6.31110593655 6.83881250942 6.3695522199 729.917802057293 16.51274027316 5.7020432828 5.83356106221 5.95422178722 7.02903839434 7.43957077228 6.29902409134 6.60427670463 6.71045669091 6.23097356994 5.89779446278 6.32866338281 6.47090047613 6.6044392357 9.14589354854 9.82948267463 6.50286705936 12.52676714125 6.3476183719 6.29482854001 9.00672449276 6.84846157013 6.83703837638 7.43322906428 5.67552630789 5.88693023251 6.43246635025 5.93151411615 6.02060164041 6.35806860012 6.88943938375 6.78490743775 7.18305451119 5.51488973692 5.85602403632 5.87702744393 0 0.827170303364538 6.95025543487 2.78633629856566 16208078.1288008 14.4437398823 3445.25752407779 11.98776564902 6.19293600182 6.5824235687 6.54128350202 7.83013029995 155.53179245277 6.59370001335 19.86168882197 7.17803417194 10.44286904346 12972.2910142586 7.54259921138 6.79840011432 6.8440311048 10.62749575205 7.36163054488 7.50633531884 9.17228662506 
STRPZ      8.11622521 8.48898943678 7.35853286884 5.46776068941 6.30139667981 6.5912633776 8.01165947369 6.9196245455 10.00616109226 5.92745739421 7.12096748816 6.1628517543 5.7807015336 5.71895816068 219.627315826685 6.39192997131 8.23208371549 12.71889186454 6.16480027183 7.00329049829 5.92436891951 5.75452556494 5.83260274113 6.45131508512 7.91778814804 6.59863559356 6.31092245423 6.59324492928 8.26285093019 6.4398227274 6.15391654324 5.99939468051 8.24696105857 6.71324908168 5.95436993518 6.70685263869 7.20464708414 6.70486478775 6.49144857569 7.39177374455 6.22434872825 5.9597219036 7.10896384493 5.37989571837 6.2356608354 23.10158365143 83.48076046803 6.53964291878 5.77206998012 10.41752823167 8.10475207549 6.71255678479 6.05663652945 5.98735238243 17.52767030726 5.66645689914 5.67800618271 5.7171360068 9.17270883798 8.04472763077 5.58025304892 13.20040613842 6.11083589868 6.82764079902 6.24936698507 6.47485139642 44.08871561787 6.5555887531 5.7335401981 4.99733247794 4.99725133864 9.6505767121 6.19265517405 6.38961964682 6.53691924505 6.60664012123 6.58000528788 6.81284366928 6.9237035405 6.70991868911 6.13792880183 6.5938377948 5.71228307736 6.89806759731 6.43228281108 8.14898357683 6.77298494006 5.81610676037 6.34869591583 7.26042902858 9.84751287148 6.78984671526 679.059435928573 7.9997721823 614.841271452522 5.43690381648 1346.63457833012 5.96815046302 8.7534514439 6.34121629782 7.45061009198 5.79707984561 9.96264762482 6.55162490674 5.23567314077 5.92463107412 6.30781103048 6.37712859734 7.65824932522 6.59603585552 399.04164770495 9.20478300921 5.62041625969 5.89055614341 6.20937136503 6.90122739276 7.37160357461 7.13037647014 6.13576605547 6.46933250831 6.60444925905 5.51083312082 5.83514166006 6.04324597003 6.77259457886 15.24930685462 8.45062638369 6.77174352912 19.128207666 5.99623459044 6.12212415592 7.37592819098 7.0671192591 6.4646260827 7.33530603217 6.35068796544 6.60986899017 6.45733594929 6.02211456463 6.32027906485 6.4106346485 7.04941610624 6.85003229424 7.17787330294 5.66466225588 5.81025573809 5.87397191841 0.827170303364538 0 7.03500563105 3.1357751668 7055.87664557603 20.92848496291 464.284967854016 12.35625620494 6.30054668768 6.67949732821 6.80483368504 2257.22862329884 8.46890675829 6.37846661138 6.3600115656 7.20290999446 7.420294016 7.66933958267 6.89674533904 7.13036296349 6.3280135833 10.51204435469 7.20934755246 8.11023202628 8.70802862624 
STRRD      7.71561945947 7.64409257762 6.17229898882 4.46652257438 5.78597138025 8.15175772887 6.98752904486 7.31122529544 6.88307197991 5.72404837366 9.10789468816 4.82053493605 7.06348579338 5.22612761212 8.42872262032 3.63461820737 7.67542351373 7.73369435847 8.92617678026 6.94914613403 5.99744392956 5.11942495883 5.76393663321 4.39074957277 5.68924026922 4.83325184629 4.8992603756 7.01753505213 7.72701992554 8.85333736121 6.80306515288 4.5301320074 8.07589426022 9.12416999892 4.01740211024002 6.86789100293 128.76279579961 5.19924203521 4.61181258189 4.94652459139 5.31916837611 3.56998721203 3.64829824036 3.57252256419 7.41590847867 6.83466795288 6.4372854249 7.05484545627 6.02799121081 7.20828415272 6.88889017624 5.82291767667 3.94279588636 3.52510437312411 4.93348693924 5.36871093495 5.24680927554 5.17313292869 10.32449528365 8.71978106473 4.76224768275 11.18159028749 6.6544567212 6.36004508344 7.90776410574 4.28849634671 6.14599967883 7.32582022951 4.84319311596 7.01158987171 6.6699880172 6.69125134861 6.28725057197 6.30630391085 5.41682978345 5.51483290529 5.49852461992 5.65754123524 5.56730983637 5.63643219436 5.93930430187 7.12690992343 12.03128643447 21.5952603575 8.63385039899 8.50848741804 31.21992412302 12.01801100484 76.5245643456 7.5418457923 14.02993612095 9.06094202983 705.940191047064 12.2891516468 8.47457744337 18.99575287931 18.93093252504 29.76079749621 9.24845743601 4.43429748743 6.09359722302 5.24514808644 8.44838394573 6.14969336264 4.94692837009 6.83408209442 5.87757102284 6.23678930606 7.63956614577 6.36859542822 26.15319839305 7.06009014827 4.32016741327 4.37567139103 4.39496183048 7.22282140297 7.20268140605 7.27683769924 5.41828251225 6.82927175806 7.24574483114 3.77396788113 6.49930212787 6.33721222194 4.76016538194 6.89520394248 7.46730982286 9.81656169779 8.78220610529 7.36832273798 7.11618357996 6.44639490577 7.41338123493 8.01776594148 7.46017246267 5.78701419958 6.09313738289 6.60884533279 4.23535869791 4.12090532188 9.69839058919 6.14154230539 5.97899434517 6.41204291593 4.19368255738 4.45333335699 4.44407974956 6.95025543487 7.03500563105 0 6.09773028419 7.51820818573 7.85577325173 8.16748379657 19.32402257662 0.78486037392538 5.39602516409 5.65049523776 6.07230897386 146.21211398991 5.25874769949 8.03436751257 7.14400323613 6.46579328464 19.04453214214 7.46111871073 7.91757396417 5.95561346624 9.03142486856 6.21181159642 7.28949442289 7.1124046342 
STRTD      7.31472308075 16.56838606517 6.72289637614 5.62852953192 6.18401716097 7.18729923495 6.56519746269 6.63369705723 6.73052401665 5.98833940231 7.04283783839 5.88481629755 6.63657753013 5.95812296395 6.15089347909 6.58769122125 7.85839060423 6.54521733327 6.70977462047 6.7900385346 7.51714688496 6.80968956015 6.81824476561 6.63524955289 8.77483475284 7.26625176852 6.74541642182 6.99392175848 7.62295590559 8.66874995134 8.19333367059 6.05820945343 7.84450924289 6.77195322597 6.23791640868 7.36772586932 6.79308031445 6.5056856951 6.07909484739 6.15009961564 6.63244849279 6.3621127962 6.90710742997 5.74450497552 6.55220486214 25067365.162464 1005.4776204383 5.83223952616 6.11056210293 6.41065823418 6.49083322776 6.16923624704 5.85199786456 6.46049220999 7.29544895627 6.41365297731 6.33503602846 6.55321551414 10.5979365309 6.61100759656 6.13185887171 12.28054166249 6.16556012728 6.16349301025 6.39769872293 5.76966344904 9.74424033764999 6.61130552508 6.41229213053 5.08391542542 5.17579942479 8.05133169075 6.48574056381 6.38521829068 6.88798650666 6.75246666409 9.20143196974 8.05661687222 9.01763555048 7.79103078674 6.09838724581 5.84264941901 6.85505430167 13.609043172 6.90026178597 7.90607431226 336.867355846055 6.56256515177 9.44695720693 8.04089519735 5.74436438492 7.44932892071 9.56057937282 7.10731615418 6.9643141361 5.97821973066 7.64103719704 6.5024707936 1426.84465255196 6.55920216582 7.65463807393 6.34539313737 7.00206718654 27335.3600958812 5.97372397283 5.67340922296 6.7836599219 6.54495585771 8.8049553176 7.5414109173 12344.1032865286 6.12314392095 6.33843896229 6.35536313853 5.78765620671 7.50103622473 8.59213281799 6.84129168072 7.17844605882 6.83478903992 6.4165016156 5.54682708902 6.18348735458 6.51900807868 5.6136468713 6.67481516051 7.21961237074 6.66423423757 11.38981999367 5.82489196624 5.68559427995 8.28937344824 5.99564563405 8.41672353369 6.22812691087 6.46658941127 6.80925446909 6.85273942004 5.97255231077 5.80240922084 6.60122473084 7.41728724805 8.82316900921 7.34587192128 5.85241248489 5.99832875458 5.66537251202 2.78633629856566 3.1357751668 6.09773028419 0 6976.10450379805 12.10855225799 7.52696118651 117.66008130259 6.07682997437 6.12366242523 6.06064842398 40.85322548479 6.71520390034 6.11098191038 6.92590926653 6.72650805028 2572.41220702255 407.42971231716 8.66525089822 7.23712067144 6.71917587195 6.84237535255 6.98694166996 9.20017997023 7.25005712916 
SULAC      14.27048943529 16.83317329194 19.38542377362 8.30345279827 6.59032600905 6.66005063927 11.41373152162 36.66236853433 10.84205193705 6.43247387668 13.58075514316 7.30493519141 11.79733104752 48.64636043419 7.78468643774 643.800360644089 7.41790776008 5.617456812 7.11690976623 13.30303806207 7.61743048398 32.93577246514 7.06845925826 7.20613392607 4749.56798346499 6.34614846598 6.95925364647 7.57523660185 14.10403499219 18.39326320256 77.30543741724 10.99119726435 23.1209100146 2225.47525042101 7.97476430272 7.9805105164 13.94888126006 176.3764557627 6.09642881661 7.78130316604 8898.50775475216 7.20693806375 8.90972089612 6.84585130602 7.55436935644 4.96663484564 5.14843474546 22.13798606525 18.71003670848 6.2502722216 116.04830765745 5.81397574573 11.05071248143 19.0274108233 19752.7983787041 14.90470104367 14.3969347115 20.24168149322 7.06571058755 7.62703814409 12.926999378 6.87224712449 7.33168456177 17.24915592469 30.90480671045 6.24413543295 5.57267457678 21505.2480836267 5.81817409185 7.69915968961 8.36668418245 6.95455283489 8.08994809832 8.64979105925 6.44075945013 5.98006764568 9.50988899511 8.34467290016 7.85026912283 7.91679588612 5.96827691195 41.24716281768 8.40622611099 6.94457610718 8.24629759 7.40270671492 6.94845106892 8.65800699244 6.95644457263 9.68914772773 5.75638390821 7.05220174893 9.98848983698 7.56265506616 6.36745361139 6.4948396833 5.91177646805 8.31208178432 7.65870969844 7.85034891392 8.61249219534 32.20659856747 47.82271048925 227.234107703565 31.00935727357 81.76975074861 8.17004446579 7.98353259186 6.33033516628 5487.1144793033 10.94720214074 38.35901502123 85.61608620923 9.2103090082 146.28667515192 11.42975646428 8.04332649508 45.76016429404 10.18441976539 35.34997303487 8.73584625878 63.47527741933 13.51424190148 8.89636055048 10.05946686337 10.50892375883 10.61352983143 8.88051776585 5.6236220644 7.1734382822 6.76729476516 6.56810509408 26.10943078865 7.69413659491 7.60016317561 8.68115937266 8.75442036743 11.15677106786 8.71475960606 9.54783039982 7.41240389701 6.21487835635 6.82517244412 6.81669195836 6.63431981472 7.02453215792 7.60546930189 16208078.1288008 7055.87664557603 7.51820818573 6976.10450379805 0 4.62050395371 4.66705244592 6.54943684893 10.66546298888 10.65129593252 9.37602172486 8.47830946435 7.06470676978 60.24564984807 7.01876527958 8.84738165859 7.29275721036 7.3686314143 6.78570766281 13.48088318193 6.15652389948 22.80807397382 11.95991659719 27.75350932153 24.69388908103 
SULIM      6.70055377079 7.18398702574 13.50030913302 6.36751081428 7.82516862437 7.71559586091 104.57318499379 49.5572306415101 6.99857449933 9.5788552677 345.105161501506 6.7608687643 14.60010683801 6.41310345647 8.31202918559 8.62672281269001 25.40893468835 7.12118807561 6.73710798996 6.6469047313 8.56544187224 9.63775867593 7.06242593248 7.2143477709 22868.8785078002 54.29687726626 4623.94416443564 6.09893249115 6.94920026471 137.63394244448 77.39206571414 22.60972791091 22.90961067577 45.82788898103 10.56353640843 5.40961467022 43.9464900586 7.08382384939 58.38808250718 1872.44155103854 20.22150957378 15.35065083254 7.5529800378 7.84777337182 6.59113723029 5.96877654779 5.83810944176 7.44858187305 6.72878834427 7.19198393953 8.65575051727 5.91495001598 7.3576483928 8.96156342533 18.5974943545 5.70783004881 6.20047929913 5.93279287786 8.81118365991 12.62742029629 6.88149092955 6.64873280904 7.86709340811 12.35408290198 8.62986926542 7.24290810417 6.17413123304 6.55100498932 17.67876198765 7.34844197895 6.34811196986 7.86567807167 8.53256968241 12.17525085606 8.48327471187 10.36435368753 7.38051385943 175.91274097915 412.578535644333 31.94171118473 6.6406918295 13.78516246181 8.88386136233 7.91160550627 6.83230551126 6.45202450784 6.86284512207 8.39472363633 8.0367947441 7.06558089373 7.23846413346 7.42689264247 14.86676313946 7.57081505244 12.08720000125 6.7374593199 5.68820644768 15.00154479928 6.73390994565 6.60709664182 76.96844198034 6.35670416475 9.63841301733 6.57387346697 8.12804033284 6.41266115515 122.290218195456 8.3995845409 9.13409395315 7.41906458418 10.31316048293 7.57117187905 12.81018870515 22.17136495038 12.99158959063 11.99061000299 13.34751787496 14.30541804619 9.0890084121 25.31168242691 596.181901733432 8.45185894574 213.24138158374 328.05776025531 7.1759629697 5.94042946528 6.3845802906 7.25925214694 13.11319969756 5.72353682413 5.33157306332 7.7647243284 8.88333667661 18.31744443949 6.71627000626 7.81758448166 1504.91747917055 9.65264189197 5.59882201827 7.31057817785 7.41736728483 6.02522363315 13.95981982741 6.51738170815 6.13034392101 5.83624082813 7.66761922364 14.4437398823 20.92848496291 7.85577325173 12.10855225799 4.62050395371 0 0.485506135846806 6.48478653183 9.58580884056 10.1763212269 13.32511186632 7.09954071422 6.75677515088 2293.66671559031 5.99786638592 7.124650584 7.24777034048 7.1695858407 6.29088133349 6.87326997145 58.72566430898 7.29770220049 7.19880387557 7.6463056348 6.62226502519 
SULS9      6.47370059522 13.11807247568 8.03937705812 6.25071103624 7.06025813116 7.99867710419 10.24708232134 202.85733219016 7.01334771103 8.20444953455 157.56312890679 7.01547788864 13.6357951756 6.16310341737 7.49649472545 18.30620123452 9.57451333829 7.17493104808 7.28838326858 7.76402476613 7.53914401373 8.91451918416 6.99737253377 6.03985917219 4415.61521016725 2295.36951129324 50.18166368321 6.38524643855 7.29946655403 728.389669453202 108.89339972939 9.63867963218 153.23335373291 17.92730397372 14.33174854954 5.48831372609 24.26375788603 7.8587539582 8.47152904521 13.0758490805 11.90072597781 7.75446075506 7.98385013347 10.63678688279 9.37299460192 5.91215034969 5.92960814312 8.65247003529 9.30811441979 7.06921685059 10.57703205448 5.58481283441 7.93209785265 28.81019089891 5837.52380857957 5.87759530826 6.25815503712 6.13812746456 13.81003744316 7.11524578909 7.06135806559 6.89350411543 7.25330444639 39.21447102985 7.49961340683 6.25995447743 6.19778640898 7.70538914272 7.99048867334 7.61549016181 6.24302829869 6.3186420442 99.07854129991 1477.5585320183 9.93010637184 6.23396301702 1812.18230730934 1028.38090669931 1561.17564330966 33.15198632879 7.20437990474 13.81634832209 8.17778203884 8.42784291404 6.32320427538 7.14937842629 6.99136512009 9.51888543501 7.47636162428 11.96954801473 7.43758428733 6.78771973317 9.80400817577 8.20025022219 11.18731254515 6.78849311435 5.89252778923 10.39488646477 6.83812513345 8.54045032443999 20.98859690637 12.17572322306 9.93235703081 7.49783734315 10.24294038713 6.0664284205 10.8001226601 8.88279990202 10.45695049703 7.59660193772 9.2083236269 7.91564368487 20.44235244021 33.35957420773 11.04903290264 50.2322814275 8.55713320317 26.83376044513 10.18914950674 3291.62221944717 15.70905685285 8.56848957045 3257.91828388039 6388.47129212708 23.81327874733 6.47314497542 6.40090408248 8.09592375865 34.52370475349 5.404751007 5.42767328631 7.00106934183 6.78472955885 16.8916990862 7.30660033485 8.77797893972 43.59090480975 7.93887592303 5.9052631311 6.92979903456 9.30695990242 6.14562677965 13.01822253834 6.55325724463 6.69533701383 6.27394455106 7.32796755611 3445.25752407779 464.284967854016 8.16748379657 7.52696118651 4.66705244592 0.485506135846806 0 6.08792084365 9.42990109858 9.28447510959 11.02813027628 6.63862875816 6.41785563524 30.41020633253 5.87429557447 7.35653499959 7.25431762213 7.17131135234 6.20980067301 6.88580524249 18.1829215465 7.02107828793 7.35165966917 11.6877360651 7.77516516809 
THEAC      60.73832173843 42.68315843767 100.00950689161 360.050327238863 259.992618168371 8.26844348873 26.23881029772 37.5737865068 357.611604038367 11.28638521813 225.937432509726 10.48969422962 87.87543289962 103.45968748848 8.42652374747 7.02429528525 7.07269447107 6.75366488993 6.713386218 370.922462665464 5.81401420372 35.3772715759 11.45866399298 539.497556653201 12.70096330709 12431.6702427088 156.182395004886 19.2546957625 105.5198176347 6.97803210891 1952.14562907729 7.31694431371 6.4895672007 7.15757824761 10.95450403102 22.3128582161 7.52304379724 86.82521740566 17.05067046023 11539.8761746221 6.60900278313 8.80743996027 8.62954942283 6.58325269819 7.8083907471 6.0392002458 7.28786502198 7.48346364078 26.46286013332 8.6342337224 8.62236782549 9.76701296467 26.84417118699 9.20378265823 7.43134681325 7.19618472666 6.15658336144 7.82555071538 25.66425216957 64.22718562668 6.49345719162 6.48690096783 448.395851457756 11245.2784198326 6.6486721362 13.06168996509 6.92335152954 3973.03485621484 6.8067851232 29.11557183812 6.57429529806 10.60520576955 8.15359078078 49.79635343385 10.30762646537 5.82892689293 39.5042324568 8.46477967687 7.45879172076 7.19210202168 10.85727064525 6.39734701323 12.39759526288 7.46573223834 7.28145129377 14.70339612381 7.41573040244 8.18417526966 11.94713217747 946.326309777428 9.55303180352 6.69405094266 7.39733141669 6.67927606245 6.69579438718 11.68571353416 7.33531788041 10.85166117319 8.44298933048 9.79929138734 8.22932279893 8.26412433108 6.39229875609001 31.94616081133 6.15757574795 27.0330495317 11.93691835557 21.04176215708 9.11096642827 5.81659499416 7.76090093158 6.84673703465 8.40212430422 7.21005031869 12.27427937996 227.68687785579 7.35217819714 7.6989819673 904.156264474985 7.54365797741 8.75786756946 14.09382391107 7.22323542773 6.89918262724 7.63894233777 6.66643900498 242.43578979484 6.46067434508 442.418656772665 557.817780875349 398.82788769745 193.717403941668 46.04746551689 12.65688762838 12.89401657405 26.56344418106 42.41008978999 13.36965463019 11.45392153527 7.40726436895 9.82936770504 8.46128793244 440.357604703432 9.03559164236 6.56977163682 7.18051708779 11.08816866171 11.98776564902 12.35625620494 19.32402257662 117.66008130259 6.54943684893 6.48478653183 6.08792084365 0 11.79179446864 6.64270790186 6.29629176008 6.45377439417 6.13792468598 5.85048184533 5.80251031085 7.80937640916 12.67843161989 14.01199281458 2.33566857456213 7.39150840831 14.99255412878 8.75651575677 32.36902386315 26.28645720699 6.73557522785 
THEBD      7.08023855599 7.32225938269 6.38462814724 4.10880416536 5.82694672076 32.7505058308 6.5209455483 7.00810434932 6.93502388789 5.29501669535 8.12014378663 3.92461725863 6.56355562057 5.36310348643 10.4004730522 3.18372311020717 7.90803015374 7.28520272571 7.82634462389 6.30757708448 5.37540086881 4.8740833337 5.31131567571 3.16504231472373 5.09849940452 4.3970283472 4.57714055885 6.91890413177001 8.27873383597 11.33961838306 7.09426094578 3.82314705377 7.61943088078 12.20080861676 3.37035213984736 7.17461551347 61.12319531887 4.79271726052 4.43836327466 4.90243297483 4.9091104678 3.16009947770484 3.18215032438088 3.17335806046309 6.95150745809 18.35755598714 7.53129354811 7.09890024356 6.14829506462 6.49370509501 6.37709887871 5.66361977898 3.37461220982115 3.23879460736055 4.98915232057 5.45853273334 5.31680206944 5.40253741434 8.67138137669 8.12358403712 4.49387222988 9.16520572336 6.72414378919 5.75401777134 7.39256229281 3.45192998416117 5.91755723916 6.37582145651 4.90257176428 7.10043814344 6.65324716793 7.20373757705 5.73094063612 5.64782928228 4.88144108694 5.4535215979 5.45167725389 4.86148013621 4.96375956578 5.04292957655 5.50570730081 6.81266992723 16.37695370026 10.12579110725 21.35528089679 7.77232765396 14.29136222532 158.469852381745 19.20716378168 6.27544127406 8.43326402083 1353.12828507471 12.79478320343 13.38449912655 16.42497505514 12.14813033916 49.22308054476 19.28414666514 7.54197218823 3.62402532514 6.42840159392 4.64100635862 7.40606696231 6.49107503682 4.67750987492 7.4565993283 6.14493197801 6.17286805639 7.85173799808 6.72438615391 25.0408040012 7.22188449465 3.72515514987 3.64131657697 3.48099462992815 6.99416118285 6.62817229032 7.1891386104 4.99840174073 7.21107701962 7.1164904423 3.23588431713367 6.64798038583 6.86530122125 4.06987821483 6.50590369826 6.85879206855 8.30285015271 8.21038447613 7.24162836475 7.53035327739 6.08206272776 7.67934071533 8.95020919728 7.0218736416 5.71650413631 5.97972106871 5.86218291052 3.48426321212687 3.66676444777 8.30367279364 5.22349370435 5.2373790801 5.37934146735 3.15489285181122 3.58491385863 3.53028999540098 6.19293600182 6.30054668768 0.78486037392538 6.07682997437 10.66546298888 9.58580884056 9.42990109858 11.79179446864 0 5.18743059029 5.37364470244 6.32481193566 8.32081690072 5.00019292665 10.32817487042 9.82127287304 14.01065175335 14.64174228966 7.99305961874 8.60450077161 5.66812592687 7.84910045142 7.02331091176 7.20881630137 6.56515406825 
THEIA      9.93599773038999 8.65151593425 6.45649114068 5.18020836183 5.05623314196 6.59789823995 7.05578253445 7.32873532757 6.49324862093 3.39761998117644 6.77137536674 4.71349570083 8.76892218486 3.45970506251699 19.06036737448 4.37167866811 9.19473017687 13.75747707896 6.93199436015 6.6398175566 3.04728285397364 3.05099229881627 3.11492200414364 4.66358597183 6.2795376048 5.94656166191 5.86757707995 7.40854970185 5.91902974043 6.86170336715 7.1401308111 5.27052771601 8.00738318548 6.2586890279 4.73969124044 6.96892929784 15.61748095271 3.31545787816316 3.50763627003664 3.49134751411091 3.98089741004 4.50349997167 5.11939576585 4.637807865 7.58685455106999 6.617808291 7.11808017521 7.43310592799 6.87498227787 7.88004290811 8.28137954735 5.12967873183 4.87660669726 4.82342331209 6.73315800888 3.36937774003966 3.33589794387271 3.48056927755561 7.28899727946 6.522585619 3.71673408811 16.26921933367 6.49832771329 6.5843219173 7.62974965597 4.28503552213 8.63904801459 4.9584386611 4.10262033175 6.69643888516 6.60604687387 4.80159005398 5.66604145713 5.78480051981 4.77944433982 4.37895936204 5.14932784132 4.01992481468002 4.02041847884002 4.02334286738 3.77212819846 6.72148774856 6.75418750463 8.06980777051 8.82531556106 8.47027835043 59.8822637461 10.21198096771 13.95333374037 6.46187465471 6.95547063847 13.93571686496 11.47657006942 7.73381739617 47.93835618251 437.839059579159 10.6418339517 15.34198984374 13.65539496787 4.67659077915 7.13845450255 5.4135112053 7.89039349023 6.31242890611 3.23062485604723 8.18473523627 7.05468486711 6.88081859903 6.95521577418 6.81223899227 8175.24833952575 5477.490387486 4.95588284539 4.90818759462 5.20158155221 7.31677576119 29.87182910625 6.66757619182 2.84929067226006 5.83979531135 7.02589284405 4.90408940917 7.06459669295 7.12975208105001 4.55749218861 6.55547279465 6.66764940025 7.96580058859 18.22430027013 7.16424970428 6.39087196332 6.54493237509 6.22054287692 6.89700971653 6.55556048457 5.87728804684 6.2673076321 4.26096347013 4.92459091817 4.77293683811 8.293432378 3.28804234184946 3.42690854568139 3.27048210694636 5.02320605794 4.94501414077 4.83687210003 6.5824235687 6.67949732821 5.39602516409 6.12366242523 10.65129593252 10.1763212269 9.28447510959 6.64270790186 5.18743059029 0 0.0437014538532906 2981.60716769575 6.73198016293 0.650156568229807 7.95546091708 6.47530571386 24.40365265241 11.617325375 22.50425193874 6.40294736906 4.98693417636 7.45166211555 6.56719487007 6.47828213452 5.79764028754 
THEM3      8.34948346765 9.07237939153 6.68229704336 5.53974053776 5.05959557777 11.69413175982 8.27516707001 7.6308719338 7.39837123879 3.36871411624424 7.35502346862 4.75891543116 8.01751581025 3.49965918884803 227.330603502584 4.50938635042 8.21598379402 16.45166708718 8.52428972104 6.89848855177 3.18330277263651 3.15314412849141 3.20524788715672 4.78998039175 6.441174031 6.16864807882 5.82862891761 9.72430201412 6.4242772627 6.81253407342 7.75277227148 5.6019280675 10.80449910779 6.81415664355 4.80687316232 6.91141681923 33.80127866326 3.33598778284084 3.60705274821 3.579459741 4.11111338238 4.51856654197 5.15942129253 4.68076180666 8.12311799473 14.90779971444 6.56541320073 7.83694087642 11.91347888452 9.04963918705 8.78243073711 5.15122548697 4.95577615049 4.84275795127 6.43371287715 3.51410482375494 3.43345481662598 3.51416569397158 6.74244113527 7.13584862368 3.80045046783 10.08341097122 6.23836320661 7.07200163348 7.96143857376 4.50287024141 1415.50614762068 5.02363910189 4.13494914771 7.02068002626 6.82228136631 4.73593778323 6.06150214477 6.06096860718 4.88720472654 4.33251361174 5.22624444141 3.98399158815 3.97795893623 3.99262285092 3.7038781664 7.35464038873 7.3469619369 8.61906595557999 9.41719071103 7.5746016083 38.77259084052 7.88046513181 11.71193199183 6.82982738725 6.77970905296 10.20290383825 8.23381035651 7.92068917691 35.1319758577 367.172650768541 8.87749758131 338.31747013435 9.32166485399 4.83989202845 7.68269357244 5.59116770523 7.15407276423 37.62756760042 3.28531776838291 7.95038333113 9.73808255466 9.21172193611001 6.61796103938 6.35233500885 2856.24937338798 13004.090370788 4.8267044614 4.91402529313 5.21624287003 7.30686842387 11.63598943782 6.89202588967 2.90097161215363 6.04905528548 7.5708351359 4.9937551291 7.37035412704 7.16291562045 4.66424632243 7.40707115259 7.76834933326 7.15770138682 9.09374280012 7.38704032118 6.95555277934 7.66049777823 6.78571528189 10.30062934563 7.71151558039 5.52157950655 6.07727130366 4.23619945071 4.90145414135 5.01778271422 8.05050507237 3.43745476512588 3.48092266863255 3.4498276577908 5.35354602348 5.18270158814 5.09139842942 6.54128350202 6.80483368504 5.65049523776 6.06064842398 9.37602172486 13.32511186632 11.02813027628 6.29629176008 5.37364470244 0.0437014538532906 0 10114.63122677 6.95775474306 0.663030523978291 9.22139581739 6.77635171594 189.61189184389 26.21208506523 10.39342570565 7.00005752602 5.15968325834 7.06860544314 6.78926141791 7.29280903083 6.55619985136 
THENV      7.56701510278 7.74924900128 8.04257791385 7.45792870187 15.70608714953 8.99003562501 6.39442313222 6.23314254976 7.08669693846 16.54395277747 49.15979853059 15.90728097149 18.21016842039 8.07998700288 7.56173615891 5.43302823567 11.61762192516 12.72575210072 8.0520407408 10.37805958573 709.741951026989 1879.58357445936 7.09986938096 7.50084165988 5.69226892041 12.46713670062 6.07373031285 7.0395094629 7.36865344043 173.220441058406 12.62870729838 7.28177078286 39.7996154496 14.81270566196 11.33402704684 7.8787046288 7.11072616269 31.83974193035 306.93899272453 11.15677154093 6.55418462057001 7.18957566795 6.74092982339 14.04277753028 70.57732417973 10.78846521343 8.96998108338 7.93936354904 11.88265382767 21.23884330959 6.60494820179 8.91816495939 8.41279219219 30.30394254081 26.52281276734 6.72085843036 20.17069454994 7.69405385373 6.71396485405 11.92849730357 7.16627696242 27.59024956327 14.63526804777 7.3363473966 12.26155667949 8.24752436668 7.13998359632 32.04432633922 9.82465508941 61.59448146557 351.757107378171 5.41198360009 26.88073539804 28.78880364832 9636.46115748472 7.8201790291 8.97402577772 11.80674496026 14.34227015864 26.40517884116 1389.11943901976 6.9727259464 7.98680940799 10.85347318441 18.72529110191 7.35808207009 8.09690958465 10.52069197232 8.49956623026 9.26806044784 31.94268837565 9.69410981301 14.47893749054 10.64038991254 8.9557955577 8.5289201742 13.99473612405 10.85649781722 13.81976785653 6.62070841145 11.7399015824 6.14516447175 20.27683515678 71.4166257526 7.89343717252 7.95362655067999 6.67436995244 6.90220701934 7.31237915154001 10.75615674757 7.59423633484 8.08356517836 9.20670695235 23.55136859812 7.7620180184 7.72412049965 8.49923802646 10.04900856958 7.35066442479 22.18787085462 49.08117468877 5.18424180949 7.28614925243 9.27586810174 7.50400260753 8.37428810226 20.21030236602 74.73115487299 12.55493674285 7.4378705349 7.32980121005 11.83292125648 9.19861522742 6.20467141147 8.89849507802 2535.46912170733 16866.2557566589 7.17928703777 7.33356329836 7.24983705709 6.51220657388 6.85821534025 6.44421173654 7.94736128209 12.42620075278 7.89684530572 12.19748272938 7.83013029995 2257.22862329884 6.07230897386 40.85322548479 8.47830946435 7.09954071422 6.63862875816 6.45377439417 6.32481193566 2981.60716769575 10114.63122677 0 12.79683021134 635.08916828069 46.05168800358 9.29265423979 6.23942224885 6.57803562542 9.41868603077 7.76720590123 5380.34072487013 7.41924882899 5.97128737667 6.50094411079 7.59678124232 
THEON      6.58971974551 8.53144207081 6.56441872061 13.80374475608 8.04749117211 9.07359953413 11.84942390435 32.05897858461 6.88364438851 9.81341734623 7.51217196028 96.75706454385 7.70164906792 12.94606667914 10.0867830353 6.55881792752 6.8153791038 7.04590407888 7.86408441662 22.21466628513 13.41905124164 6.91334564337 10.10494982719 6.49288916601 5.65084134098 6.53015332906 6.23471311174 26.831665986 105.04867218853 8.50689771994 8.06725878372 31.29938141147 7.13721038864 6.04889346264 6.43628137622 9.46016818471 40.97830591293 11.96121751541 21.19074809191 7.01379086316 6.73149742056 8.45941074021 26.00591142469 5.96727856974 13.98401641708 5.90186441099 5.92124694205 8.46625789835 8.04122851962 14.44890494701 15.61650992328 6.14751081974 6.3074405687 5.82450669821 5.85319630034 6.3804355247 6.79585076008 6.52586115064 6.56265402605 7.24438237519 7.18313590018 8.00995619169 12.91928470493 5.75849548213 7.55586586902 11.46048832192 7.21333391119 26378.5351705662 5.81642746299 7.76417319702 6.92046225047 5.79685135952 33.85988316867 12.04426427269 8.48880714841 17.94191318523 6.817100557 7.32255632026 9.52054356102001 7.1014638012 8.07212431772 7.0817903436 7.05805121832 6.38066244517 7.47317182243 282.65094618762 7.1595948534 6.90982047567 7.05401967887 58.29230439182 6.61772037133 6.13216942498 11.79086493529 6.38057851638 5.91786233552 8.01264427996001 8.03997078723 8.85513053954 7.57308900933 8.25185847543 6.77920320492 7.12667413538 7.79334127069 25.63124369392 17.14954137016 6.09992067921 27.59007429099 7.39575072439 7.94345315717 9.76256891097 6.59985398816 6.17947297742 6.63227112881 7.81215982769 7.6640625552 10.86671630766 15.66118039262 7.19999100235 6.5901692764 8.4114233193 6.19782018117 6.72826248491 6.47580770571 6.82289359765 7.76641301163 8.12438146358 18.70371588933 10.37269266451 10.47452403695 10.38586779253 8.25668941397 6.86835973182 7.05972337172 22.58962537812 7.27754551449 7.14491944031 6.73192330992 6.47264506426 7.617037695 211.356060303836 2062.59678231476 22.7586500346 3692.40097533957 20.05796315995 8.67377617375 6.66258548098 21.41379587349 155.53179245277 8.46890675829 146.21211398991 6.71520390034 7.06470676978 6.75677515088 6.41785563524 6.13792468598 8.32081690072 6.73198016293 6.95775474306 12.79683021134 0 6.15481347246 0.197696461509464 5.2859454916 11.99835061327 13.84879164553 6.05389558133 7.70550173636 42.31251686185 6.79649756396 7.78031147182 8.840678381 8.49942649853 
THEP3      11.38646968956 9.21017010806 6.27656530964 5.27513029963 5.18545757221 6.3143419528 7.11638788488 7.40545577413 6.59364220716 3.64271308687 6.51779266331 4.96374625224 9.38740855464 3.37822149220794 8.04040879574 4.29392848361 8.16126428168999 8.48213299314 6.73243324464 6.72352115774 3.56162235848303 3.53193011126 3.58752313494 4.76224827723 5.74548809567 5.86963728659 5.40935432357 6.52381426843 5.78140792789 7.07779301672 6.72927659533 4.91155850406 8.57676179127 5.73022962373 4.59827795882 7.05717342496 7.77600018372 2.82407917760247 3.6301925694 3.48050745780949 4.01915648576002 4.71844533269 4.68065226596 4.79400303242 6.81389845094 6.15258790516 6.45216112007 6.9552514545 6.5657754021 8.08749221147 7.75733015448 4.84801172089 4.6142406418 4.87360625411 6.00455078145 3.80396136076 3.73759889413 3.8263890417911 7.13297756336 6.19901841857 3.719335592 247.1972107438 6.86903297698 7.40941917034 7.45874028163 4.63602713999 122.17654067596 5.18186422984 3.93521285814089 6.55618653007 6.70904873152 4.65978351083 5.81997730599 5.61170906753 4.56730576092 4.23556463387 4.95482539045 4.09908071689 4.10627815677 4.15491245263 3.62167359683 6.61824009566 8.25503761433 8.4594253097 6.5273643248 8.61277484276 20.95801022866 7.41523135965 172.689754194106 6.46587346985 6.97081475602 21.74289685994 6.98587448175 7.49751359239 11.32658711894 16.16976330359 46.78407471574 8.81729479356 18.122416181 4.3303037747 6.8305773463 4.96540897723 9.36900406604 477.747544036356 3.16646496609214 7.82774013822 8.01009017107 6.99003241687 6.79588179766 6.97441719254 14.07853075592 120.95449069991 4.83451715996 4.87985898114 5.32667792188 7.15248602315 8.14474775169 7.09083146435 3.39377322053158 5.78025332868 7.45582079863 4.96962190527 7.52863463649 7.74978274877 4.67433353822 7.03490132688 6.5511757147 9.23325899848 8.11494812497 6.41145861358 6.17017789751 7.18157418855 6.07357390604 6.99387101265 6.04996471848 5.56317346496 5.94396577178 4.14676912773 4.97438707156 4.83117117594 8.03657115966 3.85847148148 3.95645043867 3.77208468388 4.78693684378 5.08226789918 5.14213136475 6.59370001335 6.37846661138 5.25874769949 6.11098191038 60.24564984807 2293.66671559031 30.41020633253 5.85048184533 5.00019292665 0.650156568229807 0.663030523978291 635.08916828069 6.15481347246 0 7.74363404583 7.60798823097 375.916924950274 153.47011014212 7.11716891928 6.50540225962 4.82724138823 7.13815932376 6.72438121806 6.28689686563 5.8808886946 
THES4      6.9483243834 32.10087472058 7.58137998193 7.20259011182 28.0386304874 11.28093381915 7.97835775123 7.54566306483 7.63828818168 315.364304107619 7.14087157763 7.91298463746 9.79885910945 6.47812697126 9.4825463442 7.92413531052 6.7039934558 7.04661206264 9.65557260412 34.63238311848 8.999009642 6.82093797207 11.00621611918 6.12528532851 37.76226166965 7.87247132 51.0775510852 8.07126191566 257.195580921584 10.57258306613 8.31244841863 10.1202572307 6.83627479789 5.78068626311 9.2506974296 14.24156156297 25.27031287636 12.31655528685 593.301504432961 8.80065765073 6.36086072337 6.85863569166 7.81893952121001 7.20279822234 8.34506720661 5.94093367436 5.80709882111 5.85471229736 8.29105013579 6.91548710822 7.13795947872 6.93724211075 5.54752460208 5.3846950049 6.22530818904 6.48868170332 6.68130391766 7.20576775899 7.52707602198 6.82470221024 6.44721171783 7.60367687387 9.72564079072 5.77693742951 7.72212446814 14.75194678492 7.09491684457 9104.49506270356 8.15938562476 7.05965887516 9.01140853013 671.133481113309 8.48234142954 8.52506491481 8.20019290559 13.900541959 6.95093645311 8.23563070256 12.48265652424 9.59678204466 6.57179278164 7.60792274803 7.09615131281 6.24877834232 7.88335513162 7.6673995137 6.75695151042 6.84669569616 6.78083653713 13.68573540789 6.82531109407 6.21330761281 8.76706924304 6.64086409729 5.66371313554 8.07686049418 10.92789653758 7.62922574947 8.60438260521 8.51494138606 6.38182097073 8.73089963162 1707.57880418873 12.98028185694 15.39622692565 5.9749228174 7.62293250453 6.48009022668 8.02837750566 12.43740020536 6.91664488278 6.25849155487 6.3346863874 6.42825787091 9.13744601891 14.04072211941 109.762162665991 14.68976290234 6.80412118134 7.1521275574 6.71025518817 6.03709141218 6.2593177858 6.36539146411 8.66228730596 7.50154868686 14.73995941905 9.58888528661 179.369077914106 7.4676388687 7.06600469527 10.37369551765 6.86458155807 28.41460243972 6.81149037825 6.1233139691 6.17365850779 8.48455071262 6.77062307835 16.9568215312 8.61788595063 7.74423968593 8.17461997704 7.13884749984 6.82336088032 5.97811318867 12.12099114969 19.86168882197 6.3600115656 8.03436751257 6.92590926653 7.01876527958 5.99786638592 5.87429557447 5.80251031085 10.32817487042 7.95546091708 9.22139581739 46.05168800358 0.197696461509464 7.74363404583 0 5.18376617137 7.29097188401 6.99798013323 5.73569709466 6.91694736225 45.69977480307 8.65310346055 9.18431571515 7.16554729104 8.07905481692
[truncated: 24,492 more chars]
