# Supplementary material for: Genome-wide gene order distances support clustering the gram-positive bacteria
Source: Front Microbiol. 2015 Jan 20;5:785. doi: 10.3389/fmicb.2014.00785 (PMC4299520; doi:10.3389/fmicb.2014.00785)
Supplement: Supplementary file 3 [file DataSheet2.ZIP]

Archive with 5 entries (4 files):
- scripts/
- scripts/Dprime_multiple_columns.pl
- scripts/omaBetsToMatrixGapped.pl
- scripts/readme
- scripts/tajima_multiple_columns.pl
