# Supplementary material for: Genome-wide gene order distances support clustering the gram-positive bacteria
Source: Front Microbiol. 2015 Jan 20;5:785. doi: 10.3389/fmicb.2014.00785 (PMC4299520; doi:10.3389/fmicb.2014.00785)
Supplement: Supplementary file 3 [file DataSheet2.ZIP › scripts/Dprime_multiple_columns.pl]

#! /usr/bin/perl

if ($ARGV[1] eq undef) {
   die "Give infile and iteration number, e.g. ne2_6 100000\n";
}

open(IN,"$ARGV[0]") || die;
open(OUT,">$ARGV[0]_Dprime") || die;
select(STDOUT);

$n = $ARGV[1];

while (<IN>) {
   unless (/^org1_/) {
      chomp;
      @line = split(/\t/,$_);
      print OUT "$line[0]\t$line[1]";
      for $i (3..$#line) {
         $D = ($n-$line[$i])/$n;
         $Dprime = -log(1-$D);
         print OUT "\t$Dprime";
      }
      print OUT "\n";
   }
}
