# Supplementary material for: Genome-wide gene order distances support clustering the gram-positive bacteria
Source: Front Microbiol. 2015 Jan 20;5:785. doi: 10.3389/fmicb.2014.00785 (PMC4299520; doi:10.3389/fmicb.2014.00785)
Supplement: Supplementary file 3 [file DataSheet2.ZIP › scripts/omaBetsToMatrixGapped.pl]

#! /usr/bin/perl
# Reads oma-pairs.txt, for each possible taxa pair, read in bets
#    for each set size from $ARGV[1] to $ARGV[2] sample $ARGV[3] random bet sets
# Create a data matrix of the number which are found in the same order between the genomes.
# Doesn't allow bet sets to include neighboring genes (within 5 positions) 
# This is done by reading the first taxon on the first line, finding & analyzing all pairs involving that taxon while deleting those lines.  Then moving on to the next taxon now on the first line, etc.
# If a taxa group is not "all", first deletes all lines with either taxon not in the specified taxa group

#require 'sys/syscall.ph';

print "delete oma-pairs.<taxagp>.selected if want to reselect\n";
print "requiring pairs to be 1:1\n";

if ($ARGV[0] eq undef) {
   print "Which taxagp (e.g. test or house or all)?\n";
   $taxagp = <STDIN>;
   chomp $taxagp;
} else {
   $taxagp = $ARGV[0];
}

if ($ARGV[2] eq undef) {
   print "Range of set sizes?  Lower?\n";
   $minsetsize = <STDIN>;
   chomp $minsetsize;
   print "Upper?\n";
   $maxsetsize = <STDIN>;
   chomp $maxsetsize;
} else {
   $minsetsize = $ARGV[1];
   $maxsetsize = $ARGV[2];
}

if ($ARGV[3] eq undef) {
   print "Set sizes from $minsetsize to $maxsetsize.  How many random sets each time?\n";
   $numsets = <STDIN>;
   chomp $numsets;
} else {
   $numsets = $ARGV[3];
}

if ($ARGV[4] eq undef) {
   print "Suffix for output file name? Just return for no suffix\n";
   $suffix = <STDIN>;
   chomp $suffix;
} else {
   $suffix = $ARGV[4];
}

unless (-r "./oma-pairs.$taxagp.selected") {
   print "reading in oma-pairs.txt\n";
   if ($taxagp ne "all") {
      open(IN,"taxagps.tab") || die;
      while(<IN>) {
         if (/^$taxagp\t(.*)$/) {
            for $taxa (split(/\,/,$1)) {
               $taxa{$taxa} = 1;
            }
            last;
         }
      }
      if (%taxa eq undef) {
         die "taxgp $taxgp not found in treeorgs.tab\n";
      }
   }
   open(OP,"oma-pairs.txt") || die;
   open(OUT,">oma-pairs.$taxagp.selected") || die;
   while(<OP>) {
      unless (/^#/) {
         /^([A-Z0-9]{5,6})\d{5}\t([A-Z0-9]{5,6})\d{5}\t([1mn]:[1m])\t/ || die "$_";
         if ($3 eq "1:1") {
            if ($taxagp ne "all") {
               if ($taxa{$1} && $taxa{$2}) {
                  print OUT;
               }
            } else {
               print OUT;
            }
         }
      }
   }
}
print "starting iterations\n";

open(OUT,">$taxagp\_$minsetsize\_$maxsetsize\_$numsets\_matrix$suffix") || die;
print OUT "org1_ncode\torg1_short\torg2_ncode\torg2_short\tbets\t";
for $setsize ($minsetsize..$maxsetsize) {
   print OUT "$setsize\t";
}
print OUT "\n";

open(IN,"oma-pairs.$taxagp.selected") || die;
while(<IN>) {
   /^([A-Z0-9]{5,6})(\d{5})\t([A-Z0-9]{5,6})(\d{5})\t/ || die;
   if ($2 > 5 && $4 > 5) {#       AVOIDS NEIGHBORING BETS WITHIN 5 GENES WHEN OVER "END" OF GENOME
      if ($1 < $3) {
         push @{$bets{"$1$3"}}, "$2\t$4";
      } else {
         push @{$bets{"$3$1"}}, "$4\t$2";
      }
   } else {
#      print "excluding $_\n";
   }
}
for $pair (sort keys %bets ) {
   $betcount = @{$bets{$pair}} + 1;
   $temp1 = substr($pair,0,5);
   $temp2 = substr($pair,5,5);
   print OUT "$temp1\t$temp2\t$betcount\t";
   if ($betcount < $maxsetsize) {
      for $setsize ($minsetsize..$maxsetsize) {
         print OUT "n/a\t";
      }
      print OUT "\n";
   } else {
      for $setsize ($minsetsize..$maxsetsize) {
         $goodcount = 0;
         for $x (1..$numsets) {
            undef @betset;
            undef %done;
            for $y (1..$setsize) {         
               $tryagain = 1;
               while ($tryagain == 1) {  
                  $betnum = int(rand(@{$bets{$pair}}));  
                  if ($done{$betnum} eq undef) {
                     $tryagain = 0;
                     for $donenum (keys %done) { 
                        if (abs((split(/\t/,$bets{$pair}[$donenum]))[0] - (split(/\t/,$bets{$pair}[$betnum]))[0]) < 6) {
                           $tryagain = 1;
                           last;
                        } elsif (abs((split(/\t/,$bets{$pair}[$donenum]))[1] - (split(/\t/,$bets{$pair}[$betnum]))[1]) < 6) {
                           $tryagain = 1;
                           last;
                        }
                     }
                  }
               }
               $done{$betnum} = 1;
               push(@betset,$bets{$pair}[$betnum]);
            }
            @sbetset = sort { (split(/\t/,$a))[0] <=> (split(/\t/,$b))[0] } @betset;
            undef $high;
            $low = 10000000000;
            for (@sbetset) {
               /^(\d+)\t(\d+)$/ || die "Unexpected line \"$_\" in $s_accessions[$i].$s_accessions[$j].blp";
               if ($2 > $high) {
                  $high = $2;
               }
               if ($2 < $low) {
                  $low = $2;
               }
            }
            undef $dir;
            undef $prevnum;
            undef $firstislow;
            undef $firstishigh;
            $nojump = 1;
            $good = 1;
            for (@sbetset) {
               /^(\d+)\t(\d+)$/ || die;
               if ($prevnum eq undef) {
                 $first = $2;
                 if ($2 == $low) {
                    $firstislow = 1;
                 } elsif ($2 == $high) {
                    $firstishigh = 1;
                 }
              } else {
                 if ($dir eq undef) {
                    if (($2 - $prevnum) < 0 ) {
                       if ($firstishigh && $2 == $low) {
                          undef $nojump;
                          $dir = "for";
                       } else {
                          $dir = "rev";
                       }
                    } else {
                       if ($firstislow && $2 == $high) {
                          undef $nojump;
                          $dir = "rev";
                       } else {
                          $dir = "for";
                       }
                    }
                 } else {
                    if ($dir eq "for") {
                       if (($2 - $prevnum) < 0) {
                          if ($nojump && $2 == $low && $prevnum == $high) {
                             undef $nojump;
                          } else {
                             $good = 0;
                             last;
                          }
                       }
                    } else {  # dir = rev
                       if (($2 - $prevnum) > 0) {
                          if ($nojump && $2 == $high && $prevnum == $low) {
                             undef $nojump;
                          } else {
                             $good =0;
                             last;
                          }
                       }
                    }
                 }
              }
              $prevnum = $2;
           }
           if ($good) {
              if ($nojump) {
                 ++$goodcount;
              } elsif ($dir eq "for" && $first > $prevnum) { 
                 ++$goodcount;
              } elsif ($dir eq "rev" && $first < $prevnum) {
                 ++$goodcount;
              } else {
              }
           } else {
           }
        }
        print OUT "$goodcount\t";
     }
     print OUT "\n";
   }
}
