# Supplementary material for: Genome-wide gene order distances support clustering the gram-positive bacteria
Source: Front Microbiol. 2015 Jan 20;5:785. doi: 10.3389/fmicb.2014.00785 (PMC4299520; doi:10.3389/fmicb.2014.00785)
Supplement: Supplementary file 3 [file DataSheet2.ZIP › scripts/readme]

Supporting scripts and information for the manuscript "Genome-wide Gene Order Distances Apparently Support Clustering The Gram-Positive Bacteria"

1. Input orthologs for the updated analysis were from the OMA Browser website (http://omabrowser.org): oma-pairs.txt, all orthologous pairs from OMA release of Feb 2014.  This release had 1280380986 pairs covering 6762722 proteins from 1613 species.
2. omaBetsToMatrixGapped.pl reads oma-pairs.txt and samples random sets to create the raw data matrices. 
3. Dprime_multiple_columns.pl and tajima_mulitple_columns.pl do the noted correction calculations
