# Supplementary material for: Genome-wide gene order distances support clustering the gram-positive bacteria
Source: Front Microbiol. 2015 Jan 20;5:785. doi: 10.3389/fmicb.2014.00785 (PMC4299520; doi:10.3389/fmicb.2014.00785)
Supplement: Supplementary file 3 [file DataSheet2.ZIP › scripts/tajima_multiple_columns.pl]

#! /usr/bin/perl

# Read infile (add to tajimatab for all numbers present but not yet calculated), output tajima corrected distances

if ($ARGV[1] eq undef) {
   die "Give infile and iteration number, e.g. ne2_6 100000\n";
}

$cutoff = 0.001/$ARGV[1];

open(IN,"tajima_$ARGV[1].tab");
while(<IN>) {
   /^(\d+)\t(\d*\.?\d+)$/ || die "$_";
   $tajima{$1} = $2;
}
open(IN,"$ARGV[0]") || die;
open(TAB,">>tajima_$ARGV[1].tab");
select(TAB); $| = 1;
open(OUT,">$ARGV[0]_tajima") || die;
select(STDOUT);

$n = $ARGV[1];

$tajima{$n} = 0;

while (<IN>) {
   unless (/^org1_/) {
      chomp;
      @line = split(/\t/,$_);
      print OUT "$line[0]\t$line[1]";
      for $j (3..$#line) {
         unless ($tajima{$line[$j]}) {
            if ($line[$j] < 1460) {
               $tajima{$line[$j]} = "inf";
            } else {
               $k = $n - $line[$j];
               undef $d;
               undef $cut;
               for $i (1..$k) {
                  $knratio = 1;
                  for $x (1..$i) {
                     $knratio = $knratio * (($k - ($x - 1))/($n -($x - 1)));
                  }
                  $dt = $knratio/($i*((59/60)**($i-1)));
                  $d += $dt;
                  if ($dt < $cutoff) {  #CUTOFF WHEN MAX STILL TO BE ADDED < 0.001 (0.001/ \# iterations)
                     last;
                  }
               }
               $tajima{$line[$j]} = $d;
            }
            print TAB "$line[$j]\t$d\n";
         }
         print OUT "\t$tajima{$line[$j]}";
      }
      print OUT "\n";
   }
}
